# Supplementary material for: Functional variation in allelic methylomes underscores a strong genetic contribution and reveals novel epigenetic alterations in the human epigenome
Source: Genome Biol. 2017 Mar 10;18:50. doi: 10.1186/s13059-017-1173-7 (PMC5346261; doi:10.1186/s13059-017-1173-7)
Supplement: Additional file 1: — Description of MCC-Seq capture panel. This file contains: (1) summary of CpGs and genomic regions targeted by the MCC-Seq capture panel design (.xlsx Excel spreadsheet format), and (2) a list of the targeted regions (.bed text file). (ZIP 3465 kb) [file 13059_2017_1173_MOESM1_ESM.zip]

Archive with 4 entries (3 files):
- methyl_capture_immune.bed
- __MACOSX/
- __MACOSX/._methyl_capture_immune.bed
- MCC-Seq Capture panel summary.xlsx
