# Supplementary material for: Functional variation in allelic methylomes underscores a strong genetic contribution and reveals novel epigenetic alterations in the human epigenome
Source: Genome Biol. 2017 Mar 10;18:50. doi: 10.1186/s13059-017-1173-7 (PMC5346261; doi:10.1186/s13059-017-1173-7)
Supplement: Additional file 1: — Description of MCC-Seq capture panel. This file contains: (1) summary of CpGs and genomic regions targeted by the MCC-Seq capture panel design (.xlsx Excel spreadsheet format), and (2) a list of the targeted regions (.bed text file). (ZIP 3465 kb) [file 13059_2017_1173_MOESM1_ESM.zip › methyl_capture_immune.bed]

chr1	9901	10000
chr1	10001	10100
chr1	10101	10200
chr1	10201	10700
chr1	11200	11400
chr1	15864	15865
chr1	18826	18827
chr1	29400	29500
chr1	68848	68849
chr1	69590	69591
chr1	91549	91550
chr1	96501	96600
chr1	96601	96700
chr1	135251	135252
chr1	177401	177500
chr1	227301	227400
chr1	227401	227500
chr1	237701	237900
chr1	240400	240500
chr1	241001	241100
chr1	244101	244200
chr1	245001	245100
chr1	250401	250500
chr1	250501	250600
chr1	267701	267800
chr1	317601	317700
chr1	317701	317800
chr1	449075	449076
chr1	471301	471400
chr1	521301	521400
chr1	521501	521700
chr1	530958	530959
chr1	533949	533950
chr1	534241	534242
chr1	537520	623356
chr1	663152	663153
chr1	665297	665298
chr1	710096	710097
chr1	713528	715081
chr1	720864	720865
chr1	726900	727000
chr1	738263	754600
chr1	758828	758829
chr1	760644	764366
chr1	765027	765028
chr1	765631	765632
chr1	779507	780100
chr1	785627	785628
chr1	787397	787398
chr1	787422	787423
chr1	788863	788864
chr1	790666	790667
chr1	791297	791298
chr1	793501	793600
chr1	793961	793962
chr1	799521	799522
chr1	800082	800083
chr1	801101	801200
chr1	801201	801300
chr1	801301	801400
chr1	803000	805622
chr1	809468	809469
chr1	812247	812248
chr1	812538	812539
chr1	812678	812679
chr1	812759	812760
chr1	813316	813317
chr1	823500	823600
chr1	825001	825100
chr1	825101	825200
chr1	825801	825900
chr1	826005	826543
chr1	832549	834334
chr1	834355	834356
chr1	837535	837536
chr1	838378	838379
chr1	838485	838486
chr1	838730	838731
chr1	839401	839500
chr1	839605	841130
chr1	841288	841289
chr1	841765	842758
chr1	843490	843491
chr1	843580	843581
chr1	844498	844499
chr1	845264	846175
chr1	846194	846195
chr1	846506	846507
chr1	846636	846637
chr1	846701	846800
chr1	847815	847816
chr1	847934	848474
chr1	848608	848609
chr1	849539	849540
chr1	851958	852666
chr1	853875	853876
chr1	853924	853925
chr1	854765	854766
chr1	854823	854824
chr1	854837	854838
chr1	854917	854918
chr1	854950	854951
chr1	854965	854966
chr1	855045	855046
chr1	855424	855425
chr1	855444	855445
chr1	855543	855544
chr1	855648	855649
chr1	855678	857000
chr1	857656	857657
chr1	858101	858200
chr1	858361	858362
chr1	858504	861844
chr1	861885	861886
chr1	864262	864439
chr1	864501	864600
chr1	864878	864879
chr1	865012	865013
chr1	865582	865583
chr1	865859	865860
chr1	867030	867031
chr1	867171	867540
chr1	867937	867938
chr1	869176	871604
chr1	871979	871980
chr1	872234	872235
chr1	872384	872385
chr1	872401	872500
chr1	872736	872737
chr1	873601	873700
chr1	874590	874648
chr1	874696	874697
chr1	874895	874896
chr1	875056	878864
chr1	879374	879375
chr1	879382	879383
chr1	879414	879415
chr1	879957	879958
chr1	880915	880916
chr1	882545	882546
chr1	883537	883538
chr1	884868	884869
chr1	884963	884964
chr1	886418	886419
chr1	886440	886441
chr1	886484	886485
chr1	886542	886543
chr1	887575	887576
chr1	888412	888413
chr1	888956	888957
chr1	889214	889215
chr1	890770	891226
chr1	892703	892704
chr1	892856	892857
chr1	892913	892914
chr1	892947	892948
chr1	893810	896808
chr1	896901	897000
chr1	897307	897308
chr1	897499	897500
chr1	897589	897590
chr1	897948	897949
chr1	898301	898400
chr1	898851	898852
chr1	898999	899000
chr1	899181	899182
chr1	899433	899434
chr1	900423	900424
chr1	900549	900550
chr1	900831	900832
chr1	900944	900945
chr1	901061	901062
chr1	901351	902810
chr1	903542	903543
chr1	905748	906547
chr1	906964	906965
chr1	907117	907118
chr1	907617	907618
chr1	907637	907638
chr1	907707	907708
chr1	909319	909320
chr1	910222	910223
chr1	911145	912938
chr1	914381	914382
chr1	915301	915400
chr1	916057	916058
chr1	916345	916346
chr1	916497	916498
chr1	916862	916863
chr1	917117	917118
chr1	917248	917249
chr1	917641	917642
chr1	917654	917655
chr1	917660	917661
chr1	917818	917819
chr1	917891	917892
chr1	918401	918500
chr1	918695	918696
chr1	919354	919900
chr1	919915	919916
chr1	920579	920580
chr1	922009	922010
chr1	931172	932310
chr1	932780	937858
chr1	938904	938905
chr1	939447	939448
chr1	939898	941098
chr1	941381	941382
chr1	941801	941900
chr1	941901	942000
chr1	942001	942100
chr1	942101	942200
chr1	942294	942295
chr1	942328	942329
chr1	942450	942451
chr1	942470	942471
chr1	942488	942489
chr1	942497	942498
chr1	942634	942635
chr1	942695	942696
chr1	943016	943017
chr1	943063	943064
chr1	943430	943431
chr1	943618	943619
chr1	943646	943647
chr1	944092	944093
chr1	944438	944439
chr1	944494	944867
chr1	945320	945321
chr1	945415	945416
chr1	946098	946099
chr1	946443	946444
chr1	946674	946675
chr1	946682	946683
chr1	946866	947100
chr1	947152	947153
chr1	947209	947210
chr1	947342	947343
chr1	948282	949396
chr1	949448	949449
chr1	949633	949634
chr1	949849	949850
chr1	949884	949959
chr1	950901	951000
chr1	951601	951700
chr1	952600	952800
chr1	952900	953100
chr1	953700	953800
chr1	954484	956761
chr1	956798	956799
chr1	956947	957104
chr1	957118	957119
chr1	958201	958300
chr1	958303	958696
chr1	960001	960100
chr1	960101	960200
chr1	960760	960761
chr1	961701	962551
chr1	962650	962651
chr1	963598	963599
chr1	963886	963887
chr1	963895	963896
chr1	964496	964497
chr1	964505	964506
chr1	967301	967400
chr1	967560	967561
chr1	967738	970186
chr1	970236	970237
chr1	970293	970294
chr1	970901	971000
chr1	971266	971438
chr1	971801	971900
chr1	972224	972225
chr1	973594	973595
chr1	973886	973887
chr1	974144	976700
chr1	976706	976707
chr1	977002	977003
chr1	977895	977896
chr1	978213	978214
chr1	978397	978398
chr1	978401	978500
chr1	978572	978573
chr1	978663	978664
chr1	978666	978667
chr1	979267	979268
chr1	979483	979484
chr1	979588	979589
chr1	980111	980112
chr1	980201	980300
chr1	980301	980400
chr1	981163	981164
chr1	981221	981222
chr1	981391	981392
chr1	981565	981566
chr1	982188	982189
chr1	982224	982225
chr1	982307	982308
chr1	982490	982491
chr1	982917	982918
chr1	983038	983039
chr1	983259	983260
chr1	983385	983386
chr1	983544	983545
chr1	983610	983611
chr1	984382	984383
chr1	984427	984428
chr1	984991	984992
chr1	985238	985239
chr1	985392	985393
chr1	986036	986037
chr1	986559	986560
chr1	986893	986894
chr1	987501	987502
chr1	988622	988623
chr1	989223	989224
chr1	989304	989305
chr1	989391	989392
chr1	990292	990293
chr1	990340	990341
chr1	990469	990470
chr1	990556	990557
chr1	991532	991533
chr1	991566	991567
chr1	991707	991708
chr1	993579	993580
chr1	993629	996000
chr1	996053	996054
chr1	996101	996236
chr1	996293	996294
chr1	997268	997269
chr1	997310	998286
chr1	998637	998638
chr1	998648	998870
chr1	998901	999000
chr1	999001	1000776
chr1	1000855	1000856
chr1	1001212	1001357
chr1	1001510	1001511
chr1	1001866	1001867
chr1	1001972	1001973
chr1	1002067	1002068
chr1	1002244	1002400
chr1	1002663	1002664
chr1	1003125	1003126
chr1	1003375	1003376
chr1	1003416	1003417
chr1	1003528	1003529
chr1	1003616	1005129
chr1	1005169	1005170
chr1	1005194	1005300
chr1	1005301	1005400
chr1	1005401	1005500
chr1	1005501	1005600
chr1	1005901	1006000
chr1	1006001	1006100
chr1	1007701	1007800
chr1	1007801	1007900
chr1	1008090	1008091
chr1	1008206	1008207
chr1	1009101	1009200
chr1	1009201	1009300
chr1	1009301	1009400
chr1	1009401	1009500
chr1	1009601	1009700
chr1	1009701	1009800
chr1	1010201	1010300
chr1	1010637	1010638
chr1	1011559	1011560
chr1	1012525	1012526
chr1	1013275	1013276
chr1	1014355	1014356
chr1	1014388	1014491
chr1	1014566	1016322
chr1	1016469	1016470
chr1	1017018	1017019
chr1	1017114	1017115
chr1	1017317	1017318
chr1	1017382	1017383
chr1	1018117	1018118
chr1	1018253	1018254
chr1	1018478	1018479
chr1	1019001	1019100
chr1	1019859	1019860
chr1	1019901	1019902
chr1	1019952	1019953
chr1	1020001	1020002
chr1	1020364	1020365
chr1	1020737	1020738
chr1	1020819	1020820
chr1	1021028	1021029
chr1	1021209	1021210
chr1	1021298	1021299
chr1	1022529	1022530
chr1	1022641	1022642
chr1	1022899	1022900
chr1	1022931	1022932
chr1	1022994	1022995
chr1	1023162	1023163
chr1	1023246	1023247
chr1	1023280	1023281
chr1	1023318	1023319
chr1	1023890	1023891
chr1	1024001	1024100
chr1	1024211	1024212
chr1	1024412	1024413
chr1	1024512	1024513
chr1	1024607	1024608
chr1	1026254	1026255
chr1	1026409	1026410
chr1	1027519	1027520
chr1	1027571	1027572
chr1	1027715	1027716
chr1	1027728	1027729
chr1	1028877	1028878
chr1	1030655	1030656
chr1	1034201	1034300
chr1	1034301	1034400
chr1	1034401	1034500
chr1	1034501	1034600
chr1	1034601	1034700
chr1	1034701	1034800
chr1	1034801	1034900
chr1	1034901	1035000
chr1	1035001	1035100
chr1	1035101	1035200
chr1	1035201	1035300
chr1	1035301	1035400
chr1	1039624	1039830
chr1	1042419	1042420
chr1	1042450	1042451
chr1	1043501	1043600
chr1	1043887	1043888
chr1	1044286	1044287
chr1	1045381	1045382
chr1	1045505	1045506
chr1	1046085	1046086
chr1	1046163	1046164
chr1	1046229	1046230
chr1	1046323	1046324
chr1	1047096	1047097
chr1	1047474	1047475
chr1	1049863	1049864
chr1	1050109	1050110
chr1	1050209	1050210
chr1	1050412	1052661
chr1	1052663	1052664
chr1	1052885	1052886
chr1	1052941	1053162
chr1	1053793	1053794
chr1	1053899	1053900
chr1	1054148	1054280
chr1	1055627	1055980
chr1	1056346	1056347
chr1	1056994	1058174
chr1	1058438	1058439
chr1	1058657	1058658
chr1	1059600	1059900
chr1	1060201	1060300
chr1	1060701	1060800
chr1	1060801	1060900
chr1	1061520	1061521
chr1	1061584	1061585
chr1	1061646	1061647
chr1	1062236	1062237
chr1	1062792	1062793
chr1	1063185	1063186
chr1	1063526	1063527
chr1	1063856	1063857
chr1	1064121	1064122
chr1	1064941	1064942
chr1	1065027	1065028
chr1	1065701	1065800
chr1	1065863	1065864
chr1	1065893	1065894
chr1	1066086	1066087
chr1	1066276	1066277
chr1	1066543	1066544
chr1	1067098	1067099
chr1	1067162	1067163
chr1	1067222	1067223
chr1	1067396	1067397
chr1	1068088	1068089
chr1	1069928	1069929
chr1	1070039	1070040
chr1	1070324	1070325
chr1	1071684	1073406
chr1	1073423	1073424
chr1	1073509	1073510
chr1	1073528	1073529
chr1	1074225	1074226
chr1	1074332	1074333
chr1	1076165	1076166
chr1	1076295	1076296
chr1	1076430	1076431
chr1	1078146	1078147
chr1	1078294	1078295
chr1	1078518	1078519
chr1	1078701	1078800
chr1	1078900	1079000
chr1	1079001	1079100
chr1	1079170	1079171
chr1	1079201	1079300
chr1	1079375	1080200
chr1	1080201	1080300
chr1	1080401	1080500
chr1	1080610	1080611
chr1	1083641	1083642
chr1	1084146	1084147
chr1	1084472	1084473
chr1	1085601	1085700
chr1	1085701	1085800
chr1	1086776	1086777
chr1	1086835	1086836
chr1	1089667	1089668
chr1	1091668	1091669
chr1	1092580	1094146
chr1	1095606	1095607
chr1	1095736	1095737
chr1	1096716	1096717
chr1	1096764	1096765
chr1	1097026	1097027
chr1	1097178	1097179
chr1	1097232	1097233
chr1	1097269	1097270
chr1	1098000	1098200
chr1	1098201	1098300
chr1	1098301	1098400
chr1	1098401	1098500
chr1	1098899	1098900
chr1	1098991	1098992
chr1	1099050	1099051
chr1	1099165	1099166
chr1	1099562	1099563
chr1	1099582	1099583
chr1	1099629	1099630
chr1	1099650	1099651
chr1	1100034	1100035
chr1	1100101	1100200
chr1	1100301	1100400
chr1	1100401	1100500
chr1	1100556	1100557
chr1	1101301	1101302
chr1	1101347	1101348
chr1	1101401	1101500
chr1	1101501	1101600
chr1	1101623	1102009
chr1	1102275	1102276
chr1	1102293	1102294
chr1	1102388	1102389
chr1	1102416	1102417
chr1	1102445	1102446
chr1	1102832	1102833
chr1	1102959	1102960
chr1	1103224	1103225
chr1	1103234	1103235
chr1	1103265	1103266
chr1	1103311	1103312
chr1	1104256	1104257
chr1	1104264	1104265
chr1	1104315	1104316
chr1	1104365	1104366
chr1	1104398	1104399
chr1	1104461	1104462
chr1	1104525	1104526
chr1	1105316	1105317
chr1	1105512	1106074
chr1	1106174	1106175
chr1	1107001	1107100
chr1	1107101	1107200
chr1	1107201	1107300
chr1	1107301	1107400
chr1	1107401	1107500
chr1	1107501	1107600
chr1	1107601	1107700
chr1	1107701	1107800
chr1	1108520	1108521
chr1	1108819	1108820
chr1	1108859	1108860
chr1	1108872	1109800
chr1	1109831	1109832
chr1	1109982	1109983
chr1	1110106	1110107
chr1	1110701	1110800
chr1	1110851	1110852
chr1	1111094	1111095
chr1	1111818	1112103
chr1	1113500	1113501
chr1	1113623	1113624
chr1	1114171	1114172
chr1	1114522	1114523
chr1	1114578	1114579
chr1	1114697	1114698
chr1	1114911	1114912
chr1	1114913	1114914
chr1	1114962	1114963
chr1	1115069	1115070
chr1	1115082	1115083
chr1	1115377	1115378
chr1	1115460	1115461
chr1	1115574	1115575
chr1	1115728	1115729
chr1	1115919	1115920
chr1	1117472	1117473
chr1	1117524	1117656
chr1	1118140	1118718
chr1	1118933	1118934
chr1	1118964	1118965
chr1	1120616	1120617
chr1	1121085	1121086
chr1	1124601	1124700
chr1	1124701	1124800
chr1	1131982	1131983
chr1	1132851	1132852
chr1	1132961	1132962
chr1	1132975	1132976
chr1	1133214	1133215
chr1	1133247	1133248
chr1	1133549	1133550
chr1	1134017	1134018
chr1	1134601	1134700
chr1	1134701	1134800
chr1	1135491	1135492
chr1	1135912	1137525
chr1	1138401	1138500
chr1	1138930	1138931
chr1	1139060	1139061
chr1	1139602	1139603
chr1	1140001	1140100
chr1	1140501	1140600
chr1	1140601	1140700
chr1	1141198	1142656
chr1	1142856	1143189
chr1	1143401	1144800
chr1	1144801	1144900
chr1	1145601	1145700
chr1	1145847	1145848
chr1	1146776	1146777
chr1	1146902	1146903
chr1	1147813	1149792
chr1	1150084	1150085
chr1	1150101	1150400
chr1	1150409	1150410
chr1	1150415	1150416
chr1	1150498	1150800
chr1	1150801	1150900
chr1	1150935	1150936
chr1	1152101	1152400
chr1	1152401	1152500
chr1	1152501	1152600
chr1	1152601	1152700
chr1	1152701	1152800
chr1	1152913	1152914
chr1	1153337	1153338
chr1	1153401	1153500
chr1	1153689	1153690
chr1	1153923	1153924
chr1	1154156	1154157
chr1	1154317	1154318
chr1	1154346	1154347
chr1	1154801	1154900
chr1	1154901	1155000
chr1	1155025	1155026
chr1	1155471	1155472
chr1	1155730	1155731
chr1	1156245	1156246
chr1	1157401	1157500
chr1	1157540	1157541
chr1	1157636	1157637
chr1	1157683	1157684
chr1	1158080	1158081
chr1	1158301	1158400
chr1	1158647	1158648
chr1	1159105	1159106
chr1	1159281	1159282
chr1	1159327	1159328
chr1	1159411	1159412
chr1	1160712	1160713
chr1	1161068	1161069
chr1	1161381	1161382
chr1	1161865	1161866
chr1	1162155	1162156
chr1	1162175	1162176
chr1	1162279	1162280
chr1	1162995	1162996
chr1	1163191	1163192
chr1	1163670	1163671
chr1	1163885	1163886
chr1	1163893	1163894
chr1	1163949	1163950
chr1	1164286	1168170
chr1	1168220	1168268
chr1	1168431	1168432
chr1	1168540	1168541
chr1	1168549	1168550
chr1	1169393	1169394
chr1	1169971	1169972
chr1	1170068	1170069
chr1	1170801	1170900
chr1	1171801	1171900
chr1	1171951	1171952
chr1	1173082	1173188
chr1	1173201	1173300
chr1	1173301	1173400
chr1	1173460	1173528
chr1	1173621	1173622
chr1	1173915	1173916
chr1	1174189	1174190
chr1	1175369	1175370
chr1	1175850	1175851
chr1	1176288	1176445
chr1	1177702	1177703
chr1	1177885	1177886
chr1	1178038	1178039
chr1	1178044	1178045
chr1	1178190	1178191
chr1	1178244	1178245
chr1	1178901	1179000
chr1	1179746	1179747
chr1	1179801	1179900
chr1	1181604	1182822
chr1	1183101	1183200
chr1	1183256	1183257
chr1	1183527	1183528
chr1	1185501	1185810
chr1	1185936	1186845
chr1	1187973	1187974
chr1	1188172	1188173
chr1	1189465	1189466
chr1	1189639	1189640
chr1	1189796	1189797
chr1	1190095	1190096
chr1	1190136	1190137
chr1	1190237	1190238
chr1	1190522	1190523
chr1	1190540	1190541
chr1	1190557	1190558
chr1	1190668	1190669
chr1	1190777	1190778
chr1	1190797	1190798
chr1	1190931	1190932
chr1	1193745	1193746
chr1	1194602	1194603
chr1	1195423	1195847
chr1	1196456	1196457
chr1	1196724	1196725
chr1	1196746	1196747
chr1	1197094	1197095
chr1	1197535	1197536
chr1	1197550	1197551
chr1	1198046	1198047
chr1	1198268	1198269
chr1	1199717	1199718
chr1	1200500	1200600
chr1	1201630	1201631
chr1	1203166	1203167
chr1	1203255	1203256
chr1	1203435	1203436
chr1	1203449	1203450
chr1	1203563	1203564
chr1	1203659	1203660
chr1	1204352	1204353
chr1	1206371	1206372
chr1	1207788	1207789
chr1	1208238	1210038
chr1	1210099	1210100
chr1	1214600	1214601
chr1	1214621	1214622
chr1	1216346	1216347
chr1	1216440	1216441
chr1	1217001	1217100
chr1	1217101	1217200
chr1	1217201	1217300
chr1	1217301	1217400
chr1	1217510	1217511
chr1	1217590	1217763
chr1	1219155	1219622
chr1	1220091	1220092
chr1	1221822	1221823
chr1	1221961	1221994
chr1	1222183	1222184
chr1	1222894	1222895
chr1	1222941	1222942
chr1	1223441	1223442
chr1	1225218	1225219
chr1	1225780	1225781
chr1	1226775	1226776
chr1	1226801	1226900
chr1	1226928	1226929
chr1	1227082	1227200
chr1	1227249	1227600
chr1	1228010	1228011
chr1	1228288	1228289
chr1	1228301	1228400
chr1	1228989	1228990
chr1	1229104	1229105
chr1	1229111	1229112
chr1	1229350	1229351
chr1	1229533	1229534
chr1	1229588	1229589
chr1	1229789	1229790
chr1	1230072	1230073
chr1	1230439	1230440
chr1	1230918	1230919
chr1	1230999	1231000
chr1	1231877	1231878
chr1	1232201	1232300
chr1	1232481	1232482
chr1	1233541	1233542
chr1	1234353	1234354
chr1	1234366	1234367
chr1	1234843	1234844
chr1	1235429	1235430
chr1	1235501	1235600
chr1	1235701	1235800
chr1	1237202	1237203
chr1	1238435	1238436
chr1	1238594	1238595
chr1	1238677	1238678
chr1	1238701	1238702
chr1	1238718	1238828
chr1	1239258	1239259
chr1	1239998	1239999
chr1	1240092	1242012
chr1	1242101	1242200
chr1	1242201	1242300
chr1	1242301	1242400
chr1	1242443	1244856
chr1	1245013	1245014
chr1	1245039	1245040
chr1	1245075	1245076
chr1	1245183	1245184
chr1	1245317	1245418
chr1	1245696	1245697
chr1	1245707	1245708
chr1	1246413	1246414
chr1	1246906	1246907
chr1	1247443	1247544
chr1	1247928	1247929
chr1	1248232	1248233
chr1	1248341	1248342
chr1	1248346	1248347
chr1	1248491	1248492
chr1	1249101	1249102
chr1	1249136	1249237
chr1	1249366	1249367
chr1	1251230	1251231
chr1	1251321	1251322
chr1	1253969	1253970
chr1	1254227	1254228
chr1	1254481	1254482
chr1	1254546	1254547
chr1	1256512	1256513
chr1	1257580	1257581
chr1	1258553	1258554
chr1	1259069	1259070
chr1	1259437	1261116
chr1	1261346	1261347
chr1	1261352	1261353
chr1	1261554	1261821
chr1	1262716	1262717
chr1	1262817	1262818
chr1	1263094	1263095
chr1	1263238	1263239
chr1	1264264	1264265
chr1	1265242	1265243
chr1	1265353	1265354
chr1	1265454	1265555
chr1	1266177	1266178
chr1	1266467	1266468
chr1	1266503	1266504
chr1	1266547	1266548
chr1	1266656	1266657
chr1	1266699	1266700
chr1	1266780	1266781
chr1	1267116	1267117
chr1	1267192	1267193
chr1	1267200	1267201
chr1	1267251	1267252
chr1	1267435	1267436
chr1	1267558	1267559
chr1	1267744	1267745
chr1	1268143	1268144
chr1	1268242	1268243
chr1	1268468	1268469
chr1	1268792	1268793
chr1	1268941	1268942
chr1	1269218	1269219
chr1	1269398	1269399
chr1	1270136	1270137
chr1	1270994	1270995
chr1	1271477	1271478
chr1	1271759	1271760
chr1	1271861	1271862
chr1	1272397	1272398
chr1	1272414	1272415
chr1	1272476	1272477
chr1	1272558	1272559
chr1	1273374	1273375
chr1	1273441	1273442
chr1	1273706	1273707
chr1	1274419	1274420
chr1	1275136	1275137
chr1	1275577	1275578
chr1	1275713	1275714
chr1	1276018	1276019
chr1	1277440	1277441
chr1	1277464	1277465
chr1	1277498	1277499
chr1	1277911	1277912
chr1	1277994	1277995
chr1	1280156	1280157
chr1	1280301	1280400
chr1	1280401	1280500
chr1	1281004	1281005
chr1	1281621	1281622
chr1	1282741	1282742
chr1	1283620	1286875
chr1	1286916	1286917
chr1	1287201	1287300
chr1	1287601	1287700
chr1	1288256	1292236
chr1	1292301	1292400
chr1	1292637	1292638
chr1	1293362	1294400
chr1	1294628	1294629
chr1	1294801	1294900
chr1	1295076	1295077
chr1	1295146	1295147
chr1	1296092	1296093
chr1	1296487	1296488
chr1	1296670	1296671
chr1	1296955	1296956
chr1	1297201	1297202
chr1	1297239	1297240
chr1	1297408	1297572
chr1	1297575	1297576
chr1	1302200	1302300
chr1	1306418	1307928
chr1	1309160	1309161
chr1	1309330	1309331
chr1	1309476	1309477
chr1	1309640	1309641
chr1	1309750	1311400
chr1	1311908	1311909
chr1	1312143	1312144
chr1	1313143	1313144
chr1	1321868	1321869
chr1	1321913	1321914
chr1	1322460	1322461
chr1	1322653	1322654
chr1	1322782	1322783
chr1	1322788	1322789
chr1	1322922	1322923
chr1	1323191	1323192
chr1	1326151	1326152
chr1	1326203	1326204
chr1	1327483	1327484
chr1	1328032	1328033
chr1	1329035	1329036
chr1	1329043	1329044
chr1	1331802	1331803
chr1	1333301	1333400
chr1	1333401	1333500
chr1	1333634	1335937
chr1	1336401	1336500
chr1	1336591	1336592
chr1	1337541	1337542
chr1	1338099	1338100
chr1	1341501	1341600
chr1	1341804	1343594
chr1	1344063	1344064
chr1	1345157	1345158
chr1	1347670	1347671
chr1	1347831	1347832
chr1	1348791	1348792
chr1	1353637	1353638
chr1	1355219	1355996
chr1	1355998	1355999
chr1	1356564	1356565
chr1	1356727	1356728
chr1	1356763	1356764
chr1	1356901	1356902
chr1	1357360	1357361
chr1	1358015	1358016
chr1	1358093	1358094
chr1	1358108	1358109
chr1	1358220	1358366
chr1	1360498	1360499
chr1	1360969	1360970
chr1	1361076	1361077
chr1	1361215	1361216
chr1	1361505	1363614
chr1	1365701	1366100
chr1	1366205	1366206
chr1	1366210	1366600
chr1	1367101	1367200
chr1	1367401	1367500
chr1	1368601	1370346
chr1	1370401	1370500
chr1	1370501	1370600
chr1	1370642	1371822
chr1	1371843	1371844
chr1	1372676	1372677
chr1	1373043	1373044
chr1	1373315	1373316
chr1	1373440	1373766
chr1	1374309	1374310
chr1	1374600	1374601
chr1	1374668	1374669
chr1	1375447	1375448
chr1	1375479	1375480
chr1	1375555	1375556
chr1	1375844	1375845
chr1	1375966	1375967
chr1	1376050	1376051
chr1	1376201	1376300
chr1	1376301	1376610
chr1	1376739	1376740
chr1	1377036	1377276
chr1	1377524	1377525
chr1	1377655	1377656
chr1	1377937	1377938
chr1	1378059	1378060
chr1	1380620	1380621
chr1	1384037	1384038
chr1	1384090	1384091
chr1	1384929	1384930
chr1	1385046	1385047
chr1	1385170	1385171
chr1	1385370	1385371
chr1	1385576	1385577
chr1	1387255	1387256
chr1	1388378	1388379
chr1	1389540	1389698
chr1	1389887	1389888
chr1	1390201	1390202
chr1	1390793	1390794
chr1	1391054	1391055
chr1	1391101	1391102
chr1	1392346	1392347
chr1	1395834	1396222
chr1	1396278	1396279
chr1	1396295	1396296
chr1	1397176	1397278
chr1	1397296	1397297
chr1	1397411	1397412
chr1	1397523	1397524
chr1	1397836	1397837
chr1	1397895	1397896
chr1	1398027	1398028
chr1	1398347	1398348
chr1	1403856	1403857
chr1	1404072	1404073
chr1	1404169	1404170
chr1	1406117	1408254
chr1	1410848	1410849
chr1	1411178	1411464
chr1	1411500	1411660
chr1	1412644	1412645
chr1	1412854	1412855
chr1	1413936	1413937
chr1	1415867	1415868
chr1	1417246	1417247
chr1	1417319	1417320
chr1	1417521	1417522
chr1	1419378	1419379
chr1	1420195	1420196
chr1	1420226	1420227
chr1	1420536	1420537
chr1	1421097	1421098
chr1	1421382	1421383
chr1	1423783	1423784
chr1	1425725	1425726
chr1	1425814	1425815
chr1	1431504	1431505
chr1	1440201	1440300
chr1	1440301	1441222
chr1	1444240	1444496
chr1	1444879	1445139
chr1	1446269	1448597
chr1	1449201	1449202
chr1	1449598	1449768
chr1	1449818	1450100
chr1	1450186	1450187
chr1	1451133	1451134
chr1	1451382	1451383
chr1	1454148	1454149
chr1	1455302	1455303
chr1	1455373	1455374
chr1	1455649	1455650
chr1	1456874	1456875
chr1	1457041	1457042
chr1	1458175	1458176
chr1	1458396	1458397
chr1	1458727	1458728
chr1	1458738	1458739
chr1	1459027	1459028
chr1	1460331	1460332
chr1	1460463	1460464
chr1	1460662	1460663
chr1	1462753	1462754
chr1	1462955	1462956
chr1	1462972	1462973
chr1	1464062	1464063
chr1	1464508	1464509
chr1	1464802	1464803
chr1	1465189	1465190
chr1	1468449	1468450
chr1	1468962	1469181
chr1	1469786	1469787
chr1	1470160	1470161
chr1	1470806	1470807
chr1	1470835	1470836
chr1	1470904	1470905
chr1	1471016	1471017
chr1	1471209	1471210
chr1	1471937	1471938
chr1	1472078	1472079
chr1	1472145	1472146
chr1	1473140	1473141
chr1	1473146	1473147
chr1	1473192	1473193
chr1	1473318	1473319
chr1	1473369	1473370
chr1	1473442	1473443
chr1	1473746	1473747
chr1	1474223	1474224
chr1	1474398	1474399
chr1	1474948	1476370
chr1	1476550	1476551
chr1	1476660	1476661
chr1	1476844	1476845
chr1	1477024	1477025
chr1	1477097	1477098
chr1	1477122	1477123
chr1	1477193	1477194
chr1	1477615	1477616
chr1	1477930	1477931
chr1	1478169	1478170
chr1	1478664	1478665
chr1	1478679	1478680
chr1	1478701	1478800
chr1	1478801	1478900
chr1	1478901	1479000
chr1	1479237	1479238
chr1	1480602	1480603
chr1	1483129	1483130
chr1	1483205	1483206
chr1	1483256	1483257
chr1	1486458	1486459
chr1	1487067	1487068
chr1	1487265	1487266
chr1	1487444	1487445
chr1	1487537	1487538
chr1	1488580	1488581
chr1	1489543	1489544
chr1	1489792	1489793
chr1	1490215	1490216
chr1	1490675	1490676
chr1	1490808	1490809
chr1	1490905	1490906
chr1	1492512	1492513
chr1	1494640	1494641
chr1	1494725	1494726
chr1	1496409	1496410
chr1	1496761	1496762
chr1	1496855	1496856
chr1	1496933	1496934
chr1	1496935	1496936
chr1	1498080	1498081
chr1	1499693	1499694
chr1	1500092	1500093
chr1	1500957	1500958
chr1	1502605	1502606
chr1	1502750	1502751
chr1	1507137	1507138
chr1	1508973	1511042
chr1	1511148	1511216
chr1	1513876	1513877
chr1	1521628	1521940
chr1	1525421	1525422
chr1	1525451	1525452
chr1	1525487	1525488
chr1	1532386	1532510
chr1	1532716	1533200
chr1	1533201	1533300
chr1	1533851	1533852
chr1	1534391	1534392
chr1	1534513	1534514
chr1	1534707	1536068
chr1	1536100	1536101
chr1	1537542	1537543
chr1	1537792	1537976
chr1	1538070	1538308
chr1	1539401	1539500
chr1	1539922	1539923
chr1	1542401	1542900
chr1	1543000	1543100
chr1	1543827	1543828
chr1	1546690	1546691
chr1	1549068	1552010
chr1	1552795	1552796
chr1	1553404	1553405
chr1	1555395	1555396
chr1	1556706	1556707
chr1	1558096	1558097
chr1	1558621	1558622
chr1	1558725	1558726
chr1	1558935	1558936
chr1	1559154	1559155
chr1	1560530	1560531
chr1	1560601	1560700
chr1	1560803	1560804
chr1	1560893	1560894
chr1	1561601	1561700
chr1	1562109	1562110
chr1	1562396	1562397
chr1	1562534	1562535
chr1	1562770	1562771
chr1	1562957	1563079
chr1	1563095	1563096
chr1	1563499	1563500
chr1	1564101	1568916
chr1	1571800	1571801
chr1	1572081	1572082
chr1	1572456	1572457
chr1	1573180	1573181
chr1	1574520	1574521
chr1	1576590	1576591
chr1	1580427	1580476
chr1	1581602	1581603
chr1	1583009	1583010
chr1	1586879	1586880
chr1	1589344	1591224
chr1	1593873	1593874
chr1	1594216	1594364
chr1	1594478	1594768
chr1	1597085	1597086
chr1	1597453	1597454
chr1	1597501	1597600
chr1	1597719	1597720
chr1	1599977	1599978
chr1	1600981	1600982
chr1	1601102	1601103
chr1	1601204	1601205
chr1	1601379	1601380
chr1	1602480	1602481
chr1	1602584	1602585
chr1	1602655	1602656
chr1	1602684	1602685
chr1	1602788	1602789
chr1	1602913	1602914
chr1	1603012	1603013
chr1	1603846	1603847
chr1	1603933	1603934
chr1	1604297	1604298
chr1	1606205	1606206
chr1	1606291	1606292
chr1	1606360	1606361
chr1	1606556	1606557
chr1	1607240	1607597
chr1	1608876	1610034
chr1	1610201	1610300
chr1	1610301	1610400
chr1	1610401	1610600
chr1	1610601	1610700
chr1	1611936	1611937
chr1	1611998	1611999
chr1	1612401	1612500
chr1	1613703	1613704
chr1	1613910	1613911
chr1	1613981	1613982
chr1	1614008	1614009
chr1	1615201	1615300
chr1	1615735	1615736
chr1	1617684	1618100
chr1	1622492	1625288
chr1	1625394	1625395
chr1	1625701	1625702
chr1	1626372	1626751
chr1	1628248	1628249
chr1	1629524	1629525
chr1	1630741	1630742
chr1	1630991	1630992
chr1	1631036	1631037
chr1	1631099	1631100
chr1	1631192	1631226
chr1	1633372	1633373
chr1	1635029	1635030
chr1	1635646	1635647
chr1	1636186	1636187
chr1	1636322	1636323
chr1	1638308	1638309
chr1	1639087	1639088
chr1	1639346	1639347
chr1	1639748	1639749
chr1	1640701	1640702
chr1	1642074	1642075
chr1	1643601	1643700
chr1	1644834	1644835
chr1	1646881	1646882
chr1	1649450	1649451
chr1	1654886	1656490
chr1	1656591	1656592
chr1	1656942	1656943
chr1	1660001	1660766
chr1	1663859	1663860
chr1	1666807	1666808
chr1	1668510	1668511
chr1	1669122	1669123
chr1	1669147	1669148
chr1	1669214	1669215
chr1	1669412	1669413
chr1	1672501	1672600
chr1	1672601	1672700
chr1	1674678	1674679
chr1	1676096	1678966
chr1	1680231	1680232
chr1	1681920	1681921
chr1	1683175	1683176
chr1	1683351	1683352
chr1	1683737	1683738
chr1	1683795	1683796
chr1	1683871	1683872
chr1	1684062	1684063
chr1	1684094	1684095
chr1	1684310	1684311
chr1	1684398	1684399
chr1	1685552	1685553
chr1	1685722	1685723
chr1	1685831	1685832
chr1	1685853	1685854
chr1	1685969	1685970
chr1	1686079	1686080
chr1	1687480	1687481
chr1	1687531	1687532
chr1	1687728	1687729
chr1	1688122	1688123
chr1	1688382	1688383
chr1	1688445	1688446
chr1	1688882	1688883
chr1	1688975	1688976
chr1	1689011	1689012
chr1	1689451	1689452
chr1	1689609	1689751
chr1	1689886	1689887
chr1	1690280	1690862
chr1	1691816	1691817
chr1	1691915	1691916
chr1	1691996	1691997
chr1	1692061	1692062
chr1	1693367	1693368
chr1	1695390	1695391
chr1	1695400	1696972
chr1	1706810	1707684
chr1	1708601	1708700
chr1	1708826	1713200
chr1	1713300	1713400
chr1	1713568	1714854
chr1	1714900	1715000
chr1	1715038	1715039
chr1	1717821	1717822
chr1	1718808	1718809
chr1	1718834	1718835
chr1	1718851	1718852
chr1	1720536	1720537
chr1	1727795	1727796
chr1	1729439	1729688
chr1	1731414	1731415
chr1	1732510	1732690
chr1	1735886	1735887
chr1	1747242	1747243
chr1	1750559	1750560
chr1	1755301	1755400
chr1	1755401	1755500
chr1	1755501	1755600
chr1	1755601	1755700
chr1	1755701	1755800
chr1	1755801	1755900
chr1	1758730	1758731
chr1	1759801	1759900
chr1	1760526	1760717
chr1	1765001	1765946
chr1	1771752	1772078
chr1	1773050	1773470
chr1	1773602	1773731
chr1	1774108	1774808
chr1	1778501	1778600
chr1	1778601	1778700
chr1	1778701	1778800
chr1	1779347	1779711
chr1	1787301	1787400
chr1	1788701	1788800
chr1	1788901	1789000
chr1	1790101	1790694
chr1	1790801	1790900
chr1	1792026	1792732
chr1	1795407	1795408
chr1	1795890	1795891
chr1	1795944	1795945
chr1	1796101	1796200
chr1	1796201	1796300
chr1	1796301	1796400
chr1	1797000	1797100
chr1	1797327	1797547
chr1	1800801	1800900
chr1	1801001	1801100
chr1	1801101	1801200
chr1	1804255	1804256
chr1	1807401	1807500
chr1	1807501	1807600
chr1	1807601	1807700
chr1	1807701	1807800
chr1	1812358	1812359
chr1	1813401	1813500
chr1	1813726	1813727
chr1	1820332	1824200
chr1	1825701	1825800
chr1	1825801	1825900
chr1	1825901	1826000
chr1	1826001	1826100
chr1	1826101	1826200
chr1	1826201	1826300
chr1	1826301	1826400
chr1	1827501	1827600
chr1	1828601	1828700
chr1	1828701	1828800
chr1	1828801	1828900
chr1	1829101	1829200
chr1	1830575	1831640
chr1	1833077	1833078
chr1	1833492	1834030
chr1	1837544	1838150
chr1	1838517	1838518
chr1	1838597	1839201
chr1	1839901	1841300
chr1	1841313	1841314
chr1	1843939	1843940
chr1	1844800	1844801
chr1	1845395	1845396
chr1	1845939	1845940
chr1	1846000	1846001
chr1	1846045	1846046
chr1	1846097	1846098
chr1	1846153	1846154
chr1	1846339	1846340
chr1	1846590	1846591
chr1	1847863	1847864
chr1	1848648	1848649
chr1	1849072	1849073
chr1	1849194	1849195
chr1	1849304	1849305
chr1	1850063	1851900
chr1	1851909	1851910
chr1	1852001	1852100
chr1	1852163	1852164
chr1	1852201	1852300
chr1	1852301	1852400
chr1	1852603	1852604
chr1	1854472	1854473
chr1	1854501	1854600
chr1	1855208	1855209
chr1	1855302	1855303
chr1	1855323	1855324
chr1	1856004	1856134
chr1	1856511	1856512
chr1	1857513	1857514
chr1	1858036	1858037
chr1	1858105	1858106
chr1	1858285	1858286
chr1	1859246	1859247
chr1	1859437	1859438
chr1	1860126	1860127
chr1	1860132	1860133
chr1	1860336	1860337
chr1	1861674	1861675
chr1	1861805	1861806
chr1	1861921	1861922
chr1	1868500	1868501
chr1	1868637	1868638
chr1	1870494	1870495
chr1	1871161	1871162
chr1	1871277	1871278
chr1	1871822	1871823
chr1	1871962	1871963
chr1	1872032	1872033
chr1	1872668	1872746
chr1	1873498	1873499
chr1	1873749	1873750
chr1	1874139	1874140
chr1	1874301	1874400
chr1	1874401	1874500
chr1	1874501	1874600
chr1	1874741	1874742
chr1	1874897	1874898
chr1	1875395	1875998
chr1	1876014	1876015
chr1	1877534	1877535
chr1	1877729	1877730
chr1	1878394	1878395
chr1	1878564	1878565
chr1	1882618	1882619
chr1	1885947	1885948
chr1	1886500	1886501
chr1	1886542	1886543
chr1	1886764	1886765
chr1	1886864	1886865
chr1	1888281	1888282
chr1	1888446	1888447
chr1	1889098	1889099
chr1	1889212	1889213
chr1	1889597	1889826
chr1	1889923	1889924
chr1	1890151	1890152
chr1	1890170	1890171
chr1	1891246	1892068
chr1	1893501	1893502
chr1	1895060	1895061
chr1	1895109	1895110
chr1	1895205	1895206
chr1	1896428	1896429
chr1	1896469	1896470
chr1	1896552	1896553
chr1	1897584	1897585
chr1	1897727	1897728
chr1	1897784	1897785
chr1	1897958	1897959
chr1	1901072	1901073
chr1	1903365	1903366
chr1	1903424	1903425
chr1	1905079	1905080
chr1	1905574	1905575
chr1	1905617	1905618
chr1	1906333	1906334
chr1	1906620	1906621
chr1	1906946	1906947
chr1	1907096	1907308
chr1	1907394	1907395
chr1	1907657	1907658
chr1	1909091	1909092
chr1	1910430	1910431
chr1	1910584	1910585
chr1	1911068	1911069
chr1	1911119	1911120
chr1	1911385	1911386
chr1	1911470	1911471
chr1	1912064	1912065
chr1	1912184	1912185
chr1	1912605	1912606
chr1	1913245	1913246
chr1	1913526	1913527
chr1	1913543	1913544
chr1	1913798	1913799
chr1	1914123	1914124
chr1	1914596	1914597
chr1	1914706	1914707
chr1	1916343	1916344
chr1	1916717	1916718
chr1	1916893	1916894
chr1	1917910	1917911
chr1	1919966	1920488
chr1	1920666	1920667
chr1	1920797	1920798
chr1	1921717	1922218
chr1	1927641	1928084
chr1	1928231	1928522
chr1	1932334	1932335
chr1	1934779	1935636
chr1	1936610	1936611
chr1	1936710	1936711
chr1	1938654	1938655
chr1	1941862	1942578
chr1	1945958	1945959
chr1	1946007	1946008
chr1	1946324	1946325
chr1	1946354	1946355
chr1	1946456	1946690
chr1	1949353	1949354
chr1	1949834	1951494
chr1	1951513	1951514
chr1	1953058	1953059
chr1	1953108	1953109
chr1	1953418	1953419
chr1	1955123	1955124
chr1	1955761	1955762
chr1	1957072	1957073
chr1	1957301	1957606
chr1	1957619	1957620
chr1	1957710	1957711
chr1	1957804	1957805
chr1	1959441	1959442
chr1	1959496	1959497
chr1	1959629	1959630
chr1	1959746	1959747
chr1	1959812	1959813
chr1	1959831	1959832
chr1	1960688	1960689
chr1	1960716	1960717
chr1	1960942	1960943
chr1	1961074	1961075
chr1	1961110	1961111
chr1	1961627	1961628
chr1	1961742	1961743
chr1	1961761	1961762
chr1	1962015	1962016
chr1	1962081	1962082
chr1	1963793	1963794
chr1	1963969	1963970
chr1	1965062	1965063
chr1	1969333	1969334
chr1	1970954	1970955
chr1	1972775	1972776
chr1	1974401	1974500
chr1	1974660	1974661
chr1	1974697	1974698
chr1	1974825	1974826
chr1	1974843	1974844
chr1	1974940	1974941
chr1	1976000	1976100
chr1	1976103	1976754
chr1	1977485	1978374
chr1	1978401	1978500
chr1	1978501	1978600
chr1	1978701	1978800
chr1	1978801	1978900
chr1	1978938	1979280
chr1	1979901	1980000
chr1	1980738	1982940
chr1	1983002	1983003
chr1	1983032	1983033
chr1	1983501	1983600
chr1	1983773	1983774
chr1	1985499	1985500
chr1	1986138	1986139
chr1	1986219	1986220
chr1	1986274	1986275
chr1	1987128	1987129
chr1	1988680	1988681
chr1	1988766	1988767
chr1	1988807	1988808
chr1	1990779	1990780
chr1	1990867	1990868
chr1	1990985	1990986
chr1	1991050	1991051
chr1	1991520	1991521
chr1	1992045	1992046
chr1	1992231	1992232
chr1	1992388	1992389
chr1	1992533	1992534
chr1	1992686	1992687
chr1	1993015	1993016
chr1	1993509	1993510
chr1	1998715	1998716
chr1	1998862	1998863
chr1	1999045	1999046
chr1	1999182	1999183
chr1	1999532	1999533
chr1	2000461	2000462
chr1	2000507	2000508
chr1	2000678	2000679
chr1	2001650	2001651
chr1	2002328	2002329
chr1	2002515	2002516
chr1	2002721	2002722
chr1	2002883	2002884
chr1	2003197	2003198
chr1	2003273	2003274
chr1	2003325	2003326
chr1	2003501	2003600
chr1	2003601	2003700
chr1	2003701	2004086
chr1	2004162	2004163
chr1	2004221	2004222
chr1	2004345	2004346
chr1	2004635	2004636
chr1	2004967	2004968
chr1	2005131	2005132
chr1	2005179	2005180
chr1	2005259	2005260
chr1	2005319	2005320
chr1	2005488	2005489
chr1	2005559	2005560
chr1	2005563	2005564
chr1	2006031	2006032
chr1	2006464	2006465
chr1	2006655	2006656
chr1	2006895	2006896
chr1	2008364	2008365
chr1	2008509	2008510
chr1	2008578	2008579
chr1	2010659	2010660
chr1	2010958	2010959
chr1	2011081	2011082
chr1	2011912	2011913
chr1	2012217	2012218
chr1	2012433	2012434
chr1	2013506	2013507
chr1	2013747	2013748
chr1	2013929	2013930
chr1	2014243	2014244
chr1	2014370	2014371
chr1	2014546	2014547
chr1	2014627	2014628
chr1	2015814	2015815
chr1	2015973	2015974
chr1	2016788	2016789
chr1	2016914	2016915
chr1	2017009	2017010
chr1	2017917	2017918
chr1	2018106	2018107
chr1	2018251	2018252
chr1	2019525	2019526
chr1	2020590	2020591
chr1	2020869	2020870
chr1	2021002	2021003
chr1	2022950	2022951
chr1	2023015	2023368
chr1	2023481	2023482
chr1	2023701	2023800
chr1	2023801	2023900
chr1	2024592	2024593
chr1	2025205	2025206
chr1	2025440	2025441
chr1	2025768	2025769
chr1	2025795	2025796
chr1	2026192	2026193
chr1	2026223	2026224
chr1	2026452	2026622
chr1	2027574	2027575
chr1	2027982	2027983
chr1	2028212	2028213
chr1	2029011	2029012
chr1	2030461	2030462
chr1	2030816	2030817
chr1	2031923	2032382
chr1	2034301	2034400
chr1	2035086	2035087
chr1	2035294	2035295
chr1	2035461	2035462
chr1	2035779	2035780
chr1	2036094	2036866
chr1	2037475	2037476
chr1	2038376	2038377
chr1	2038592	2038593
chr1	2038627	2038628
chr1	2038660	2038661
chr1	2038939	2038940
chr1	2039670	2039671
chr1	2040399	2040400
chr1	2040967	2040968
chr1	2041071	2041072
chr1	2041102	2041103
chr1	2041227	2041228
chr1	2041763	2041764
chr1	2043036	2043037
chr1	2043438	2043439
chr1	2043449	2043450
chr1	2043648	2043900
chr1	2043913	2044237
chr1	2045412	2045413
chr1	2045681	2045682
chr1	2046505	2046506
chr1	2046701	2046702
chr1	2046782	2046783
chr1	2046851	2046982
chr1	2047580	2047581
chr1	2048945	2048946
chr1	2053000	2053200
chr1	2053301	2055872
chr1	2055900	2056000
chr1	2056108	2056109
chr1	2057438	2057439
chr1	2058229	2058230
chr1	2058356	2059102
chr1	2060013	2060014
chr1	2060235	2060236
chr1	2060641	2060642
chr1	2061835	2061836
chr1	2062663	2062664
chr1	2063701	2065300
chr1	2065301	2065400
chr1	2065601	2065700
chr1	2066005	2066006
chr1	2066166	2066167
chr1	2066429	2066430
chr1	2066445	2066446
chr1	2066501	2066600
chr1	2066630	2066631
chr1	2066980	2066981
chr1	2067001	2067100
chr1	2067101	2067200
chr1	2067201	2067300
chr1	2067501	2067600
chr1	2067601	2067700
chr1	2067701	2067800
chr1	2068801	2068900
chr1	2068901	2069000
chr1	2069001	2069100
chr1	2069101	2069200
chr1	2069201	2069300
chr1	2069601	2069700
chr1	2069701	2069800
chr1	2069801	2069900
chr1	2070001	2070100
chr1	2071201	2071726
chr1	2073899	2073900
chr1	2074001	2074100
chr1	2074101	2074200
chr1	2074201	2074300
chr1	2074301	2074625
chr1	2076600	2076927
chr1	2077600	2078312
chr1	2080001	2081200
chr1	2081600	2082100
chr1	2082158	2083606
chr1	2083900	2084000
chr1	2084245	2084246
chr1	2084318	2084319
chr1	2084390	2084842
chr1	2085231	2085232
chr1	2085525	2085526
chr1	2085716	2085717
chr1	2085750	2085751
chr1	2088707	2088708
chr1	2089383	2089384
chr1	2089554	2089555
chr1	2089923	2089924
chr1	2090728	2090900
chr1	2090952	2090953
chr1	2091065	2091066
chr1	2092393	2092394
chr1	2092525	2092526
chr1	2092852	2092853
chr1	2094046	2094264
chr1	2094482	2094483
chr1	2096581	2096582
chr1	2096721	2096722
chr1	2097157	2097158
chr1	2098928	2098929
chr1	2099467	2099468
chr1	2099494	2099495
chr1	2099744	2099745
chr1	2099844	2099845
chr1	2099890	2099891
chr1	2100168	2100169
chr1	2100231	2100232
chr1	2100364	2100365
chr1	2100434	2100435
chr1	2100863	2100864
chr1	2100983	2100984
chr1	2101478	2101479
chr1	2102169	2102170
chr1	2103154	2103155
chr1	2103574	2103575
chr1	2103644	2103645
chr1	2104222	2104223
chr1	2104309	2104310
chr1	2104477	2104478
chr1	2104640	2104641
chr1	2104785	2104786
chr1	2104885	2104886
chr1	2105153	2105154
chr1	2105342	2105343
chr1	2105391	2105392
chr1	2105598	2106650
chr1	2106731	2106732
chr1	2107409	2107410
chr1	2107450	2107451
chr1	2107668	2107669
chr1	2108747	2108748
chr1	2109137	2109138
chr1	2109387	2109388
chr1	2109815	2109816
chr1	2109922	2109923
chr1	2109998	2109999
chr1	2111329	2111330
chr1	2111867	2111868
chr1	2111911	2111912
chr1	2112001	2112100
chr1	2112101	2112200
chr1	2113910	2113911
chr1	2115255	2115256
chr1	2116286	2116287
chr1	2116457	2116458
chr1	2116596	2116597
chr1	2116746	2116747
chr1	2116952	2117119
chr1	2117424	2117425
chr1	2117732	2117733
chr1	2118130	2118131
chr1	2118287	2118288
chr1	2119530	2119531
chr1	2119549	2119550
chr1	2119991	2119992
chr1	2120734	2121700
chr1	2121723	2121724
chr1	2122600	2122601
chr1	2125048	2125049
chr1	2125113	2125114
chr1	2125121	2125122
chr1	2125123	2125124
chr1	2125181	2125182
chr1	2125185	2125186
chr1	2125242	2125243
chr1	2125543	2127200
chr1	2127504	2127505
chr1	2130399	2131316
chr1	2133380	2133624
chr1	2133730	2133731
chr1	2135357	2135358
chr1	2135500	2135700
chr1	2135801	2137400
chr1	2137664	2137665
chr1	2138441	2138442
chr1	2138756	2138757
chr1	2138952	2138953
chr1	2139174	2139175
chr1	2139234	2139235
chr1	2139326	2139327
chr1	2139656	2139657
chr1	2139901	2140000
chr1	2140101	2140200
chr1	2140550	2140551
chr1	2142533	2142534
chr1	2143872	2144967
chr1	2145001	2145100
chr1	2145101	2145200
chr1	2145257	2145258
chr1	2145275	2145276
chr1	2145601	2145700
chr1	2146287	2146288
chr1	2147512	2147513
chr1	2155727	2155728
chr1	2156393	2156394
chr1	2158200	2164642
chr1	2165080	2166752
chr1	2168318	2168414
chr1	2168501	2168600
chr1	2168601	2169154
chr1	2169201	2169300
chr1	2169301	2169400
chr1	2169406	2169407
chr1	2170955	2170956
chr1	2171211	2171212
chr1	2171252	2171253
chr1	2171688	2172330
chr1	2173570	2173571
chr1	2174724	2174725
chr1	2174797	2174798
chr1	2174894	2174895
chr1	2177454	2178538
chr1	2179932	2179933
chr1	2180001	2180100
chr1	2180101	2180200
chr1	2180696	2180697
chr1	2182022	2182178
chr1	2182201	2182300
chr1	2182301	2182400
chr1	2182401	2182500
chr1	2182501	2182600
chr1	2182611	2182612
chr1	2183358	2183624
chr1	2185732	2185733
chr1	2186501	2186600
chr1	2186601	2186700
chr1	2186701	2186800
chr1	2186801	2186900
chr1	2186901	2187900
chr1	2187901	2188000
chr1	2188001	2188100
chr1	2188101	2188200
chr1	2188201	2188300
chr1	2188301	2188400
chr1	2188401	2188500
chr1	2188766	2188767
chr1	2188893	2188894
chr1	2189026	2189027
chr1	2189500	2189800
chr1	2190001	2190100
chr1	2190388	2190924
chr1	2191298	2191299
chr1	2191353	2191354
chr1	2191401	2191402
chr1	2191519	2191700
chr1	2193453	2193454
chr1	2193740	2193741
chr1	2194049	2194050
chr1	2198759	2198760
chr1	2198878	2198879
chr1	2200889	2200890
chr1	2200961	2200962
chr1	2200983	2200984
chr1	2201245	2201246
chr1	2202027	2202028
chr1	2202930	2202931
chr1	2203011	2203012
chr1	2203044	2203045
chr1	2203588	2203589
chr1	2203647	2203648
[truncated: 582,302 more rows]
