# Supplementary material for: Functional variation in allelic methylomes underscores a strong genetic contribution and reveals novel epigenetic alterations in the human epigenome
Source: Genome Biol. 2017 Mar 10;18:50. doi: 10.1186/s13059-017-1173-7 (PMC5346261; doi:10.1186/s13059-017-1173-7)
Supplement: Additional file 1: — Description of MCC-Seq capture panel. This file contains: (1) summary of CpGs and genomic regions targeted by the MCC-Seq capture panel design (.xlsx Excel spreadsheet format), and (2) a list of the targeted regions (.bed text file). (ZIP 3465 kb) [file 13059_2017_1173_MOESM1_ESM.zip › MCC-Seq Capture panel summary.xlsx]

## Sheet: Sheet1
	Total CpGs	Total Regions	Total Size (bp)
Regulatory regions in immune cells (DNaseI hypersensitive/active chromatin)	1837099	315043	48810975
Hypomethylated footprints from immune cells (MethylSeekR)	3539071	477795	86414084
Illumina 450K methylation assay included regions	1934175	328405	40853151
Autoimmune SNPs from GWAS catalog	14572	7273	678026
Unique (non-overlapping content) in custom methylC-seq. capture panel	4609564	822884	119089296
