# Supplementary material for: Functional variation in allelic methylomes underscores a strong genetic contribution and reveals novel epigenetic alterations in the human epigenome
Source: Genome Biol. 2017 Mar 10;18:50. doi: 10.1186/s13059-017-1173-7 (PMC5346261; doi:10.1186/s13059-017-1173-7)
Supplement: Additional file 2: — Summary of AS and NAS methylation tests on the 2.2 million CpGs tested across any of the datasets. This file contains a file of tab-separated values (.txt text file) with the following columns: (1) CpG chromosome, (2) CpG location, (3) corrected GIT p value, (4) corrected mQTL p value, (5) corrected ASM p value, (6) ChromHMM state. (ZIP 19804 kb) [file 13059_2017_1173_MOESM2_ESM.zip]

Archive with 1 entries (1 files):
- ALL-MethylHL_corrected.mQTL.PhasedAlleles.merge.chromhmm.txt
