# Supplementary material for: Functional variation in allelic methylomes underscores a strong genetic contribution and reveals novel epigenetic alterations in the human epigenome
Source: Genome Biol. 2017 Mar 10;18:50. doi: 10.1186/s13059-017-1173-7 (PMC5346261; doi:10.1186/s13059-017-1173-7)
Supplement: Additional file 2: — Summary of AS and NAS methylation tests on the 2.2 million CpGs tested across any of the datasets. This file contains a file of tab-separated values (.txt text file) with the following columns: (1) CpG chromosome, (2) CpG location, (3) corrected GIT p value, (4) corrected mQTL p value, (5) corrected ASM p value, (6) ChromHMM state. (ZIP 19804 kb) [file 13059_2017_1173_MOESM2_ESM.zip › ALL-MethylHL_corrected.mQTL.PhasedAlleles.merge.chromhmm.txt]

chr1	153590234	0	6.483e-151	0	E3
chr1	153590243	0	1.148e-144	0	E3
chr1	153590268	0	3.284e-139	0	E3
chr11	15955627	0	4.257e-126	0	E5
chr11	15955640	0	1.564e-126	0	E5
chr11	2021114	0	0.1864	7.52e-14	E8
chr11	2021117	0	0.129	1.89e-14	E8
chr11	2021119	0	0.1559	2.49e-13	E8
chr11	2021135	0	0.02542	2.13e-19	E8
chr11	2021140	0	0.006965	1.24e-20	E8
chr11	2021148	0	0.02891	1.69e-21	E8
chr11	2021152	0	0.005235	1.03e-23	E8
chr11	2021168	0	0.01677	1.22e-22	E8
chr11	2021174	0	0.04789	1.12e-21	E8
chr11	2021202	0	0.01406	2.37e-18	E8
chr11	2021207	0	0.09172	1.66e-18	E8
chr11	2021209	0	0.0921	1.76e-19	E8
chr11	2021219	0	0.08666	6.38e-14	E8
chr11	2021876	0	0.2302	2.24e-17	E8
chr11	2021915	0	0.1848	1.61e-08	E8
chr11	2021926	0	0.4105	1.09e-10	E8
chr11	2021958	0	0.5357	2.74e-12	E8
chr11	2021960	0	0.4608	4.18e-16	E8
chr11	2021964	0	0.4417	1.9e-14	E8
chr11	2021986	0	0.2816	6.19e-18	E8
chr11	2022014	0	0.1822	6.7e-23	E8
chr11	2022019	0	0.49	4.46e-24	E8
chr11	2022021	0	0.01374	9.05e-24	E8
chr11	2022031	0	0.09765	3.96e-23	E8
chr11	2022064	0	0.2312	4.74e-13	E8
chr12	13177272	0	1.22e-105	0	E8
chr13	101910607	0	1.195e-88	0	E3
chr13	101910609	0	1.763e-84	0	E3
chr14	100991365	0	4.364e-99	0	E5
chr15	89252021	0	1.059e-78	0	E8
chr16	3481997	0	0.0254	0.000378	E2
chr16	3482009	0	0.1066	0.00502	E2
chr17	41400943	0	1.165e-58	0	E7
chr17	41400979	0	6.499e-48	0	E7
chr17	5674419	0	4.233e-33	0	E8
chr17	5674423	0	3.862e-32	0	E8
chr17	5674429	0	6.673e-30	0	E8
chr17	5674432	0	1.063e-28	0	E8
chr17	5674659	0	8.47e-80	0	E8
chr17	5674663	0	2.02e-80	0	E8
chr17	5674670	0	5.377e-66	0	E8
chr17	5674673	0	2.491e-79	0	E8
chr17	5674683	0	9.71e-75	0	E8
chr17	66393197	0	1.145e-73	2.6199807133315e-319	E3
chr19	47471084	0	6.664e-62	0	E3
chr19	57349486	0	0.223	3.07e-25	E7
chr2	238814811	0	4.126e-83	0	E4
chr20	20837180	0	3.391e-134	0	E8
chr20	20837254	0	1.376e-108	0	E8
chr20	57463455	0	0.3614	0.157	E3
chr20	57463503	0	0.06677	0.395	E3
chr20	57463527	0	0.6805	0.0104	E3
chr21	40757948	0	0.122	3.36e-10	E3
chr21	40757954	0	0.04908	6.4e-10	E3
chr21	40757979	0	0.07848	1.26e-09	E3
chr21	40758004	0	0.02633	5.15e-07	E3
chr22	50473150	0	3.658e-143	0	E8
chr22	50473162	0	1.269e-129	0	E8
chr6	25882633	0	4.122e-64	0	E3
chr7	130132822	0	0.0505	0.00213	E8
chr7	130132831	0	0.283	0.000467	E8
chr7	4244540	0	2.831e-118	0	E3
chr7	4244546	0	3.723e-106	0	E3
chr7	4244556	0	5.747e-97	0	E3
chr7	4244562	0	6.05e-110	0	E3
chr8	141109918	0	0.4786	1.13e-13	E4
chr8	141109929	0	0.3081	1.32e-13	E4
chr8	141109969	0	0.03715	6.46e-29	E4
chr8	141110006	0	0.2811	1.53e-30	E4
chr8	141110023	0	0.01715	8.04e-20	E4
chr8	141110033	0	0.1683	3.26e-18	E4
chr8	141110062	0	0.007169	5.43e-10	E4
chr2	238814816	3.2000000020583e-315	1.179e-61	1.2799999998352e-314	E4
chr19	54040540	3.4299999997822e-314	0.00828	0.0478	E3
chr2	238814796	6.4699999999985e-312	1.322e-112	5.0000000000022e-312	E4
chr17	5674652	5.3300000000002e-311	1.134e-78	4.0099999999999e-311	E8
chr21	40757932	7.92e-311	0.01438	2.18e-08	E3
chr7	130132800	1.78e-308	0.107	4.79e-07	E8
chr12	122377221	9.88e-307	3.407e-107	8.11e-307	E5
chr20	57463530	2.29e-306	0.5575	0.0761	E3
chr11	2021952	4.42e-306	0.3807	1.1e-14	E8
chr16	3481989	2.25e-304	0.5387	0.000397	E2
chr5	150677795	7.74e-302	2.746e-117	6.18e-302	E5
chr18	54877666	2.09e-300	4.669e-79	1.59e-300	E8
chr19	54058348	8.62e-299	0.2664	3.54e-08	E4
chr13	113819007	6.83e-298	1.431e-56	5.27e-298	E3
chr22	39338149	1.56e-297	2.515e-66	1.75e-297	E3
chr22	50473345	1.08e-291	2.835e-97	1.45e-291	E8
chr11	76368537	1.97e-290	2.141e-91	6.69e-290	E5
chr7	130132836	5.31e-288	0.06235	7.23e-07	E8
chr11	2021929	1.13e-285	0.216	1.99e-12	E8
chr11	76368527	8.37e-285	1.826e-96	6.65e-285	E5
chr20	57415103	2.64e-284	0.6857	4.47e-19	E8
chr13	113687345	3.92e-284	1.615e-157	2.92e-284	E5
chr8	141110064	7.56e-284	0.2511	1.14e-07	E4
chr11	2021243	9.8e-284	0.07834	4.7e-12	E8
chr17	5674648	6.02e-281	3.211e-72	4.53e-281	E8
chr11	2021947	6.06e-281	0.4142	1.4e-14	E8
chr14	35839225	1.4e-279	2.121e-77	1.85e-279	E5
chr16	3482021	3.36e-277	0.07717	0.193	E2
chr14	35839199	3.8e-277	1.058e-82	2.87e-277	E5
chr8	41594054	8.69e-277	1.652e-56	8.98e-276	E8
chr2	207132492	1.93e-275	0.04206	1	E8
chr16	3482029	3.48e-273	0.346	0.016	E2
chr17	41400991	3.87e-273	1.067e-65	3.49e-273	E7
chr10	31041109	4.98e-272	4.065e-103	4.68e-275	E5
chr22	50473323	3.88e-271	6.558e-102	2.99e-271	E8
chr20	61660860	8.18e-269	1.542e-76	3.16e-266	E3
chr19	54058272	5.32e-266	0.1392	1.69e-10	E4
chr20	61660858	3.95e-264	9.706e-76	3.19e-256	E3
chr7	130132857	3.45e-263	0.1731	0.000291	E8
chr19	57349528	6.63e-263	0.1278	6.05e-12	E7
chr8	745684	1.47e-262	1.926e-07	3.45e-261	E8
chr2	242927877	3.31e-262	2.311e-13	4.36e-262	E3
chr20	57414274	4.16e-260	0.3184	7.37e-14	E8
chr2	120048752	2.24e-259	4.466e-129	1.74e-259	E5
chr8	141110081	2.48e-259	0.04302	1.1e-05	E4
chr17	4612849	1.38e-258	5.513e-24	3.58e-257	E3
chr19	47471056	2.58e-258	1.555e-56	2.03e-258	E3
chr8	41594071	9.69e-256	8.608e-51	6.78e-257	E8
chr17	6558772	4.36e-254	2.726e-86	1.28e-254	E3
chr21	40758026	1.1e-252	0.2228	0.000253	E3
chr13	113819001	2.18e-252	8.5e-62	1.67e-252	E3
chr15	24114658	2.73e-251	0.3369	5.25e-07	E7
chr10	31040984	5.49e-249	1.531e-138	4.05e-249	E3
chr14	101711548	6.34e-249	6.631e-73	5.05e-237	E7
chr7	130132790	1.34e-248	0.02548	4.69e-07	E8
chr16	89707803	3.82e-248	8.037e-79	2.85e-248	E3
chr19	54040510	2.45e-247	0.0617	0.0606	E3
chr20	61660870	4.83e-246	1.611e-79	1.41e-243	E3
chr13	113818978	5.57e-246	8.908e-69	4.14e-246	E4
chr11	2020028	4.05e-245	0.1996	2.96e-05	E8
chr11	2720672	5.42e-245	0.1185	8.36e-28	E4
chr7	29628709	1.77e-244	1.715e-70	1.31e-249	E3
chr14	101711530	2.95e-244	9.186e-50	5.5e-241	E7
chr11	2019982	4.89e-244	0.1114	2.26e-10	E8
chr8	141110101	1.69e-243	0.2381	1.8e-05	E4
chr20	57426730	4.88e-243	0.2268	1.94e-09	E8
chr2	207132471	1.1e-240	0.5838	1	E8
chr20	57418020	2.03e-240	0.5257	2.68e-05	E8
chr8	41594080	8.35e-240	2.822e-69	1.12e-239	E8
chr4	1044819	1.53e-239	2.893e-42	1.34e-239	E8
chr2	207128124	4e-239	0.3831	1.17e-05	E8
chr19	54058253	1.05e-238	0.06673	1.43e-08	E4
chr8	141110109	1.24e-238	0.3496	5.3e-05	E4
chr14	35839258	5.6e-237	9.938e-66	4.17e-237	E5
chr19	54057528	1.17e-236	0.1097	4.5e-05	E4
chr12	13177293	2.23e-236	1.864e-79	3.55e-239	E8
chr11	2021940	1.4e-233	0.2497	2.87e-14	E8
chr11	2020030	2.17e-233	0.4113	9.77e-05	E8
chr7	4244610	8.67e-232	1.715e-78	6.43e-232	E3
chr2	120048711	1.08e-231	3.692e-133	8.34e-232	E5
chr8	19319002	2.85e-230	5.543e-117	6.03e-246	E2
chr11	76368509	1.33e-228	1.198e-94	6.34e-228	E5
chr13	33281843	1.02e-227	1.321e-56	6.93e-227	E1
chr2	238814783	1.49e-227	2.408e-77	1.13e-227	E4
chr15	25201688	2.63e-227	0.2369	0.243	E4
chr6	158061024	5.22e-227	1.386e-90	5.7e-227	E5
chr6	25882599	1.33e-226	6.909e-71	1.28e-226	E4
chr17	5674641	6.13e-226	8.877e-68	4.61e-226	E8
chr16	78068562	7.24e-226	1.115e-70	5.3e-226	E8
chr17	41843967	1.78e-225	1.173e-67	5.47e-224	E5
chr11	2020036	2.32e-225	0.2555	0.000376	E8
chr13	50194409	4.54e-223	4.545e-68	9.79e-194	E5
chr15	25201642	9.03e-223	0.413	0.473	E4
chr20	57463397	2.12e-222	0.6274	0.547	E3
chr16	3481970	7.48e-222	0.2127	0.0116	E2
chr13	114900161	9.71e-222	4.918e-79	7.19e-222	E3
chr21	40757899	4.45e-220	0.03141	1.49e-05	E3
chr8	145002459	2.32e-219	2.908e-59	4.08e-227	E2
chr22	39338126	6.61e-219	7.286e-58	5.82e-219	E3
chr2	120048709	1.86e-218	1.88e-136	1.36e-218	E5
chr14	66258073	7.69e-218	6.137e-80	5.71e-218	E5
chr8	141109897	8.35e-218	0.1829	2.36e-08	E4
chr11	2720685	8.93e-218	0.03158	5.73e-34	E4
chr4	185021603	5.28e-217	1.008e-117	3.88e-217	E5
chr2	120048662	1.1e-216	3.547e-118	4.6e-224	E5
chr15	85177712	5.76e-216	2.215e-64	4.57e-216	E3
chr20	57418015	9.66e-216	0.288	2.28e-05	E8
chr11	2021658	1.71e-215	0.2831	3.12e-18	E8
chr14	23014042	9.08e-215	6.732e-67	7.54e-215	E2
chr20	57415136	6.32e-214	0.575	4.17e-18	E8
chr15	89252061	2.8e-213	2.248e-64	2.03e-213	E8
chr6	25882590	4.3e-213	1.15e-90	3.63e-213	E4
chr19	47471140	4.46e-213	4.232e-68	3.43e-213	E3
chr19	54057538	5.85e-213	0.1447	1.44e-06	E4
chr21	40758031	1.06e-212	0.006602	9.03e-05	E3
chr12	122377170	1.44e-210	1.533e-79	1.14e-209	E5
chr19	54057540	1.15e-208	0.262	1.35e-05	E4
chr16	89707766	1.49e-208	4.462e-73	1.14e-208	E3
chr17	4612841	1.85e-208	1.042e-25	1.09e-205	E3
chr2	120048716	1.96e-207	6.089e-100	8.61e-211	E5
chr8	1897910	4.38e-207	3.783e-47	1.13e-209	E5
chr16	89707799	4.9e-207	4.802e-79	3.55e-207	E3
chr8	141109899	5.25e-207	0.1283	6.97e-09	E4
chr21	40757893	1.05e-206	0.1519	2.61e-05	E3
chr13	50108254	3.32e-206	3.887e-70	2.16e-204	E1
chr3	194800653	4.97e-206	8.064e-60	1.36e-206	E5
chr11	19985436	5.81e-206	1.443e-47	1.44e-204	E5
chr13	114900137	2.97e-205	1.319e-106	1.19e-203	E3
chr12	11700343	4.43e-205	1.835e-44	6.73e-199	E3
chr11	2720688	8.84e-205	0.05055	4.74e-29	E4
chr5	15002517	9.87e-205	8.346e-68	9.5e-205	E5
chr6	159291475	1.31e-202	2.778e-59	1.18e-203	E3
chr17	65618	1.54e-202	4.501e-40	1.3e-202	E4
chr7	150478029	2.73e-202	2.67e-53	2.06e-202	E4
chr8	41594032	4.4e-202	2.165e-48	1.04e-200	E8
chr14	35839240	6.28e-201	1.757e-62	3.03e-206	E5
chr6	158478797	5.84e-200	2.709e-49	5.58e-201	E2
chr8	141110083	1.84e-199	0.01796	8.37e-05	E4
chr11	2021662	6.14e-198	0.1916	7.79e-18	E8
chr3	42387524	1.01e-197	1.213e-47	2.85e-202	E3
chr8	141109892	1.45e-197	0.3123	1.57e-08	E4
chr11	76368625	1.83e-197	1.524e-75	1.34e-185	E5
chr7	29628718	4.35e-197	6.726e-58	6.36e-195	E3
chr2	120048767	1.49e-196	1.034e-125	1.03e-196	E5
chr20	61660880	2.74e-196	6.311e-73	2.8e-192	E3
chr8	141110118	4.81e-196	0.4582	1.78e-05	E4
chr4	1044835	2.15e-194	1.984e-39	1.46e-199	E8
chr14	35839194	2.61e-194	7.939e-79	2.14e-196	E5
chr2	676197	2.98e-194	2.205e-45	4.85e-188	E3
chr22	50473370	3.2e-194	1.463e-62	2.32e-194	E8
chr14	101712862	3.47e-194	1.218e-45	4.33e-194	E6
chr19	54057504	1.99e-193	0.2307	6.22e-11	E4
chr5	148620229	2.1e-193	6.479e-47	2.35e-202	E3
chr7	130132866	3.5e-193	0.1364	0.0045	E8
chr19	47471155	1.49e-192	4.06e-86	1.78e-192	E3
chr14	66257998	4.42e-192	4.765e-67	3.62e-192	E5
chr18	54877693	8.84e-192	3.661e-71	1.21e-191	E8
chr22	50473603	5.94e-191	1.208e-97	4.2e-191	E8
chr15	25201694	6.99e-190	0.01101	0.286	E4
chr11	93478135	7.17e-190	5.389e-54	3.45e-190	E1
chr20	57415144	7.24e-190	0.4191	7.22e-14	E8
chr14	100991393	7.28e-190	7.895e-64	5.4e-190	E5
chr14	23014088	7.69e-190	5.803e-80	8.25e-190	E2
chr4	1731633	1.01e-189	8.253e-71	2e-189	E2
chr20	57415080	1.97e-189	0.5584	2.35e-21	E8
chr14	100991389	2.39e-189	6.589e-67	2.47e-189	E5
chr17	66393191	2.6e-189	5.743e-66	2.5e-188	E3
chr1	101003807	3.32e-189	1.192e-102	2.85e-191	E8
chr13	50194385	5.59e-189	1.994e-77	4.12e-189	E5
chr20	15125853	1.04e-188	8.826e-64	6.3e-189	E8
chr22	50473350	2.82e-188	5.806e-68	9.6e-186	E8
chr19	47471151	3.18e-188	6.557e-81	3.3e-188	E3
chr1	100916195	9.43e-188	1.97e-30	2.71e-186	E2
chr20	45402616	1.28e-187	4.949e-66	5.41e-197	E8
chr20	57426054	1.56e-187	0.1815	8.69e-16	E8
chr19	13875183	4.21e-187	2.237e-32	4.65e-187	E3
chr1	25473279	6.76e-187	2.491e-73	5.13e-187	E5
chr11	68638047	7.46e-187	1.065e-35	1.28e-187	E3
chr3	14257973	1.36e-185	3.943e-54	1e-185	E4
chr17	5674638	2.23e-185	7.879e-64	1.02e-197	E8
chr7	130132765	2.36e-185	0.14	2.65e-13	E8
chr1	154839791	2.9e-185	8.236e-63	5.77e-184	E8
chr11	19985434	6.01e-185	2.725e-45	1.54e-179	E5
chr20	57426743	9.09e-185	0.2365	4.77e-06	E8
chr5	148620253	1.05e-184	3.181e-68	9.11e-189	E3
chr8	101177772	7.63e-184	1.461e-48	5.34e-184	E3
chr1	42248972	1.58e-183	1.947e-60	9.84e-183	E5
chr8	141109824	4.19e-183	0.01048	0.000416	E4
chr11	2720867	4.77e-183	0.3974	4.36e-06	E4
chr8	745735	1.32e-182	4.785e-06	1.14e-185	E8
chr12	122377257	4.89e-182	2.307e-100	1.05e-193	E5
chr2	238814771	5.87e-182	2.279e-99	3.31e-187	E4
chr2	207128177	1.2e-181	0.4421	1	E8
chr12	122377240	1.87e-181	1.979e-75	1.35e-185	E5
chr2	10684500	2.64e-181	2.31e-55	4.26e-179	E3
chr2	130694084	7.36e-181	2.009e-62	3.63e-187	E8
chr19	54057502	7.69e-181	0.2542	7.94e-08	E4
chr11	66362959	1.25e-180	8.582e-98	8.78e-181	E3
chr19	54057150	1.5e-180	0.09805	0.00123	E3
chr19	49342162	2.28e-180	6.029e-40	1.83e-180	E5
chr5	135415728	2.78e-180	0.5397	1.29e-06	E3
chr7	25965908	2.78e-180	1.932e-57	2.72e-180	E8
chr17	30822645	3.04e-180	8.726e-56	1.17e-179	E3
chr8	937390	9.62e-180	5.897e-61	1.17e-179	E5
chr22	39338170	3.2e-179	3.652e-70	1.48e-180	E3
chr15	25201629	6.68e-179	0.03672	1	E4
chr17	5674734	1.31e-178	1.572e-77	3.25e-175	E8
chr8	141110145	1.22e-177	0.3923	0.000342	E4
chr4	2415950	1.25e-176	9.564e-71	9.1e-177	E3
chr15	67356220	4.3e-176	2.071e-42	8.74e-176	E3
chr11	19985426	5.44e-176	8.135e-41	2.34e-175	E5
chr20	61660749	9.16e-176	7.731e-55	1.72e-183	E5
chr17	4612819	1.71e-175	2.708e-25	1.23e-175	E3
chr7	22186964	8.51e-175	1.307e-111	6.15e-175	E4
chr20	23292829	1.17e-174	4.436e-48	1.04e-174	E5
chr8	33391358	1.21e-174	3.842e-79	9.08e-175	E3
chr6	113627928	1.22e-174	2.974e-63	9.14e-179	E5
chr7	130132874	5.14e-174	0.02545	0.00132	E8
chr4	2815257	9.27e-174	7.14e-39	6.69e-175	E3
chr10	31040992	9.28e-174	2.56e-101	7.28e-174	E3
chr3	13273287	1.35e-173	6.255e-76	4.67e-173	E5
chr12	11700329	1.53e-173	9.631e-44	2.58e-163	E3
chr11	2720699	1.7e-173	0.07817	4.02e-33	E4
chr20	57414217	4.86e-173	0.2348	5.19e-05	E8
chr8	141109573	2.29e-172	0.2394	7.99e-08	E4
chr2	207128175	3.22e-172	0.137	0.00492	E8
chr7	25965872	7.56e-172	2.797e-60	2.53e-170	E8
chr19	54057553	9.36e-172	0.1017	0.000387	E4
chr20	57426057	2.48e-171	0.2264	8.65e-13	E8
chr3	42531950	4.59e-171	1.274e-61	3.35e-171	E5
chr2	207138467	1.33e-170	0.4474	0.0128	E8
chr11	2021068	1.48e-170	0.3581	3.41e-08	E8
chr17	11531892	2.73e-170	6.212e-39	5.82e-169	E5
chr22	50473121	3.3e-170	8.546e-96	3.07e-169	E8
chr14	100991402	4.95e-170	4.021e-65	3.87e-170	E5
chr20	57426009	5.73e-170	0.3951	1.28e-12	E8
chr20	33110776	1.29e-169	1.989e-57	2.96e-168	E2
chr4	26453982	1.95e-169	1.656e-68	2.84e-170	E5
chr2	240737828	3.02e-169	1.13e-99	2.2e-169	E5
chr16	53857241	3.6e-169	4.801e-61	2.8e-169	E3
chr19	57349440	7.91e-169	0.1516	1.64e-08	E7
chr16	3481961	8.42e-169	0.3753	0.000375	E2
chr8	141109820	2.72e-168	0.01632	0.00975	E4
chr8	101177744	8.43e-168	1.283e-59	1.84e-178	E3
chr19	54041110	1.27e-167	0.2645	1.12e-13	E4
chr19	54057498	2.23e-167	0.1872	3.21e-07	E4
chr11	2720877	2.66e-167	0.09486	0.000547	E4
chr5	158879878	4.12e-167	2.883e-55	7.07e-164	E3
chr21	40329235	6.93e-167	1.286e-69	4.94e-169	E5
chr6	160427501	1.73e-166	0.06237	1.6e-06	E3
chr11	2720701	2.63e-166	0.1341	5.29e-35	E4
chr12	11700395	2.85e-166	2.441e-73	1.97e-166	E3
chr17	30822639	5.7e-166	5.399e-53	1.04e-164	E3
chr13	46356325	7.46e-166	1.401e-32	1.51e-163	E5
chr16	89707808	5.81e-165	8.398e-80	4.16e-165	E3
chr8	41594093	6.03e-165	9.004e-57	2.81e-166	E8
chr13	103507118	8.23e-165	1.084e-102	1.62e-164	E2
chr8	101177742	8.74e-165	1e-58	1.93e-162	E3
chr11	76368494	9.26e-165	1.026e-97	3.4e-166	E5
chr1	12206853	1.29e-164	1.579e-58	1.43e-164	E3
chr8	141109875	1.42e-164	0.04178	0.000502	E4
chr2	207132562	1.75e-164	0.6689	1	E8
chr17	4612852	1.77e-164	5.976e-18	5.65e-164	E3
chr5	135418308	1.96e-164	7.487e-61	1.4e-164	E8
chr3	32462380	3.15e-164	1.577e-33	1.44e-162	E3
chr8	141110088	3.44e-164	0.03898	0.000712	E4
chr1	154839813	6.97e-164	1.49e-67	6.73e-166	E8
chr2	676207	1.97e-163	1.64e-50	8.48e-158	E3
chr5	15002478	8.42e-163	3.074e-61	7.41e-164	E5
chr10	127776901	1.3e-162	1.9e-40	4.86e-164	E5
chr19	54040593	1.33e-162	0.008052	0.0155	E3
chr17	79581542	1.64e-162	4.026e-60	1.34e-163	E2
chr19	54057496	1.82e-162	0.2061	5.81e-07	E4
chr3	42531941	2.02e-162	6.738e-55	3e-162	E5
chr5	148620216	7.17e-162	9.749e-39	1.7e-173	E3
chr22	46873284	8.65e-162	3.499e-30	2.36e-163	E5
chr3	32462386	1.18e-161	1.433e-31	3.55e-161	E3
chr17	76649155	1.21e-161	1.765e-62	1.95e-159	E5
chr15	89251940	1.39e-161	1.039e-63	5.05e-109	E8
chr17	4612817	2.29e-161	3.94e-27	1.57e-161	E3
chr15	24114669	2.39e-161	0.3295	0.00012	E7
chr5	28927884	5.24e-161	1.042e-21	3.65e-161	E5
chr19	57351300	5.46e-161	0.3102	0.0167	E7
chr16	3481956	1.38e-160	0.3813	9.67e-05	E2
chr14	23014046	1.8e-160	1.182e-57	1.4e-160	E2
chr5	148620243	6.22e-160	6.586e-55	1.2e-167	E3
chr6	14739327	8.18e-160	4.345e-35	6.86e-160	E4
chr15	67356486	9.64e-160	2.494e-24	5.52e-158	E3
chr20	57426749	1.13e-159	0.2038	4.04e-07	E8
chr17	65585	1.63e-159	2.853e-32	3.69e-147	E4
chr17	6558253	1.78e-159	3.941e-84	1.31e-159	E3
chr19	54040865	1.83e-159	0.2318	2.54e-08	E4
chr7	25965876	2.43e-159	5.367e-50	5.34e-160	E8
chr13	113819049	2.54e-159	2.072e-58	1.79e-159	E3
chr15	67356484	1.2e-158	1.024e-20	1.55e-155	E3
chr19	49342132	1.67e-158	4.03e-31	1.17e-158	E5
chr4	185021644	2.12e-158	1.805e-105	7.03e-160	E5
chr17	6558709	2.3e-158	1.286e-100	2.18e-159	E3
chr6	144329829	5.12e-158	0.1932	0.304	E8
chr5	135415715	6.21e-158	0.1989	1.62e-10	E3
chr6	144329802	8.67e-158	0.06223	1	E8
chr20	61660840	2.92e-157	1.858e-59	4.22e-151	E3
chr11	2019487	3.66e-157	0.434	4.93e-06	E8
chr5	131827807	3.96e-157	2.573e-48	9.06e-156	E3
chr19	22709714	4.62e-157	4.886e-31	4.37e-157	E5
chr8	101177733	1.22e-156	7.87e-71	8.69e-157	E3
chr11	2019624	2.83e-156	0.0222	2.71e-07	E8
chr3	142898695	3.91e-156	3.406e-39	2.23e-156	E3
chr8	745633	6.6e-156	7.627e-44	5.65e-105	E8
chr17	53654619	1.04e-155	9.975e-67	6.12e-156	E3
chr5	149533964	2.12e-155	8.769e-39	2.39e-155	E8
chr19	54041119	4.37e-155	0.1899	7.21e-12	E4
chr19	57351284	5.84e-155	0.06895	0.00944	E7
chr17	34417	2.3e-154	1.096e-50	1.4e-298	E8
chr8	142286556	2.88e-154	8.16e-63	1.46e-152	E1
chr8	1185142	5.36e-154	6.286e-61	2.48e-154	E5
chr4	1731670	7.73e-154	1.19e-84	8.19e-156	E2
chr9	116566891	1.16e-153	6.054e-71	1.05e-147	E5
chr20	45402625	1.21e-153	9.016e-67	4.6e-159	E8
chr17	5674622	2.07e-153	5.019e-65	1.19e-153	E8
chr15	89252054	7.13e-153	3.032e-42	5.31e-153	E8
chr17	5846251	1.26e-152	6.797e-49	1.14e-152	E8
chr4	108785493	2.65e-152	4.249e-69	3.96e-150	E8
chr12	11700321	3.17e-152	8.896e-45	2.16e-152	E3
chr8	141110140	3.97e-152	0.3758	5.43e-05	E4
chr8	141109877	6.41e-152	0.1366	0.00123	E4
chr7	4244684	1.02e-151	1.915e-54	1.7e-144	E3
chr11	2019626	1.15e-151	0.1458	7.16e-07	E8
chr17	216897	1.38e-151	8.049e-31	7.19e-152	E3
chr8	57802726	1.88e-151	2.404e-43	2.94e-155	E8
chr1	154839823	4.56e-151	7.042e-73	1.69e-147	E8
chr11	2720879	5.24e-151	0.1323	0.000664	E4
chr15	24114640	1.28e-150	0.2988	5.91e-05	E7
chr17	5674630	1.57e-150	1.338e-70	9.52e-151	E8
chr16	89707818	1.95e-150	3.17e-68	1.44e-150	E3
chr6	1537154	4.75e-150	1.213e-64	1.05e-148	E3
chr19	49342101	9.02e-150	2.432e-33	2.44e-147	E5
chr5	28927886	1.17e-149	2.859e-20	2.79e-149	E5
chr19	7515685	2.12e-149	2.424e-106	1.25e-149	E2
chr22	49514948	4.69e-149	2.361e-44	3.93e-67	E5
chr21	40757844	6e-149	0.007699	1.14e-05	E3
chr2	207132385	8.58e-149	0.1355	0.23	E8
chr16	89707737	1.47e-148	1.252e-89	4.49e-156	E3
chr18	51915208	1.56e-148	9.269e-96	1.13e-148	E8
chr22	47135171	1.96e-148	1.157e-55	2.04e-154	E3
chr9	469263	2.29e-148	2.76e-74	1.35e-147	E3
chr20	20837083	2.31e-148	4.191e-179	1.56e-148	E8
chr20	57426545	8.6e-148	0.03811	0.0395	E8
chr19	54058244	1.35e-147	0.2165	4.66e-06	E4
chr21	40329244	1.37e-147	2.566e-49	3.2e-149	E5
chr13	114900122	1.44e-147	1.284e-102	1.02e-147	E3
chr13	66712817	2.08e-147	7.273e-58	4.76e-144	E5
chr16	16139753	2.67e-147	9.2e-76	1.95e-147	E1
chr12	41999656	2.78e-147	9.797e-32	5.69e-110	E5
chr11	2720856	3.05e-147	0.03227	3.32e-08	E4
chr20	57426538	6.44e-147	0.09048	6.56e-06	E8
chr21	40757858	7.67e-147	0.01604	0.000243	E3
chr4	40266942	8.17e-147	2.379e-59	8.08e-146	E3
chr20	23292813	1.23e-146	6.624e-47	5.8e-146	E5
chr2	676204	1.42e-146	1.915e-55	2.24e-142	E3
chr13	101910575	1.56e-146	3.743e-85	1.47e-146	E3
chr11	2021256	2.04e-146	0.1522	2.1e-06	E8
chr12	11700189	3e-146	2.408e-28	2.13e-146	E3
chr6	39111457	3.46e-146	3.343e-90	2.37e-146	E4
chr20	61660739	5.81e-146	1.491e-60	2.77e-139	E5
chr11	2022165	6.92e-146	0.6329	0.000101	E8
chr19	54041791	8.44e-146	0.2883	1.85e-06	E4
chr17	65607	1.32e-145	2.868e-31	1.07e-141	E4
chr6	158478830	1.52e-145	1.289e-61	9.91e-142	E3
chr6	158478756	1.72e-145	3.504e-37	3.59e-142	E2
chr10	127669361	3.06e-145	1.464e-42	8.02e-147	E5
chr13	114900178	3.54e-145	3.999e-71	3.31e-145	E3
chr7	130132880	4.09e-145	0.1573	4.83e-05	E8
chr4	187293165	4.78e-145	0.1944	1.35e-162	E5
chr15	98712983	6.98e-145	2.854e-64	8.33e-141	E5
chr1	201688529	7.35e-145	1.834e-47	8.33e-144	E5
chr12	96617873	8.15e-145	4.496e-45	9.58e-145	E2
chr18	76217879	8.25e-145	3.223e-40	1.24e-143	E5
chr19	54058364	2.33e-144	0.1517	0.0119	E4
chr19	54041800	4.39e-144	0.2641	1.9e-07	E4
chr19	54041778	1.06e-143	0.1142	0.000326	E4
chr13	114900119	1.27e-143	9.48e-89	4.85e-145	E3
chr16	4798117	1.47e-143	2.276e-55	1.83e-143	E3
chr12	96617885	1.61e-143	4.79e-39	1.21e-141	E2
chr7	130132883	2.16e-143	0.02088	7.3e-05	E8
chr16	3481945	3.21e-143	0.3772	6.36e-06	E2
chr10	11905876	7.16e-143	3.692e-55	9.95e-144	E3
chr5	180478200	7.41e-143	9.87e-46	3.53e-143	E8
chr5	15002460	8.88e-143	7.803e-55	5.71e-142	E5
chr21	40757877	1.25e-142	0.4391	0.00027	E3
chr13	113819047	1.77e-142	6.951e-52	1.23e-142	E3
chr11	2019606	1.82e-142	0.01264	1.22e-06	E8
chr22	50473268	1.84e-142	9.396e-114	1.37e-142	E8
chr3	14495403	2.65e-142	2.881e-120	1.9e-142	E1
chr20	20837351	2.7e-142	2.768e-96	8.42e-145	E8
chr18	38970532	2.97e-142	1.015e-61	2.04e-142	E5
chr12	27960069	4.12e-142	1.259e-71	2.8e-142	E3
chr19	54057564	4.59e-142	0.2425	0.00069	E4
chr15	83539572	5.6e-142	4.295e-42	4.25e-139	E5
chr20	45402621	1.09e-141	2.348e-66	7.34e-143	E8
chr2	238814760	1.27e-141	2.541e-95	9.43e-142	E4
chr6	148769803	1.61e-141	1.491e-63	2.89e-141	E5
chr13	103507141	1.89e-141	1.114e-88	1.92e-142	E2
chr10	115861487	1.93e-141	5.359e-58	1.26e-140	E8
chr5	135418302	2.64e-141	1.383e-65	1.81e-141	E8
chr19	54058400	4.3e-141	0.2509	0.218	E3
chr7	4244655	5.14e-141	6.501e-58	1.14e-132	E3
chr10	31040939	6.46e-141	4.352e-121	4.81e-141	E3
chr17	5674615	6.94e-141	2.585e-59	4.54e-141	E8
chr10	31447094	7.14e-141	1.019e-75	8.93e-140	E5
chr14	75592513	1.11e-140	6.416e-55	2.61e-139	E2
chr10	134069627	1.34e-140	2.725e-57	4.67e-140	E5
chr7	43291318	1.34e-140	4.202e-70	5.95e-142	E5
chr2	37232322	1.61e-140	3.675e-48	1.72e-140	E2
chr11	2021311	2.31e-140	0.06928	5.43e-08	E8
chr18	13262058	2.47e-140	8.924e-67	3.59e-149	E3
chr2	37232348	3.46e-140	1.114e-57	3.38e-140	E2
chr17	65637	4.26e-140	6.512e-43	8.36e-135	E4
chr6	144329831	4.54e-140	0.286	0.495	E8
chr17	34420	9.35e-140	6.387e-57	8.39e-262	E8
chr1	229829161	1.48e-139	2.724e-46	1.62e-139	E5
chr12	11700150	2.26e-139	2.137e-23	1.59e-139	E3
chr20	36148994	3.13e-139	2.502e-07	3.17e-08	E1
chr5	28928556	3.13e-139	2.121e-19	2.38e-139	E5
chr14	101711584	3.86e-139	1.992e-35	5.42e-132	E7
chr19	47119938	4.34e-139	2.427e-73	3.14e-139	E3
chr8	141109545	5e-139	0.01687	1.72e-06	E4
chr10	65632259	5.76e-139	7.218e-105	3.78e-139	E5
chr2	65290839	6.55e-139	8.542e-10	3.35e-139	E2
chr17	6558225	7.78e-139	5.8e-103	5.23e-139	E3
chr6	14739347	9.17e-139	2.32e-40	9.74e-139	E4
chr19	7208100	1.86e-138	1.139e-45	4.76e-140	E3
chr11	2167563	4.25e-138	0.215	0.223	E8
chr15	24347063	4.36e-138	0.2115	0.0335	E5
chr5	28927877	1.12e-137	7.225e-20	8.56e-138	E5
chr7	97798100	1.14e-137	4.356e-70	7.64e-138	E3
chr19	18160352	1.69e-137	2.105e-32	7.8e-138	E3
chr5	135415693	1.87e-137	0.05307	0.000221	E3
chr5	150677762	2.09e-137	2.729e-93	1.22e-138	E5
chr1	12206847	2.27e-137	3.942e-50	1.6e-134	E3
chr16	18967529	2.59e-137	6.257e-73	5.33e-110	E4
chr8	17533586	4.93e-137	2.036e-62	5.15e-137	E1
chr1	25473320	5.94e-137	3.208e-67	4.35e-137	E5
chr13	23468194	7.86e-137	1.066e-76	5.36e-137	E5
chr13	50194437	9.17e-137	2.023e-71	1.04e-118	E5
chr2	36695613	1.15e-136	2.793e-63	9.16e-137	E5
chr17	6558258	1.85e-136	1.098e-95	1.27e-136	E3
chr13	46360788	2.59e-136	2.95e-64	2.8e-138	E3
chr3	122365620	9.31e-136	1.442e-78	1.22e-135	E4
chr19	22709703	9.39e-136	1.049e-32	1.05e-135	E5
chr18	77134307	1.09e-135	6.463e-69	7.81e-136	E1
chr19	54041143	1.51e-135	0.1404	6.12e-14	E4
chr8	1897932	1.6e-135	9.827e-48	6.72e-133	E5
chr17	4612877	1.83e-135	7.147e-18	5.09e-134	E3
chr22	38572456	2.26e-135	1.011e-31	2.59e-135	E2
chr5	135415762	2.5e-135	0.03501	2.94e-07	E3
chr11	2720882	2.69e-135	0.1188	0.000345	E4
chr3	32497839	2.89e-135	2.236e-62	2.55e-137	E2
chr19	49342097	3.76e-135	5.915e-35	5.05e-135	E5
chr7	47977064	4.94e-135	2.445e-41	7.81e-109	E5
chr20	57426066	5.73e-135	0.2119	2.37e-10	E8
chr1	154839831	6.45e-135	1.836e-71	4.89e-135	E8
chr20	57425994	1.25e-134	0.3011	2.16e-11	E8
chr7	4244651	1.39e-134	1.084e-54	2.87e-125	E3
chr13	114634145	1.57e-134	1.017e-59	1.28e-134	E4
chr13	50701170	5.23e-134	4.88e-49	4.37e-134	E3
chr11	2019633	5.65e-134	0.01947	8.79e-07	E8
chr6	93798543	6.13e-134	5.247e-50	2.85e-133	E5
chr7	130132885	7.21e-134	0.3728	0.000943	E8
chr12	129282195	7.68e-134	1.063e-95	7.5e-136	E1
chr13	64651310	8.68e-134	1.223e-22	2.91e-130	E5
chr1	15058587	1.91e-133	2.205e-64	1.29e-133	E5
chr10	47670871	2.12e-133	2.033e-36	2.57e-132	E3
chr2	130694160	2.21e-133	1.767e-57	8.09e-137	E8
chr13	46356346	3.45e-133	1.596e-37	2.54e-131	E5
chr17	6558658	3.63e-133	1.38e-103	2.84e-133	E3
chr2	25097119	4.72e-133	3.697e-61	3.5e-129	E5
chr16	89707760	6.26e-133	4.88e-71	1.12e-141	E3
chr19	49342147	7.26e-133	2.364e-20	6.3e-133	E5
chr11	2720853	8.2e-133	0.2193	1.76e-10	E4
chr1	153590319	1.02e-132	5.208e-55	2.01e-139	E3
chr7	145794297	1.6e-132	4.313e-70	1.12e-132	E5
chr17	5674613	2.57e-132	1.502e-62	8.49e-142	E8
chr20	11360086	2.58e-132	1.504e-37	2.22e-134	E6
chr17	30822583	3.21e-132	4.114e-63	1.16e-137	E3
chr4	2714177	4.38e-132	5.51e-43	1.47e-135	E1
chr6	138242977	4.44e-132	1.687e-58	1.34e-131	E5
chr13	50701199	5.25e-132	1.722e-51	3.54e-131	E3
chr4	77200832	6.93e-132	1.919e-80	4.88e-132	E5
chr2	207128190	1.2e-131	0.5139	0.0363	E8
chr16	29337671	1.89e-131	2.153e-42	1.92e-131	E5
chr15	25201718	1.98e-131	0.1774	0.956	E4
chr10	115861489	3.61e-131	6.87e-48	4.17e-131	E8
chr19	54042165	4.93e-131	0.1079	1.59e-05	E4
chr15	25201712	5.97e-131	0.1559	0.833	E4
chr19	10707420	8.49e-131	3.362e-38	5.9e-131	E3
chr6	170055291	1.13e-130	1.832e-09	1.52e-05	E4
chr11	2021050	1.74e-130	0.2838	1.37e-06	E8
chr15	67356478	2.38e-130	2.651e-21	4.42e-130	E3
chr2	241844925	3.95e-130	8.284e-38	6.8e-131	E5
chr22	50473587	6.68e-130	5.038e-110	4.52e-130	E8
chr11	76368490	8.25e-130	3.134e-102	2.32e-145	E5
chr19	18160333	9.69e-130	1.525e-40	1.16e-129	E3
chr6	160427488	2.38e-129	0.3987	0.000796	E3
chr1	25296713	2.49e-129	3.267e-39	2e-126	E3
chr5	135415698	2.94e-129	0.08874	4.85e-06	E3
chr17	14717106	3.21e-129	4.077e-48	7.27e-125	E5
chr17	11531885	3.74e-129	1.181e-48	2.67e-129	E5
chr15	23893312	6e-129	0.3045	0.123	E8
chr1	44569284	6.85e-129	2.861e-66	3.64e-129	E8
chr5	28928321	7.91e-129	2.941e-56	2.11e-127	E5
chr17	5674737	9.21e-129	1.94e-95	8.44e-128	E8
chr4	89618840	9.44e-129	0.2858	7.64e-18	E2
chr22	50473596	1.14e-128	2.125e-85	3.11e-130	E8
chr3	194800681	1.32e-128	1.511e-60	6.81e-131	E5
chr11	2720851	2.47e-128	0.03313	4.4e-11	E4
chr5	28928218	2.57e-128	8.464e-42	4.82e-128	E5
chr11	19985421	4.71e-128	1.714e-41	9.57e-125	E5
chr7	2760764	5.52e-128	1.254e-59	4.07e-128	E3
chr2	36695610	6.39e-128	1.859e-77	4.38e-123	E5
chr4	89618822	1.63e-127	0.3123	6.1e-21	E2
chr19	57350469	1.77e-127	0.004608	6.02e-16	E7
chr22	50473648	2.14e-127	2.897e-53	1.5e-132	E8
chr2	86448267	2.93e-127	3.925e-65	2.07e-127	E5
chr5	16983263	4.34e-127	4.516e-57	5.4e-127	E5
chr3	52815944	4.75e-127	1.829e-84	3.5e-127	E5
chr11	2021265	4.94e-127	0.001636	1.99e-06	E8
chr5	150619000	6.71e-127	1.171e-76	4.83e-127	E3
chr7	50849710	7.92e-127	0.6479	0.08	E3
chr1	44569290	7.98e-127	7.033e-74	5.45e-127	E8
chr11	116087926	8.39e-127	8.013e-97	2.5e-128	E5
chr7	29628665	8.77e-127	2.685e-29	3.12e-125	E3
chr22	50473247	1.47e-126	1.005e-114	9.91e-127	E8
chr2	10684492	1.52e-126	3.928e-49	5.22e-125	E3
chr10	27703231	1.67e-126	0.08024	2.49e-05	E8
chr17	30822595	1.67e-126	1.248e-46	1.43e-136	E3
chr14	75592516	2.73e-126	5.666e-50	1.26e-124	E2
chr2	120048787	3.19e-126	9.963e-137	2.24e-126	E5
chr14	68548511	3.6e-126	5.086e-71	8.1e-127	E5
chr5	149533993	3.78e-126	8.49e-47	5.07e-134	E8
chr17	5674307	4.42e-126	1.581e-109	1.06e-132	E8
chr22	46873307	4.96e-126	2.83e-35	5.95e-130	E5
chr8	41594116	5.29e-126	3.333e-56	5.22e-126	E8
chr5	158879853	6.87e-126	2.174e-49	5.7e-125	E3
chr1	165131982	7.24e-126	4.427e-68	3.98e-124	E5
chr5	150618987	8.25e-126	5.959e-68	5.44e-126	E3
chr19	21751795	1.23e-125	2.846e-46	1.51e-114	E4
chr17	16901019	2.76e-125	1e-65	2.01e-125	E5
chr22	50473297	2.94e-125	2.755e-143	4.4e-124	E8
chr9	127029614	3.29e-125	1.575e-45	3.39e-117	E5
chr19	18160323	3.82e-125	7.619e-37	5.8e-124	E3
chr3	61143924	3.92e-125	4.483e-39	2.73e-124	E5
chr2	25097069	4.79e-125	1.306e-48	8.31e-122	E5
chr3	187491756	6.15e-125	1.904e-62	1.33e-124	E5
chr18	77905875	6.3e-125	0.03286	2.84e-07	E3
chr11	68638093	9.51e-125	4.179e-40	4.11e-126	E3
chr13	50194442	1.25e-124	1.215e-64	6.18e-103	E5
chr5	1393037	1.25e-124	2.548e-57	1.01e-121	E8
chr20	57425986	1.3e-124	0.2031	1.32e-15	E8
chr11	68638033	2.07e-124	3.148e-33	6.75e-125	E3
chr10	134069760	2.98e-124	1.19e-74	3.76e-124	E5
chr11	93478350	3.42e-124	3.455e-49	2.53e-124	E2
chr2	120048527	3.54e-124	2.497e-117	1.19e-102	E5
chr22	47135258	4.32e-124	1.223e-43	2.47e-124	E3
chr18	34908626	4.76e-124	1.034e-56	6.38e-123	E5
chr13	60015386	5.57e-124	1.628e-42	3.12e-125	E8
chr16	89707721	6.14e-124	1.652e-87	4.54e-124	E3
chr10	128918306	6.27e-124	4.854e-67	4.03e-127	E5
chr10	31041014	6.73e-124	1.319e-94	4.61e-124	E5
chr18	76217863	8.48e-124	9.254e-55	6.47e-124	E5
chr1	101003824	1.07e-123	3.078e-84	2.99e-126	E8
chr7	130132755	1.11e-123	0.1388	3.95e-17	E8
chr14	22697086	1.69e-123	1.828e-56	1.25e-123	E4
chr22	49532203	1.71e-123	1.219e-55	2.12e-121	E8
chr15	24123147	2.39e-123	0.2713	1	E3
chr8	41593985	5.28e-123	2.462e-55	1.07e-120	E8
chr2	242672105	5.66e-123	9.797e-06	2.2e-271	E3
chr12	11700195	6.86e-123	8.814e-32	1.43e-128	E3
chr4	185021652	7.07e-123	3.328e-98	4.28e-123	E5
chr16	89707833	9.4e-123	1.71e-82	6.34e-123	E3
chr20	45834509	1.02e-122	6.498e-100	7.41e-123	E5
chr19	54057783	1.46e-122	0.08552	1.97e-07	E4
chr1	20014720	1.82e-122	1.091e-32	1.24e-122	E3
chr14	101712865	1.99e-122	2.347e-39	2.28e-118	E6
chr20	51055054	2.76e-122	3.281e-25	4.22e-123	E3
chr12	131627768	3.14e-122	1.412e-66	7.44e-122	E5
chr1	1875803	3.31e-122	3.413e-50	3.11e-108	E3
chr19	54041947	4.21e-122	0.1838	2.3e-12	E4
chr17	79581534	4.22e-122	3.083e-42	1.39e-118	E2
chr19	57351318	4.32e-122	0.2245	0.00467	E7
chr11	93478313	7.36e-122	2.511e-59	5.64e-122	E2
chr22	33172593	8.1e-122	2.518e-75	5.16e-122	E5
chr2	242048479	8.13e-122	1.647e-43	5.67e-122	E3
chr19	54041774	1.07e-121	0.2904	0.000979	E4
chr6	53821117	1.2e-121	9.267e-68	5.07e-121	E5
chr11	2167571	1.22e-121	0.54	0.947	E8
chr7	157418901	1.47e-121	9.161e-63	6.01e-124	E3
chr16	3493876	1.66e-121	0.6369	0.395	E4
chr17	12425852	1.68e-121	4.042e-39	2.63e-120	E5
chr4	8256294	2.48e-121	0.7064	1.4e-121	E5
chr19	12876968	2.59e-121	2.867e-48	1.39e-121	E3
chr15	40443853	2.78e-121	1.748e-60	6.36e-121	E5
chr6	170055332	3.84e-121	4.697e-06	0.023	E4
chr8	57802678	4.14e-121	9.989e-51	7.62e-120	E8
chr4	185021562	5.99e-121	1.119e-81	1.69e-121	E5
chr19	54041086	6.19e-121	0.4104	3.26e-12	E4
chr15	33418576	8.19e-121	1.573e-40	1.6e-119	E3
chr3	11675634	9.96e-121	1.824e-26	1.35e-111	E3
chr5	28927862	1.06e-120	3.853e-20	7.71e-121	E5
chr19	54057572	1.13e-120	0.08171	0.000245	E4
chr17	30822571	1.23e-120	2.729e-58	4.98e-120	E3
chr19	54042148	1.51e-120	0.2093	6.88e-05	E4
chr1	92329991	1.65e-120	4.068e-42	1.44e-118	E3
chr1	101003688	2.43e-120	1.091e-96	2.28e-120	E8
chr15	24114650	2.53e-120	0.2247	0.000142	E7
chr4	188190184	2.97e-120	1.789e-46	2.72e-120	E5
chr20	20837304	3.26e-120	7.739e-148	2.26e-120	E8
chr1	246383021	4.61e-120	2.025e-34	9.36e-120	E5
chr4	77200898	5.15e-120	2.046e-52	2.95e-118	E5
chr15	25162022	5.16e-120	0.3792	0.0529	E6
chr19	39647364	5.57e-120	1.856e-55	2.34e-47	E3
chr4	190417377	5.84e-120	3.002e-90	8.19e-120	E5
chr19	54040836	1.05e-119	0.274	9.71e-10	E4
chr15	40443873	1.15e-119	2.297e-57	4.37e-118	E5
chr11	126053139	1.28e-119	5.972e-91	6.1e-118	E5
chr2	130694048	1.42e-119	5.493e-61	6.77e-124	E8
chr17	30822579	1.61e-119	6.456e-51	7.48e-120	E3
chr9	31211310	2.31e-119	3.125e-106	2.88e-119	E3
chr8	8793308	2.85e-119	1.766e-43	1.96e-115	E1
chr17	74270063	3.08e-119	6.659e-52	4.28e-117	E3
chr22	50473278	3.25e-119	1.327e-102	2.01e-119	E8
chr7	134849580	3.84e-119	3.823e-26	5.36e-114	E1
chr22	39338094	4.16e-119	2.588e-60	1.11e-115	E3
chr19	8138041	5.4e-119	4.729e-40	7.66e-116	E5
chr16	11497439	6.3e-119	9.343e-34	3.69e-119	E5
chr4	1044790	7.47e-119	3.175e-39	9.81e-118	E8
chr22	50473245	7.63e-119	1.425e-100	5.11e-119	E8
chr20	57426570	7.65e-119	0.1903	2.32e-05	E8
chr4	1731605	8.32e-119	2.276e-75	6.67e-119	E2
chr6	148769694	1.24e-118	8.228e-73	7.52e-118	E3
chr7	2760762	2.41e-118	5.177e-53	5.04e-118	E3
chr6	170055329	2.94e-118	1.458e-05	0.0016	E4
chr4	48946701	3.47e-118	3.71e-27	2.33e-118	E3
chr20	57426757	4.47e-118	0.5279	3.27e-09	E8
chr4	10126341	6.08e-118	2.005e-107	1.01e-115	E3
chr2	9879289	7.19e-118	2.573e-35	7.42e-117	E3
chr19	57351259	8.22e-118	0.2724	0.0189	E7
chr13	44887281	8.43e-118	4.528e-68	6.24e-117	E5
chr19	54041148	9.71e-118	0.07486	2.95e-20	E4
chr17	66393115	1.07e-117	1.515e-60	1.38e-114	E3
chr3	12829091	1.29e-117	2.482e-59	3.15e-117	E5
chr5	176798010	1.47e-117	6.793e-38	1.03e-117	E2
chr13	50701184	1.79e-117	8.822e-35	1.01e-116	E3
chr18	34908624	2.47e-117	6.848e-41	9.08e-106	E5
chr3	195342063	3.75e-117	1.143e-09	2.53e-125	E3
chr11	2024348	4.44e-117	0.3121	9.77e-06	E3
chr17	6558222	4.64e-117	3.938e-95	3.37e-117	E3
chr17	47548937	7.76e-117	2.484e-10	3.36e-117	E8
chr15	23893315	8.25e-117	0.4943	0.116	E8
chr16	3494175	1.24e-116	0.3992	0.000142	E4
chr8	1185150	1.39e-116	4.004e-34	5.58e-117	E5
chr4	55499724	1.6e-116	1.842e-44	7.1e-98	E3
chr19	54041963	1.71e-116	0.02455	2.59e-12	E4
chr5	28928306	2.29e-116	1.199e-58	1.3e-116	E5
chr6	91307244	2.84e-116	4.713e-54	1.38e-113	E8
chr12	11700417	3.77e-116	4.417e-46	2.52e-116	E3
chr19	54057160	4.72e-116	0.1971	0.000937	E3
chr2	173808843	5.08e-116	2.095e-56	7.03e-116	E3
chr15	51491077	7.33e-116	3.506e-66	4.41e-124	E8
chr8	145002489	8.49e-116	3.193e-40	5.93e-111	E2
chr9	130110551	1.06e-115	1.32e-64	7.88e-116	E8
chr14	74981880	1.2e-115	7.987e-97	7.96e-116	E3
chr21	40329318	1.36e-115	8.6e-55	2.22e-116	E5
chr4	154448879	1.53e-115	3.542e-44	2.06e-115	E2
chr8	66861747	2.63e-115	2.322e-61	1.29e-117	E3
chr8	11206349	3.86e-115	6.108e-31	5.91e-108	E8
chr19	54041084	4.15e-115	0.3139	3.22e-13	E4
chr2	242927850	4.35e-115	1.492e-39	2.78e-117	E3
chr19	54041817	4.67e-115	0.03132	9.93e-05	E4
chr10	77686735	5.27e-115	6.937e-44	1.67e-113	E5
chr13	96137345	6.26e-115	8.775e-79	6.84e-116	E5
chr17	30822575	8.35e-115	5.971e-50	1.99e-113	E3
chr13	103507199	9.07e-115	2.106e-93	6.41e-115	E2
chr1	146549716	9.95e-115	1.784e-116	4.86e-28	E8
chr19	54040606	1.06e-114	0.1438	0.551	E4
chr1	4198592	1.07e-114	1.558e-42	8.17e-105	E8
chr4	1731712	1.65e-114	1.376e-78	1.97e-116	E2
chr22	50473709	1.72e-114	4.869e-82	1.38e-114	E8
chr8	101177784	1.81e-114	4.917e-45	1.55e-114	E3
chr6	49538571	1.91e-114	1.756e-39	1.95e-114	E5
chr15	25123491	2.41e-114	0.2562	4.53e-05	E3
chr19	10707371	3.11e-114	4.762e-43	2.31e-114	E3
chr5	28928310	3.33e-114	1.09e-58	9.51e-113	E5
chr19	57350443	3.58e-114	0.08019	8.35e-22	E7
chr5	28927852	3.73e-114	7.691e-22	3.47e-113	E5
chr9	127029635	4.1e-114	2.195e-26	2.05e-115	E5
chr19	54040834	4.38e-114	0.2331	5.45e-07	E4
chr17	41401001	5.48e-114	2.335e-52	5.5e-114	E7
chr1	62596957	5.71e-114	1.086e-62	7.54e-120	E1
chr3	15345914	6.11e-114	3.961e-40	3.36e-114	E2
chr19	13875207	7.26e-114	0.000203	5.25e-173	E4
chr1	100916228	9.26e-114	2.773e-39	1.84e-108	E2
chr11	2019943	1.03e-113	0.1722	0.00226	E8
chr12	11700303	1.52e-113	5.69e-60	2.74e-137	E3
chr5	131436761	1.67e-113	3.11e-56	1.93e-113	E3
chr5	28927855	2.33e-113	3.923e-20	3.46e-112	E5
chr11	2022174	4.02e-113	0.3689	0.000334	E8
chr8	17519049	4.76e-113	9.145e-25	5.83e-113	E1
chr20	57415168	5.07e-113	0.444	9.19e-11	E8
chr20	20837042	5.7e-113	2.152e-197	4.03e-113	E8
chr8	101177713	6.45e-113	9.5e-65	5.11e-112	E3
chr5	53815951	6.85e-113	2.476e-37	2.59e-105	E3
chr22	50473219	8.8e-113	9.701e-80	6.4e-113	E8
chr5	150618983	1.05e-112	2.382e-81	7.69e-113	E3
chr5	28928328	2.99e-112	1.353e-58	5.98e-110	E5
chr17	34447	3.52e-112	1.813e-08	3.08e-184	E8
chr3	42387462	3.62e-112	1.251e-54	1.27e-113	E3
chr15	24347068	4.61e-112	0.05288	0.00203	E5
chr6	15961759	5.35e-112	1.792e-34	8.05e-107	E5
chr19	8138068	5.69e-112	2.054e-40	8.53e-111	E5
chr3	23141318	9.15e-112	7.07e-32	5.06e-110	E5
chr6	170055284	1.33e-111	2.148e-11	0.000213	E4
chr5	28928566	1.5e-111	8.623e-19	1.66e-109	E5
chr14	95130524	1.67e-111	2.468e-41	4.01e-115	E8
chr14	55921588	1.92e-111	4.252e-37	1.43e-105	E5
chr2	45398148	2e-111	7.546e-49	6.32e-111	E8
chr1	44569241	2.01e-111	2.863e-36	2.92e-115	E8
chr2	160057989	2.27e-111	2.935e-33	1.35e-111	E3
chr17	34450	2.28e-111	5.934e-09	1.27e-179	E8
chr7	147008602	2.6e-111	1.02e-78	1.59e-109	E5
chr5	111930410	6.06e-111	1.07e-68	3.27e-109	E8
chr15	67356511	7.08e-111	1.984e-22	6.54e-111	E3
chr9	116566918	9.77e-111	1.293e-60	8.46e-105	E5
chr19	58791188	1.01e-110	2.041e-73	2.52e-110	E3
chr10	133788732	1.23e-110	4.965e-31	8.1e-111	E2
chr9	124717403	1.29e-110	8.248e-40	6.32e-109	E5
chr17	11531946	1.47e-110	3.705e-53	2.37e-107	E5
chr10	11242813	2.69e-110	2.079e-52	2.33e-108	E2
chr10	129704374	2.96e-110	3.662e-66	1.7e-103	E8
chr1	149287403	4.74e-110	0.003523	6.63e-116	E3
chr10	133788720	6.15e-110	2.212e-33	3.95e-110	E2
chr3	126713940	6.31e-110	5.819e-47	4.79e-110	E5
chr1	185297187	6.5e-110	8.439e-50	2.55e-108	E5
chr11	2019501	8.21e-110	0.0007224	3.03e-05	E8
chr16	3481938	1.14e-109	0.4838	9.63e-06	E2
chr14	55921568	1.3e-109	1.665e-31	1.19e-108	E5
chr10	115861447	1.59e-109	1.771e-47	8.75e-106	E8
chr8	141109608	1.8e-109	0.1277	0.00099	E4
chr2	25097091	2.11e-109	7.432e-52	4.37e-106	E5
chr2	242672164	2.54e-109	0.0005015	1.88e-130	E3
chr11	73371940	2.63e-109	2.77e-29	3.52e-109	E2
chr15	24112253	3.63e-109	0.43	1	E5
chr21	35146585	4.31e-109	2.95e-32	5.5e-107	E5
chr11	2720830	4.49e-109	0.4169	1.62e-18	E4
chr1	233061485	4.79e-109	6.725e-52	5.43e-109	E3
chr22	50062121	4.85e-109	7.466e-33	4.09e-107	E8
chr4	55015741	5.37e-109	3.233e-09	8.85e-110	E5
chr20	25262394	6.31e-109	2.653e-36	3.88e-194	E1
chr20	43312316	7.87e-109	5.762e-46	1.4e-109	E3
chr1	56695019	8.25e-109	4.368e-49	5.56e-109	E5
chr8	141109517	1.03e-108	0.3136	0.000108	E4
chr8	13512674	1.11e-108	1.32e-41	6.26e-110	E5
chr2	1771403	1.22e-108	8.503e-21	3.58e-109	E5
chr6	166672310	1.22e-108	5.233e-32	7.24e-109	E3
chr4	89618810	1.3e-108	0.4839	4.56e-14	E2
chr18	67254014	1.66e-108	5.977e-24	5e-100	E8
chr11	2020065	1.93e-108	0.1533	0.288	E8
chr9	469251	1.94e-108	2.042e-37	2.33e-107	E3
chr1	20014699	2.44e-108	1.603e-32	2.59e-108	E3
chr11	2720825	2.67e-108	0.2485	2.44e-21	E4
chr15	24114731	3.36e-108	0.1432	0.103	E7
chr8	13512654	3.83e-108	6.445e-35	1.07e-108	E5
chr19	18160374	5.73e-108	3.222e-43	4.81e-107	E3
chr2	130694107	6.83e-108	3.914e-45	4.2e-120	E8
chr11	93478323	7.16e-108	1.922e-51	3.09e-109	E2
chr14	65542577	7.94e-108	7.225e-73	5.39e-108	E1
chr20	61660837	1.04e-107	1.397e-42	1.41e-99	E3
chr10	115721359	1.2e-107	1.336e-31	2.71e-109	E3
chr1	149287386	1.31e-107	0.001474	4.08e-122	E3
chr22	46873342	1.37e-107	5.549e-44	1.01e-106	E5
chr2	134978356	2.16e-107	5.912e-67	2.3e-107	E3
chr19	12876943	3.4e-107	1.248e-45	2.2e-107	E3
chr21	40757805	3.48e-107	0.04581	0.000286	E3
chr4	103554340	3.66e-107	9.711e-33	2.64e-107	E2
chr19	49342090	3.86e-107	9.486e-27	7.35e-105	E5
chr1	146549682	4.1e-107	6.234e-97	1.47e-28	E8
chr20	57415992	4.29e-107	0.7264	0.000176	E8
chr20	57426759	4.29e-107	0.5257	5.13e-07	E8
chr10	14002042	4.85e-107	1.386e-33	7.49e-107	E8
chr2	45398160	5.01e-107	1.467e-36	3.97e-107	E8
chr5	176797999	6.06e-107	4.981e-40	4.14e-107	E2
chr14	89965301	7.27e-107	8.878e-34	3.92e-97	E1
chr10	133766091	7.75e-107	1.005e-30	3.16e-107	E1
chr5	177715478	1.15e-106	3.555e-50	3.8e-103	E8
chr1	229829093	1.16e-106	2.113e-53	3.12e-105	E5
chr11	2024315	1.16e-106	0.01625	0.00017	E3
chr19	54057794	2.03e-106	0.1344	7.49e-07	E4
chr20	17767209	2.24e-106	2.279e-33	5.79e-102	E5
chr10	31447157	2.4e-106	2.128e-67	1.55e-106	E5
chr19	54057756	4.16e-106	0.05704	2.13e-05	E4
chr11	2167493	4.41e-106	0.3678	0.74	E8
chr11	2720841	4.63e-106	0.09618	8.25e-16	E4
chr11	2720827	5.58e-106	0.3123	1.06e-19	E4
chr3	122693994	6.2e-106	2.609e-65	3.6e-104	E3
chr8	17533604	9.14e-106	5.032e-55	2.57e-106	E1
chr2	4156187	1.09e-105	1.351e-23	6.55e-106	E5
chr11	2019930	1.23e-105	0.1761	0.00015	E8
chr2	135046958	1.26e-105	8.394e-39	7.13e-102	E3
chr8	8793324	1.36e-105	8.57e-34	1.17e-98	E1
chr2	239144352	1.43e-105	2.689e-23	3.27e-113	E8
chr11	8632439	1.58e-105	1.129e-36	5.67e-106	E5
chr20	62414025	1.61e-105	1.516e-35	9.95e-106	E3
chr8	11206367	1.78e-105	1.852e-28	1.67e-90	E8
chr19	3849291	1.84e-105	7.884e-31	1.39e-105	E5
chr18	76217918	2.47e-105	6.899e-43	1.74e-105	E5
chr9	90132949	3.68e-105	1.162e-31	1.22e-103	E5
chr2	128973995	5.3e-105	4.326e-22	1.09e-105	E5
chr1	42249003	8.53e-105	1.386e-54	9.79e-104	E5
chr13	46360893	8.91e-105	1.624e-71	3.1e-105	E3
chr22	39338108	9.48e-105	2.343e-50	5.85e-103	E3
chr6	144329789	1.14e-104	0.3638	0.317	E8
chr10	65632242	1.42e-104	3.487e-99	9.74e-105	E5
chr19	12876941	1.9e-104	5.16e-45	1.2e-104	E3
chr4	1044797	2.02e-104	1.832e-33	3.81e-99	E8
chr19	13875198	2.09e-104	1.713e-24	1.39e-104	E3
chr16	3482074	2.45e-104	0.4536	0.106	E2
chr4	89618815	2.45e-104	0.1999	7.98e-13	E2
chr19	21751817	2.7e-104	4.979e-51	3.4e-91	E4
chr1	42248998	2.9e-104	3.719e-54	5.74e-106	E5
chr11	2720729	3.48e-104	0.1744	1.56e-10	E4
chr21	36060674	3.52e-104	1.762e-74	2.24e-104	E8
chr19	12876986	5.71e-104	3.225e-51	3.29e-104	E3
chr11	2959170	6.78e-104	1.917e-84	4.96e-104	E4
chr4	89618849	6.85e-104	0.1904	4.37e-13	E2
chr19	12876947	7.34e-104	5.384e-42	4.01e-104	E3
chr10	115861430	7.59e-104	9.924e-56	1.52e-99	E8
chr2	191443361	1.08e-103	1.839e-101	1.69e-107	E3
chr4	57523892	1.15e-103	1.354e-61	1.94e-101	E8
chr17	6558656	1.18e-103	8.329e-108	1.03e-103	E3
chr13	64651304	1.26e-103	1.133e-19	1.05e-99	E5
chr4	100065546	1.32e-103	2.027e-54	1.43e-101	E5
chr3	14495399	1.38e-103	3.483e-115	1.58e-103	E1
chr19	54057758	1.71e-103	0.1456	3.22e-06	E4
chr6	144329846	1.98e-103	0.1392	0.114	E8
chr19	8138038	1.99e-103	8.803e-38	3.37e-102	E5
chr15	70447000	2.1e-103	3.045e-35	2.64e-99	E5
chr3	8686222	2.14e-103	6.219e-47	1.48e-103	E5
chr11	2720727	2.62e-103	0.2234	2.39e-15	E4
chr11	62092577	2.72e-103	9.107e-50	9.62e-111	E5
chr19	49342173	4.53e-103	6.491e-30	1.32e-102	E5
chr3	122694392	4.54e-103	5.089e-54	1.14e-107	E3
chr8	141110152	5.38e-103	0.3525	0.0361	E4
chr16	10646753	5.45e-103	7.845e-43	3.81e-103	E3
chr5	28928241	5.96e-103	4.679e-19	9.66e-101	E5
chr12	11700419	7.59e-103	5.728e-48	5.55e-103	E3
chr17	41400843	8.06e-103	2.81e-30	6.51e-103	E7
chr19	54040824	1e-102	0.06085	8.87e-06	E4
chr19	57351247	1.05e-102	0.244	0.199	E7
chr6	93798473	1.05e-102	5.66e-40	7.56e-106	E5
chr17	14717114	1.23e-102	7.769e-34	2.58e-98	E5
chr1	2144998	1.51e-102	4.642e-40	4.17e-102	E3
chr1	247620703	1.54e-102	1.087e-49	1.11e-102	E5
chr12	10824851	1.68e-102	3.957e-36	2.79e-100	E3
chr10	119191240	1.99e-102	1.281e-64	5.51e-102	E8
chr17	78253912	2.28e-102	8.856e-60	9.75e-98	E1
chr1	25296722	2.4e-102	7.263e-43	7.01e-99	E3
chr10	61645963	2.41e-102	5.49e-32	7.73e-103	E3
chr11	2019655	2.45e-102	0.309	8.98e-05	E8
chr4	89618852	2.46e-102	0.04931	4.08e-13	E2
chr5	28928332	3.55e-102	3.245e-50	1.97e-101	E5
chr8	141110172	3.9e-102	0.1616	1	E4
chr15	89455766	4.76e-102	2.455e-45	4.13e-102	E3
chr2	86448198	4.93e-102	5.728e-49	4.17e-102	E5
chr5	180478185	5.25e-102	4.082e-40	2.84e-100	E8
chr3	19931067	6.28e-102	1.056e-46	4.78e-102	E5
chr9	90132958	7.45e-102	4.214e-39	1.21e-97	E5
chr1	12206895	9.25e-102	1.464e-32	4.88e-99	E3
chr14	68548419	9.65e-102	1.73e-45	7.18e-102	E5
chr3	71757981	1.34e-101	1.647e-32	1.93e-98	E2
chr5	28928304	1.37e-101	2.419e-49	2.57e-99	E5
chr17	11531861	1.64e-101	7.993e-45	4.31e-105	E5
chr17	6558634	1.98e-101	1.905e-84	1.5e-101	E3
chr12	47448542	2.05e-101	4.363e-50	6.65e-91	E5
chr11	87776487	2.28e-101	2.111e-54	6.73e-100	E8
chr10	71558653	2.67e-101	1.708e-62	1.03e-101	E8
chr19	54058238	2.85e-101	0.3682	0.000321	E4
chr11	93478305	3.69e-101	1.906e-54	2.33e-100	E2
chr1	66956681	3.87e-101	6.741e-50	9.89e-104	E5
chr7	4244495	6.21e-101	7.88e-93	4.23e-101	E3
chr4	55015748	6.36e-101	1.325e-06	2.17e-111	E5
chr11	2021527	6.4e-101	0.3875	2.18e-06	E8
chr12	2512615	6.64e-101	1.081e-67	3.62e-102	E5
chr12	11700292	7.6e-101	4.492e-51	4.5e-141	E3
chr10	13972334	8.04e-101	6.383e-81	4.62e-101	E3
chr11	2552434	1.16e-100	4.969e-19	9.49e-34	E1
chr6	144329780	1.21e-100	0.07963	0.752	E8
chr7	4244707	1.35e-100	5.797e-52	2.94e-94	E3
chr1	211822510	1.73e-100	1.189e-61	1.1e-99	E5
chr20	36148961	1.94e-100	0.02306	9.17e-07	E1
chr17	6558815	2.79e-100	3.84e-72	3.46e-103	E3
chr8	1897885	3.35e-100	6.156e-30	1.52e-99	E5
chr19	54041836	3.8e-100	0.2459	7.33e-06	E4
chr5	173277751	4.04e-100	2.497e-58	6.2e-101	E5
chr4	188190089	4.06e-100	3.942e-52	7.63e-100	E5
chr7	1199129	5.03e-100	1.367e-30	1.49e-98	E3
chr14	93006550	5.07e-100	3.26e-38	1.99e-98	E3
chr8	580336	5.58e-100	3.871e-26	8.64e-96	E4
chr6	138776578	5.86e-100	3.221e-24	9.29e-95	E3
chr20	25262399	5.87e-100	1.256e-33	4.32e-167	E1
chr21	40757803	5.87e-100	0.03723	0.00347	E3
chr11	19985360	1.22e-99	2.897e-39	1.66e-94	E5
chr19	12876936	1.3e-99	4.696e-36	8.15e-100	E3
chr11	126339482	1.36e-99	7.358e-51	4.75e-101	E5
chr2	170079332	1.54e-99	2.037e-35	7.84e-96	E8
chr10	3133556	1.8e-99	2.085e-40	1.17e-96	E2
chr2	120048590	2.2e-99	1.844e-95	2.65e-100	E5
chr6	167054214	2.3e-99	1.45e-52	1.16e-97	E8
chr10	75617336	2.53e-99	2.324e-29	7.83e-95	E2
chr11	19985342	4.6e-99	1.553e-37	6.58e-99	E5
chr11	2021613	4.89e-99	9.863e-06	8.78e-21	E8
chr4	190286675	5.07e-99	1.155e-44	6.41e-99	E5
chr16	18967500	5.3e-99	1.684e-48	4.03e-60	E4
chr16	3494169	5.67e-99	0.6758	0.000161	E4
chr12	16542670	6.59e-99	1.139e-43	2.97e-88	E5
chr1	101092963	6.89e-99	4.53e-76	1.09e-66	E8
chr10	85677440	7.79e-99	2.67e-40	1.13e-93	E5
chr2	121895396	9.13e-99	1.914e-49	1.15e-98	E5
chr1	167587791	9.33e-99	2.994e-40	1.15e-98	E3
chr2	1962183	1.08e-98	9.52e-42	1.28e-97	E8
chr17	71716469	1.09e-98	8.056e-40	4.57e-99	E3
chr19	54057802	1.09e-98	0.1183	1.11e-06	E4
chr17	6558733	1.17e-98	1.044e-59	5.05e-99	E3
chr12	128734287	1.27e-98	6.411e-37	2.71e-87	E5
chr19	13875174	1.77e-98	2.094e-31	2.01e-98	E3
chr2	170079349	1.77e-98	1.488e-36	9.14e-98	E8
chr2	29224142	1.82e-98	3.68e-87	1.22e-99	E3
chr16	83987088	1.87e-98	9.598e-35	8.7e-101	E3
chr16	3482076	2.56e-98	0.4766	0.144	E2
chr5	75410596	3.17e-98	1.627e-53	2.08e-98	E8
chr17	30822673	3.79e-98	4.983e-81	1.35e-100	E3
chr19	54040898	6.01e-98	0.233	1.37e-05	E4
chr10	53678925	6.05e-98	7.264e-65	4.52e-98	E5
chr2	198455561	6.5e-98	1.044e-18	2.36e-97	E8
chr8	11720218	6.58e-98	1.727e-34	4.57e-111	E2
chr5	176798042	6.76e-98	1.504e-18	2.42e-99	E2
chr19	3849346	7.16e-98	6.537e-33	6.75e-97	E5
chr11	15955696	1.28e-97	8.41e-67	6.5e-96	E5
chr19	54057743	1.36e-97	0.2103	0.000486	E4
chr1	146555336	1.44e-97	1.281e-57	2.38e-86	E3
chr15	52048312	1.63e-97	6.524e-79	1.27e-97	E3
chr11	2023276	2.17e-97	0.4751	3.26e-05	E3
chr5	173351052	2.36e-97	3.833e-45	4.78e-91	E1
chr3	15345892	2.4e-97	4.42e-50	2.3e-97	E2
chr8	101177710	2.43e-97	1.586e-59	1.29e-102	E3
chr19	54040818	3.09e-97	0.5719	5.82e-06	E4
chr11	2019452	3.26e-97	0.1632	0.00215	E8
chr20	57414351	3.46e-97	0.1984	0.000154	E8
chr9	80516028	3.49e-97	1.349e-51	3.39e-92	E1
chr1	146549662	3.67e-97	9.666e-99	5.08e-19	E8
chr11	11253454	4.98e-97	3.413e-48	3.91e-97	E5
chr6	144328951	5.32e-97	0.354	0.601	E8
chr1	149287368	5.45e-97	0.0791	2.92e-99	E3
chr19	13875231	6.59e-97	0.01208	2.87e-100	E4
chr6	88193864	6.75e-97	1.887e-33	3.14e-95	E1
chr6	166672294	7.28e-97	5.381e-40	3.47e-91	E3
chr8	145002408	7.59e-97	2.68e-25	7.67e-84	E2
chr4	55499712	8.02e-97	3.329e-42	2.36e-77	E3
chr3	16296661	8.4e-97	0.0008222	5.25e-97	E5
chr8	144785307	9.16e-97	2.543e-23	6.06e-97	E3
chr10	127584959	1.04e-96	0.5111	6.72e-115	E4
chr8	28491440	1.35e-96	9.932e-107	7.23e-97	E3
chr20	57426767	1.5e-96	0.3459	7.02e-05	E8
chr5	28928215	1.62e-96	2.75e-42	3.11e-95	E5
chr3	15345952	2.18e-96	2.038e-34	7.94e-96	E2
chr12	11700284	2.21e-96	5.352e-59	5.42e-137	E3
chr6	26555497	2.21e-96	1.417e-30	1.46e-96	E3
chr6	155324738	2.28e-96	1.921e-53	2.26e-96	E5
chr1	3820014	2.51e-96	2.27e-133	2.37e-84	E3
chr11	8405856	3.42e-96	2.618e-26	2.52e-82	E5
chr6	170054968	3.9e-96	3.859e-05	6.98e-16	E4
chr22	48314487	5.32e-96	1.492e-93	2.19e-95	E5
chr19	57350427	5.39e-96	0.1127	6.16e-23	E7
chr19	54057750	5.57e-96	0.3448	0.000156	E4
chr11	2021338	7.15e-96	0.08001	4.97e-08	E8
chr16	87682154	7.22e-96	1.538e-45	5.32e-95	E5
chr17	30822561	7.22e-96	6.449e-69	2.71e-95	E3
chr17	53654630	7.46e-96	1.837e-58	4.57e-98	E3
chr19	8138034	9.06e-96	1.617e-42	3.68e-91	E5
chr4	188190085	9.78e-96	2.276e-41	7.83e-96	E5
chr11	2021717	1.13e-95	0.2253	1.34e-06	E8
chr16	84341035	1.24e-95	1.43e-23	3.19e-93	E8
chr5	28928520	1.39e-95	7.95e-17	4.02e-94	E5
chr4	89618788	1.47e-95	0.163	5.25e-15	E2
chr19	15027907	1.52e-95	1.834e-61	1.75e-98	E8
chr8	50219925	1.99e-95	5.791e-34	1.89e-94	E8
chr7	4244628	2.77e-95	1.173e-79	1.93e-95	E3
chr21	39629198	2.86e-95	4.808e-38	1.71e-93	E8
chr12	129282189	3.34e-95	6.615e-68	1.48e-95	E1
chr8	140594368	4.8e-95	6.69e-37	1.92e-93	E8
chr10	32476489	5.4e-95	5.449e-62	3.43e-94	E5
chr7	1199156	5.58e-95	6.445e-31	5.71e-95	E3
chr16	3493845	6.28e-95	0.5953	0.228	E4
chr21	37485067	7.48e-95	2.006e-32	5.21e-94	E3
chr20	57202636	7.91e-95	6.598e-56	4.63e-200	E3
chr1	82692473	9.14e-95	8.434e-99	1.06e-94	E5
chr2	11020878	1.05e-94	1.093e-50	3.61e-98	E4
chr17	21220266	1.18e-94	0.2302	3.15e-99	E3
chr17	214393	1.26e-94	6.322e-31	1.97e-91	E3
chr11	68638016	1.52e-94	3.73e-43	1.17e-98	E3
chr17	37023891	1.54e-94	5.245e-47	3.62e-94	E3
chr2	676133	1.54e-94	1.017e-33	1.82e-90	E3
chr1	154839754	1.76e-94	5.424e-59	4.57e-88	E8
chr19	21752023	1.86e-94	5.742e-24	3.46e-49	E4
chr22	50473724	2.23e-94	6.789e-64	1.55e-94	E8
chr19	12876945	2.42e-94	7.042e-43	8.09e-107	E3
chr15	33159055	3.4e-94	5.55e-31	2.16e-94	E5
chr20	57418118	3.51e-94	0.3054	8.1e-07	E8
chr3	8686165	4.32e-94	2.388e-47	3.18e-94	E5
chr7	1004227	5.79e-94	1.191e-19	5.2e-94	E3
chr4	185189145	6.19e-94	4.727e-57	3.63e-94	E3
chr11	2167498	7.55e-94	0.3431	1	E8
chr13	31752467	8.49e-94	7.653e-38	3.12e-121	E4
chr4	185189135	9.22e-94	1.006e-69	5.44e-94	E3
chr2	179693025	9.32e-94	9.072e-47	2.74e-80	E1
chr13	50701147	1.21e-93	5.843e-52	4.12e-94	E3
chr8	41594125	1.28e-93	4.839e-41	2.02e-91	E8
chr6	158061063	1.3e-93	1.781e-57	1.29e-92	E5
chr8	5973352	1.38e-93	2.303e-41	8.95e-93	E5
chr19	54057812	1.47e-93	0.2111	4.35e-07	E4
chr2	121895403	1.55e-93	2.58e-65	7.45e-93	E5
chr2	25150130	1.67e-93	3.846e-28	4.17e-93	E3
chr14	61655077	1.85e-93	3.695e-19	6.72e-85	E8
chr6	39111512	1.93e-93	1.436e-76	1.38e-94	E4
chr4	96076826	2.28e-93	2.137e-44	9.46e-95	E3
chr2	85926110	2.39e-93	8.074e-36	3.31e-88	E4
chr17	21220306	3.45e-93	0.6439	3.5e-95	E3
chr19	54041159	4.18e-93	0.1059	2.05e-12	E4
chr19	54828242	4.33e-93	2.586e-27	2.5e-96	E5
chr21	44158298	4.37e-93	2.189e-42	7.83e-87	E3
chr8	57802750	4.37e-93	3.724e-39	3.72e-93	E8
chr8	33391323	4.56e-93	1.205e-59	1.51e-91	E3
chr13	114900097	5.93e-93	1.677e-80	6.25e-93	E3
chr1	2144996	6.17e-93	2.473e-31	1.34e-93	E3
chr19	57349584	6.38e-93	0.02003	1	E7
chr11	8405867	8.52e-93	1.66e-24	8.35e-75	E5
chr1	56695027	9.79e-93	2.502e-44	7.31e-93	E5
chr20	11360021	1.08e-92	2.609e-33	4.47e-94	E6
chr2	46776509	1.23e-92	1.478e-33	1.23e-92	E3
chr6	160427486	1.66e-92	0.3848	0.0663	E3
chr17	5674596	1.68e-92	9.545e-59	3.27e-96	E8
chr7	4244643	2.21e-92	3.224e-61	2e-88	E3
chr19	54040901	2.27e-92	0.2241	2e-07	E4
chr2	1771384	2.32e-92	2.6e-30	3.57e-92	E5
chr2	242927843	2.33e-92	1.018e-34	5.53e-101	E3
chr1	25296708	2.37e-92	7.825e-35	4.44e-95	E3
chr1	149333074	2.48e-92	0.2123	1.18e-96	E7
chr16	3482078	3.55e-92	0.3238	0.383	E2
chr7	158250978	3.58e-92	3.011e-56	2.05e-89	E5
chr14	66257972	4.3e-92	1.009e-67	5.36e-92	E5
chr3	100054479	4.62e-92	1.197e-24	4.4e-90	E3
chr11	2019587	4.73e-92	0.1248	0.000156	E8
chr2	179693016	5.05e-92	6.942e-42	2.33e-74	E1
chr5	28928239	7.56e-92	1.637e-15	7.86e-92	E5
chr9	96352281	8.07e-92	4.784e-40	1.95e-86	E3
chr2	202766628	8.21e-92	8.132e-52	7.81e-94	E3
chr2	202766600	8.94e-92	3.026e-74	1.18e-94	E3
chr4	1731697	9.59e-92	9.568e-64	1.31e-91	E2
chr11	2167505	1.14e-91	0.1752	0.539	E8
chr16	12156319	1.25e-91	3.859e-35	3.96e-89	E1
chr19	57351322	1.61e-91	0.1587	0.0241	E7
chr16	2710864	1.68e-91	1.944e-37	1.32e-103	E3
chr9	31211297	1.82e-91	2.284e-85	2.21e-88	E3
chr8	50219862	1.91e-91	3.377e-39	5.59e-90	E8
chr19	57350419	1.99e-91	0.1484	2.09e-18	E7
chr11	8632430	2.29e-91	3.057e-35	9.41e-91	E5
chr7	44808231	2.42e-91	4.877e-54	3.56e-89	E2
chr22	46872661	2.45e-91	1.603e-46	6.43e-90	E5
chr1	149333061	2.61e-91	0.8239	1.39e-100	E7
chr12	772648	4.25e-91	1.472e-08	3.46e-91	E3
chr20	57426770	4.58e-91	0.4829	2.99e-05	E8
chr4	185189180	4.6e-91	3.629e-64	4.43e-91	E3
chr5	135415776	4.69e-91	0.0958	4.78e-05	E3
chr15	70054067	5.25e-91	3.526e-53	1.48e-90	E3
chr5	176798047	6.39e-91	3.053e-27	2.26e-93	E2
chr22	39747645	6.82e-91	1.824e-48	2.4e-89	E8
chr19	54057737	7.04e-91	0.505	0.00132	E4
chr22	50473702	7.6e-91	7.627e-73	1.07e-90	E8
chr10	120874048	7.74e-91	2.44e-53	3.13e-93	E2
chr11	2720893	9.68e-91	0.3051	0.0114	E4
chr16	88015232	1.12e-90	1.156e-31	1.81e-91	E2
chr20	57202607	1.44e-90	1.855e-52	3.17e-133	E3
chr19	57350431	1.56e-90	0.1048	4.55e-18	E7
chr4	55015798	1.61e-90	2.964e-07	9.42e-95	E5
chr17	5674605	1.7e-90	1.002e-63	6.53e-100	E8
chr11	2023278	1.75e-90	0.7694	2.41e-05	E3
chr20	57415978	2.21e-90	0.286	0.00733	E8
chr3	72397232	2.34e-90	5.915e-10	5.67e-91	E3
chr10	11905941	2.84e-90	1.02e-82	5.94e-94	E3
chr21	46976205	2.92e-90	5.673e-61	2.14e-90	E3
chr4	154448893	3.01e-90	7.701e-47	1.77e-106	E2
chr21	40176702	4.71e-90	6.428e-33	3.02e-90	E3
chr13	31752457	5.67e-90	1.094e-33	1.25e-155	E4
chr1	120217696	5.72e-90	5.185e-87	3.97e-90	E8
chr2	233305016	6.12e-90	4.003e-37	6.89e-73	E3
chr20	36148954	7.5e-90	6.313e-05	5.15e-05	E1
chr16	88015179	8.08e-90	2.663e-24	9.64e-100	E2
chr19	54041765	8.55e-90	0.1138	0.0579	E4
chr7	158251001	1.24e-89	1.327e-68	2.42e-90	E5
chr11	131694872	1.32e-89	3.061e-33	8.29e-91	E5
chr19	54058197	1.35e-89	0.463	8.19e-07	E4
chr1	149333084	1.4e-89	0.08238	2.3e-94	E7
chr17	78253951	1.71e-89	4.01e-74	1.1e-89	E1
chr11	18433683	2.12e-89	4.585e-31	1.44e-89	E4
chr20	36149013	2.14e-89	3.864e-05	3.93e-05	E1
chr5	28928499	2.24e-89	6.385e-17	3.88e-88	E5
chr6	144328934	2.96e-89	0.1716	1	E8
chr9	78974512	3.03e-89	1.911e-28	3.72e-89	E5
chr7	24917997	3.07e-89	1.993e-56	2.2e-89	E3
chr8	17533469	3.31e-89	1.014e-35	3.08e-84	E1
chr10	134045609	3.33e-89	6.235e-55	1.83e-76	E3
chr1	146549594	3.67e-89	1.095e-105	5.17e-23	E8
chr20	57415177	4.78e-89	0.4823	9.85e-05	E8
chr13	50194346	4.81e-89	2.412e-97	3.24e-89	E5
chr4	1044784	5.05e-89	7.328e-33	3.88e-89	E8
chr19	8644032	5.44e-89	2.491e-29	1.08e-82	E3
chr3	52815947	5.63e-89	1.235e-66	6.41e-89	E5
chr20	57425979	5.7e-89	0.2858	9.76e-11	E8
chr4	55015796	6.46e-89	2.459e-05	1.01e-101	E5
chr19	12876992	6.59e-89	1.377e-48	3.95e-89	E3
chr3	42387434	6.65e-89	1.643e-52	1.14e-91	E3
chr3	100210758	7.75e-89	1.826e-23	6.8e-89	E3
chr18	19904858	9.8e-89	8.247e-38	9.21e-89	E8
chr18	7362425	9.84e-89	1.336e-19	1.65e-86	E5
chr19	54057462	1.12e-88	0.2025	0.00164	E4
chr20	51055051	1.2e-88	1.758e-22	1.47e-85	E3
chr4	55015752	1.38e-88	1.228e-07	4.78e-96	E5
chr1	77525228	1.82e-88	5.147e-25	1.61e-86	E8
chr6	93798466	2.32e-88	2.322e-57	2.67e-87	E5
chr19	46929536	2.46e-88	1.821e-40	9.31e-95	E8
chr4	55015773	2.68e-88	6.943e-06	4.23e-97	E5
chr19	35800725	3.94e-88	2.446e-28	5.45e-89	E5
chr8	28491382	4.23e-88	5.623e-108	2.35e-88	E4
chr4	89618861	4.39e-88	0.09272	7.04e-11	E2
chr17	5674599	4.62e-88	3.708e-62	2.64e-95	E8
chr1	167587798	5.11e-88	1.141e-45	1.81e-87	E3
chr15	24123123	5.43e-88	0.3941	1	E3
chr16	78913136	5.52e-88	3.868e-51	3.12e-82	E5
chr15	25161907	5.92e-88	0.1566	0.047	E6
chr10	27703247	6.02e-88	0.002715	0.176	E8
chr20	57426420	6.11e-88	0.01244	7.14e-11	E8
chr11	2167588	7.5e-88	0.2678	1	E8
chr2	45398137	9.12e-88	3.617e-46	3.71e-87	E8
chr16	29337644	1.02e-87	1.161e-26	8.68e-89	E5
chr11	126053112	1.11e-87	1.702e-72	1.5e-84	E5
chr20	25262362	1.52e-87	3.677e-34	5.61e-120	E1
chr4	48946656	1.65e-87	2.101e-41	1.69e-85	E3
chr5	75410599	1.67e-87	9.388e-46	9.65e-90	E8
chr17	214437	1.7e-87	2.787e-36	1.61e-85	E3
chr6	144328981	1.73e-87	0.1259	0.64	E8
chr5	126189645	1.79e-87	5.924e-30	3.59e-89	E4
chr4	89618858	1.82e-87	0.09302	9.01e-12	E2
chr19	7208087	1.98e-87	1.188e-37	1.24e-91	E3
chr10	28615769	2.12e-87	7.904e-58	1.98e-85	E2
chr7	70201838	2.33e-87	2.561e-35	2.62e-85	E3
chr2	133157885	2.86e-87	1.209e-76	2.01e-92	E5
chr21	36060691	3.55e-87	2.071e-83	6.61e-89	E8
chr4	55015735	3.6e-87	1.242e-08	1.08e-94	E5
chr19	57352053	3.75e-87	0.07648	1	E7
chr2	3827482	4.08e-87	3.196e-60	1.19e-73	E5
chr14	24951105	4.27e-87	2.375e-37	4.41e-87	E3
chr3	42387454	4.4e-87	1.419e-53	4.75e-88	E3
chr5	28928342	4.7e-87	4.901e-47	5.88e-83	E5
chr19	2676825	4.76e-87	9.902e-11	1.18e-85	E5
chr15	24123109	5.54e-87	0.282	0.447	E3
chr1	44569278	5.85e-87	1.039e-49	5.43e-88	E8
chr6	39111510	5.9e-87	7.819e-72	5.7e-91	E4
chr10	129652626	8.53e-87	1.016e-37	6.21e-84	E5
chr1	120165149	8.95e-87	9.785e-54	6.26e-85	E5
chr2	36607974	9.55e-87	2.249e-31	1.13e-81	E5
chr11	2720810	1.21e-86	0.53	1.17e-32	E4
chr8	75132358	1.26e-86	7.219e-29	8.63e-87	E8
chr19	13875255	1.27e-86	0.54	9.34e-87	E4
chr2	37232288	1.41e-86	2.953e-33	1.62e-88	E2
chr17	41401006	1.43e-86	3.485e-51	1.71e-86	E7
chr14	104799415	1.62e-86	2.498e-52	3.37e-81	E5
chr2	29224032	1.63e-86	2.149e-94	1.17e-91	E3
chr16	16281131	1.65e-86	3.092e-21	5.78e-84	E5
chr3	129062719	1.82e-86	2.184e-55	1.12e-85	E4
chr1	2221632	1.89e-86	1.262e-26	1.45e-80	E3
chr20	57426425	1.93e-86	0.2142	2.56e-08	E8
chr12	129554634	2.21e-86	3.568e-53	1.27e-86	E5
chr17	30822670	2.3e-86	9.427e-58	8.34e-88	E3
chr1	25473234	2.58e-86	2.123e-63	1.92e-86	E5
chr12	65984347	2.64e-86	1.718e-41	2.15e-86	E5
chr16	87682134	2.92e-86	1.144e-48	2.11e-86	E5
chr12	58570294	3.14e-86	4.198e-38	7.39e-83	E8
chr5	15002438	3.67e-86	8.986e-38	1.41e-85	E5
chr21	36060698	3.79e-86	7.129e-77	2.31e-86	E8
chr20	25263043	4.09e-86	7.277e-25	2.48e-84	E1
chr6	159291532	4.65e-86	1.015e-44	2.89e-85	E3
chr4	55015763	4.71e-86	2.039e-06	4.69e-100	E5
chr7	150657203	4.74e-86	4.881e-28	2.56e-80	E8
chr7	150657248	4.92e-86	2.933e-44	1.01e-79	E8
chr17	181112	5.51e-86	0.3021	3.4e-86	E3
chr7	4244641	5.64e-86	4.383e-59	1.37e-82	E3
chr5	126189636	5.88e-86	3.134e-29	6.27e-88	E4
chr19	8138031	6.06e-86	1.606e-37	4.73e-83	E5
chr20	55593448	6.15e-86	1.297e-13	1.16e-59	E8
chr8	69304027	6.44e-86	4.075e-25	5.18e-86	E5
chr1	119682235	6.85e-86	4.7e-32	1.09e-76	E3
chr21	47716394	7.33e-86	3.504e-59	1.94e-81	E4
chr17	80708614	8.33e-86	4.024e-44	5.03e-84	E5
chr7	156320219	9.29e-86	1.687e-25	1.27e-80	E8
chr19	54041163	1.09e-85	0.1609	1.01e-10	E4
chr12	124492645	1.11e-85	6.425e-41	6.69e-83	E2
chr19	12876996	1.12e-85	7.567e-43	6.95e-86	E3
chr20	37419315	1.2e-85	1.464e-47	1.69e-85	E3
chr13	113818957	1.51e-85	5.262e-46	2.37e-84	E4
chr10	126182688	1.56e-85	4.821e-33	1.95e-87	E4
chr17	71756141	1.77e-85	3.588e-29	4.07e-83	E5
chr20	57426580	1.96e-85	0.2884	0.00101	E8
chr8	145002426	2.07e-85	7.664e-18	4.22e-66	E2
chr9	127029645	2.08e-85	6.209e-26	9.62e-83	E5
chr17	74500335	2.24e-85	3.724e-77	1.76e-85	E5
chr10	134045615	2.46e-85	3.709e-51	7.88e-76	E3
chr5	28928330	2.49e-85	1.238e-46	1.72e-85	E5
chr11	2021502	2.52e-85	0.4308	7.85e-06	E8
chr14	101371123	2.56e-85	0.4916	0.0367	E5
chr7	64894841	2.67e-85	1.41e-125	1.84e-85	E3
chr6	49538530	3.52e-85	1.313e-54	2.2e-90	E5
chr1	48090303	4.22e-85	2.344e-67	3.2e-84	E5
chr16	3481932	4.7e-85	0.3312	5.1e-05	E2
chr6	144328979	4.88e-85	0.5234	0.861	E8
chr5	1867699	4.96e-85	8.878e-35	4.38e-79	E8
chr11	2019667	5.16e-85	0.3478	0.00139	E8
chr15	22317241	5.44e-85	0.6998	5.26e-86	E8
chr1	42248900	5.79e-85	1.422e-85	1.95e-83	E5
chr8	141109498	5.88e-85	0.3061	0.000229	E4
chr17	71716435	6.73e-85	8.545e-39	7.18e-79	E3
chr2	113190457	6.73e-85	2.6e-38	4.39e-85	E4
chr19	54057208	6.77e-85	0.0575	0.89	E3
chr6	170054996	6.91e-85	1.135e-09	1.62e-11	E4
chr3	72037632	7.73e-85	2.012e-43	6.7e-87	E5
chr16	29337635	7.78e-85	1.21e-36	9.9e-84	E5
chr19	54041070	8.13e-85	0.1271	1.57e-12	E4
chr2	207132340	8.36e-85	0.08031	1	E8
chr5	28927922	9.1e-85	1.209e-19	1.8e-85	E5
chr12	11700275	9.13e-85	2.672e-65	5.96e-129	E3
chr13	95860280	9.47e-85	9.001e-28	1.56e-72	E1
chr16	78913085	9.94e-85	1.296e-60	1.18e-67	E5
chr2	293773	1.04e-84	1.104e-19	7.68e-85	E5
chr2	130664624	1.09e-84	3.389e-41	7.31e-85	E8
chr2	10684673	1.28e-84	3.331e-38	9.64e-85	E3
chr10	134069716	1.37e-84	3.878e-54	4.43e-80	E5
chr8	50219933	1.38e-84	2.925e-33	2.41e-83	E8
chr21	40329327	1.57e-84	1.868e-62	6.7e-84	E5
chr12	11700277	1.73e-84	1.438e-66	6.34e-126	E3
chr14	101711602	1.88e-84	2.661e-39	9.72e-76	E7
chr5	176798030	2.37e-84	3.571e-22	2.71e-86	E2
chr11	123179087	2.44e-84	2.055e-41	1.93e-79	E5
chr2	240114466	2.53e-84	3.087e-74	5.5e-74	E1
chr19	49072153	2.93e-84	6.53e-42	3.39e-79	E5
chr1	59784336	3.02e-84	2.08e-46	2.97e-80	E5
chr15	25018375	3.32e-84	0.1127	0.0689	E7
chr10	74078625	3.44e-84	3.368e-36	3.18e-82	E3
chr21	46976239	3.53e-84	4.557e-41	2.89e-84	E3
chr19	21752003	3.54e-84	2.966e-42	5.56e-91	E4
chr2	207116447	4.44e-84	0.0343	0.118	E8
chr21	32819080	4.95e-84	3.573e-67	1.2e-83	E3
chr8	143657286	5.46e-84	2.88e-38	6.47e-90	E5
chr20	36148946	5.59e-84	0.007051	4.38e-06	E1
chr6	3849312	5.83e-84	0.03129	4.25e-07	E4
chr19	54040622	6e-84	0.01206	0.652	E4
chr17	46590657	1.04e-83	7.214e-77	1.44e-82	E3
chr2	120048595	1.17e-83	3.646e-80	1.29e-92	E5
chr1	145718116	1.21e-83	2.343e-24	1.76e-82	E5
chr20	61590881	1.24e-83	6.096e-46	1.87e-82	E3
chr5	14870594	1.28e-83	4.615e-23	5.14e-78	E3
chr1	168025552	1.44e-83	5.185e-07	9.33e-84	E1
chr21	44783106	1.44e-83	3.104e-31	9.08e-84	E3
chr8	98271737	1.63e-83	4.337e-62	1.23e-83	E5
chr10	85677446	1.72e-83	1.989e-40	1.89e-81	E5
chr21	43723514	1.86e-83	1.188e-45	3.03e-84	E5
chr19	57352074	1.92e-83	0.05013	0.6	E7
chr5	28928346	2.2e-83	4.172e-56	1.05e-82	E5
chr9	127029639	2.4e-83	1.619e-23	3.59e-86	E5
chr6	106563050	2.63e-83	3.767e-32	6.61e-81	E3
chr16	87682132	2.9e-83	1.921e-53	8.82e-83	E5
chr16	3481926	2.98e-83	0.4717	0.182	E2
chr10	65632317	2.99e-83	3.735e-84	3.99e-84	E5
chr5	171203388	3.1e-83	3.657e-43	2.31e-83	E5
chr22	23657855	3.55e-83	8.908e-27	2.87e-80	E2
chr13	103507177	3.85e-83	2.803e-95	2.76e-83	E2
chr19	54040813	3.86e-83	0.3632	0.000103	E4
chr7	148095318	5.56e-83	7.577e-69	4.34e-83	E8
chr8	41767230	6.74e-83	1.836e-46	2.25e-83	E5
chr9	90132969	6.91e-83	2.718e-35	2.42e-78	E5
chr19	10707363	9e-83	5.867e-61	6.81e-83	E3
chr4	89618786	1.01e-82	0.5903	4.09e-17	E2
chr21	39172963	1.06e-82	2.266e-59	1.11e-83	E8
chr15	89252092	1.25e-82	4.584e-77	1.14e-82	E8
chr15	25123565	1.32e-82	0.2486	2.01e-05	E3
chr11	2019436	1.34e-82	0.4777	0.0052	E8
chr4	57523826	1.52e-82	9.041e-51	7.54e-82	E8
chr10	132824737	2.23e-82	3.307e-20	4.02e-74	E5
chr3	189340572	2.23e-82	1.275e-28	1.05e-63	E5
chr16	18967736	2.26e-82	9.569e-86	2.7e-78	E4
chr17	5674277	2.38e-82	7.003e-76	4.78e-83	E8
chr20	5510187	3.2e-82	6.092e-23	7.89e-70	E3
chr15	98713006	3.5e-82	2.202e-62	3.73e-82	E5
chr20	57202713	3.91e-82	1.05e-37	4.65e-77	E3
chr2	127557261	4.05e-82	4.469e-21	1.12e-75	E5
chr11	2021574	4.17e-82	0.02425	2.66e-17	E8
chr1	25296680	4.65e-82	3.655e-52	3.8e-82	E3
chr18	76217835	5.33e-82	8.904e-30	6.05e-83	E5
chr15	27925511	5.8e-82	1.198e-32	1.82e-76	E5
chr16	2710836	6.22e-82	2.773e-42	1.13e-89	E3
chr3	71757983	6.58e-82	2.987e-21	1.01e-78	E2
chr6	170054954	6.68e-82	6.723e-07	1.61e-15	E4
chr17	7235942	7.99e-82	5.194e-19	1.36e-74	E3
chr17	21220341	8.13e-82	0.05043	5.14e-100	E3
chr4	1044788	8.9e-82	2.409e-23	1.09e-73	E8
chr10	127203302	9.23e-82	1.269e-38	1.11e-81	E5
chr7	157418933	1.06e-81	5.923e-60	2.25e-92	E3
chr2	241844986	1.2e-81	1.6e-32	3e-82	E5
chr11	8405890	1.24e-81	1.743e-23	1.58e-69	E5
chr7	94021511	1.39e-81	4.099e-60	6.94e-82	E8
chr21	36060710	1.6e-81	1.34e-83	1.08e-81	E8
chr6	168630163	1.67e-81	1.894e-40	7.26e-73	E8
chr18	7362427	1.72e-81	1.307e-15	4.62e-77	E5
chr20	61590896	1.77e-81	3.563e-39	1.16e-80	E3
chr3	187491711	1.97e-81	1.107e-95	1.3e-79	E5
chr12	106678625	2.06e-81	3.768e-68	2.41e-83	E8
chr19	12876925	2.1e-81	3.295e-41	2.87e-87	E3
chr16	84839985	2.14e-81	1.664e-45	2.4e-81	E5
chr6	166673080	2.42e-81	6.256e-34	4.14e-81	E3
chr14	104799419	2.48e-81	1.116e-60	5.38e-77	E5
chr20	47440243	3.29e-81	9.247e-38	1.44e-74	E3
chr15	70054148	3.34e-81	7.432e-51	5.48e-79	E3
chr2	25097064	4.16e-81	9.255e-29	3.22e-75	E5
chr22	35439422	4.43e-81	1.183e-24	3.59e-79	E5
chr14	104799407	5.32e-81	1.109e-75	1.18e-78	E5
chr2	113190464	5.45e-81	8.635e-31	3.52e-81	E4
chr6	144328985	5.8e-81	0.3684	0.15	E8
chr4	185189176	5.96e-81	1.601e-58	3.59e-81	E3
chr6	3027188	6.4e-81	2.197e-36	4.25e-81	E3
chr7	128354967	7.28e-81	1.474e-44	6.87e-81	E8
chr2	46567260	7.31e-81	6.71e-31	3.74e-80	E5
chr15	24114692	7.34e-81	0.03862	0.857	E7
chr11	2024288	9.86e-81	0.2345	9.59e-06	E3
chr20	61660787	1e-80	6.757e-32	2.63e-77	E5
chr1	97189123	1.05e-80	1.136e-83	8e-81	E2
chr6	3849294	1.29e-80	0.1276	4.38e-08	E4
chr3	197319417	1.51e-80	5.688e-35	1.28e-75	E3
chr15	70100412	1.53e-80	2.118e-25	4.51e-70	E5
chr17	19560385	1.57e-80	4.659e-39	2.1e-80	E1
chr15	54172694	1.58e-80	1.575e-29	7.68e-72	E5
chr10	133788762	1.6e-80	6.481e-12	1.17e-81	E2
chr6	93798463	1.67e-80	4.89e-52	1.69e-76	E5
chr17	78747404	1.92e-80	3.114e-22	2.9e-74	E3
chr8	86131476	1.99e-80	1.262e-13	1.51e-80	E2
chr20	55589233	2e-80	9.947e-30	8.34e-78	E8
chr15	83539567	2.1e-80	3.109e-31	4.34e-74	E5
chr16	4798026	2.45e-80	2.259e-30	1.07e-75	E3
chr16	8157384	2.55e-80	4.104e-33	4.01e-79	E5
chr21	40195044	2.79e-80	3.383e-41	2.12e-73	E1
chr1	235017930	3.22e-80	5.516e-28	6.98e-80	E3
chr3	14276218	4e-80	9.992e-50	9.52e-77	E8
chr7	2760713	4.59e-80	3.013e-48	2.8e-76	E3
chr19	54041201	5.05e-80	0.2244	9.19e-07	E4
chr2	134180550	5.23e-80	3.385e-23	3.35e-75	E5
chr5	9547943	5.28e-80	6.449e-22	3.42e-71	E8
chr19	57352024	5.67e-80	0.3062	0.394	E7
chr8	2591472	5.71e-80	3.319e-05	6.49e-06	E4
chr21	46976134	6.58e-80	4.758e-52	1.11e-80	E3
chr3	100369922	6.88e-80	1.605e-60	5.06e-79	E4
chr5	28928497	7.21e-80	1.051e-15	1.56e-79	E5
chr13	103507185	7.47e-80	7.313e-89	6.49e-80	E2
chr15	89252081	8.36e-80	2.179e-45	5.61e-80	E8
chr21	46976209	8.65e-80	3.789e-45	6.55e-80	E3
chr1	146549728	9.37e-80	5.842e-123	7.27e-19	E8
chr19	54041999	9.37e-80	0.3064	4.91e-13	E4
chr5	28928273	9.58e-80	1.636e-18	7.02e-80	E5
chr2	3827466	9.59e-80	2.097e-66	7.16e-80	E5
chr13	109352872	9.71e-80	9.843e-19	3.27e-49	E5
chr1	168025549	9.92e-80	0.002265	4.63e-80	E1
chr14	35839155	9.93e-80	1.327e-77	7.61e-80	E5
chr5	176798049	1.15e-79	4.599e-16	1.82e-80	E2
chr5	28928430	1.15e-79	1.906e-21	1.11e-79	E5
chr1	30150243	1.2e-79	7.439e-39	7.43e-76	E5
chr7	50849723	1.22e-79	0.4428	0.0392	E3
chr11	2024280	1.32e-79	0.2639	0.000256	E3
chr20	1490180	1.39e-79	1.744e-37	4.07e-79	E5
chr16	3494155	1.4e-79	0.2539	0.0208	E4
chr11	131694828	1.76e-79	1.631e-41	1.7e-79	E5
chr8	145002436	1.83e-79	6.016e-19	7.92e-65	E2
chr4	55015814	1.98e-79	1.397e-06	9.74e-89	E5
chr2	241832957	2.14e-79	2.799e-57	1.84e-70	E5
chr7	130132413	2.2e-79	0.2976	1.53e-29	E8
chr15	54172697	2.35e-79	5.997e-34	2.72e-66	E5
chr7	150657268	2.53e-79	3.695e-38	1.38e-66	E8
chr6	31136662	2.79e-79	0.1307	1.86e-79	E5
chr21	47716302	3.05e-79	2.942e-31	2.12e-78	E4
chr19	19285909	3.23e-79	2.827e-43	3.82e-76	E1
chr12	11700431	3.25e-79	8.256e-83	2.33e-79	E3
chr4	113200394	3.3e-79	7.088e-54	2.84e-79	E2
chr20	61359332	3.71e-79	2.236e-21	3.58e-68	E3
chr19	18160310	4.08e-79	1.125e-38	4.36e-79	E3
chr3	59488128	5.22e-79	1.541e-52	9.84e-83	E5
chr10	102520689	5.4e-79	5.154e-38	2.82e-72	E8
chr11	62092596	5.47e-79	2.586e-50	2.7e-88	E5
chr16	48593613	5.77e-79	1.991e-36	3.53e-75	E2
chr8	144302164	5.84e-79	1.32e-19	2.31e-64	E5
chr1	168025525	6.07e-79	0.0002872	2.63e-79	E1
chr2	11020810	6.27e-79	2.278e-48	3.25e-79	E4
chr17	5674594	6.57e-79	6.341e-47	4.38e-79	E8
chr17	5674577	6.74e-79	6.926e-50	1.59e-80	E8
chr19	54041847	7.19e-79	0.2559	7.38e-05	E4
chr11	2019397	7.74e-79	0.2896	0.000618	E8
chr2	45398171	8.03e-79	2.412e-24	2.21e-74	E8
chr1	82692423	1.05e-78	8.819e-62	3.03e-77	E5
chr14	101371146	1.05e-78	0.3793	0.0367	E5
chr6	139012992	1.09e-78	2.472e-83	1.27e-74	E8
chr13	77366976	1.14e-78	5.706e-27	8.94e-69	E5
chr4	99072896	1.17e-78	1.721e-21	1.09e-78	E5
chr14	103383208	1.18e-78	6.796e-85	7.18e-79	E4
chr20	57427139	1.23e-78	0.00984	1	E8
chr5	28928354	1.32e-78	6.372e-53	8.63e-78	E5
chr10	125224111	1.33e-78	8.952e-152	1.36e-79	E5
chr12	297827	1.35e-78	1.236e-43	4.26e-74	E8
chr1	12206838	1.44e-78	2.129e-36	3.08e-75	E3
chr3	125709990	1.46e-78	6.878e-54	2.98e-71	E3
chr8	674223	1.48e-78	5.673e-18	4.67e-62	E1
chr6	160697625	1.78e-78	9.585e-22	1.73e-80	E5
chr17	63771280	1.83e-78	5.738e-34	3.24e-75	E3
chr15	25200310	2.14e-78	0.3509	0.015	E4
chr4	1731585	2.2e-78	4.678e-75	1.27e-77	E2
chr10	11924596	2.23e-78	9.631e-44	8.5e-80	E5
chr20	57414162	2.27e-78	0.3038	0.00352	E8
chr11	2167501	2.28e-78	0.1982	0.935	E8
chr12	10824843	2.59e-78	2.65e-25	3.24e-77	E3
chr9	36154748	2.7e-78	1.27e-57	2.28e-77	E2
chr13	113819090	2.98e-78	9.403e-71	2.15e-78	E3
chr4	25001459	3.45e-78	1.917e-46	4.15e-76	E3
chr19	39647321	3.66e-78	5.078e-61	9.09e-32	E3
chr17	71716557	3.89e-78	9.603e-42	1.73e-78	E3
chr2	179692934	3.91e-78	6.729e-50	6.71e-79	E1
chr6	138776608	4.35e-78	1.659e-07	1.69e-74	E3
chr10	11242726	4.44e-78	7.885e-32	2.55e-72	E2
chr4	89079412	5.25e-78	1.095e-40	1.44e-70	E3
chr4	55015781	5.45e-78	1.98e-06	8.43e-89	E5
chr1	82692340	5.67e-78	3.96e-34	4.71e-76	E5
chr7	100211459	6.28e-78	2.322e-45	1.49e-77	E3
chr5	35851304	6.34e-78	4.972e-46	1.06e-77	E3
chr9	101103657	6.44e-78	1.235e-29	3.3e-76	E8
chr2	45398185	6.84e-78	1.738e-52	8.25e-78	E8
chr17	21220308	7.37e-78	0.7248	2.35e-84	E3
chr5	174862196	8.05e-78	1.003e-33	3.26e-74	E5
chr16	3493907	8.2e-78	0.762	0.84	E4
chr1	100916263	8.57e-78	4.35e-50	3.16e-77	E2
chr16	18967439	8.81e-78	5.905e-69	4.1e-62	E4
chr2	12317305	9.23e-78	9.989e-37	1.24e-79	E3
chr2	46890238	9.6e-78	4.837e-53	4.17e-76	E5
chr7	47977006	1.42e-77	5.912e-32	5.16e-64	E5
chr5	1867681	1.46e-77	5.064e-33	8.6e-70	E8
chr2	153429969	1.51e-77	1.353e-34	2.32e-78	E8
chr12	77417504	1.52e-77	1.153e-27	7.62e-74	E5
chr11	126339495	1.68e-77	4.112e-52	1.09e-73	E5
chr3	124491657	1.92e-77	7.8e-39	1.73e-76	E8
chr5	176798054	2.28e-77	1.14e-27	1.68e-77	E2
chr5	28928578	2.33e-77	6.284e-16	3.66e-69	E5
chr15	50359203	2.66e-77	1.378e-43	1.35e-69	E5
chr19	54057592	2.75e-77	0.4182	3.92e-06	E4
chr12	123201587	3.08e-77	8.826e-43	3.1e-75	E5
chr5	135415781	3.24e-77	0.04814	0.0018	E3
chr18	77905832	3.26e-77	0.01035	0.00414	E3
chr6	15998422	3.31e-77	1.015e-67	2.3e-73	E5
chr3	32462350	3.49e-77	1.057e-20	1.09e-77	E3
chr2	3827501	3.57e-77	9.989e-51	1.98e-68	E5
chr16	12156329	3.6e-77	6.999e-38	1.92e-74	E1
chr19	18132101	3.9e-77	6.104e-25	3.82e-77	E3
chr13	60015481	4.67e-77	1.245e-40	1.02e-84	E8
chr20	57427146	5.06e-77	0.2207	1	E8
chr7	151466457	5.1e-77	1.151e-33	3.47e-79	E3
chr10	85677395	5.23e-77	4.409e-32	2.32e-75	E5
chr7	44808074	5.35e-77	1.034e-30	2.62e-75	E2
chr15	57855752	5.36e-77	6.345e-30	1.6e-73	E3
chr19	49342208	5.44e-77	2.277e-27	1.79e-75	E5
chr1	53548996	5.92e-77	6.582e-27	1.67e-81	E5
chr16	86752147	6.13e-77	6.331e-31	2.29e-75	E8
chr11	2021608	6.32e-77	3.73e-07	1.8e-17	E8
chr4	48946641	6.37e-77	7.123e-46	2.2e-83	E3
chr1	153582242	6.71e-77	1.357e-40	6.06e-74	E5
chr4	114694658	6.89e-77	5.392e-20	3.77e-78	E5
chr1	59043444	7.15e-77	3.747e-25	9.58e-74	E8
chr1	12616934	7.28e-77	7.119e-36	3.16e-74	E5
chr4	89618765	7.38e-77	0.07935	3.45e-12	E2
chr17	214388	7.59e-77	4.759e-29	1.95e-73	E3
chr10	14602451	8.47e-77	3.537e-37	6.91e-77	E2
chr1	247620674	8.98e-77	2.185e-52	2.16e-77	E5
chr17	41400814	9.54e-77	3.703e-29	1.02e-76	E7
chr1	56695034	9.87e-77	2.786e-54	7.83e-76	E5
chr10	15468697	1e-76	3.768e-45	3.98e-76	E5
chr10	75617400	1.06e-76	3.302e-54	5.81e-74	E2
chr2	220108407	1.35e-76	1.783e-28	8.28e-76	E3
chr5	28927703	1.4e-76	1.597e-17	2.5e-75	E5
chr11	131694837	1.45e-76	3.349e-31	3.05e-74	E5
chr1	92195718	1.51e-76	3.505e-54	7.83e-75	E2
chr5	131436505	1.54e-76	4.581e-40	1.98e-29	E3
chr15	85177753	1.61e-76	2.009e-33	1.34e-72	E3
chr1	214536040	1.9e-76	1.87e-63	1.9e-75	E8
chr8	28491378	2.09e-76	6.111e-96	1.06e-79	E4
chr19	54041169	2.31e-76	0.2828	1.06e-09	E4
chr16	2711017	2.4e-76	2.455e-29	9.27e-75	E3
chr4	39171164	2.48e-76	2.124e-35	2.36e-76	E5
chr6	3027244	2.57e-76	4.268e-40	1.47e-120	E3
chr4	2404284	2.83e-76	1.27e-42	2.43e-67	E3
chr4	48946604	2.92e-76	1.222e-43	4.28e-73	E3
chr19	54041875	2.97e-76	0.01511	1.06e-10	E4
chr22	44851731	2.97e-76	1.877e-28	1.83e-76	E3
chr6	14739369	2.99e-76	1.797e-34	2.46e-76	E4
chr1	35077344	3.02e-76	2.843e-41	5.07e-45	E8
chr4	125816	3.1e-76	4.082e-31	1.49e-72	E2
chr16	87981764	3.19e-76	5.588e-36	7.11e-76	E5
chr4	1329391	3.19e-76	1.152e-28	3.5e-76	E2
chr5	136965680	3.29e-76	8.402e-21	4.31e-73	E1
chr8	141109628	4.16e-76	0.333	0.394	E4
chr7	134849528	4.41e-76	1.043e-36	8.81e-73	E1
chr19	54057714	4.43e-76	0.1118	0.00749	E4
chr17	65661	4.52e-76	1.203e-30	7.87e-71	E4
chr1	17719920	4.71e-76	2.279e-37	2.3e-81	E5
chr4	88776949	5.03e-76	7.396e-20	6.26e-73	E8
chr19	57237581	6.01e-76	0.1666	0.00814	E6
chr2	42287270	6.06e-76	5.596e-46	1.78e-76	E5
chr17	181123	7.3e-76	4.35e-19	4.37e-76	E3
chr17	4612796	7.71e-76	5.006e-27	5.58e-76	E5
chr11	2024296	7.97e-76	0.08518	3.18e-06	E3
chr2	242672215	8.29e-76	3.188e-05	8.86e-87	E3
chr15	89252095	8.88e-76	2.45e-75	8.7e-76	E8
chr11	128186893	9.6e-76	1.757e-25	2.68e-72	E3
chr10	115861498	9.72e-76	7.495e-39	1.77e-73	E8
chr20	25262390	9.83e-76	6.026e-37	6.39e-128	E1
chr22	48314496	1.04e-75	1.827e-94	7.19e-76	E5
chr1	65629144	1.12e-75	1.29e-63	7.43e-75	E5
chr9	31211287	1.15e-75	1.412e-84	3.24e-74	E3
chr13	95860292	1.3e-75	9.801e-19	2.74e-69	E1
chr5	131436497	1.49e-75	1.234e-42	3.97e-40	E3
chr18	13261938	1.62e-75	6.788e-39	1.21e-75	E3
chr7	156933206	1.8e-75	1.03e-29	1.46e-66	E2
chr12	11700123	1.97e-75	3.896e-33	1.04e-79	E3
chr12	10824848	2.04e-75	4.769e-30	1.12e-76	E3
chr1	25473336	2.12e-75	1.588e-51	1.71e-75	E5
chr5	28927834	2.35e-75	6.965e-21	9.95e-75	E5
chr11	8632514	2.89e-75	3.749e-28	5.39e-71	E5
chr4	56023751	3.25e-75	4.121e-42	2.22e-73	E8
chr7	44808067	3.33e-75	1.514e-32	7.22e-69	E2
chr2	29771524	4.37e-75	3.166e-71	3.33e-67	E8
chr4	114694674	5.1e-75	4.619e-22	4.56e-75	E5
chr19	12876917	5.15e-75	2.482e-40	3.34e-75	E3
chr11	962035	5.53e-75	2.752e-36	2.95e-59	E1
chr10	134045620	6e-75	1.668e-58	2.25e-70	E3
chr9	135724202	6.03e-75	1.353e-33	1.16e-75	E4
chr17	53654564	7.08e-75	1.681e-55	4.21e-75	E3
chr1	230294691	7.42e-75	2.941e-30	1.58e-71	E5
chr3	52815872	7.88e-75	9.24e-56	6.07e-75	E5
chr15	25123707	7.92e-75	0.2261	0.059	E3
chr4	74761053	8.14e-75	9.854e-17	1.04e-74	E5
chr8	72752895	8.16e-75	4.844e-39	2.6e-74	E4
chr11	2720903	8.9e-75	0.4186	0.0108	E4
chr6	144328923	9.12e-75	0.1822	1	E8
chr2	4156155	9.61e-75	1.194e-76	6.23e-75	E5
chr10	127584955	9.86e-75	0.4215	8.13e-86	E4
chr19	21751826	1.16e-74	2.612e-43	3.37e-65	E4
chr20	2846252	1.16e-74	2.143e-43	1.39e-70	E2
chr4	183060967	1.17e-74	9.812e-16	1.83e-74	E8
chr3	100054519	1.22e-74	1.818e-22	1.52e-72	E3
chr4	1044859	1.31e-74	3.955e-20	3.28e-68	E8
chr14	66404395	1.37e-74	3.597e-51	1.02e-74	E3
chr17	71756133	1.38e-74	6.555e-34	2.25e-73	E5
chr5	171203482	1.47e-74	1.074e-57	1.7e-74	E5
chr11	62092552	1.51e-74	5.955e-39	1.02e-74	E5
chr4	11483506	1.58e-74	2.806e-53	4.28e-70	E5
chr14	93617036	1.74e-74	9.285e-26	4.1e-72	E5
chr17	78253959	1.78e-74	3.634e-60	3.75e-70	E1
chr14	71249238	1.8e-74	2.468e-57	8.53e-81	E3
chr22	47008726	1.85e-74	5.72e-44	2.9e-71	E3
chr10	63813836	1.87e-74	5.193e-35	4.91e-72	E2
chr16	88658224	1.97e-74	1.375e-16	3.7e-54	E2
chr5	131436814	2.07e-74	4.739e-49	9.3e-165	E3
chr11	2720613	2.11e-74	0.3274	2.44e-06	E4
chr17	5674573	2.21e-74	1.827e-46	1.45e-74	E8
chr8	22048759	2.41e-74	4.06e-24	2.03e-116	E3
chr19	54057112	2.75e-74	0.3954	0.0291	E3
chr19	47049913	3.01e-74	2.717e-49	2.08e-72	E5
chr4	55015707	3.17e-74	8.293e-08	3.08e-80	E5
chr9	31211331	3.6e-74	2.313e-81	2.56e-74	E3
chr2	134978321	3.8e-74	2.944e-60	3.39e-74	E3
chr8	124732427	3.96e-74	1.459e-40	3.78e-77	E8
chr10	133741719	4.16e-74	3.595e-70	5.24e-74	E3
chr12	15673916	5.14e-74	1.019e-48	1.23e-77	E8
chr3	119896979	5.39e-74	1.006e-66	1.13e-75	E5
chr2	112807094	5.84e-74	3.152e-10	2.64e-73	E5
chr11	2721576	5.91e-74	0.1536	0.00243	E4
chr11	68638100	6.41e-74	3.636e-28	2.04e-74	E3
chr3	183533614	6.41e-74	2.597e-20	4.57e-74	E3
chr3	169672866	6.83e-74	2.573e-21	7.84e-74	E8
chr11	23591360	6.98e-74	1.008e-44	3.32e-71	E5
chr2	29224160	8.2e-74	5.843e-83	4.61e-74	E3
chr21	34620130	8.29e-74	3.602e-41	2.72e-73	E2
chr18	19904860	8.48e-74	1.08e-37	8.92e-74	E8
chr20	33110850	8.49e-74	1.584e-29	1.24e-69	E2
chr19	54041173	8.63e-74	0.1824	5.37e-08	E4
chr17	6558200	8.86e-74	5.29e-76	3.11e-73	E3
chr4	55015770	9.65e-74	7.949e-07	2.23e-86	E5
chr7	135697826	1.21e-73	3.751e-34	3.37e-55	E4
chr20	57202706	1.27e-73	3.941e-40	4.06e-93	E3
chr15	54172649	1.33e-73	1.363e-28	5.79e-66	E5
chr4	89618767	1.4e-73	0.4453	1.77e-13	E2
chr8	98271766	1.47e-73	4.659e-58	1.07e-73	E5
chr11	2021558	1.61e-73	0.02538	6.9e-09	E8
chr12	129554653	1.61e-73	3.453e-55	1.04e-74	E5
chr1	153582253	1.68e-73	1.084e-32	6.43e-70	E5
chr2	130664736	1.71e-73	7.872e-30	1.07e-73	E8
chr16	18967553	1.93e-73	1.749e-43	2.67e-62	E4
chr20	36148928	2.22e-73	0.04944	0.00412	E1
chr7	130132422	2.4e-73	0.2293	5.37e-25	E8
chr6	1537184	2.42e-73	7.578e-45	3.09e-72	E3
chr19	13875111	2.56e-73	1.106e-81	2.32e-73	E3
chr5	126145775	2.61e-73	8.801e-46	4.02e-75	E1
chr21	36060701	2.73e-73	1.429e-63	1.59e-73	E8
chr17	63771312	2.84e-73	7.574e-33	2.73e-70	E3
chr8	22048730	3.51e-73	1.859e-30	3.04e-73	E3
chr20	25262269	3.65e-73	6.286e-42	9.51e-72	E1
chr10	11242818	3.68e-73	8.014e-34	1.8e-71	E2
chr11	2021554	3.88e-73	0.1075	5.2e-08	E8
chr4	140762010	3.98e-73	3.505e-17	3.19e-64	E5
chr12	77417538	4.5e-73	1.555e-45	1.29e-74	E5
chr3	56727000	4.78e-73	5.159e-24	6.08e-73	E3
chr19	46875023	5.22e-73	4.028e-24	3.78e-73	E2
chr2	239553380	5.5e-73	1.688e-44	3.35e-71	E5
chr8	9106610	5.65e-73	3.58e-47	6.86e-73	E5
chr11	2023282	6.02e-73	0.4953	6.2e-05	E3
chr10	71558737	6.3e-73	9.558e-67	3.8e-73	E8
chr2	242672081	6.82e-73	1.25e-07	1.28e-190	E3
chr20	36149022	6.87e-73	0.0001049	8.49e-05	E1
chr12	15674037	7.12e-73	2.655e-93	5.21e-73	E8
chr10	7230825	7.27e-73	4.065e-14	6.58e-54	E2
chr10	13972276	7.33e-73	1.382e-55	4.62e-73	E3
chr21	46976139	7.56e-73	2.123e-45	1.71e-76	E3
chr12	48936286	7.67e-73	1.248e-79	5.16e-73	E5
chr4	183060943	7.76e-73	1.932e-30	2.75e-74	E8
chr15	27925491	8e-73	7.161e-30	3.69e-64	E5
chr6	167173328	8.24e-73	1.578e-12	4.24e-73	E3
chr3	189340544	8.55e-73	4.506e-41	5.72e-64	E5
chr7	130132419	8.67e-73	0.1972	2.3e-25	E8
chr11	30943582	8.76e-73	3.76e-47	8.14e-71	E5
chr2	113190450	9.29e-73	1.167e-36	6.7e-73	E4
chr13	33281877	9.55e-73	2.707e-48	4.81e-74	E1
chr16	11497473	9.95e-73	2.175e-20	6.33e-73	E5
chr19	54057210	1.24e-72	0.1866	1	E3
chr16	8754832	1.45e-72	1.204e-26	3.44e-67	E5
chr19	55781812	1.46e-72	1.972e-28	1.12e-69	E1
chr12	53662622	1.53e-72	3.388e-44	2.13e-71	E3
chr1	149333142	1.89e-72	0.3518	1.03e-74	E7
chr16	16281221	2.38e-72	1.779e-45	3.96e-68	E5
chr14	76939900	2.62e-72	4.252e-32	4.15e-65	E8
chr19	10707453	4.27e-72	4.824e-72	3e-72	E3
chr2	10684661	4.38e-72	1.518e-28	2.59e-72	E3
chr19	54057821	4.47e-72	0.09486	9e-05	E4
chr12	2512558	4.83e-72	4.111e-49	2.69e-73	E5
chr1	12616957	4.94e-72	4.024e-27	6.41e-70	E5
chr4	55015808	4.95e-72	0.0006036	1.26e-84	E5
chr12	122593296	5.19e-72	1.035e-29	1.18e-73	E3
chr18	77659547	5.3e-72	0.2277	0.0075	E5
chr17	21220315	5.33e-72	0.8044	1.23e-74	E3
chr14	76939954	5.35e-72	8.348e-30	5.23e-59	E8
chr2	10684425	5.63e-72	3.866e-77	4.15e-72	E3
chr12	131627782	5.65e-72	2.652e-44	1.81e-71	E5
chr5	61985824	6.11e-72	9.732e-43	1.24e-73	E3
chr21	47716347	6.48e-72	8.623e-41	8.11e-67	E4
chr12	11700239	6.61e-72	1.176e-38	2.28e-80	E3
chr7	44808261	6.82e-72	2.07e-75	2.86e-71	E2
chr14	66404457	7.19e-72	4.446e-39	7.02e-72	E3
chr15	85549224	7.35e-72	9.304e-18	1.11e-61	E5
chr22	23657844	7.67e-72	1.735e-37	5.46e-70	E2
chr20	57415955	7.73e-72	0.3509	0.0128	E8
chr17	11531847	7.74e-72	2.653e-49	1.35e-68	E5
chr3	56726988	7.81e-72	4.005e-19	5.42e-72	E3
chr4	88776925	8.41e-72	1.22e-28	4.04e-68	E8
chr16	83987462	9.62e-72	2.621e-28	2.57e-69	E8
chr19	58791159	1.01e-71	8.425e-68	4.45e-69	E3
chr14	101371139	1.08e-71	0.3911	0.0367	E5
chr14	55921592	1.08e-71	2.376e-21	5.04e-65	E5
chr19	35800734	1.09e-71	1.982e-24	8.47e-72	E5
chr16	84341049	1.1e-71	4.992e-22	1.53e-61	E8
chr22	35708804	1.15e-71	5.011e-25	3.37e-65	E3
chr5	28927920	1.17e-71	1.076e-22	2.17e-69	E5
chr14	101371111	1.18e-71	0.09944	0.186	E5
chr10	115861403	1.23e-71	4.001e-53	3.51e-69	E8
chr11	8405852	1.29e-71	9.2e-24	2.1e-59	E5
chr6	15998363	1.31e-71	2.9e-34	5.96e-65	E5
chr16	84209142	1.33e-71	3.039e-35	1.18e-82	E3
chr6	51884039	1.33e-71	1.667e-32	2.58e-62	E8
chr14	54410576	1.36e-71	4.919e-77	9.97e-72	E8
chr1	146549583	1.39e-71	2.394e-80	1.24e-17	E8
chr20	3352568	1.47e-71	1.38e-24	3.11e-74	E1
chr10	45459132	1.54e-71	6.96e-32	2.69e-67	E5
chr8	2591483	1.54e-71	0.0001734	0.00165	E4
chr11	112619618	1.9e-71	1.039e-22	2.19e-62	E8
chr15	51912950	1.94e-71	6.579e-42	5.4e-68	E4
chr6	41068722	2.18e-71	3.747e-33	1.55e-70	E1
chr10	27703268	2.42e-71	0.1813	1	E8
chr5	126189684	2.44e-71	2.049e-35	4.18e-63	E4
chr12	10824860	2.63e-71	6.182e-28	2.21e-67	E3
chr4	55015789	3.1e-71	6.758e-07	2.91e-75	E5
chr17	76649210	3.11e-71	2.329e-69	1.35e-70	E5
chr19	54057723	3.16e-71	0.4267	0.029	E4
chr11	17372843	3.18e-71	2.038e-22	2.06e-64	E3
chr1	2144973	3.28e-71	9.941e-24	6.42e-67	E3
chr11	2552423	3.48e-71	9.079e-17	2.6e-25	E1
chr8	674600	3.73e-71	6.756e-20	1.49e-56	E1
chr14	68548405	3.88e-71	3.634e-47	2.43e-70	E5
chr7	154958640	4.04e-71	8.326e-30	7.51e-69	E5
chr19	21751734	4.45e-71	9.597e-40	6.45e-66	E4
chr8	141110180	4.55e-71	0.1593	1	E4
chr10	110225693	4.66e-71	3.107e-70	4.34e-63	E8
chr3	32497762	4.68e-71	4.184e-48	2.88e-71	E2
chr14	25563840	4.72e-71	1.241e-30	4.09e-71	E8
chr8	143657430	4.96e-71	1.583e-61	7.77e-61	E5
chr19	451223	5.45e-71	1.445e-15	3.97e-71	E5
chr2	25150147	5.69e-71	1.094e-23	2.25e-72	E3
chr15	25093605	6.37e-71	0.03974	0.000653	E6
chr8	39797124	7.23e-71	8.4e-28	7.45e-68	E3
chr20	25262325	7.77e-71	9.3e-40	3.72e-67	E1
chr18	72974605	9.75e-71	7.643e-60	1.05e-63	E2
chr5	126189611	1.05e-70	5.39e-29	1.13e-67	E4
chr2	7813295	1.08e-70	5.215e-31	1.09e-66	E3
chr8	141109477	1.09e-70	0.1154	0.000221	E4
chr14	59202560	1.24e-70	1.055e-32	3.81e-66	E8
chr16	17224728	1.24e-70	1.033e-26	1.79e-69	E2
chr10	30667845	1.27e-70	3.438e-32	2.11e-63	E8
chr20	5510138	1.27e-70	5.95e-25	5.57e-68	E3
chr7	134849533	1.27e-70	8.719e-39	3.56e-67	E1
chr3	56726998	1.29e-70	3.125e-26	1.86e-69	E3
chr1	149333128	1.49e-70	0.8056	1.71e-76	E7
chr3	111487554	1.49e-70	1.036e-48	2.06e-75	E5
chr2	1962191	1.54e-70	1.384e-40	1.54e-68	E8
chr7	1910568	1.6e-70	2.422e-29	1.6e-69	E5
chr17	21220251	1.69e-70	0.2176	3.68e-74	E3
chr20	46912699	1.93e-70	1.965e-33	1.46e-62	E8
chr15	80582845	1.94e-70	4.678e-40	4.11e-69	E5
chr2	58675331	2.24e-70	4.33e-42	1.29e-68	E8
chr15	25123664	2.55e-70	0.3277	0.0162	E3
chr17	72562845	2.91e-70	2.061e-39	1.05e-66	E8
chr15	24123158	3.07e-70	0.1845	1	E3
chr1	12218826	3.09e-70	3.733e-38	1.02e-64	E3
chr19	57349628	3.21e-70	0.01927	0.00405	E7
chr14	92356282	3.27e-70	1.717e-26	4.24e-68	E3
chr16	8157370	3.27e-70	6.325e-36	3.03e-68	E5
chr3	117482695	3.55e-70	1.57e-49	4.71e-69	E5
chr19	54058188	3.63e-70	0.4565	3.65e-08	E4
chr4	185251361	3.76e-70	6.474e-37	8.25e-73	E4
chr15	101253828	4.24e-70	1.277e-25	8.08e-66	E5
chr16	12211107	4.49e-70	7.167e-50	8.37e-74	E2
chr22	36600770	4.65e-70	8.779e-20	6.92e-71	E5
chr9	127029685	4.65e-70	2.938e-27	2.45e-70	E5
chr19	54057710	5.22e-70	0.2274	0.012	E4
chr17	77038621	5.58e-70	1.801e-73	3.08e-70	E3
chr1	210827379	5.69e-70	4.042e-165	1.38e-70	E4
chr20	25262329	6.39e-70	8.183e-35	8.15e-69	E1
chr6	25882559	6.68e-70	8.411e-77	5.03e-70	E4
chr8	832917	7.1e-70	0.001325	5.86e-07	E5
chr1	95274394	7.25e-70	8.382e-50	5.23e-73	E5
chr11	962038	7.29e-70	6.721e-42	1.06e-56	E1
chr19	43359837	7.66e-70	1.004e-21	1.27e-67	E5
chr2	113190436	7.81e-70	7.688e-53	5.22e-70	E4
chr11	2019568	7.86e-70	0.1364	9.35e-05	E8
chr19	13875113	8.05e-70	5.238e-78	5.11e-70	E3
chr21	44158305	8.23e-70	5.596e-33	1.36e-70	E3
chr15	27925446	8.74e-70	1.227e-38	3.15e-67	E5
chr13	113819092	9.55e-70	1.765e-65	1.04e-69	E3
chr1	94057755	9.59e-70	1.803e-37	9.9e-62	E3
chr3	126754637	1.04e-69	1.79e-14	1e-67	E5
chr22	22555410	1.16e-69	7.986e-72	1.14e-68	E8
chr19	55582635	1.18e-69	5.972e-33	3.01e-68	E8
chr22	48314449	1.18e-69	8.459e-51	2.86e-66	E5
chr19	47119878	1.33e-69	6.767e-35	1.81e-69	E3
chr20	57426589	1.34e-69	0.06543	0.0182	E8
chr2	220047024	1.36e-69	8.259e-36	6.45e-70	E2
chr5	133220535	1.46e-69	3.795e-46	8.55e-72	E5
chr21	44877991	1.54e-69	2.529e-17	1.14e-69	E8
chr16	29833510	1.76e-69	2.168e-25	9.57e-69	E2
chr1	94316414	1.91e-69	1.156e-13	3.14e-44	E3
chr19	54041064	1.95e-69	0.1781	3.1e-19	E4
chr22	45521504	2.41e-69	4.617e-35	6.93e-56	E5
chr13	28555529	2.47e-69	2.064e-61	2.56e-60	E8
chr19	57350184	2.56e-69	0.2977	1	E7
chr16	4004517	2.67e-69	2.955e-19	6e-54	E8
chr15	27925452	2.92e-69	4.926e-30	3.04e-62	E5
chr14	68548408	3.02e-69	2.789e-55	2.23e-69	E5
chr2	207122445	3.16e-69	0.4408	0.000331	E8
chr14	76939949	3.32e-69	1.588e-33	3.84e-66	E8
chr10	133741727	3.4e-69	2.897e-60	1.07e-70	E3
chr10	31379885	3.47e-69	7.305e-37	1.02e-59	E3
chr13	64651277	3.47e-69	3.929e-18	2.98e-64	E5
chr16	84944310	3.47e-69	7.824e-36	1.08e-60	E5
chr21	36060726	3.59e-69	5.512e-83	2.34e-69	E8
chr14	66257965	3.67e-69	1.541e-67	4.28e-69	E5
chr3	117482688	3.79e-69	2.701e-57	5.5e-68	E5
chr6	7271592	3.81e-69	5.787e-26	4.75e-68	E5
chr5	71806763	4.1e-69	2.412e-33	1.98e-65	E8
chr21	46976127	4.67e-69	2.987e-37	6.13e-74	E3
chr18	73976600	4.75e-69	4.491e-21	1.12e-67	E8
chr6	2564081	4.8e-69	1.606e-23	7.7e-64	E3
chr4	6502708	4.87e-69	1.529e-48	1.42e-76	E8
chr15	99056821	5.02e-69	2.227e-74	3e-66	E5
chr2	240878370	5.14e-69	2.973e-34	4.05e-63	E5
chr9	137596445	5.26e-69	2.619e-14	1.33e-63	E5
chr7	155091769	5.5e-69	5.597e-56	1.19e-67	E3
chr8	19613178	6.26e-69	4.02e-29	7.57e-67	E3
chr5	171605472	6.37e-69	6.463e-46	8.42e-64	E3
chr17	5674485	6.55e-69	4.384e-05	1.15e-88	E8
chr21	43953091	6.75e-69	2.891e-21	1.83e-68	E1
chr5	28927832	7.36e-69	5.211e-19	5.41e-69	E5
chr19	41913329	7.49e-69	1.067e-24	2.74e-63	E1
chr2	676223	7.51e-69	6.212e-27	5.85e-62	E3
chr4	55499768	7.57e-69	7.541e-38	5.45e-54	E3
chr7	68235464	8.75e-69	2.139e-24	1.3e-59	E5
chr16	3481920	8.97e-69	0.1976	0.0251	E2
chr6	37027177	8.97e-69	7.796e-47	6.35e-68	E5
chr1	19450594	1e-68	3.633e-51	5.09e-98	E2
chr5	171203484	1.13e-68	2.357e-52	4.63e-66	E5
chr20	62413987	1.17e-68	1.276e-23	3.19e-70	E3
chr10	85677392	1.23e-68	1.394e-31	3e-68	E5
chr17	21251733	1.24e-68	6.196e-10	3.05e-69	E5
chr18	19904824	1.29e-68	3.527e-41	1.01e-68	E8
chr9	137596473	1.31e-68	1.048e-18	4.77e-68	E5
chr15	57900039	1.46e-68	1.279e-19	1.97e-64	E5
chr8	90716698	1.46e-68	2.342e-40	2.08e-68	E5
chr1	208136221	1.53e-68	1.88e-32	2.2e-64	E3
chr20	57427117	1.6e-68	0.05643	0.0258	E8
chr11	62092694	1.63e-68	3.19e-33	7.76e-43	E5
chr19	54057598	1.63e-68	0.3391	0.000192	E4
chr5	61593036	1.77e-68	3.351e-52	8.15e-66	E3
chr22	39784836	1.81e-68	7.266e-28	1.33e-68	E3
chr6	24547676	1.84e-68	3.702e-64	3.47e-65	E8
chr13	29226211	2.13e-68	2.672e-23	8.71e-61	E1
chr7	128354965	2.39e-68	5.341e-35	1.12e-66	E8
chr9	129295305	2.4e-68	2.397e-11	1.07e-64	E5
chr1	30150299	2.44e-68	4.388e-27	2.08e-64	E5
chr17	66393096	2.44e-68	3.283e-51	9.77e-67	E3
chr5	28928255	2.49e-68	4.563e-12	3.32e-66	E5
chr2	242927897	2.63e-68	7.582e-43	2.36e-132	E3
chr11	45123883	2.7e-68	1.684e-39	5.77e-66	E3
chr8	8793278	2.81e-68	3.944e-48	2.74e-67	E1
chr20	25262278	2.86e-68	8.984e-36	2.23e-67	E1
chr19	54042154	2.99e-68	0.1639	0.00114	E4
chr1	12616923	3.04e-68	2.679e-43	1.36e-65	E5
chr8	50219855	3.23e-68	1.259e-35	1.29e-70	E8
chr12	133006157	3.31e-68	2.689e-12	1.18e-68	E3
chr15	98713016	3.34e-68	1.023e-76	2.64e-68	E5
chr17	74270116	3.4e-68	1.493e-52	8.66e-61	E3
chr5	95619425	3.47e-68	2.214e-37	4.54e-67	E8
chr1	149287375	3.52e-68	0.1543	3.31e-76	E3
chr5	176798059	3.53e-68	2.305e-26	2.51e-68	E2
chr3	10572659	3.57e-68	1.069e-28	2.33e-59	E5
chr1	228464232	3.8e-68	2.951e-24	5.91e-70	E3
chr2	241832900	3.93e-68	1.478e-47	2.48e-40	E5
chr6	170055384	3.98e-68	4.296e-08	1.26e-05	E4
chr16	3719360	4.18e-68	3.484e-51	4.81e-68	E1
chr6	41195891	4.31e-68	1.143e-43	1.83e-67	E5
chr6	26556767	4.35e-68	6.304e-27	3.5e-55	E4
chr7	39781991	4.42e-68	4.397e-47	4.65e-63	E5
chr6	7271579	4.52e-68	7.198e-30	6e-67	E5
chr16	77608934	4.87e-68	7.357e-28	1.09e-64	E8
chr2	7751863	6.82e-68	1.81e-16	1.19e-71	E4
chr11	961978	6.93e-68	1.513e-32	2.35e-55	E1
chr9	36154750	7.4e-68	1.111e-55	9.8e-65	E2
chr3	156543469	7.91e-68	2.792e-23	1.53e-53	E3
chr6	108034005	8.75e-68	2.836e-37	6.04e-79	E2
chr22	49532254	8.78e-68	7.074e-40	1.98e-68	E8
chr6	41068724	9.96e-68	1.27e-33	8.32e-68	E1
chr5	14870583	9.97e-68	5.391e-24	1.2e-62	E3
chr17	80162903	1.01e-67	1.551e-27	1.31e-62	E4
chr7	94287007	1.03e-67	0.17	0.0996	E4
chr11	68025241	1.07e-67	5.036e-40	2.32e-65	E3
chr17	12425874	1.09e-67	1.066e-29	1.86e-62	E5
chr8	11206521	1.12e-67	2.201e-37	4.34e-63	E8
chr18	77659545	1.17e-67	0.3035	0.0689	E5
chr19	57352021	1.27e-67	0.3007	0.916	E7
chr8	141109632	1.27e-67	0.2145	1	E4
chr19	8020798	1.38e-67	1.169e-33	8.91e-68	E5
chr1	2144991	1.4e-67	8.133e-30	1.26e-63	E3
chr2	3184883	1.47e-67	6.166e-07	7.73e-68	E2
chr2	113190433	1.53e-67	3.258e-53	1.13e-67	E4
chr13	31752449	1.65e-67	6.157e-23	9.73e-75	E4
chr6	144328917	1.66e-67	0.1559	1	E8
chr3	72397249	1.72e-67	4.357e-33	3.58e-92	E3
chr19	54057703	2.09e-67	0.3689	0.0238	E4
chr19	18699326	2.29e-67	1.926e-30	5.92e-73	E3
chr21	34620081	2.58e-67	2.124e-51	1.79e-67	E2
chr6	88193896	2.63e-67	2.976e-41	3e-66	E1
chr15	93860447	2.79e-67	1.391e-33	2.6e-68	E5
chr11	18433732	2.94e-67	3.789e-20	3.02e-67	E4
chr16	68450476	3.41e-67	7.77e-32	1.95e-60	E3
chr10	125224225	3.44e-67	3.752e-88	1.79e-69	E5
chr2	42287284	3.45e-67	2.099e-38	6.08e-68	E5
chr22	50062085	3.73e-67	4.648e-34	1.52e-64	E8
chr15	51912957	4.01e-67	3.033e-44	4.66e-67	E4
chr5	16897462	4.05e-67	1.218e-46	1.07e-61	E5
chr4	10462093	4.07e-67	9.106e-41	1.77e-67	E5
chr20	42657789	4.15e-67	1.713e-40	2.67e-67	E3
chr20	59965726	4.22e-67	6.013e-06	3.9e-68	E6
chr11	2720754	4.29e-67	0.3726	2.76e-66	E4
chr11	2020589	4.33e-67	0.5144	0.000157	E8
chr15	25162046	4.4e-67	0.2217	0.858	E6
chr12	297831	4.47e-67	1.196e-52	6.19e-65	E8
chr17	81013501	4.59e-67	3.439e-63	1e-78	E5
chr12	131627501	5.28e-67	2.312e-47	1.4e-65	E5
chr12	47584201	5.66e-67	2.86e-28	3.48e-61	E2
chr11	75916482	5.77e-67	8.951e-22	3.61e-62	E8
chr2	113190479	5.9e-67	8.109e-29	4.14e-67	E4
chr5	77146999	6.25e-67	3.202e-39	2.97e-61	E8
[truncated: 998,000+ more rows]
