# Supplementary material for: Functional variation in allelic methylomes underscores a strong genetic contribution and reveals novel epigenetic alterations in the human epigenome
Source: Genome Biol. 2017 Mar 10;18:50. doi: 10.1186/s13059-017-1173-7 (PMC5346261; doi:10.1186/s13059-017-1173-7)
Supplement: Additional file 3: — High-confidence non-genetic CpG regions. This file contains a list of genomic regions (.bed text file) containing at least 15 consecutive CpGs and where all CpGs did not show significant genetic methylation (ASM and mQTL q ≥ 0.1) but showed significant imbalanced allelic methylation (GIT q < 1 × 10−5), and where the median imbalanced allelic methylation was highly significant (loge(q) < −10). (ZIP 8 kb) [file 13059_2017_1173_MOESM3_ESM.zip]

Archive with 1 entries (1 files):
- epigenetic.windows.bed.txt
