# Supplementary material for: Functional variation in allelic methylomes underscores a strong genetic contribution and reveals novel epigenetic alterations in the human epigenome
Source: Genome Biol. 2017 Mar 10;18:50. doi: 10.1186/s13059-017-1173-7 (PMC5346261; doi:10.1186/s13059-017-1173-7)
Supplement: Additional file 3: — High-confidence non-genetic CpG regions. This file contains a list of genomic regions (.bed text file) containing at least 15 consecutive CpGs and where all CpGs did not show significant genetic methylation (ASM and mQTL q ≥ 0.1) but showed significant imbalanced allelic methylation (GIT q < 1 × 10−5), and where the median imbalanced allelic methylation was highly significant (loge(q) < −10). (ZIP 8 kb) [file 13059_2017_1173_MOESM3_ESM.zip › epigenetic.windows.bed.txt]

chr1	854810	855071
chr1	1695473	1695818
chr1	1843891	1847894
chr1	2409767	2409907
chr1	2539014	2539612
chr1	2561081	2564162
chr1	2692158	2704388
chr1	2918366	2918577
chr1	2987760	2987941
chr1	3056291	3056667
chr1	3168571	3175708
chr1	3306951	3308774
chr1	3617631	3620314
chr1	3663114	3663528
chr1	5356863	5371994
chr1	5409126	5485380
chr1	6830972	6831997
chr1	7160301	7178075
chr1	8375808	8378515
chr1	8432030	8434133
chr1	8586305	8613371
chr1	12240384	12244073
chr1	15527589	15538880
chr1	15912834	15914808
chr1	18459765	18471998
chr1	19336306	19337569
chr1	19775497	19778042
chr1	20693878	20698168
chr1	20813598	20834418
chr1	25234656	25237877
chr1	25258193	25258407
chr1	30792258	30815755
chr1	36886625	36906745
chr1	40149532	40149644
chr1	44031731	44031840
chr1	50891380	50892186
chr1	53308868	53309010
chr1	54469998	54470301
chr1	62785897	62802602
chr1	68512928	68516375
chr1	68516460	68517206
chr1	84613736	84737211
chr1	86576227	86620323
chr1	95186283	95201321
chr1	120323237	120387105
chr1	152079947	152080157
chr1	152733256	152747633
chr1	166039858	166131845
chr1	170514245	170560675
chr1	170634466	170635093
chr1	170635160	170636105
chr1	172628020	172644161
chr1	175013265	175014125
chr1	175643037	175712208
chr1	178544926	178550689
chr1	180472686	180478009
chr1	185344374	185369604
chr1	195023660	195690972
chr1	197879846	197880158
chr1	199716968	199717300
chr1	200843333	200856313
chr1	200983332	200989657
chr1	203021279	203027643
chr1	207119784	207129117
chr1	207669885	207670206
chr1	209798659	209800865
chr1	210001666	210028543
chr1	216356607	216704693
chr1	217307910	217308203
chr1	217313047	217313119
chr1	219633332	219639492
chr1	221054599	221054888
chr1	221064717	221064998
chr1	221065505	221066940
chr1	221067621	221067761
chr1	228612751	228612922
chr1	234756355	234778934
chr1	242688622	242767692
chr10	422348	426065
chr10	851291	852593
chr10	1022340	1033817
chr10	1789188	1789391
chr10	3498913	3500564
chr10	11128375	11137747
chr10	11211747	11213283
chr10	13514840	13515310
chr10	18127453	18239935
chr10	23801258	23823524
chr10	45459268	45462946
chr10	50900072	50942911
chr10	69531152	69548484
chr10	74081232	74086874
chr10	79403923	79435309
chr10	82119350	82119589
chr10	88123418	88123547
chr10	90488256	90490853
chr10	96070253	96122260
chr10	97049652	97050187
chr10	99124886	99126085
chr10	99167265	99173833
chr10	101090268	101090612
chr10	101353294	101372353
chr10	105375776	105377907
chr10	114777614	114781998
chr10	115804865	115805090
chr10	116300201	116301338
chr10	119312919	119313180
chr10	120355797	120356427
chr10	124578249	124578367
chr10	131428236	131441303
chr10	132873796	132876998
chr10	133731612	133733315
chr10	134753954	134754313
chr10	134790752	134791476
chr10	134898947	134901654
chr10	134956419	134957300
chr10	134968943	134970684
chr10	135020822	135023128
chr11	494979	495183
chr11	696544	698202
chr11	802041	804112
chr11	1911516	1912325
chr11	2025906	2026945
chr11	2165671	2167603
chr11	3254021	3254455
chr11	5951956	5959659
chr11	7541384	7555010
chr11	9726204	9742015
chr11	20228744	20230007
chr11	20617776	20618176
chr11	23421596	23421997
chr11	32455477	32455736
chr11	32814621	32816228
chr11	44325712	44325866
chr11	44329912	44330577
chr11	46741429	46746066
chr11	47410485	47410886
chr11	58673267	58673533
chr11	60740176	60743773
chr11	64109021	64110658
chr11	64127680	64127877
chr11	64972227	64979742
chr11	66104174	66114789
chr11	66188600	66189036
chr11	67407706	67408286
chr11	67777785	67778917
chr11	67786246	67797700
chr11	71050535	71084994
chr11	72968913	72975626
chr11	75054290	75059457
chr11	78513681	78534737
chr11	85645809	85646080
chr11	101453424	101453872
chr11	107464119	107582735
chr11	107992767	108087914
chr11	111126172	111154755
chr11	111288998	111293959
chr11	116216916	116228964
chr11	116448790	116450700
chr11	118213685	118216470
chr11	119180310	119185353
chr11	119210845	119227065
chr11	124021494	124041677
chr11	124135512	124181473
chr11	125986321	126005941
chr11	129245169	129245342
chr11	129482205	129488056
chr11	130184994	130185948
chr11	130766856	130768325
chr11	134534293	134537672
chr11	134785172	134831955
chr12	1609667	1611785
chr12	6241825	6252322
chr12	14721092	14783598
chr12	22531260	22590112
chr12	30323512	30353762
chr12	34371667	34371840
chr12	34417149	37935689
chr12	37936358	37940986
chr12	43618134	43678986
chr12	43945874	43946102
chr12	46411830	46465885
chr12	52639319	52644227
chr12	54355382	54356926
chr12	56882584	56891420
chr12	58062721	58068715
chr12	60663535	60663618
chr12	63544125	63544320
chr12	71559020	71610831
chr12	76415321	76424077
chr12	79197935	79198276
chr12	96502748	96503023
chr12	96821488	96883227
chr12	99289118	99289221
chr12	103345034	103350042
chr12	106525571	106529816
chr12	108523416	108523655
chr12	108962773	108985728
chr12	109029761	109032605
chr12	114312980	114368065
chr12	114677090	114709830
chr12	114881844	114882143
chr12	115133472	115134866
chr12	117578767	117579566
chr12	121455706	121472031
chr12	122487876	122492289
chr12	122492914	122493462
chr12	126168384	126168576
chr12	126676181	126926511
chr12	131357061	131363924
chr12	132169501	132170076
chr12	132695364	132696036
chr12	133103178	133105438
chr12	133435597	133435923
chr13	23310638	23351026
chr13	28350294	28363282
chr13	36052577	36052839
chr13	36053079	36086903
chr13	38444202	38444491
chr13	42034482	42038609
chr13	43770494	43818911
chr13	44545004	44545480
chr13	44987739	44987916
chr13	57860921	57861094
chr13	60834766	60842197
chr13	70998575	71086388
chr13	85468791	85469206
chr13	93683635	93751375
chr13	95363985	95364394
chr13	99196066	99196824
chr13	99424866	99446864
chr13	100085326	100088801
chr13	100621207	100621356
chr13	110433973	110435377
chr13	110903174	110913051
chr13	112161005	112164382
chr13	112236660	112237490
chr13	112333606	112335983
chr13	112843319	112848721
chr13	113684767	113684952
chr13	113784258	113784383
chr13	113784451	113784572
chr13	114638148	114740322
chr13	114804921	114806045
chr13	114889935	114890709
chr14	37127495	37127955
chr14	38054100	38054399
chr14	38054407	38054746
chr14	38263617	38344550
chr14	51559755	51560214
chr14	57518666	57535337
chr14	60976305	60976533
chr14	61108570	61109110
chr14	64676062	64679962
chr14	73711867	73712340
chr14	80080581	80097878
chr14	88418937	88458708
chr14	95962047	95965350
chr14	99704394	99706056
chr14	99787028	99814144
chr14	101192898	101193059
chr14	101292643	101293807
chr14	103244835	103252273
chr14	104012053	104018674
chr14	105500755	105509328
chr14	107078390	107083154
chr15	22930299	22930604
chr15	23894841	23932485
chr15	25324339	25328521
chr15	37171903	37172266
chr15	37172356	37172633
chr15	40857618	40860910
chr15	41218651	41219062
chr15	41788486	41793473
chr15	46007183	46087170
chr15	49104138	49160719
chr15	52044408	52046025
chr15	59157138	59157297
chr15	59499186	59501409
chr15	60017295	60084500
chr15	76630887	76631956
chr15	80264826	80274751
chr15	89955397	89956356
chr15	90557143	90574594
chr15	96147416	96202993
chr15	99548710	99548844
chr15	102153816	102155889
chr16	358460	358753
chr16	646113	646521
chr16	716055	717622
chr16	1122933	1124350
chr16	1946827	1950233
chr16	9278043	9278284
chr16	9472887	9524476
chr16	11449378	11451973
chr16	11692342	11696207
chr16	12210706	12210999
chr16	12354646	12355151
chr16	12994520	12994667
chr16	17502806	17508841
chr16	19795355	19834433
chr16	29127251	29133125
chr16	29142498	29142993
chr16	29311922	29312378
chr16	29343881	29350595
chr16	29691220	29703470
chr16	31139113	31147109
chr16	31193894	31214246
chr16	31580309	31580615
chr16	49867903	49868654
chr16	50565035	50613272
chr16	51188138	51188605
chr16	54969400	54970171
chr16	55365942	55367571
chr16	56667621	56669102
chr16	58769084	58783898
chr16	71264402	71264615
chr16	72973380	72984418
chr16	75436660	75466890
chr16	78163277	78206120
chr16	78871215	78903588
chr16	81514783	81515774
chr16	84925031	84925954
chr16	85164576	85168719
chr16	85965399	85966347
chr16	87987240	87988314
chr16	88476085	88476920
chr16	88906452	88907082
chr16	89025557	89028248
chr16	89586555	89588834
chr16	89588912	89589052
chr16	89607778	89608470
chr16	89615090	89615500
chr16	89789786	89790367
chr17	1530784	1531089
chr17	3817740	3819203
chr17	15686227	15686399
chr17	18221148	18223546
chr17	19483510	19483709
chr17	19617300	19617420
chr17	19628297	19649091
chr17	21828178	21831551
chr17	25660363	25666257
chr17	25676645	25676887
chr17	25859517	25867422
chr17	30583897	30592034
chr17	30592127	30592602
chr17	32576670	32580197
chr17	33817376	33819290
chr17	34432323	34435940
chr17	37081903	37174584
chr17	38182222	38183098
chr17	39684231	39684362
chr17	40811298	40811911
chr17	40896171	40912233
chr17	41401047	41401953
chr17	41521655	41546299
chr17	45353256	45364718
chr17	46797410	46799418
chr17	46831953	46832360
chr17	47210423	47210611
chr17	58216413	58216734
chr17	58218643	58218752
chr17	59531307	59531750
chr17	62257022	62267863
chr17	66790994	66942707
chr17	72527607	72529473
chr17	72968175	72968922
chr17	73087922	73092226
chr17	73841149	73841719
chr17	75861639	75865150
chr17	76497625	76498507
chr17	78175457	78176246
chr17	78444511	78447554
chr17	78701099	78704419
chr17	79051794	79052112
chr17	79615288	79615394
chr17	79615405	79615540
chr17	79795591	79797379
chr17	80657220	80662189
chr17	80759730	80759877
chr18	8659638	8660071
chr18	11388067	11553557
chr18	21270273	21392655
chr18	28621518	28621780
chr18	34152511	34273251
chr18	44777730	44778009
chr18	74061206	74063950
chr18	76008161	76053624
chr18	76830478	76978874
chr18	77377230	77377576
chr19	690451	690880
chr19	2173754	2186186
chr19	3617557	3617969
chr19	7493691	7504648
chr19	9490060	9517517
chr19	13095801	13105811
chr19	16655652	16666090
chr19	16696562	16697920
chr19	17303645	17305519
chr19	17351552	17354824
chr19	19517380	19531639
chr19	19651041	19651207
chr19	22130712	22193388
chr19	22469122	22469489
chr19	30153679	30156238
chr19	34111376	34112289
chr19	34112316	34112486
chr19	35611780	35614722
chr19	36912435	36912546
chr19	36912719	36912847
chr19	37701648	37721065
chr19	39465777	39466135
chr19	40135482	40162646
chr19	42432686	42434231
chr19	43530623	43569593
chr19	44324760	44324940
chr19	49376092	49377794
chr19	50084380	50092203
chr19	50097763	50098021
chr19	53761202	53794467
chr19	54041308	54041456
chr19	54676331	54677201
chr19	54828504	54834679
chr19	57018931	57019166
chr19	57197962	57224039
chr19	57351924	57352025
chr2	175493	176556
chr2	1266582	1276780
chr2	1941229	1941673
chr2	3392486	3393348
chr2	8519868	8529810
chr2	10539103	10540371
chr2	24605405	24625768
chr2	25120697	25123508
chr2	27334696	27341906
chr2	29296783	29338057
chr2	31805565	31805823
chr2	36926392	36967359
chr2	38301984	38302338
chr2	38302343	38302722
chr2	45154280	45155447
chr2	47206555	47207065
chr2	62693862	62703096
chr2	64814401	64834826
chr2	69961637	70002257
chr2	71805879	71815952
chr2	87048842	87053699
chr2	100898054	100900297
chr2	101437443	101440697
chr2	102927030	102952444
chr2	105383418	105406919
chr2	105469771	105469973
chr2	108086056	108162501
chr2	109883830	109892048
chr2	112460098	112468408
chr2	112914432	112939032
chr2	119594085	119595347
chr2	120125272	120126326
chr2	128174016	128177459
chr2	132587151	132587265
chr2	152153464	152182469
chr2	176964137	176964481
chr2	176968667	176969300
chr2	177012797	177015088
chr2	177036596	177036793
chr2	182543266	182544996
chr2	191625921	191626044
chr2	202944287	202974538
chr2	204751741	204774403
chr2	218778556	218783164
chr2	219124288	219126019
chr2	223167436	223168317
chr2	228801240	229044813
chr2	232052518	232055152
chr2	232455630	232466247
chr2	233586771	233704576
chr2	234847659	234848035
chr2	234932912	234933242
chr2	236403543	236403658
chr2	236860222	236867894
chr2	237122947	237123158
chr2	239072985	239074580
chr2	239314712	239329702
chr2	239349760	239368117
chr2	239949399	239957176
chr2	241827864	241832658
chr2	241932603	241935764
chr2	242530642	242547347
chr20	1927042	1927679
chr20	2539227	2539475
chr20	5279560	5295802
chr20	17815987	17816987
chr20	20356322	20433028
chr20	22352613	22394950
chr20	24426373	24449618
chr20	25276446	25281391
chr20	30572775	30582879
chr20	30770007	30777479
chr20	34356613	34359741
chr20	37314705	37328812
chr20	43972507	43975737
chr20	44987181	44989807
chr20	47390449	47391615
chr20	48554015	48568520
chr20	56155072	56155488
chr20	56803286	56803462
chr20	57415237	57415501
chr20	57430180	57430508
chr20	57463658	57464003
chr20	61193107	61193370
chr20	61666207	61666611
chr20	61698027	61702944
chr20	61808618	61808755
chr21	38339047	38349493
chr21	38363160	38367013
chr21	43988537	43990126
chr21	45575650	45575833
chr21	45770667	45770851
chr21	46529508	46531108
chr21	46785112	46785339
chr21	47499688	47512381
chr21	47855948	47862999
chr22	21024771	21024935
chr22	21928636	21946159
chr22	24891141	24891480
chr22	37544790	37554555
chr22	37962755	37967350
chr22	38477204	38477391
chr22	39106498	39147166
chr22	39339654	39347858
chr22	44257989	44258113
chr22	45126156	45131898
chr22	47131229	47133335
chr22	47289700	47292011
chr22	50586318	50587416
chr22	50632908	50637624
chr3	4868500	4870059
chr3	9642542	9691380
chr3	11888606	11939857
chr3	13084002	13088315
chr3	17198557	17275241
chr3	18061077	18168407
chr3	30726482	30732957
chr3	39323202	39329355
chr3	41460736	41566991
chr3	48508436	48515092
chr3	52568783	52570234
chr3	53165168	53176229
chr3	53788619	53807594
chr3	54156964	54157051
chr3	54157647	54158184
chr3	66595121	66595349
chr3	74663014	74761515
chr3	76063223	76157235
chr3	79816030	79816495
chr3	82857177	83549763
chr3	87101486	87137861
chr3	107821384	107839954
chr3	109072860	109128916
chr3	110250679	110474386
chr3	118864587	118864953
chr3	126772628	126795503
chr3	127473966	127481005
chr3	128399771	128417188
chr3	134369987	134512578
chr3	136538822	136539112
chr3	153896133	153970913
chr3	157639052	157815065
chr3	187084995	187085880
chr3	189760136	189834384
chr3	190854375	190956880
chr3	194832663	194833855
chr3	197500739	197500926
chr4	1056482	1064165
chr4	1138291	1138794
chr4	1218300	1218867
chr4	1220210	1221091
chr4	1400562	1400659
chr4	1661044	1671703
chr4	2395807	2396505
chr4	2764850	2765125
chr4	2808800	2809498
chr4	3512643	3514454
chr4	3785995	3804040
chr4	4866130	4866568
chr4	4873601	4873973
chr4	6955898	6957328
chr4	7485924	7491103
chr4	8110330	8112554
chr4	8404149	8405165
chr4	17437419	17437746
chr4	22636392	22636575
chr4	48486019	48486408
chr4	48492658	48492882
chr4	48493165	48493234
chr4	48493366	48493557
chr4	55096326	55096468
chr4	81128521	81128686
chr4	85416282	85416969
chr4	85420409	85422931
chr4	85424027	85503417
chr4	103171727	103264100
chr4	107238513	107423559
chr4	111550552	111550889
chr4	111552252	111552883
chr4	111554501	111554971
chr4	117520501	117540985
chr4	135869620	135874136
chr4	138864429	138974385
chr4	139009834	139010085
chr4	144761456	144833214
chr4	144833289	144842272
chr4	147561480	147561609
chr4	149297469	149362924
chr4	151501138	151501380
chr4	154710499	154710589
chr4	155411926	155412079
chr4	159850025	159920027
chr4	163124839	163163470
chr4	173647469	173884385
chr4	185329117	185336734
chr4	188736320	188856734
chr4	188953414	188953904
chr5	181808	188141
chr5	435293	441093
chr5	1077704	1079083
chr5	2727768	2739114
chr5	3128308	3153435
chr5	3824521	3839492
chr5	8870619	9066613
chr5	17032644	17056571
chr5	33244964	33298216
chr5	35855333	35879599
chr5	38468872	38555430
chr5	42992055	42992323
chr5	62038262	62074573
chr5	63802915	63890757
chr5	66103987	66124232
chr5	67716593	67729794
chr5	72607557	72608558
chr5	75016908	75127976
chr5	76327377	76372960
chr5	77814310	77822698
chr5	77844053	77855910
chr5	79605847	79628271
chr5	82770579	82860049
chr5	89853865	89854447
chr5	115022221	115150652
chr5	126409095	126409215
chr5	131407597	131412312
chr5	131725028	131743803
chr5	132150140	132150225
chr5	133341353	133362472
chr5	134825966	134826295
chr5	135527936	135528019
chr5	137802219	137805834
chr5	140167336	140167430
chr5	140167677	140167991
chr5	140181538	140182039
chr5	140182123	140182232
chr5	140187198	140188051
chr5	140188481	140188640
chr5	140203287	140203558
chr5	140207636	140209339
chr5	140222349	140222524
chr5	140229529	140229656
chr5	140230197	140230333
chr5	140235990	140237074
chr5	140237081	140237382
chr5	140237468	140237561
chr5	140250295	140250433
chr5	140263135	140263387
chr5	140346691	140346837
chr5	140530499	140530850
chr5	140531209	140531449
chr5	140531474	140531620
chr5	140531925	140535341
chr5	140559252	140559427
chr5	140563241	140563622
chr5	140581213	140581375
chr5	140581614	140589725
chr5	140594251	140595162
chr5	140595531	140595654
chr5	140720281	140720486
chr5	140731381	140731559
chr5	140735359	140736739
chr5	140750488	140751392
chr5	140751624	140751850
chr5	140755202	140755403
chr5	140762726	140763071
chr5	140789761	140792919
chr5	140797169	140797426
chr5	140797454	140797655
chr5	143482442	143549781
chr5	150432486	150436540
chr5	151304139	151304423
chr5	154505363	154653668
chr5	156695585	156699190
chr5	157001566	157002156
chr5	161274081	161275473
chr5	171856010	171864475
chr5	172656547	172657080
chr5	175220617	175223647
chr5	175323492	175560000
chr5	175561968	175579469
chr5	176061005	176067217
chr5	176107096	176107364
chr5	177413539	177422992
chr5	179402039	179402291
chr5	180601220	180608882
chr6	450291	452853
chr6	1326873	1336075
chr6	3403826	3411114
chr6	6745984	6746268
chr6	8667590	8708423
chr6	9040955	9041186
chr6	10172015	10184602
chr6	17016303	17016485
chr6	21372003	21438637
chr6	21762456	21769575
chr6	26105174	26108441
chr6	27255527	27256139
chr6	33470424	33476251
chr6	35285386	35285860
chr6	38141645	38145132
chr6	40236389	40276013
chr6	42928773	42932111
chr6	43708357	43737427
chr6	45890629	45897611
chr6	50815737	50817208
chr6	78173287	78173679
chr6	99272679	99274055
chr6	103299269	103448840
chr6	104973622	104974280
chr6	131289812	131314617
chr6	133563267	133563579
chr6	144328750	144329089
chr6	164008555	164011988
chr6	166855253	166856095
chr6	166980618	166993481
chr6	167528164	167529808
chr6	168898400	168917281
chr6	169637476	169637863
chr7	1018526	1019706
chr7	1075977	1076139
chr7	1113271	1113399
chr7	1896184	1896406
chr7	1910807	1911441
chr7	1940280	1942979
chr7	1950395	1950776
chr7	2029742	2030356
chr7	2615622	2623774
chr7	4279295	4299676
chr7	22396165	22397562
chr7	25898703	25899162
chr7	25984438	25989812
chr7	28728266	28740096
chr7	28997150	28997277
chr7	30209034	30213059
chr7	37321586	37367263
chr7	47611275	47614553
chr7	48451508	48495334
chr7	50198882	50206908
chr7	50622695	50627474
chr7	50849753	50850377
chr7	51384983	51387069
chr7	53154985	53182872
chr7	55376999	55410408
chr7	56184321	56242073
chr7	56242545	56243213
chr7	56605637	56606361
chr7	57271457	57324560
chr7	63955726	64019238
chr7	66005014	66022252
chr7	73819253	73832146
chr7	75292418	75296080
chr7	75963052	75976084
chr7	83378933	83379086
chr7	86273685	86274579
chr7	94287098	94294797
chr7	96622423	96622704
chr7	98722119	98735372
chr7	103681325	103712555
chr7	117512803	117512998
chr7	121949925	121950420
chr7	127225905	127227949
chr7	127777579	127792210
chr7	129422378	129422675
chr7	134185755	134217560
chr7	138776701	138779642
chr7	155021701	155024936
chr7	155366322	155369345
chr7	157167348	157179855
chr7	158113834	158115867
chr7	158269441	158272000
chr7	158820476	158821186
chr7	158936723	158937104
chr8	1380193	1384386
chr8	1460347	1463047
chr8	1812034	1814705
chr8	10586764	10587034
chr8	11703059	11710884
chr8	23211043	23223767
chr8	24800764	24811267
chr8	35731629	35979317
chr8	49984477	50005706
chr8	58130006	58130394
chr8	63161898	63164797
chr8	72987760	72987925
chr8	112053231	112636577
chr8	120220094	120220406
chr8	120684482	120685073
chr8	129073896	129079661
chr8	132330199	132499446
chr8	133205545	133288465
chr8	134647586	134664702
chr8	141136541	141161856
chr8	144611602	144614284
chr8	145577770	145578008
chr9	843780	880837
chr9	2623448	2623982
chr9	4986453	5040883
chr9	14198225	14203844
chr9	30075163	30575331
chr9	34742376	34809784
chr9	71941168	72027718
chr9	88069007	88137544
chr9	89348033	89379477
chr9	92336320	92449404
chr9	92763293	92782656
chr9	98111970	98112229
chr9	99839574	99839680
chr9	99962184	99982979
chr9	100617450	100617761
chr9	100908909	100941953
chr9	101469955	101470114
chr9	102089308	102130515
chr9	103791309	103860412
chr9	105602822	106760279
chr9	106761645	106853383
chr9	115819108	115819365
chr9	126783046	126783459
chr9	126783650	126785118
chr9	127215595	127215708
chr9	129571579	129619894
chr9	130841047	130853519
chr9	131015296	131036632
chr9	134164580	134165358
chr9	135038281	135039736
chr9	136720676	136721267
chr9	137225449	137227616
chr9	137231970	137232840
chr9	137811228	137820588
chr9	138181749	138192325
chr9	139026327	139030539
chr9	139061735	139063691
chr9	139125626	139128418
chr9	139539532	139540352
chr9	139962306	139964242
