# Supplementary material for: Functional variation in allelic methylomes underscores a strong genetic contribution and reveals novel epigenetic alterations in the human epigenome
Source: Genome Biol. 2017 Mar 10;18:50. doi: 10.1186/s13059-017-1173-7 (PMC5346261; doi:10.1186/s13059-017-1173-7)
Supplement: Additional file 4: — GREAT analysis results of the high-confidence non-genetic CpG regions. This file lists over-representation analysis results from GREAT for GO biological process, Interpro, and HGNC Gene Families. For the GO biological process analysis, child terms of the GO term “developmental process” are highlighted in green, and child terms of the GO term “metabolic process” are highlighted in yellow. For Interpro and HGNC gene families, homeobox/homeodomain genes are highlighted in green and cadherin/adhesion genes are highlighted in yellow. (XLSX 17 kb) [file 13059_2017_1173_MOESM4_ESM.xlsx]

## Sheet: GO Biological Process
# Term Name	Binom Rank	Binom Raw P-Value	Binom FDR Q-Val	Binom Fold Enrichment	Binom Observed Region Hits	Binom Region Set Coverage	Hyper Rank	Hyper FDR Q-Val	Hyper Fold Enrichment	Hyper Observed Gene Hits	Hyper Total Genes	Hyper Gene Set Coverage
neuron fate specification	3	7.80256e-8	2.71529e-4	4.0037	22	2.56%	98	2.27455e-4	5.3883	11	29	0.87%		GO:developmental process child terms
peptidyl-glutamic acid carboxylation	4	8.17921e-8	2.13477e-4	15.3718	8	0.93%	157	2.71491e-3	7.7485	6	11	0.47%		GO:metabolic process child terms
ventral spinal cord interneuron specification	6	1.70282e-7	2.96291e-4	6.5769	13	1.51%	216	1.54836e-2	7.1028	5	10	0.39%
ventral spinal cord interneuron fate commitment	8	2.79149e-7	3.64290e-4	6.2921	13	1.51%	248	2.32916e-2	6.4571	5	11	0.39%
homophilic cell adhesion	10	6.41755e-7	6.69992e-4	2.2145	47	5.47%	11	2.13227e-10	3.8558	38	140	2.99%
ventral spinal cord interneuron differentiation	20	2.45338e-6	1.28067e-3	5.1574	13	1.51%	313	4.56414e-2	5.4637	5	13	0.39%
neuron fate commitment	21	2.59605e-6	1.29061e-3	2.7512	28	3.26%	85	1.00369e-4	3.8951	17	62	1.34%
cell differentiation in spinal cord	24	2.93042e-6	1.27473e-3	3.0171	24	2.79%	108	5.60029e-4	3.9775	14	50	1.10%
secretory columnal luminar epithelial cell differentiation involved in prostate glandular acinus development	39	1.43601e-5	3.84409e-3	11.9392	6	0.70%	301	4.57473e-2	10.6541	3	4	0.24%
spinal cord motor neuron cell fate specification	45	1.96821e-5	4.56626e-3	4.9803	11	1.28%	276	3.38032e-2	5.9190	5	12	0.39%
cell fate specification	49	2.94659e-5	6.27805e-3	2.4482	27	3.14%	115	7.22449e-4	3.4967	16	65	1.26%
ventral spinal cord development	52	3.42742e-5	6.88121e-3	2.7243	22	2.56%	132	1.29244e-3	4.1577	12	41	0.94%
post-embryonic morphogenesis	60	5.33885e-5	9.28960e-3	5.4850	9	1.05%	276	3.38032e-2	5.9190	5	12	0.39%
embryonic limb morphogenesis	65	9.14730e-5	1.46920e-2	2.0325	35	4.07%	49	7.72612e-6	3.2504	27	118	2.13%
peptidyl-glutamic acid modification	70	1.21973e-4	1.81914e-2	4.4217	10	1.16%	177	4.55646e-3	5.1656	8	22	0.63%
epithelial cell differentiation involved in prostate gland development	85	1.98617e-4	2.43948e-2	4.1584	10	1.16%	119	8.69816e-4	7.6491	7	13	0.55%
post-embryonic organ development	88	2.31629e-4	2.74796e-2	4.4997	9	1.05%	189	7.40729e-3	6.5564	6	13	0.47%
epithelial cell maturation involved in prostate gland development	90	2.56018e-4	2.96981e-2	9.1494	5	0.58%	301	4.57473e-2	10.6541	3	4	0.24%
spinal cord development	98	3.55476e-4	3.78691e-2	2.0944	27	3.14%	175	3.84997e-3	2.8749	17	84	1.34%
embryonic digestive tract morphogenesis	105	4.05727e-4	4.03409e-2	3.1011	13	1.51%	140	1.64768e-3	5.9813	8	19	0.63%
The test set of 860 genomic regions picked 1,270 genes (7%) of all 18,041 genes.
GO Biological Process has 10,440 terms covering 15,441 (86%) of all 18,041 genes.	10,440 ontology terms were tested (100%) using an annotation count range of [1, Inf].
GREAT version 3.0.0
Species assembly: hg19
Association rule: Basal+extension: 5000 bp upstream, 1000 bp downstream, 1000000 bp max extension, curated regulatory domains included

## Sheet: Interpro
# Term Name	Binom Rank	Binom Raw P-Value	Binom FDR Q-Val	Binom Fold Enrichment	Binom Observed Region Hits	Binom Region Set Coverage	Hyper Rank	Hyper FDR Q-Val	Hyper Fold Enrichment	Hyper Observed Gene Hits	Hyper Total Genes	Hyper Gene Set Coverage
Cadherin, N-terminal	1	5.66735e-24	5.33978e-20	8.4654	40	4.65%	1	1.26681e-15	6.9900	31	63	2.44%		Homeobox/Homeodomain genes
Homeobox, conserved site	2	1.44436e-15	6.80440e-12	3.2328	63	7.33%	2	4.74496e-11	3.5514	47	188	3.70%		Cadherin/Adhesion genes
Homeodomain, metazoa	3	5.81509e-15	1.82633e-11	5.4415	34	3.95%	8	3.23249e-6	3.8602	25	92	1.97%
Homeobox domain	4	4.47355e-12	1.05375e-8	2.5214	70	8.14%	4	2.02992e-10	3.0983	53	243	4.17%
Homeodomain-like	5	5.65675e-10	1.06596e-6	2.1506	77	8.95%	7	2.33548e-8	2.5631	59	327	4.65%
Cadherin conserved site	8	4.95280e-9	5.83316e-6	2.7674	43	5.00%	3	1.11951e-10	4.4721	34	108	2.68%
Cadherin	10	2.20122e-8	2.07399e-5	2.6243	43	5.00%	5	3.94223e-10	4.2367	34	114	2.68%
Cadherin-like	11	2.57551e-8	2.20604e-5	2.6094	43	5.00%	6	7.56369e-10	4.1281	34	117	2.68%
Coagulation factor, subgroup, Gla domain	12	9.40480e-8	7.38433e-5	10.1404	10	1.16%	9	5.77652e-4	8.7419	8	13	0.63%
Gamma-carboxyglutamic acid-rich (GLA) domain	13	1.31349e-7	9.51978e-5	9.7750	10	1.16%	10	2.28742e-3	7.5763	8	15	0.63%
The test set of 860 genomic regions picked 1,270 genes (7%) of all 18,041 genes.
InterPro has 9,422 terms covering 17,343 (96%) of all 18,041 genes.	9,422 ontology terms were tested (100%) using an annotation count range of [1, Inf].
GREAT version 3.0.0
Species assembly: hg19
Association rule: Basal+extension: 5000 bp upstream, 1000 bp downstream, 1000000 bp max extension, curated regulatory domains included

## Sheet: HGNC Gene Families
# Term Name	Binom Rank	Binom Raw P-Value	Binom FDR Q-Val	Binom Fold Enrichment	Binom Observed Region Hits	Binom Region Set Coverage	Hyper Rank	Hyper FDR Q-Val	Hyper Fold Enrichment	Hyper Observed Gene Hits	Hyper Total Genes	Hyper Gene Set Coverage
NKL	1	4.47682e-9	2.13992e-6	4.7227	22	2.56%	1	8.84327e-3	3.8473	13	48	1.02%		Homeobox/Homeodomain genes
HOXL	2	4.11060e-6	9.82434e-4	6.6351	10	1.16%	3	3.30672e-2	3.2782	12	52	0.94%
The test set of 860 genomic regions picked 1,270 genes (7%) of all 18,041 genes.
HGNC Gene Families has 478 terms covering 7,310 (41%) of all 18,041 genes.	478 ontology terms were tested (100%) using an annotation count range of [1, Inf].
GREAT version 3.0.0
Species assembly: hg19
Association rule: Basal+extension: 5000 bp upstream, 1000 bp downstream, 1000000 bp max extension, curated regulatory domains included
