# Supplementary material for: Functional variation in allelic methylomes underscores a strong genetic contribution and reveals novel epigenetic alterations in the human epigenome
Source: Genome Biol. 2017 Mar 10;18:50. doi: 10.1186/s13059-017-1173-7 (PMC5346261; doi:10.1186/s13059-017-1173-7)
Supplement: Additional file 6: — AS and NAS CpG methylation to RNA expression correlations. This mini-website describes the file format and links to individual correlation results for each cell type (.txt tab-separated text file). (ZIP 18638 kb) [file 13059_2017_1173_MOESM6_ESM.zip]

Archive with 8 entries (8 files):
- Additional File 6 - ALL-PROJECT.short-stats.txt/Mono.MCCS.merge.rna.cor.short-stats.txt
- Additional File 6 - ALL-PROJECT.short-stats.txt/Mono.WGBS.merge.rna.cor.short-stats.txt
- Additional File 6 - ALL-PROJECT.short-stats.txt/Muscle.WGBS.merge.rna.cor.short-stats.txt
- Additional File 6 - ALL-PROJECT.short-stats.txt/TC.MCCS.merge.rna.cor.short-stats.txt
- Additional File 6 - ALL-PROJECT.short-stats.txt/TC.WGBS.merge.rna.cor.short-stats.txt
- Additional File 6 - ALL-PROJECT.short-stats.txt/index.html
- Additional File 6 - ALL-PROJECT.short-stats.txt/nTC.MCCS.merge.rna.cor.short-stats.txt
- Additional File 6 - ALL-PROJECT.short-stats.txt/nTC.WGBS.merge.rna.cor.short-stats.txt
