# Supplementary material for: Functional variation in allelic methylomes underscores a strong genetic contribution and reveals novel epigenetic alterations in the human epigenome
Source: Genome Biol. 2017 Mar 10;18:50. doi: 10.1186/s13059-017-1173-7 (PMC5346261; doi:10.1186/s13059-017-1173-7)
Supplement: Additional file 6: — AS and NAS CpG methylation to RNA expression correlations. This mini-website describes the file format and links to individual correlation results for each cell type (.txt tab-separated text file). (ZIP 18638 kb) [file 13059_2017_1173_MOESM6_ESM.zip › Additional File 6 - ALL-PROJECT.short-stats.txt/Mono.MCCS.merge.rna.cor.short-stats.txt]

meth	gene.bin	gene	n_meth	n_rna	n_compare	cor	p	meth.mean	meth.var	rna.mean	rna.var	asm_ase.cor	asm_ase.p	chromhmm
chr10:101379727	preTSS_flank	ENTPD7	7	7	7	0.48993	0.26438	0.43286	1.3116	7.0948	0.018714	-0.327558871332632	0.5262343771188	E3
chr10:101379727	postTSS_2k	SLC25A28	7	7	7	0.08007	0.8645	0.43286	1.3116	8.1096	0.016468	-0.322535130406606	0.532973793472409	E3
chr10:101379814	preTSS_flank	ENTPD7	7	7	7	0.48786	0.26671	0.28	0.5488	7.0948	0.018714	-0.273289714031215	0.600271059981947	E4
chr10:101379814	postTSS_2k	SLC25A28	7	7	7	-0.13214	0.77763	0.28	0.5488	8.1096	0.016468	-0.327338890646703	0.526528967738737	E4
chr10:101379853	preTSS_flank	ENTPD7	7	7	7	0.48786	0.26671	0.36571	0.93623	7.0948	0.018714	-0.273289714031215	0.600271059981947	E4
chr10:101379853	postTSS_2k	SLC25A28	7	7	7	-0.13214	0.77763	0.36571	0.93623	8.1096	0.016468	-0.327338890646703	0.526528967738737	E4
chr10:102241184	postTSS_flank	NDUFB8	7	7	7	0.61975	0.13769	44.79	96.079	8.2302	0.0095936	0.0967785004882896	0.855285466767299	E8
chr10:102241184	postTSS_flank	SEC31B	7	7	7	0.014118	0.97604	44.79	96.079	7.4499	0.017694	0.0278948861209221	0.958168523668169	E8
chr10:102241184	gene_body	WNT8B	7	7	7	-0.27136	0.55609	44.79	96.079	0.26219	0.24107	NA	NA	E8
chr10:102241255	postTSS_flank	NDUFB8	7	7	7	-0.62543	0.13307	26.313	67.287	8.2302	0.0095936	0.803053386837805	0.0543623731466272	E8
chr10:102241255	postTSS_flank	SEC31B	7	7	7	0.098796	0.8331	26.313	67.287	7.4499	0.017694	0.787600266046868	0.062879407166581	E8
chr10:1022467	preTSS_flank	GTPBP4	7	7	7	-0.13194	0.77796	92.764	23.857	8.0814	0.0049614	-0.0675692171847882	0.898800421201771	E1
chr10:1022467	preTSS_flank	IDI2-AS1	7	7	7	-0.076913	0.86981	92.764	23.857	3.6778	0.12133	-0.0520595056264391	0.921981287191459	E1
chr10:1022472	preTSS_flank	GTPBP4	7	7	7	-0.64388	0.11861	93.994	104.82	8.0814	0.0049614	0.133149477829829	0.801456072384476	E1
chr10:1022472	preTSS_flank	IDI2-AS1	7	7	7	0.19735	0.67145	93.994	104.82	3.6778	0.12133	0.391666851528091	0.442541142560083	E1
chr10:1022494	preTSS_flank	GTPBP4	7	7	7	-0.58352	0.16904	95.566	57.404	8.0814	0.0049614	-0.67530592192747	0.141023727898494	E1
chr10:1022494	preTSS_flank	IDI2-AS1	7	7	7	0.29974	0.51369	95.566	57.404	3.6778	0.12133	-0.585388703460139	0.222217425983433	E1
chr10:1022509	preTSS_flank	GTPBP4	7	7	7	-0.33596	0.46129	91.196	20.226	8.0814	0.0049614	0.234177454829466	0.655154855886624	E1
chr10:1022509	preTSS_flank	IDI2-AS1	7	7	7	0.55151	0.19937	91.196	20.226	3.6778	0.12133	-0.3033028813856	0.558996493985717	E1
chr10:102321908	postTSS_flank	HIF1AN	7	7	7	-0.67137	0.098661	4.1043	34.334	8.3036	0.0053501	-0.833002823531998	0.0395034720386562	E7
chr10:102321908	preTSS_flank	NDUFB8	7	7	7	-0.71231	0.072496	4.1043	34.334	8.2302	0.0095936	-0.495975509653911	0.317039666439886	E7
chr10:102321908	preTSS_flank	SEC31B	7	7	7	0.14932	0.74933	4.1043	34.334	7.4499	0.017694	-0.615032226948365	0.193774131591874	E7
chr10:104434594	gene_body	ARL3	7	7	7	-0.14415	0.75781	46.251	100.07	6.4144	0.020758	0.568682846507828	0.238931797675078	E3
chr10:104434594	preTSS_flank	SFXN2	7	7	7	0.39349	0.38249	46.251	100.07	4.9282	0.040351	0.59818350311704	0.209746803705563	E3
chr10:104434594	postTSS_flank	TRIM8	7	7	7	-0.4354	0.32886	46.251	100.07	9.006	0.0048302	-0.516988417520764	0.293606936518951	E3
chr10:104572058	preTSS_flank	C10orf32	7	7	7	0.20189	0.66421	1.8486	14.121	8.1043	0.028059	0.694873377239702	0.125449395415982	E2
chr10:104572093	preTSS_flank	C10orf32	7	7	7	-0.20938	0.65229	64.119	137.98	8.1043	0.028059	0.242527997410497	0.643340731615975	E2
chr10:104677657	postTSS_flank	AS3MT	7	7	7	0.51154	0.2406	0.38571	1.0414	0.46827	0.6209	0.0398477065211258	0.940260076103794	E4
chr10:104677657	preTSS_2k	CNNM2	7	7	7	0.2081	0.65432	0.38571	1.0414	6.3778	0.01103	-0.781323312648559	0.0665007361618481	E4
chr10:104677682	postTSS_flank	AS3MT	7	7	7	0.76144	0.046726	0.62143	2.7032	0.46827	0.6209	0.862583043788975	0.0270276787418373	E4
chr10:104677682	preTSS_2k	CNNM2	7	7	7	-0.048717	0.91739	0.62143	2.7032	6.3778	0.01103	0.0501310784103384	0.924866375218274	E4
chr10:114110444	preTSS_flank	ACSL5	7	7	7	-0.013215	0.97757	91.926	42.846	8.5734	0.014701	0.0679438788269664	0.898241008824264	E5
chr10:114208298	postTSS_2k	VTI1A	7	7	7	0.63674	0.1241	90.707	75.303	8.3114	0.00070057	-0.0428657651229555	0.935740734676151	E3
chr10:114208298	preTSS_2k	ZDHHC6	7	7	7	-0.28491	0.53571	90.707	75.303	8.0809	0.0055678	NA	NA	E3
chr10:114715520	preTSS_flank	TCF7L2	7	7	7	-0.81756	0.024686	16.454	47.409	7.6491	0.066114	0.570944295454249	0.236641022027555	E2
chr10:114715592	preTSS_flank	TCF7L2	7	7	7	0.25904	0.57484	4.02	10.104	7.6491	0.066114	-0.350955775251631	0.495179940852419	E2
chr10:115439380	preTSS_flank	CASP7	7	7	7	0.059962	0.89839	1.0286	3.5342	7.7392	0.014516	0.297214159355597	0.474672215412556	E3
chr10:115439421	preTSS_flank	CASP7	7	7	7	-0.084762	0.85662	0.38571	1.0414	7.7392	0.014516	0.214252691802096	0.610400777920663	E4
chr10:118525197	gene_body	HSPA12A	7	7	7	0.059139	0.89978	42.169	477.96	0.96757	0.45314	-0.0590526047027764	0.911524057366266	E8
chr10:118525255	gene_body	HSPA12A	7	7	7	-0.60187	0.15276	49.447	48.545	0.96757	0.45314	0.464328413900219	0.353562185533535	E8
chr10:118525270	gene_body	HSPA12A	7	7	7	-0.78922	0.034844	13.527	183.45	0.96757	0.45314	0.723917248734414	0.103810781993691	E8
chr10:12086037	preTSS_flank	DHTKD1	7	7	7	-0.017471	0.97035	4.2986	16.878	8.0453	0.0051449	-0.217300727283562	0.679179336446049	E3
chr10:12086037	preTSS_2k	UPF2	7	7	7	0.5937	0.1599	4.2986	16.878	8.5842	0.0051953	0.536082880054016	0.272906730104018	E3
chr10:120924612	preTSS_flank	GRK5	7	7	7	0.37276	0.41022	7.9743	57.935	7.2141	0.014	-0.481062016399371	0.334070820940238	E3
chr10:120924612	postTSS_flank	PRDX3	7	7	7	-0.54189	0.20894	7.9743	57.935	9.2193	0.0020943	-0.309988121787457	0.549911605140084	E3
chr10:120924612	postTSS_2k	SFXN4	7	7	7	-0.41706	0.35192	7.9743	57.935	6.6332	0.029947	0.216010572921423	0.681023728589418	E3
chr10:120924627	preTSS_flank	GRK5	7	7	7	0.36181	0.42517	2.1086	8.2385	7.2141	0.014	0.269160218757971	0.606009627107284	E3
chr10:120924627	postTSS_flank	PRDX3	7	7	7	-0.44437	0.31784	2.1086	8.2385	9.2193	0.0020943	0.943972365479567	0.00462070568799011	E3
chr10:120924627	postTSS_2k	SFXN4	7	7	7	-0.42315	0.34418	2.1086	8.2385	6.6332	0.029947	-0.894213485679175	0.0161942627641214	E3
chr10:121277567	gene_body	RGS10	7	7	7	0.27833	0.54558	1.19	9.9127	7.9762	0.005723	-0.510008240802154	0.301316353997682	E3
chr10:121277983	gene_body	RGS10	7	7	7	0.00318	0.9946	84.62	70.822	7.9762	0.005723	0.185098938048923	0.72552248737556	E2
chr10:121413796	gene_body	BAG3	7	7	7	0.71172	0.072847	67.163	94.719	5.6372	0.031502	0.0078155444718275	0.988276921989676	E8
chr10:12392293	postTSS_2k	CAMK1D	7	7	7	0.74819	0.053073	0.89571	2.3527	7.2158	0.03598	-0.207472515789864	0.693256537437272	E3
chr10:12393474	postTSS_2k	CAMK1D	7	7	7	0.2157	0.64227	46.017	138.77	7.2158	0.03598	0.00301942464241397	0.995470876800313	E7
chr10:12393485	postTSS_2k	CAMK1D	7	7	7	-0.11356	0.80846	32.954	97.884	7.2158	0.03598	0.529160563528651	0.280344518053668	E7
chr10:12401085	gene_body	CAMK1D	7	7	7	-0.56445	0.1868	69.191	112.02	7.2158	0.03598	0.115725766041979	0.827186276874053	E8
chr10:124104491	preTSS_flank	PLEKHA1	7	7	7	-0.048921	0.91705	83.783	116.49	7.1034	0.021215	-0.616267839254855	0.192623205231549	E5
chr10:124245372	gene_body	HTRA1	7	7	7	-0.83879	0.018338	2.9871	17.599	5.4229	0.092792	-0.00787543647909224	0.98818708950849	E8
chr10:124245455	gene_body	HTRA1	7	7	7	0.52338	0.228	0.34	0.8092	5.4229	0.092792	0.121584032085734	0.81852262060012	E8
chr10:126431292	postTSS_2k	FAM53B	7	7	7	-0.82047	0.023753	2.2886	15.31	9.3849	0.022171	0.239516863747203	0.647595045381997	E3
chr10:126431292	postTSS_flank	METTL10	7	7	7	0.15975	0.73225	2.2886	15.31	6.9773	0.0089089	0.00277395006410414	0.995839085576338	E3
chr10:128110695	preTSS_flank	ADAM12	7	7	7	0.26842	0.56055	42.253	301.96	4.2445	0.18051	0.430507636584444	0.394133004408649	E8
chr10:128110699	preTSS_flank	ADAM12	7	7	7	0.4122	0.35813	31.504	135.63	4.2445	0.18051	0.63024983071284	0.179797549635965	E8
chr10:128110735	preTSS_flank	ADAM12	7	7	7	0.16082	0.7305	53.48	209.11	4.2445	0.18051	0.44837525286424	0.372507883483844	E8
chr10:129706044	preTSS_flank	PTPRE	6	7	6	-0.18053	0.73214	0.87667	4.6113	10.458	0.0052863	0.024918832435639	0.962629487998739	E3
chr10:129706047	preTSS_flank	PTPRE	6	7	6	-0.18053	0.73214	0.79333	3.7763	10.458	0.0052863	0.024918832435639	0.962629487998739	E3
chr10:129706082	preTSS_flank	PTPRE	6	7	6	-0.084698	0.87326	5.4433	46.07	10.458	0.0052863	-0.112665283906053	0.831717130627375	E3
chr10:13124457	gene_body	CCDC3	7	7	7	-0.54397	0.20686	95.914	43.602	0.37138	0.37452	0.0318307808497863	0.952269954176769	E7
chr10:13124457	preTSS_flank	OPTN	7	7	7	-0.36536	0.4203	95.914	43.602	5.4854	0.80406	0.402730233167162	0.42856438888908	E7
chr10:13124463	gene_body	CCDC3	7	7	7	-0.4668	0.29098	85.613	293.03	0.37138	0.37452	0.0318307808497863	0.952269954176769	E7
chr10:13124463	preTSS_flank	OPTN	7	7	7	-0.091107	0.84597	85.613	293.03	5.4854	0.80406	0.402730233167162	0.42856438888908	E7
chr10:13124489	gene_body	CCDC3	7	7	7	-0.52546	0.22582	90.177	42.817	0.37138	0.37452	-0.821454529362401	0.044971848066427	E7
chr10:13124489	preTSS_flank	OPTN	7	7	7	-0.81652	0.025024	90.177	42.817	5.4854	0.80406	-0.23028051994982	0.660685006492874	E7
chr10:13124511	gene_body	CCDC3	7	7	7	-0.51635	0.23544	86.497	119.5	0.37138	0.37452	-0.548407397519493	0.259855850841201	E7
chr10:13124511	preTSS_flank	OPTN	7	7	7	-0.66594	0.10245	86.497	119.5	5.4854	0.80406	-0.151819902912571	0.774019815578732	E7
chr10:13144315	preTSS_flank	CCDC3	7	7	7	0.24902	0.59024	37.45	78.457	0.37138	0.37452	-0.484358828407606	0.330277889451052	E8
chr10:13144315	gene_body	OPTN	7	7	7	0.29805	0.51619	37.45	78.457	5.4854	0.80406	-0.661176428200755	0.152753406842798	E8
chr10:13144346	preTSS_flank	CCDC3	7	7	7	-0.17003	0.7155	42.347	280.29	0.37138	0.37452	0.208640461968633	0.691580454578081	E8
chr10:13144346	gene_body	OPTN	7	7	7	-0.056651	0.90398	42.347	280.29	5.4854	0.80406	-0.411940647536698	0.41704118278509	E8
chr10:131935823	preTSS_flank	GLRX3	7	7	7	-0.75598	0.049289	83.911	26.169	7.8194	0.0014743	-0.238314487845028	0.649295660330481	E3
chr10:133730563	preTSS_flank	PPP2R2D	7	7	7	-0.38937	0.38794	89.753	44.941	7.6494	0.0014628	0.238924708855838	0.64843244719011	E1
chr10:133784886	gene_body	BNIP3	7	7	7	0.75403	0.050222	90.956	47.351	5.55	0.049072	NA	NA	E1
chr10:133784886	postTSS_flank	PPP2R2D	7	7	7	-0.1616	0.72922	90.956	47.351	7.6494	0.0014628	0.339099568283015	0.510846925847139	E1
chr10:134214231	gene_body	PWWP2B	7	7	7	-0.38277	0.39673	13.759	92.018	6.8965	0.0048822	0.112985706532034	0.789947832400843	E2
chr10:134214269	gene_body	PWWP2B	7	7	7	-0.093729	0.84158	10.901	137.37	6.8965	0.0048822	0.357278637411871	0.384926881056154	E2
chr10:134970580	preTSS_flank	KNDC1	6	7	6	0.14164	0.78896	72.88	265.79	5.2662	0.3997	0.750419533772056	0.0856623790086679	E8
chr10:134978897	preTSS_flank	KNDC1	7	7	7	0.57207	0.1796	84.039	135.43	5.2662	0.3997	0.414745234263267	0.413553060957042	E5
chr10:134978905	preTSS_flank	KNDC1	7	7	7	0.52032	0.23123	72.874	342.93	5.2662	0.3997	-0.209122471010488	0.690888987171733	E5
chr10:134978912	preTSS_flank	KNDC1	7	7	7	0.53027	0.22081	85.806	324.03	5.2662	0.3997	-0.175252562821353	0.739812462124976	E5
chr10:134978933	preTSS_flank	KNDC1	7	7	7	0.44672	0.31498	93.814	63.666	5.2662	0.3997	-0.466530285431998	0.350974848482114	E5
chr10:135023128	postTSS_flank	KNDC1	7	7	7	0.39728	0.3775	91.113	101.6	5.2662	0.3997	0.0326441093161419	0.951051229425397	E5
chr10:135023128	preTSS_flank	VENTX	7	7	7	0.58442	0.16821	91.113	101.6	7.4574	0.01857	-0.266055791980567	0.610332782697287	E5
chr10:18947384	preTSS_2k	ARL5B	7	7	7	-0.12785	0.78473	17.217	162.91	8.2361	0.035018	0.153070744606106	0.772187156830346	E3
chr10:18947384	preTSS_flank	NSUN6	7	7	7	-0.67623	0.095332	17.217	162.91	6.8719	0.01214	-0.559230169550929	0.248601115018941	E3
chr10:21821847	preTSS_flank	MLLT10	7	7	7	0.0064826	0.989	10.097	35.204	8.4892	0.0055872	-0.393641260799661	0.440036142977713	E3
chr10:21821851	preTSS_flank	MLLT10	7	7	7	0.73461	0.060043	7.0871	26.556	8.4892	0.0055872	-0.692859006187772	0.0567748018896463	E3
chr10:21821925	preTSS_flank	MLLT10	7	7	7	0.13471	0.77338	40.484	149.8	8.4892	0.0055872	0.368900225706993	0.294172695120557	E3
chr10:26737891	gene_body	APBB1IP	7	7	7	0.53333	0.21766	7.4986	37.225	8.436	0.023264	0.611424076818822	0.197151090307431	E2
chr10:26845178	preTSS_flank	LINC00264	7	7	7	-0.63877	0.12253	8.0814	114.48	4.6615	0.12719	-0.106582118617015	0.801666802441685	E2
chr10:26845216	preTSS_flank	LINC00264	7	7	7	-0.35427	0.4356	6.8114	72.086	4.6615	0.12719	-0.106582118617015	0.801666802441685	E2
chr10:30667846	preTSS_flank	MTPAP	7	7	7	-0.55153	0.19935	55.64	586.23	7.9644	0.010495	0.613528265288934	0.195178815818891	E3
chr10:3141954	preTSS_flank	PFKP	7	7	7	-0.15993	0.73195	60.069	13.3	7.1287	0.031537	-0.647677716986244	0.164329429572067	E2
chr10:3141967	preTSS_flank	PFKP	7	7	7	-0.10012	0.83089	86.139	125.4	7.1287	0.031537	0.159365065224157	0.762976117294509	E2
chr10:3248125	preTSS_flank	PITRM1	7	7	7	-0.10171	0.82822	88.563	129.29	8.2805	0.012034	0.286761720259991	0.581647955249991	E8
chr10:33598538	gene_body	NRP1	7	7	7	-0.63132	0.12836	6.3186	48.176	6.0564	0.18373	0.322230285723219	0.533383536452888	E5
chr10:3817510	postTSS_flank	KLF6	7	7	7	0.51985	0.23172	93.266	29.046	10.962	0.10726	0.963521766353143	0.00197172220389419	E2
chr10:3846937	preTSS_flank	KLF6	7	7	7	0.072369	0.87746	61.8	334.91	10.962	0.10726	0.412885879256893	0.415864489490456	E3
chr10:3846977	preTSS_flank	KLF6	7	7	7	0.068053	0.88474	77.559	79.799	10.962	0.10726	0.0837052212471317	0.874735411126883	E3
chr10:43745412	gene_body	RASGEF1A	7	7	7	0.70778	0.075182	28.691	169.1	5.2055	0.12536	0.0765859275778914	0.85696190703421	E5
chr10:43745461	gene_body	RASGEF1A	7	7	7	0.015064	0.97443	49.243	211.66	5.2055	0.12536	-0.368943223689528	0.368443256850481	E5
chr10:43745497	gene_body	RASGEF1A	7	7	7	-0.19564	0.67419	64.403	370.86	5.2055	0.12536	0.552318951516906	0.255765739677873	E5
chr10:45917110	gene_body	ALOX5	7	7	7	-0.92366	0.0029672	16.094	286.17	10.038	0.0054726	0.415438402493404	0.412692459248639	E2
chr10:52408757	preTSS_flank	SGMS1	7	7	7	-0.76747	0.043985	85.357	76.878	8.112	0.006879	0.197436116474208	0.707693955899919	E5
chr10:52423859	preTSS_flank	SGMS1	7	7	7	0.18022	0.69899	8.5286	90.307	8.112	0.006879	0.358808283174755	0.484884671542864	E3
chr10:5930475	postTSS_2k	ANKRD16	7	7	7	0.83722	0.018772	2.8057	14.038	5.344	0.024781	-0.653819964603815	0.15901771085899	E3
chr10:5930475	preTSS_flank	FBXO18	7	7	7	-0.41969	0.34857	2.8057	14.038	8.5398	0.0013619	0.820364659794678	0.0455049697625629	E3
chr10:5930544	postTSS_2k	ANKRD16	7	7	7	0.36169	0.42534	0.79143	2.2157	5.344	0.024781	0.738600071230003	0.0935641656701522	E3
chr10:5930544	preTSS_flank	FBXO18	7	7	7	0.036734	0.93768	0.79143	2.2157	8.5398	0.0013619	-0.278464610651893	0.593099510541633	E3
chr10:5936427	preTSS_flank	ANKRD16	7	7	7	0.67723	0.094655	91.7	33.076	5.344	0.024781	0.0767216129557274	0.856710477893808	E1
chr10:5936427	postTSS_2k	FBXO18	7	7	7	-0.70026	0.079758	91.7	33.076	8.5398	0.0013619	0.517078111312212	0.18943080528097	E1
chr10:5936462	preTSS_flank	ANKRD16	7	7	7	0.89074	0.0071405	92	32.797	5.344	0.024781	-0.240578299758663	0.566018688663833	E1
chr10:5936462	postTSS_2k	FBXO18	7	7	7	-0.6791	0.093398	92	32.797	8.5398	0.0013619	0.0164129628411566	0.969231220990841	E1
chr10:60273147	preTSS_flank	BICC1	7	7	7	0.10087	0.82962	0.51	1.8207	3.6025	0.65562	0.511843954560265	0.194737347554407	E7
chr10:60273160	preTSS_flank	BICC1	7	7	7	0.10087	0.82962	0.44571	1.3906	3.6025	0.65562	-0.497714662757575	0.209448907382515	E7
chr10:60273164	preTSS_flank	BICC1	7	7	7	0.084186	0.85759	0.62143	2.7032	3.6025	0.65562	-0.27185687136614	0.514826394374759	E7
chr10:60273169	preTSS_flank	BICC1	7	7	7	0.084186	0.85759	0.68	3.2368	3.6025	0.65562	-0.305743992366064	0.555674392229116	E7
chr10:60274056	preTSS_flank	BICC1	7	7	7	-0.61976	0.13768	46.676	323.67	3.6025	0.65562	-0.80376252421617	0.0162209341759469	E8
chr10:60274066	preTSS_flank	BICC1	7	7	7	-0.61769	0.13938	50.953	292.12	3.6025	0.65562	-0.77463965110529	0.0704582099385075	E8
chr10:6108424	preTSS_flank	IL2RA	7	7	7	0.71119	0.073155	85.616	70.515	2.5653	0.043586	-0.939672087244848	0.00534940516217259	E3
chr10:6108424	preTSS_flank	RBM17	7	7	7	0.027334	0.95361	85.616	70.515	8.8125	0.0031854	0.537787587519578	0.271086868849949	E3
chr10:6108456	preTSS_flank	IL2RA	7	7	7	-0.78294	0.037361	21.381	76.274	2.5653	0.043586	-0.0093804832099804	0.985929687895641	E3
chr10:6108456	preTSS_flank	RBM17	7	7	7	0.2988	0.51508	21.381	76.274	8.8125	0.0031854	0.0897288431466182	0.865767950640351	E3
chr10:6112601	preTSS_flank	IL2RA	7	7	7	-0.91226	0.0041755	90.056	40.457	2.5653	0.043586	-0.361471695120757	0.481407726022827	E2
chr10:6112601	preTSS_flank	RBM17	7	7	7	0.0023465	0.99602	90.056	40.457	8.8125	0.0031854	NA	NA	E2
chr10:6207005	preTSS_flank	PFKFB3	7	7	7	-0.61883	0.13845	51.103	639.87	9.997	0.061136	-0.0357795947149785	0.946353510077543	E2
chr10:6207024	preTSS_flank	PFKFB3	7	7	7	-0.32156	0.48188	79.733	38.09	9.997	0.061136	0.701792150819787	0.120132379895671	E2
chr10:6218967	preTSS_flank	PFKFB3	7	7	7	-0.10976	0.81479	47.451	172.78	9.997	0.061136	0.144207192028569	0.733336742856675	E2
chr10:6218989	preTSS_flank	PFKFB3	7	7	7	0.44777	0.3137	8.0114	35.115	9.997	0.061136	0.522737925623428	0.183780314783077	E2
chr10:64564936	postTSS_2k	ADO	7	7	7	0.092421	0.84377	0.49286	1.7004	7.5499	0.0076116	0.43973554171712	0.382911934888925	E4
chr10:71906819	preTSS_flank	AIFM2	7	7	7	0.75631	0.049131	1.9771	3.59	4.7852	0.030393	NA	NA	E2
chr10:71906819	postTSS_flank	SAR1A	7	7	7	-0.41792	0.35081	1.9771	3.59	9.0263	0.0031644	0.372355391083332	0.467280178533934	E2
chr10:71906819	preTSS_2k	TYSND1	7	7	7	-0.62095	0.13671	1.9771	3.59	6.7209	0.0074144	-0.332660966673556	0.519415233284703	E2
chr10:71952325	postTSS_flank	PPA1	7	7	7	0.30225	0.51	29.949	145.94	8.4474	0.072357	0.105336952100081	0.842578974596395	E3
chr10:71952325	preTSS_flank	SAR1A	7	7	7	0.48162	0.27381	29.949	145.94	9.0263	0.0031644	0.260686556307575	0.617827966340263	E3
chr10:71952325	preTSS_flank	TYSND1	7	7	7	0.33309	0.46537	29.949	145.94	6.7209	0.0074144	-0.469133863486414	0.347924238997402	E3
chr10:72118342	preTSS_flank	EIF4EBP2	7	7	7	-0.34366	0.45041	76.236	265.71	9.4039	0.0074544	0.655657858771083	0.157442681479169	E2
chr10:72118342	gene_body	LRRC20	7	7	7	-0.64294	0.11933	76.236	265.71	4.634	0.1003	-0.19803119804872	0.706836233848464	E2
chr10:72969341	preTSS_flank	UNC5B	7	7	7	-0.85904	0.013262	22.261	588.89	5.2231	0.29322	-0.24804573650474	0.635562111488079	E8
chr10:73073266	preTSS_flank	SLC29A3	7	7	7	-0.24499	0.59646	96.576	32.426	6.3964	0.049313	-0.293986217654701	0.571724978665519	E5
chr10:73073281	preTSS_flank	SLC29A3	7	7	7	-0.7759	0.040302	87.377	99.984	6.3964	0.049313	0.691806923452308	0.127837911401176	E5
chr10:73079676	postTSS_2k	SLC29A3	7	7	7	-0.18665	0.68862	29.737	88.477	6.3964	0.049313	-0.423000222626505	0.40334320931178	E3
chr10:73079684	postTSS_2k	SLC29A3	7	7	7	-0.343	0.45134	30.504	244.66	6.3964	0.049313	0.271800177268002	0.602339398857584	E3
chr10:73131651	preTSS_flank	CDH23	7	7	7	-0.48762	0.26699	0.44571	1.3906	8.0411	0.029834	-0.503925280190787	0.308095645893811	E3
chr10:73132448	preTSS_flank	CDH23	7	7	7	-0.31501	0.49136	92.657	41.376	8.0411	0.029834	-0.40414913073827	0.426782460155546	E2
chr10:73514879	preTSS_flank	C10orf105	7	7	7	-0.40348	0.3694	41.78	174.22	5.0784	0.045448	NA	NA	E2
chr10:73514879	gene_body	C10orf54	7	7	7	0.68224	0.0913	41.78	174.22	11.274	0.013095	-0.660973267171198	0.152924970250324	E2
chr10:73514928	preTSS_flank	C10orf105	7	7	7	-0.85122	0.01511	65.337	446.33	5.0784	0.045448	NA	NA	E2
chr10:73514928	gene_body	C10orf54	7	7	7	0.61146	0.14457	65.337	446.33	11.274	0.013095	-0.889179165184097	0.0177413765434889	E2
chr10:75617337	gene_body	CAMK2G	7	7	7	-0.17513	0.70723	22.663	184.23	8.26	0.0063805	0.371955306196981	0.467797188458254	E1
chr10:75617337	preTSS_flank	NDST2	7	7	7	-0.19614	0.67339	22.663	184.23	8.6641	0.0034511	0.110234191043645	0.835318473057896	E1
chr10:75631702	gene_body	CAMK2G	7	7	7	-0.31846	0.48636	88.679	127.2	8.26	0.0063805	0.0445499697508031	0.916579263806149	E2
chr10:75631702	preTSS_flank	PLAU	7	7	7	0.81968	0.024003	88.679	127.2	4.9752	0.24194	0.703649536967701	0.0514617186214257	E2
chr10:75669331	preTSS_flank	CAMK2G	7	7	7	0.17533	0.7069	3.9086	26.838	8.26	0.0063805	-0.572832586614822	0.234734952660821	E3
chr10:75669331	preTSS_2k	PLAU	7	7	7	-0.84048	0.017878	3.9086	26.838	4.9752	0.24194	-0.245235508045721	0.639521025376651	E3
chr10:77127229	postTSS_flank	ZNF503	7	7	7	0.7169	0.069831	42.254	228.26	6.3335	0.065653	0.115696960705399	0.827228906361775	E8
chr10:77127249	postTSS_flank	ZNF503	7	7	7	0.14835	0.75091	22.469	229.49	6.3335	0.065653	-0.0147927700908642	0.977812463385405	E8
chr10:80861986	preTSS_flank	ZMIZ1	7	7	7	-0.50138	0.25166	31.661	103.38	8.5147	0.056061	-0.497366948844586	0.315467373141214	E2
chr10:81164990	gene_body	ZCCHC24	7	7	7	0.0083284	0.98586	79.723	123.48	7.2223	0.034638	0.1706086310936	0.746570032090346	E2
chr10:82209241	postTSS_flank	FAM213A	7	7	7	-0.3348	0.46294	21.471	102.03	6.3159	0.036988	NA	NA	E2
chr10:82209241	preTSS_flank	TSPAN14	7	7	7	0.50951	0.24279	21.471	102.03	9.5486	0.01347	-0.250148700635041	0.632603398025573	E2
chr10:82263670	preTSS_flank	SH2D4B	7	7	7	-0.055158	0.9065	38.361	161	2.3983	1.2925	NA	NA	E2
chr10:82263670	gene_body	TSPAN14	7	7	7	-0.32516	0.47671	38.361	161	9.5486	0.01347	0.535312927348824	0.273730226521341	E2
chr10:88718353	preTSS_2k	MMRN2	7	7	7	-0.70916	0.074362	18.879	52.802	2.2005	1.6252	0.597510122673254	0.210395854055884	E3
chr10:88718363	preTSS_2k	MMRN2	7	7	7	-0.70053	0.079591	30.041	99.02	2.2005	1.6252	-0.231993097961917	0.658253379830756	E3
chr10:88718363	postTSS_2k	SNCG	7	7	7	-0.52146	0.23002	30.041	99.02	2.5056	0.34398	NA	NA	E3
chr10:88718368	preTSS_2k	MMRN2	7	7	7	-0.44164	0.32117	30.94	269.97	2.2005	1.6252	0.502210036171162	0.310017377899546	E3
chr10:88718368	postTSS_2k	SNCG	7	7	7	-0.35925	0.4287	30.94	269.97	2.5056	0.34398	NA	NA	E3
chr10:88718378	preTSS_2k	MMRN2	7	7	7	-0.50783	0.24461	23.233	94.221	2.2005	1.6252	-0.116893879984205	0.825457809484136	E3
chr10:88718378	postTSS_2k	SNCG	7	7	7	-0.18089	0.69791	23.233	94.221	2.5056	0.34398	NA	NA	E3
chr10:88718394	preTSS_2k	MMRN2	7	7	7	-0.89844	0.0059737	28.223	384.23	2.2005	1.6252	0.251167836545694	0.631170742094814	E3
chr10:88718394	postTSS_2k	SNCG	7	7	7	-0.73182	0.061533	28.223	384.23	2.5056	0.34398	-0.438353233482317	0.384585716361282	E3
chr10:88718401	preTSS_2k	MMRN2	7	7	7	-0.68156	0.091749	35.944	474.09	2.2005	1.6252	0.0642487069979755	0.903759545504621	E3
chr10:88718401	postTSS_2k	SNCG	7	7	7	-0.83118	0.020491	35.944	474.09	2.5056	0.34398	-0.453467931715911	0.36642212545998	E3
chr10:88718419	preTSS_2k	MMRN2	7	7	7	-0.6207	0.13691	63.76	317.8	2.2005	1.6252	-0.0921896853875121	0.86210722913314	E3
chr10:88718419	postTSS_2k	SNCG	7	7	7	-0.41984	0.34838	63.76	317.8	2.5056	0.34398	-0.0335847671191151	0.949641790065051	E3
chr10:88718775	preTSS_2k	MMRN2	7	7	7	0.61926	0.13809	87.039	53.569	2.2005	1.6252	0.446850793907435	0.267005241860667	E3
chr10:88718775	postTSS_2k	SNCG	7	7	7	0.71555	0.070613	87.039	53.569	2.5056	0.34398	-0.639394283216015	0.17160877488989	E3
chr10:88718798	preTSS_2k	MMRN2	7	7	7	0.1559	0.73855	92.023	70.894	2.2005	1.6252	-0.25403165816757	0.627149108818023	E3
chr10:88718798	postTSS_2k	SNCG	7	7	7	0.48938	0.26501	92.023	70.894	2.5056	0.34398	-0.380984581711957	0.456172940866756	E3
chr10:88718828	preTSS_2k	MMRN2	7	7	7	0.032971	0.94406	92.803	47.742	2.2005	1.6252	-0.163239718365774	0.699319413917998	E3
chr10:88718828	postTSS_2k	SNCG	7	7	7	0.47867	0.27719	92.803	47.742	2.5056	0.34398	0.23290823097857	0.656954851902485	E3
chr10:90342815	postTSS_2k	RNLS	7	7	7	0.12437	0.79049	0.57143	1.1157	5.2359	0.031604	-0.0413665556591049	0.93798555956939	E4
chr10:90488441	preTSS_flank	LIPN	7	7	7	0.27233	0.55463	92.926	80.082	8.2724	0.022093	0.703125967407222	0.119118910462282	E5
chr10:90663446	preTSS_flank	STAMBPL1	7	7	7	-0.55219	0.19869	97.014	15.034	4.3965	0.084556	-0.688690815815482	0.130285095221399	E1
chr10:90739045	preTSS_flank	ACTA2	7	7	7	-0.18726	0.68765	5.6429	11.303	5.3185	0.16332	-0.485120157990368	0.223035115528685	E3
chr10:90739045	preTSS_flank	FAS	7	7	7	0.0042812	0.99273	5.6429	11.303	7.8224	0.060662	-0.101399367559896	0.811175380041873	E3
chr10:90739063	preTSS_flank	ACTA2	7	7	7	0.17285	0.71093	2.7971	9.5173	5.3185	0.16332	-0.0960838973576091	0.856317682774536	E3
chr10:90739063	preTSS_flank	FAS	7	7	7	0.12933	0.78228	2.7971	9.5173	7.8224	0.060662	0.500471361523816	0.311969884974336	E3
chr10:90753196	preTSS_flank	ACTA2	7	7	7	0.018493	0.96861	92.799	33.198	5.3185	0.16332	-0.110778794896864	0.834511543094306	E3
chr10:90753196	gene_body	FAS	7	7	7	-0.17533	0.7069	92.799	33.198	7.8224	0.060662	0.524091489203536	0.28583936588344	E3
chr10:90790786	preTSS_flank	ACTA2	7	7	7	-0.42475	0.34217	3.4529	55.656	5.3185	0.16332	0.797628118639266	0.0572875602483331	E3
chr10:90790786	postTSS_flank	FAS	7	7	7	-0.40781	0.36378	3.4529	55.656	7.8224	0.060662	0.407383956840276	0.422729129369493	E3
chr10:91446012	preTSS_flank	KIF20B	7	7	7	-0.60899	0.14667	77.05	58.479	7.3858	0.008786	0.409353556422065	0.313896007165118	E4
chr10:91446012	preTSS_flank	PANK1	7	7	7	0.24147	0.60192	77.05	58.479	5.1558	0.022626	-0.531388111216181	0.175320800314277	E4
chr10:93643461	preTSS_flank	BTAF1	7	7	7	0.10297	0.82612	84.331	163.9	10.078	0.0069319	-0.453949334557171	0.365848667474676	E8
chr10:93643461	postTSS_flank	FGFBP3	7	7	7	-0.25418	0.58229	84.331	163.9	3.8343	0.05434	NA	NA	E8
chr10:93643464	preTSS_flank	BTAF1	7	7	7	-0.42253	0.34496	92.083	39.308	10.078	0.0069319	0.248921351981023	0.634329784454774	E8
chr10:93643464	postTSS_flank	FGFBP3	7	7	7	-0.65583	0.1097	92.083	39.308	3.8343	0.05434	NA	NA	E8
chr10:93643477	preTSS_flank	BTAF1	7	7	7	0.051469	0.91274	82.533	92.863	10.078	0.0069319	-0.050970509791755	0.923610445822837	E8
chr10:93643477	postTSS_flank	FGFBP3	7	7	7	-0.23922	0.6054	82.533	92.863	3.8343	0.05434	NA	NA	E8
chr10:93643520	preTSS_flank	BTAF1	7	7	7	-0.22392	0.62931	90.351	21.518	10.078	0.0069319	-0.117545285755564	0.824494126755348	E8
chr10:93643520	postTSS_flank	FGFBP3	7	7	7	-0.42949	0.33623	90.351	21.518	3.8343	0.05434	NA	NA	E8
chr10:93643527	preTSS_flank	BTAF1	7	7	7	0.68329	0.090607	88.936	39.462	10.078	0.0069319	-0.532466027080631	0.276783362012992	E8
chr10:93643527	postTSS_flank	FGFBP3	7	7	7	0.36026	0.42731	88.936	39.462	3.8343	0.05434	NA	NA	E8
chr10:94604751	preTSS_flank	EXOC6	7	7	7	-0.21324	0.64617	88.61	130.94	7.9595	0.0042371	-0.271048189025423	0.516127448002123	E3
chr10:95222845	preTSS_flank	CEP55	7	7	7	-0.19485	0.67545	1.3229	5.3923	3.5519	0.13033	NA	NA	E3
chr10:95222845	gene_body	MYOF	7	7	7	0.44808	0.31332	1.3229	5.3923	9.3682	0.021998	0.378493221249457	0.355189645828585	E3
chr10:95222868	preTSS_flank	CEP55	7	7	7	0.48104	0.27447	2.54	11.925	3.5519	0.13033	NA	NA	E3
chr10:95222868	gene_body	MYOF	7	7	7	0.61811	0.13904	2.54	11.925	9.3682	0.021998	0.408654533633495	0.314804844328432	E3
chr10:95511931	preTSS_flank	FRA10AC1	7	7	7	0.90558	0.0049984	12.991	76.173	6.3686	0.042221	0.900060458618474	0.0144827742284257	E7
chr10:97453488	preTSS_flank	ALDH18A1	7	7	7	0.37084	0.41282	0.71429	3.5714	6.0616	0.0061557	0.271610876052285	0.602602388251209	E3
chr10:97453488	preTSS_flank	ENTPD1	7	7	7	0.26729	0.56227	0.71429	3.5714	9.8053	0.0025878	-0.351093374578187	0.494998973985692	E3
chr10:97453488	postTSS_2k	TCTN3	7	7	7	0.019013	0.96773	0.71429	3.5714	7.0157	0.0082713	0.287753538226829	0.580282991105452	E3
chr10:97723715	preTSS_flank	CC2D2B	7	7	7	0.54011	0.21074	0.36571	0.93623	4.5619	0.058987	0.0595517472325911	0.910777976624884	E3
chr10:97777327	gene_body	CC2D2B	7	7	7	0.76379	0.045645	20.431	115.21	4.5619	0.058987	0.762688542305423	0.0777927895281152	E5
chr10:97777327	preTSS_flank	CCNJ	7	7	7	-0.31271	0.49469	20.431	115.21	7.6959	0.0052903	-0.357818391373781	0.486178873115547	E5
chr10:98347511	preTSS_2k	TM9SF3	7	7	7	0.87059	0.01078	1.7643	10.189	9.8103	0.0024052	0.448784024330217	0.37201810804887	E3
chr10:99080843	preTSS_flank	ARHGAP19	7	7	7	0.34481	0.4488	0.68	3.2368	8.0029	0.010079	0.706130955959958	0.116849401969754	E4
chr10:99080843	postTSS_2k	FRAT1	7	7	7	0.077574	0.8687	0.68	3.2368	8.3243	0.031637	0.752011225514525	0.0846221879804037	E4
chr10:99080843	postTSS_flank	FRAT2	7	7	7	-0.66553	0.10274	0.68	3.2368	8.629	0.010996	NA	NA	E4
chr10:99080855	preTSS_flank	ARHGAP19	7	7	7	0.080861	0.86317	0.84	4.9392	8.0029	0.010079	-0.277939781935711	0.593825823769135	E4
chr10:99080855	postTSS_2k	FRAT1	7	7	7	-0.45793	0.30147	0.84	4.9392	8.3243	0.031637	-0.359683118893693	0.483741774179849	E4
chr10:99080855	postTSS_flank	FRAT2	7	7	7	0.37109	0.41248	0.84	4.9392	8.629	0.010996	NA	NA	E4
chr10:99080886	preTSS_flank	ARHGAP19	7	7	7	0.34481	0.4488	0.32429	0.73613	8.0029	0.010079	0.548664254434802	0.259586494584336	E4
chr10:99080886	postTSS_2k	FRAT1	7	7	7	0.077574	0.8687	0.32429	0.73613	8.3243	0.031637	0.481582939785446	0.333470460397688	E4
chr10:99080886	postTSS_flank	FRAT2	7	7	7	-0.66553	0.10274	0.32429	0.73613	8.629	0.010996	NA	NA	E4
chr10:99313391	preTSS_flank	ANKRD2	7	7	7	0.47076	0.28635	2.0957	5.9854	1.1501	0.74816	-0.121243980503646	0.81902517873368	E3
chr10:99313391	preTSS_flank	PI4K2A	7	7	7	-0.21431	0.64448	2.0957	5.9854	8.329	0.012906	0.0670282610349456	0.89960818032354	E3
chr10:99445521	postTSS_2k	AVPI1	7	7	7	0.19622	0.67327	88.383	172.21	6.4531	0.063979	-0.202482919193568	0.700426453481038	E2
chr10:99449503	preTSS_flank	AVPI1	7	7	7	0.16711	0.72024	1.7071	11.735	6.4531	0.063979	0.655060210098696	0.157954123370269	E3
chr10:99449503	preTSS_flank	ZFYVE27	7	7	7	-0.17711	0.70402	1.7071	11.735	7.5572	0.0062207	-0.466171654464386	0.351395800597465	E3
chr10:99449562	preTSS_flank	AVPI1	7	7	7	-0.61091	0.14504	4.2171	14.763	6.4531	0.063979	0.187225481200027	0.657069561107888	E3
chr10:99449562	preTSS_flank	ZFYVE27	7	7	7	0.054971	0.90682	4.2171	14.763	7.5572	0.0062207	-0.362960023681629	0.37685814123002	E3
chr11:101785255	preTSS_flank	KIAA1377	7	7	7	0.29637	0.51867	8.4086	136.14	3.5194	0.06692	-0.0690114163783647	0.896647211476009	E3
chr11:101785285	preTSS_flank	KIAA1377	7	7	7	0.24007	0.60408	4.4057	35.573	3.5194	0.06692	0.434407356580127	0.389377417274157	E3
chr11:10471674	preTSS_flank	AMPD3	7	7	7	-0.22023	0.63513	1.9843	12.123	7.8558	0.014319	-0.162654295169843	0.758170182397772	E3
chr11:109963763	preTSS_flank	ZC3H12C	7	7	7	-0.04249	0.92793	0.43286	1.3116	6.9737	0.062123	-0.0254037445483107	0.961902580333817	E4
chr11:109964827	preTSS_flank	ZC3H12C	7	7	7	0.36048	0.427	0.89286	5.5804	6.9737	0.062123	0.0841878022852729	0.874016640718772	E3
chr11:112034948	preTSS_flank	BCO2	7	7	7	-0.026541	0.95496	3.05	9.4011	4.4443	0.042737	-0.18474104356225	0.726040971580536	E3
chr11:112034948	preTSS_2k	IL18	7	7	7	-0.064869	0.89011	3.05	9.4011	7.1691	0.039323	-0.459451389171483	0.359316994755196	E3
chr11:112034948	preTSS_flank	TEX12	7	7	7	-0.4424	0.32025	3.05	9.4011	3.4857	0.076472	NA	NA	E3
chr11:112034998	preTSS_flank	BCO2	7	7	7	-0.019974	0.9661	31.069	197.93	4.4443	0.042737	-0.220890271877736	0.674053487827253	E3
chr11:112034998	preTSS_2k	IL18	7	7	7	-0.054926	0.90689	31.069	197.93	7.1691	0.039323	-0.578136479617758	0.229413966208899	E3
chr11:112034998	preTSS_flank	TEX12	7	7	7	0.37864	0.40227	31.069	197.93	3.4857	0.076472	NA	NA	E3
chr11:112037543	preTSS_flank	BCO2	7	7	7	0.16607	0.72194	20.559	142.14	4.4443	0.042737	0.435185145269265	0.388431293136539	E3
chr11:112037543	preTSS_flank	IL18	7	7	7	-0.29206	0.52506	20.559	142.14	7.1691	0.039323	0.223371293750497	0.670515585114077	E3
chr11:112037543	preTSS_2k	TEX12	7	7	7	-0.27254	0.55432	20.559	142.14	3.4857	0.076472	NA	NA	E3
chr11:112059279	gene_body	BCO2	7	7	7	0.69695	0.081812	83.06	546.77	4.4443	0.042737	0.112251865723537	0.832329415185442	E3
chr11:112059279	preTSS_flank	IL18	7	7	7	0.37868	0.40221	83.06	546.77	7.1691	0.039323	-0.227532674104266	0.6645907992791	E3
chr11:112059279	preTSS_flank	PTS	7	7	7	-0.51575	0.23607	83.06	546.77	7.1195	0.013611	NA	NA	E3
chr11:112059279	postTSS_flank	TEX12	7	7	7	-0.23447	0.6128	83.06	546.77	3.4857	0.076472	NA	NA	E3
chr11:113710939	gene_body	USP28	7	7	7	0.39341	0.38258	94.359	11.258	7.7606	0.021549	0.0101864672639884	0.984720827598899	E1
chr11:117144749	postTSS_flank	BACE1	7	7	7	-0.86141	0.012728	94.994	20.852	6.942	0.053668	-0.4253372325901	0.400468405089117	E1
chr11:117144749	preTSS_flank	PCSK7	7	7	7	-0.017087	0.971	94.994	20.852	8.2817	0.0042871	-0.693093745232814	0.126833201367963	E1
chr11:117144749	gene_body	RNF214	7	7	7	-0.23978	0.60454	94.994	20.852	7.0342	0.0013007	-0.0624184112844306	0.90649397595077	E1
chr11:117187528	preTSS_2k	BACE1	7	7	7	-0.68202	0.091443	93.319	57.991	6.942	0.053668	-0.231493072603759	0.658963137166399	E7
chr11:117187528	preTSS_flank	CEP164	7	7	7	-0.54562	0.2052	93.319	57.991	8.0501	0.013495	-0.491608068219678	0.321993446143237	E7
chr11:117187534	preTSS_2k	BACE1	7	7	7	0.70025	0.079762	81.651	90.812	6.942	0.053668	0.264426893270411	0.612604233429538	E7
chr11:117187534	preTSS_flank	CEP164	7	7	7	0.74585	0.054242	81.651	90.812	8.0501	0.013495	0.028775203820507	0.956849107381379	E7
chr11:117187541	preTSS_2k	BACE1	7	7	7	-0.021397	0.96368	93.773	36.662	6.942	0.053668	0.405560906517536	0.425011897978532	E7
chr11:117187541	preTSS_flank	CEP164	7	7	7	0.20446	0.6601	93.773	36.662	8.0501	0.013495	0.139122722846512	0.792662285063529	E7
chr11:117699852	preTSS_flank	DSCAML1	7	7	7	0.61764	0.13943	82.669	142.34	0.53857	0.46975	-0.789931859818373	0.0615579263433071	E3
chr11:117699852	preTSS_2k	FXYD2	7	7	7	-0.51746	0.23426	82.669	142.34	1.1426	0.96507	NA	NA	E3
chr11:117699852	gene_body	FXYD6-FXYD2	7	7	7	nan	1	82.669	142.34	0	0	NA	NA	E3
chr11:117699869	preTSS_flank	DSCAML1	7	7	7	0.057197	0.90306	92.677	33.865	0.53857	0.46975	0.859287294196436	0.0283070379607984	E3
chr11:117699869	preTSS_2k	FXYD2	7	7	7	-0.53278	0.21822	92.677	33.865	1.1426	0.96507	NA	NA	E3
chr11:117699869	gene_body	FXYD6-FXYD2	7	7	7	nan	1	92.677	33.865	0	0	NA	NA	E3
chr11:117699891	preTSS_flank	DSCAML1	7	7	7	0.096323	0.83723	97.309	9.5127	0.53857	0.46975	-0.476343281794015	0.339526918592312	E3
chr11:117699891	preTSS_2k	FXYD2	7	7	7	0.12363	0.79171	97.309	9.5127	1.1426	0.96507	NA	NA	E3
chr11:117699891	gene_body	FXYD6-FXYD2	7	7	7	nan	1	97.309	9.5127	0	0	NA	NA	E3
chr11:117732783	preTSS_flank	FXYD2	7	7	7	0.83216	0.020206	7.5043	48.518	1.1426	0.96507	0.669606650957459	0.145706817452673	E3
chr11:117732783	gene_body	FXYD6	7	7	7	-0.5295	0.22162	7.5043	48.518	6.5879	0.0058857	-0.311471954219644	0.547900759957789	E3
chr11:117732783	gene_body	FXYD6-FXYD2	7	7	7	nan	1	7.5043	48.518	0	0	-0.355814699391126	0.387018234434672	E3
chr11:118072359	gene_body	AMICA1	7	7	7	-0.3578	0.43071	89.361	79.134	10.636	0.0026264	-0.095974359947555	0.856480473725241	E2
chr11:118072361	gene_body	AMICA1	7	7	7	-0.017443	0.97039	94.147	27.725	10.636	0.0026264	-0.965051455863663	0.00181075801708729	E2
chr11:118153720	preTSS_flank	CD3E	7	7	7	-0.42056	0.34746	57.993	891.26	3.8325	0.20646	0.0231439889645772	0.965290215025153	E3
chr11:118153720	preTSS_flank	MPZL2	7	7	7	0.17658	0.70488	57.993	891.26	7.0946	0.054183	NA	NA	E3
chr11:118153720	preTSS_flank	MPZL3	7	7	7	-0.33345	0.46486	57.993	891.26	6.0713	0.027958	NA	NA	E3
chr11:118214763	preTSS_2k	CD3D	7	7	7	-0.20675	0.65647	85.771	116.76	4.0722	0.15351	NA	NA	E5
chr11:118214763	postTSS_flank	CD3E	7	7	7	0.10173	0.82819	85.771	116.76	3.8325	0.20646	NA	NA	E5
chr11:118214763	preTSS_2k	CD3G	7	7	7	0.5229	0.2285	85.771	116.76	4.4325	0.16707	NA	NA	E5
chr11:118214763	preTSS_flank	UBE4A	7	7	7	0.73694	0.058813	85.771	116.76	9.5663	0.0078237	-0.0953103287406509	0.857467409202603	E5
chr11:118480122	postTSS_flank	ARCN1	7	7	7	0.56668	0.18469	51.936	606.73	9.0701	0.0090033	0.0989370778802876	0.852078608217841	E7
chr11:118480122	preTSS_flank	IFT46	7	7	7	0.54359	0.20723	51.936	606.73	5.8301	0.011293	NA	NA	E7
chr11:118480122	preTSS_flank	PHLDB1	7	7	7	-0.10914	0.81582	51.936	606.73	2.1332	0.52904	NA	NA	E7
chr11:118480158	postTSS_flank	ARCN1	7	7	7	0.74297	0.055698	70.837	152.25	9.0701	0.0090033	0.0212523702334757	0.968126244106991	E7
chr11:118480158	preTSS_flank	IFT46	7	7	7	0.74322	0.055571	70.837	152.25	5.8301	0.011293	NA	NA	E7
chr11:118480158	preTSS_flank	PHLDB1	7	7	7	-0.073792	0.87507	70.837	152.25	2.1332	0.52904	NA	NA	E7
chr11:118480206	postTSS_flank	ARCN1	7	7	7	-0.65928	0.1072	78.977	107.44	9.0701	0.0090033	0.0813246835181792	0.878281903421145	E7
chr11:118480206	preTSS_flank	IFT46	7	7	7	-0.8057	0.028699	78.977	107.44	5.8301	0.011293	NA	NA	E7
chr11:118480206	preTSS_flank	PHLDB1	7	7	7	-0.1095	0.81521	78.977	107.44	2.1332	0.52904	NA	NA	E7
chr11:118740944	preTSS_flank	CXCR5	7	7	7	0.5461	0.20472	5.8114	113.64	3.5327	0.3215	-0.121498358215753	0.818649233009718	E3
chr11:118958130	preTSS_flank	C2CD2L	7	7	7	0.10672	0.81985	83.294	11.451	8.0344	0.0093468	NA	NA	E2
chr11:118958130	postTSS_flank	DPAGT1	7	7	7	0.15007	0.74809	83.294	11.451	7.0811	0.0040851	NA	NA	E2
chr11:118958130	postTSS_flank	H2AFX	7	7	7	0.23562	0.61101	83.294	11.451	5.6666	0.021386	NA	NA	E2
chr11:118958130	preTSS_flank	HINFP	7	7	7	0.23747	0.60813	83.294	11.451	6.7291	0.0058136	NA	NA	E2
chr11:118958130	preTSS_2k	HMBS	7	7	7	-0.17982	0.69965	83.294	11.451	5.8113	0.037113	0.611994987050903	0.196615167091704	E2
chr11:118958130	preTSS_flank	HYOU1	7	7	7	-0.22528	0.62719	83.294	11.451	8.7487	0.0055246	-0.450418237694768	0.370062301267082	E2
chr11:118958130	postTSS_flank	VPS11	7	7	7	0.20503	0.6592	83.294	11.451	8.715	0.0050106	0.371999074581244	0.467740620033888	E2
chr11:118958144	preTSS_flank	C2CD2L	7	7	7	0.40931	0.36185	96.949	7.1906	8.0344	0.0093468	NA	NA	E2
chr11:118958144	postTSS_flank	DPAGT1	7	7	7	0.15419	0.74135	96.949	7.1906	7.0811	0.0040851	NA	NA	E2
chr11:118958144	postTSS_flank	H2AFX	7	7	7	0.79398	0.033003	96.949	7.1906	5.6666	0.021386	NA	NA	E2
chr11:118958144	preTSS_flank	HINFP	7	7	7	-0.58205	0.17038	96.949	7.1906	6.7291	0.0058136	NA	NA	E2
chr11:118958144	preTSS_2k	HMBS	7	7	7	-0.50469	0.24802	96.949	7.1906	5.8113	0.037113	-0.450993413125393	0.369374796175939	E2
chr11:118958144	preTSS_flank	HYOU1	7	7	7	0.21009	0.65116	96.949	7.1906	8.7487	0.0055246	0.141941660964712	0.788517388755305	E2
chr11:118958144	postTSS_flank	VPS11	7	7	7	-0.50027	0.25287	96.949	7.1906	8.715	0.0050106	-0.35689593138286	0.487385860062981	E2
chr11:118965370	preTSS_flank	C2CD2L	6	7	6	0.174	0.74164	0.92667	5.1523	8.0344	0.0093468	-0.0913486234904422	0.863358197302192	E4
chr11:118965370	postTSS_flank	DPAGT1	6	7	6	0.11359	0.83035	0.92667	5.1523	7.0811	0.0040851	-0.210501322865247	0.688911757439917	E4
chr11:118965370	postTSS_2k	H2AFX	6	7	6	0.13902	0.79281	0.92667	5.1523	5.6666	0.021386	-0.494074102475048	0.319192867863995	E4
chr11:118965370	preTSS_flank	HINFP	6	7	6	-0.1741	0.74149	0.92667	5.1523	6.7291	0.0058136	0.1464016122745	0.781966526094544	E4
chr11:119292691	preTSS_flank	USP2	7	7	7	-0.23819	0.60701	1.7943	5.1577	2.8981	0.56534	0.349400036313743	0.497227391071178	E8
chr11:119292696	preTSS_flank	USP2	7	7	7	-0.57354	0.17822	4.8243	23.36	2.8981	0.56534	0.119351474223319	0.821822856077288	E8
chr11:119292699	preTSS_flank	USP2	7	7	7	-0.2973	0.51729	1.4186	3.5459	2.8981	0.56534	-0.0752084075057201	0.887400089570565	E8
chr11:119292701	preTSS_flank	USP2	7	7	7	-0.035875	0.93914	3.27	21.646	2.8981	0.56534	0.348581997139515	0.49830500047386	E8
chr11:119300603	preTSS_flank	USP2	7	7	7	-0.058088	0.90155	84.079	97.673	2.8981	0.56534	0.04491007911323	0.932680171240887	E8
chr11:119300640	preTSS_flank	USP2	7	7	7	-0.3396	0.45614	39.654	307.4	2.8981	0.56534	0.101925195107041	0.847641644790223	E8
chr11:119300660	preTSS_flank	USP2	7	7	7	-0.67516	0.096058	53.779	688.09	2.8981	0.56534	-0.603815207038857	0.112930875560997	E8
chr11:119300713	preTSS_flank	USP2	7	7	7	0.23248	0.6159	74.794	362.97	2.8981	0.56534	0.0595635479753195	0.910760338298651	E8
chr11:120208242	preTSS_flank	ARHGEF12	7	7	7	0.41625	0.35294	13.169	36.083	6.8862	0.032804	0.100625881423915	0.849570624967208	E7
chr11:121290782	preTSS_flank	SORL1	7	7	7	-0.42275	0.34469	48.47	68.837	10.866	0.0091841	0.172990849943287	0.743102172828725	E3
chr11:122563330	gene_body	UBASH3B	7	7	7	-0.36808	0.41659	58.04	374.56	8.0379	0.020815	-0.372601021123768	0.466962851548015	E2
chr11:123349806	preTSS_flank	GRAMD1B	7	7	7	0.02373	0.95973	8.0071	38.137	7.0242	0.048538	0.024734078923306	0.962906447456405	E3
chr11:123349819	preTSS_flank	GRAMD1B	7	7	7	-0.028516	0.95161	8.1971	45.32	7.0242	0.048538	0.0045262557335302	0.993210662764385	E3
chr11:123349852	preTSS_flank	GRAMD1B	7	7	7	-0.59084	0.16244	6.0271	18.554	7.0242	0.048538	-0.0751363341667303	0.887507588661741	E3
chr11:126226661	preTSS_flank	ST3GAL4	7	7	7	-0.74195	0.056216	2.8114	14.526	6.3075	0.0095281	0.711982740876031	0.112484828890071	E3
chr11:126226670	preTSS_flank	ST3GAL4	7	7	7	-0.7936	0.033145	4.9443	18.507	6.3075	0.0095281	0.717876719824698	0.108162721796626	E3
chr11:126226677	preTSS_flank	ST3GAL4	7	7	7	-0.85189	0.014948	2.6186	6.3385	6.3075	0.0095281	0.711982740876031	0.112484828890071	E3
chr11:126226679	preTSS_flank	ST3GAL4	7	7	7	0.25556	0.58018	4.9729	42.671	6.3075	0.0095281	0.711982740876032	0.112484828890071	E3
chr11:126226698	preTSS_flank	ST3GAL4	7	7	7	-0.69148	0.08528	5.1043	45.938	6.3075	0.0095281	0.364786277115176	0.477091461983775	E3
chr11:128604166	gene_body	FLI1	7	7	7	0.27359	0.55272	81.217	58.24	9.8321	0.007215	-0.220015215031882	0.675302282139887	E3
chr11:128604193	gene_body	FLI1	7	7	7	-0.32666	0.47455	35.151	150.09	9.8321	0.007215	0.19269228235885	0.714538939098331	E3
chr11:128604227	gene_body	FLI1	7	7	7	-0.24719	0.59307	53.454	589.99	9.8321	0.007215	-0.280683022817723	0.500707332170557	E3
chr11:128604261	gene_body	FLI1	7	7	7	-0.55854	0.19249	21.367	47.107	9.8321	0.007215	-0.392562646163997	0.441404048676855	E3
chr11:128604265	gene_body	FLI1	7	7	7	0.43933	0.32402	30.777	361.58	9.8321	0.007215	-0.591422846096619	0.216299963059238	E3
chr11:129686170	preTSS_flank	TMEM45B	7	7	7	0.23293	0.6152	0.60857	2.5925	3.4651	0.28938	-0.359602730316457	0.483846760492014	E3
chr11:129686178	preTSS_flank	TMEM45B	7	7	7	0.52787	0.22331	3.2686	37.442	3.4651	0.28938	-0.359602730316457	0.483846760492014	E3
chr11:129686186	preTSS_flank	TMEM45B	7	7	7	-0.18215	0.69587	1.3514	4.1178	3.4651	0.28938	0.00453402533171493	0.993199008606281	E3
chr11:129686201	preTSS_flank	TMEM45B	7	7	7	0.38998	0.38712	4.36	43.274	3.4651	0.28938	0.727411695484703	0.101329322644392	E3
chr11:129686205	preTSS_flank	TMEM45B	7	7	7	-0.2801	0.54291	2.3729	13.225	3.4651	0.28938	0.260559326352741	0.618005848260476	E3
chr11:129686211	preTSS_flank	TMEM45B	7	7	7	0.068229	0.88444	5.1071	79.556	3.4651	0.28938	-0.120590930282192	0.819990431629731	E3
chr11:130764493	postTSS_flank	SNX19	7	7	7	-0.54878	0.20206	4.58	25.265	8.7288	0.010103	0.122376626230968	0.817351419195551	E1
chr11:130764530	postTSS_flank	SNX19	7	7	7	-0.47396	0.28263	20.47	147.68	8.7288	0.010103	0.724754849215053	0.0419621002569377	E1
chr11:130786368	postTSS_2k	SNX19	7	7	7	0.33037	0.46924	0.22714	0.36116	8.7288	0.010103	0.284440049247854	0.584846399581092	E4
chr11:130786378	postTSS_2k	SNX19	7	7	7	-0.11324	0.80899	0.32429	0.73613	8.7288	0.010103	-0.529620065967054	0.279848430575362	E4
chr11:133940170	postTSS_2k	JAM3	7	7	7	0.92478	0.0028613	95.713	14.955	2.627	0.27681	0.103880317762706	0.844740015864985	E8
chr11:134122464	preTSS_2k	ACAD8	7	7	7	-0.75576	0.049394	15.507	160.99	7.3494	0.0079443	-0.0177916667241568	0.973315315831146	E3
chr11:134122464	preTSS_flank	NCAPD3	7	7	7	-0.43619	0.32788	15.507	160.99	7.6342	0.0026702	-0.178026284055856	0.735781699276721	E3
chr11:134122464	postTSS_2k	THYN1	7	7	7	-0.26211	0.57016	15.507	160.99	7.1336	0.023584	-0.171916365561653	0.744665966100029	E3
chr11:134122464	postTSS_flank	VPS26B	7	7	7	-0.12929	0.78234	15.507	160.99	8.4427	0.0033796	0.597287831171822	0.210610292373662	E3
chr11:1348360	preTSS_flank	TOLLIP	7	7	7	-0.21045	0.65059	88.669	21.289	7.8183	0.0083769	0.318991728316844	0.537742024455349	E7
chr11:14521322	postTSS_2k	COPB1	7	7	7	0.51596	0.23586	0.42	1.2348	9.3465	0.0011775	0.121538508016428	0.818589897630588	E4
chr11:14521328	postTSS_2k	COPB1	7	7	7	0.51596	0.23586	0.39714	1.1041	9.3465	0.0011775	0.121538508016428	0.818589897630588	E4
chr11:1542126	gene_body	MOB2	7	7	7	0.32837	0.47211	83.033	211.92	7.1268	0.0092178	0.660274453635191	0.153515722134334	E1
chr11:1817881	preTSS_flank	CTSD	7	7	7	-0.078014	0.86796	85.58	31.653	10.37	0.039315	0.754924872278265	0.0827328984550455	E8
chr11:1817881	preTSS_flank	IFITM10	7	7	7	0.33447	0.46341	85.58	31.653	5.4437	0.13445	NA	NA	E8
chr11:1817910	preTSS_flank	CTSD	7	7	7	-0.032794	0.94436	94.61	19.398	10.37	0.039315	-0.809707773700574	0.0508713486804767	E8
chr11:1817910	preTSS_flank	IFITM10	7	7	7	0.24691	0.5935	94.61	19.398	5.4437	0.13445	NA	NA	E8
chr11:1817956	preTSS_flank	CTSD	7	7	7	-0.46403	0.29424	96.433	5.405	10.37	0.039315	-0.0345056778384978	0.935353190587335	E8
chr11:1817956	preTSS_flank	IFITM10	7	7	7	0.01799	0.96946	96.433	5.405	5.4437	0.13445	-0.159317654924763	0.763045427145871	E8
chr11:18548979	preTSS_2k	TSG101	7	7	7	-0.15804	0.73504	0.97429	3.6113	7.9764	0.0030612	0.389996529128672	0.444663914434746	E3
chr11:1859904	preTSS_flank	LSP1	7	7	7	-0.13092	0.77964	93.1	49.809	10.716	0.031878	0.0647617980888104	0.902993111287579	E2
chr11:1859917	preTSS_flank	LSP1	7	7	7	0.92465	0.0028733	91.576	140.94	10.716	0.031878	-0.594593574986294	0.213216395488079	E2
chr11:20408934	postTSS_flank	HTATIP2	7	7	7	0.18719	0.68775	0.62143	2.7032	7.9399	0.017904	-0.691016900108412	0.12845643985442	E4
chr11:20408934	preTSS_2k	PRMT3	7	7	7	-0.4481	0.3133	0.62143	2.7032	7.0062	0.0033823	0.378866190822405	0.458891862718009	E4
chr11:2437391	postTSS_flank	CD81	7	7	7	0.53569	0.21524	84.654	65.033	7.3339	0.040912	NA	NA	E5
chr11:2437391	preTSS_flank	KCNQ1	7	7	7	0.11581	0.80472	84.654	65.033	8.2045	0.010901	0.294129083003484	0.571529210971711	E5
chr11:2437391	gene_body	TRPM5	7	7	7	-0.43143	0.33379	84.654	65.033	0.66553	0.52684	NA	NA	E5
chr11:2437391	postTSS_flank	TSSC4	7	7	7	0.50799	0.24443	84.654	65.033	7.4579	0.033018	NA	NA	E5
chr11:2437419	postTSS_flank	CD81	7	7	7	0.076442	0.87061	49.544	314.75	7.3339	0.040912	NA	NA	E5
chr11:2437419	preTSS_flank	KCNQ1	7	7	7	0.56216	0.189	49.544	314.75	8.2045	0.010901	-0.177529100690667	0.736503904157438	E5
chr11:2437419	gene_body	TRPM5	7	7	7	0.27061	0.55723	49.544	314.75	0.66553	0.52684	NA	NA	E5
chr11:2437419	postTSS_flank	TSSC4	7	7	7	0.81992	0.023926	49.544	314.75	7.4579	0.033018	NA	NA	E5
chr11:2437436	postTSS_flank	CD81	7	7	7	-0.36179	0.4252	78.663	72.805	7.3339	0.040912	NA	NA	E5
chr11:2437436	preTSS_flank	KCNQ1	7	7	7	0.28161	0.54066	78.663	72.805	8.2045	0.010901	-0.0638847613351107	0.904303223245087	E5
chr11:2437436	gene_body	TRPM5	7	7	7	0.22027	0.63506	78.663	72.805	0.66553	0.52684	NA	NA	E5
chr11:2437436	postTSS_flank	TSSC4	7	7	7	0.35685	0.43201	78.663	72.805	7.4579	0.033018	NA	NA	E5
chr11:2437448	postTSS_flank	CD81	7	7	7	-0.48954	0.26482	71.429	395.72	7.3339	0.040912	NA	NA	E5
chr11:2437448	preTSS_flank	KCNQ1	7	7	7	-0.10559	0.82174	71.429	395.72	8.2045	0.010901	0.569648332775749	0.237952721530603	E5
chr11:2437448	gene_body	TRPM5	7	7	7	0.38899	0.38843	71.429	395.72	0.66553	0.52684	NA	NA	E5
chr11:2437448	postTSS_flank	TSSC4	7	7	7	-0.33849	0.45771	71.429	395.72	7.4579	0.033018	NA	NA	E5
chr11:2502593	gene_body	KCNQ1	7	7	7	0.36267	0.42399	0.84	4.9392	8.2045	0.010901	0.292353343810158	0.573963774251874	E3
chr11:2502595	gene_body	KCNQ1	7	7	7	0.007892	0.9866	1.2271	4.7026	8.2045	0.010901	0.292353343810158	0.573963774251874	E3
chr11:2502597	gene_body	KCNQ1	7	7	7	0.089504	0.84866	1.7786	9.9417	8.2045	0.010901	0.292353343810158	0.573963774251874	E3
chr11:27494114	postTSS_2k	LGR4	7	7	7	0.16442	0.72464	0.38571	1.0414	5.7439	0.21247	0.679918994671995	0.137281329389338	E7
chr11:27494114	postTSS_flank	LIN7C	7	7	7	0.41474	0.35487	0.38571	1.0414	8.8802	0.01088	-0.224882623320803	0.668362468876244	E7
chr11:2921422	postTSS_flank	PHLDA2	7	7	7	-0.71213	0.072605	58.719	101.69	4.2656	0.31707	0.144252128274301	0.785122655525238	E3
chr11:2921422	preTSS_flank	SLC22A18	7	7	7	-0.60217	0.15249	58.719	101.69	6.4618	0.087205	-0.613507237990367	0.19519848462681	E3
chr11:2921422	gene_body	SLC22A18AS	7	7	7	-0.54856	0.20228	58.719	101.69	4.2835	0.30968	0.0840404282429634	0.874236137734051	E3
chr11:2959242	preTSS_flank	PHLDA2	7	7	7	0.46644	0.2914	93.91	4.124	4.2656	0.31707	NA	NA	E7
chr11:2959242	postTSS_flank	SLC22A18	7	7	7	-0.12438	0.79048	93.91	4.124	6.4618	0.087205	0.280541446196687	0.59022762798594	E7
chr11:2959242	preTSS_flank	SLC22A18AS	7	7	7	-0.14016	0.76439	93.91	4.124	4.2835	0.30968	0.583994497638183	0.223593790648979	E7
chr11:2959257	postTSS_flank	SLC22A18	7	7	7	0.50151	0.25151	96.573	7.263	6.4618	0.087205	0.0320651173001974	0.951918808273548	E7
chr11:2959257	preTSS_flank	SLC22A18AS	7	7	7	0.50313	0.24973	96.573	7.263	4.2835	0.30968	-0.0805450505476983	0.879443692394284	E7
chr11:2959261	preTSS_flank	PHLDA2	7	7	7	0.080466	0.86384	92.359	29.475	4.2656	0.31707	NA	NA	E7
chr11:2959261	postTSS_flank	SLC22A18	7	7	7	0.15005	0.74813	92.359	29.475	6.4618	0.087205	-0.202688518128672	0.700130712050109	E7
chr11:2959261	preTSS_flank	SLC22A18AS	7	7	7	-0.021191	0.96403	92.359	29.475	4.2835	0.30968	-0.316014351640773	0.541757870282633	E7
chr11:2959276	preTSS_flank	PHLDA2	7	7	7	0.60068	0.15379	96.493	13.536	4.2656	0.31707	NA	NA	E7
chr11:2959276	postTSS_flank	SLC22A18	7	7	7	0.036187	0.93861	96.493	13.536	6.4618	0.087205	-0.407836481603706	0.422163120066593	E7
chr11:2959276	preTSS_flank	SLC22A18AS	7	7	7	0.18599	0.68969	96.493	13.536	4.2835	0.30968	-0.843480267663397	0.0348303963281938	E7
chr11:2959291	preTSS_flank	PHLDA2	7	7	7	-0.15846	0.73436	89.697	26.379	4.2656	0.31707	NA	NA	E7
chr11:2959291	postTSS_flank	SLC22A18	7	7	7	-0.33434	0.46359	89.697	26.379	6.4618	0.087205	0.160967105045562	0.76063470418779	E7
chr11:2959291	preTSS_flank	SLC22A18AS	7	7	7	-0.18625	0.68926	89.697	26.379	4.2835	0.30968	-0.0298361596927548	0.955259040482218	E7
chr11:2959322	postTSS_flank	SLC22A18	7	7	7	-0.38965	0.38756	88.787	42.619	6.4618	0.087205	-0.567545656394306	0.240087034011233	E7
chr11:2959322	preTSS_flank	SLC22A18AS	7	7	7	-0.38201	0.39774	88.787	42.619	4.2835	0.30968	-0.238070805776262	0.649640445209175	E7
chr11:2959397	preTSS_flank	PHLDA2	6	7	6	0.090171	0.86511	96.577	11.727	4.2656	0.31707	NA	NA	E7
chr11:2959397	postTSS_flank	SLC22A18	6	7	6	0.49816	0.31458	96.577	11.727	6.4618	0.087205	0.822338163500212	0.044541757267897	E7
chr11:2959397	preTSS_flank	SLC22A18AS	6	7	6	0.35572	0.48892	96.577	11.727	4.2835	0.30968	0.83965630969364	0.0365039224540036	E7
chr11:2959412	preTSS_flank	PHLDA2	6	7	6	0.16192	0.75925	96.955	6.6243	4.2656	0.31707	NA	NA	E7
chr11:2959412	postTSS_flank	SLC22A18	6	7	6	0.58428	0.22331	96.955	6.6243	6.4618	0.087205	0.428160438590353	0.397004819316066	E7
chr11:2959412	preTSS_flank	SLC22A18AS	6	7	6	0.54469	0.26376	96.955	6.6243	4.2835	0.30968	0.268308547463184	0.607194874760422	E7
chr11:2959438	preTSS_flank	PHLDA2	7	7	7	-0.52482	0.22648	95.923	24.593	4.2656	0.31707	NA	NA	E7
chr11:2959438	postTSS_flank	SLC22A18	7	7	7	-0.057447	0.90264	95.923	24.593	6.4618	0.087205	-0.259422427912239	0.619595922325518	E7
chr11:2959438	preTSS_flank	SLC22A18AS	7	7	7	-0.18758	0.68713	95.923	24.593	4.2835	0.30968	-0.252344577093621	0.62951750629687	E7
chr11:2959453	preTSS_flank	PHLDA2	7	7	7	-0.2526	0.58473	96.804	5.0113	4.2656	0.31707	NA	NA	E7
chr11:2959453	postTSS_flank	SLC22A18	7	7	7	0.067379	0.88587	96.804	5.0113	6.4618	0.087205	0.114672541038937	0.828745148453964	E7
chr11:2959453	preTSS_flank	SLC22A18AS	7	7	7	-0.16523	0.72331	96.804	5.0113	4.2835	0.30968	-0.135314963415783	0.798266372792723	E7
chr11:2959457	preTSS_flank	PHLDA2	7	7	7	-0.36909	0.4152	95.58	14.111	4.2656	0.31707	NA	NA	E7
chr11:2959457	postTSS_flank	SLC22A18	7	7	7	-0.144	0.75807	95.58	14.111	6.4618	0.087205	-0.284039437693102	0.585398767452811	E7
chr11:2959457	preTSS_flank	SLC22A18AS	7	7	7	-0.40174	0.37166	95.58	14.111	4.2835	0.30968	-0.0901264509550434	0.865176362106179	E7
chr11:2959472	postTSS_flank	SLC22A18	7	7	7	-0.10619	0.82074	93.03	38.241	6.4618	0.087205	0.893729032202547	0.016340191319361	E7
chr11:2959472	preTSS_flank	SLC22A18AS	7	7	7	0.22173	0.63277	93.03	38.241	4.2835	0.30968	0.623275339254846	0.186149546198672	E7
chr11:2959998	postTSS_flank	SLC22A18	7	7	7	0.19859	0.66946	97.119	5.7967	6.4618	0.087205	-0.412615531442544	0.41620092525376	E7
chr11:2959998	preTSS_flank	SLC22A18AS	7	7	7	0.26208	0.57021	97.119	5.7967	4.2835	0.30968	-0.62438436830753	0.185133393541967	E7
chr11:2960088	preTSS_flank	PHLDA2	7	7	7	0.098506	0.83358	87.527	60.77	4.2656	0.31707	0.42611759131726	0.399510019863672	E7
chr11:2960088	postTSS_flank	SLC22A18	7	7	7	0.41442	0.35528	87.527	60.77	6.4618	0.087205	0.192463767527582	0.647943029947052	E7
chr11:2960088	preTSS_flank	SLC22A18AS	7	7	7	0.42818	0.33786	87.527	60.77	4.2835	0.30968	0.10227140543599	0.809574046210594	E7
chr11:2960103	preTSS_flank	PHLDA2	7	7	7	0.512	0.2401	93.147	8.3283	4.2656	0.31707	0.647318816418323	0.164642074667218	E7
chr11:2960103	postTSS_flank	SLC22A18	7	7	7	0.47992	0.27575	93.147	8.3283	6.4618	0.087205	0.667579210072764	0.0704607183316326	E7
chr11:2960103	preTSS_flank	SLC22A18AS	7	7	7	0.62375	0.13442	93.147	8.3283	4.2835	0.30968	0.409911912458508	0.313170955486919	E7
chr11:2960129	postTSS_flank	SLC22A18	7	7	7	-0.11592	0.80453	93.854	13.26	6.4618	0.087205	0.0718257192297962	0.892446693225759	E7
chr11:2960129	preTSS_flank	SLC22A18AS	7	7	7	0.034103	0.94214	93.854	13.26	4.2835	0.30968	0.377198908444341	0.461035382198616	E7
chr11:3177634	gene_body	OSBPL5	7	7	7	0.029968	0.94915	4.6071	14.296	7.6104	0.016714	-0.53269980766204	0.27653215702906	E3
chr11:3177656	gene_body	OSBPL5	7	7	7	-0.31479	0.49167	7.2514	18.84	7.6104	0.016714	-0.688345380934507	0.0590903105491632	E3
chr11:3177672	gene_body	OSBPL5	7	7	7	-0.02995	0.94918	4.77	18.955	7.6104	0.016714	-0.600141814988625	0.115731115048998	E3
chr11:3177730	gene_body	OSBPL5	7	7	7	-0.28135	0.54105	12.553	41.593	7.6104	0.016714	-0.711562341054755	0.047762983587166	E3
chr11:3178034	gene_body	OSBPL5	7	7	7	0.64777	0.11567	10.897	311.75	7.6104	0.016714	0.401339110693022	0.43031379765792	E3
chr11:3178060	gene_body	OSBPL5	7	7	7	0.68507	0.089431	10.004	130.34	7.6104	0.016714	0.171882721247478	0.744714941314665	E3
chr11:35965117	preTSS_flank	LDLRAD3	7	7	7	0.23576	0.6108	12.724	98.05	6.9859	0.014394	0.275594291681783	0.597074560732748	E3
chr11:437554	gene_body	ANO9	7	7	7	0.11395	0.80781	86.133	105.43	3.4173	0.059191	0.528886092312647	0.280641002264218	E8
chr11:437554	preTSS_flank	PTDSS2	7	7	7	-0.60259	0.15213	86.133	105.43	6.3891	0.015663	-0.4570206783379	0.362197457261558	E8
chr11:437554	preTSS_flank	SIGIRR	7	7	7	0.2279	0.62307	86.133	105.43	7.4283	0.011271	-0.308257766029333	0.552259116736291	E8
chr11:45132149	preTSS_flank	PRDM11	7	7	7	0.13527	0.77245	30.873	21.586	5.3851	0.020429	0.59389436884052	0.213894842966677	E8
chr11:45132169	preTSS_flank	PRDM11	7	7	7	-0.83917	0.018235	36.789	384.32	5.3851	0.020429	0.644833017057232	0.166814360270772	E8
chr11:45132174	preTSS_flank	PRDM11	7	7	7	0.26479	0.56606	1.4286	14.286	5.3851	0.020429	-0.579348081990268	0.228205288795825	E8
chr11:45132223	preTSS_flank	PRDM11	7	7	7	0.12404	0.79104	0.62143	2.7032	5.3851	0.020429	0.217847404006381	0.678398139645021	E8
chr11:4615541	postTSS_flank	TRIM68	7	7	7	0.033247	0.94359	91.986	59.494	5.9558	0.022957	-0.344715513072659	0.50340779317744	E5
chr11:5617966	gene_body	HBG2	7	7	7	0.93129	0.0022901	9.0086	245.83	0.20463	0.22308	-0.555535536841487	0.252421309178721	E3
chr11:5617966	preTSS_flank	TRIM34	7	7	7	-0.18052	0.69851	9.0086	245.83	2.6247	0.31727	-0.330639261655028	0.522114233323881	E3
chr11:5617966	preTSS_flank	TRIM6	7	7	7	-0.34678	0.44604	9.0086	245.83	3.0166	0.33489	-0.499824798172061	0.312697125075503	E3
chr11:5617966	postTSS_2k	TRIM6-TRIM34	7	7	7	nan	1	9.0086	245.83	0	0	-0.351114506850016	0.494971183166743	E3
chr11:5617971	gene_body	HBG2	7	7	7	0.8706	0.010776	6.9114	113.5	0.20463	0.22308	-0.555535536841487	0.252421309178721	E3
chr11:5617971	preTSS_flank	TRIM34	7	7	7	-0.24977	0.58907	6.9114	113.5	2.6247	0.31727	-0.330639261655028	0.522114233323881	E3
chr11:5617971	preTSS_flank	TRIM6	7	7	7	-0.34525	0.44818	6.9114	113.5	3.0166	0.33489	-0.499824798172061	0.312697125075503	E3
chr11:5617971	postTSS_2k	TRIM6-TRIM34	7	7	7	nan	1	6.9114	113.5	0	0	-0.351114506850016	0.494971183166743	E3
chr11:5617976	gene_body	HBG2	7	7	7	0.87871	0.0092092	8.3629	147.41	0.20463	0.22308	-0.517940778964328	0.188563673300539	E3
chr11:5617976	preTSS_flank	TRIM34	7	7	7	-0.16244	0.72785	8.3629	147.41	2.6247	0.31727	-0.318279752643634	0.442303602102222	E3
chr11:5617976	preTSS_flank	TRIM6	7	7	7	-0.32831	0.47219	8.3629	147.41	3.0166	0.33489	0.420427693543443	0.299665356531269	E3
chr11:5617976	postTSS_2k	TRIM6-TRIM34	7	7	7	nan	1	8.3629	147.41	0	0	-0.293220049991936	0.480912667511743	E3
chr11:5617991	gene_body	HBG2	7	7	7	0.94891	0.0011021	9.9157	333.69	0.20463	0.22308	-0.560183933038604	0.148705121308622	E3
chr11:5617991	preTSS_flank	TRIM34	7	7	7	-0.10619	0.82074	9.9157	333.69	2.6247	0.31727	-0.33905152341669	0.41131817961824	E3
chr11:5617991	preTSS_flank	TRIM6	7	7	7	-0.31048	0.49794	9.9157	333.69	3.0166	0.33489	0.236004804139224	0.57364775677747	E3
chr11:5617991	postTSS_2k	TRIM6-TRIM34	7	7	7	nan	1	9.9157	333.69	0	0	-0.325484897735979	0.431448435339691	E3
chr11:5618014	gene_body	HBG2	7	7	7	0.91361	0.0040195	11.413	329.23	0.20463	0.22308	-0.490034617870656	0.323785041700976	E3
chr11:5618014	preTSS_flank	TRIM34	7	7	7	-0.10087	0.82963	11.413	329.23	2.6247	0.31727	-0.324486952334397	0.530352476260094	E3
chr11:5618014	preTSS_flank	TRIM6	7	7	7	-0.29903	0.51474	11.413	329.23	3.0166	0.33489	0.698908793286163	0.122336022755114	E3
chr11:5618014	postTSS_2k	TRIM6-TRIM34	7	7	7	nan	1	11.413	329.23	0	0	-0.292234074164969	0.574127393906695	E3
chr11:5705359	preTSS_flank	HBG2	7	7	7	0.56884	0.18264	7.5657	15.948	0.20463	0.22308	0.122508775968678	0.817156166415205	E3
chr11:5705359	preTSS_flank	TRIM22	7	7	7	0.057216	0.90303	7.5657	15.948	10.203	0.013438	0.0571504978154269	0.914367585166208	E3
chr11:5705361	preTSS_flank	HBG2	7	7	7	0.23051	0.61898	8.6986	20.992	0.20463	0.22308	0.0447135733888076	0.932974337921922	E3
chr11:5705361	preTSS_flank	TRIM22	7	7	7	0.09276	0.8432	8.6986	20.992	10.203	0.013438	0.0921673295395915	0.862140477972676	E3
chr11:57056884	postTSS_flank	SSRP1	7	7	7	0.37021	0.41368	1.0543	3.814	8.5002	0.0008526	-0.371012845670247	0.469015789222808	E8
chr11:57056884	postTSS_flank	TNKS1BP1	7	7	7	-0.17796	0.70264	1.0543	3.814	5.9721	0.080451	-0.443008784274936	0.378958562996629	E8
chr11:57056919	postTSS_flank	SSRP1	7	7	7	0.15748	0.73595	1.16	4.6747	8.5002	0.0008526	0.0597996895274523	0.910407387639437	E8
chr11:57056919	postTSS_flank	TNKS1BP1	7	7	7	0.3292	0.47092	1.16	4.6747	5.9721	0.080451	0.211256765866749	0.687828984784508	E8
chr11:57056921	postTSS_flank	SSRP1	7	7	7	-0.11905	0.79932	0.31	0.6727	8.5002	0.0008526	0.0478516308066859	0.928277338609372	E8
chr11:57056921	postTSS_flank	TNKS1BP1	7	7	7	0.2128	0.64686	0.31	0.6727	5.9721	0.080451	0.855161422373217	0.029948093046186	E8
chr11:57136251	postTSS_flank	PRG2	7	7	7	-0.59524	0.15854	13.869	241.87	4.5113	0.12459	-0.444097055030363	0.377647315289118	E3
chr11:57136251	preTSS_flank	SSRP1	7	7	7	-0.23408	0.61341	13.869	241.87	8.5002	0.0008526	0.342993490093304	0.405546176189665	E3
chr11:57136251	preTSS_flank	TNKS1BP1	7	7	7	0.27223	0.55478	13.869	241.87	5.9721	0.080451	0.194159090693101	0.644997435331173	E3
chr11:57136305	postTSS_flank	PRG2	7	7	7	-0.07366	0.87529	23.476	1276	4.5113	0.12459	-0.354821193029907	0.490103863754727	E3
chr11:57136305	preTSS_flank	SSRP1	7	7	7	-0.90097	0.0056167	23.476	1276	8.5002	0.0008526	0.366542766332535	0.474809020524223	E3
chr11:57136305	preTSS_flank	TNKS1BP1	7	7	7	0.050681	0.91407	23.476	1276	5.9721	0.080451	0.52827002677772	0.281306912309317	E3
chr11:57193867	preTSS_flank	PRG2	7	7	7	-0.67464	0.096418	84.07	90.674	4.5113	0.12459	-0.0124986004429665	0.981253075570066	E2
chr11:57193867	postTSS_2k	SLC43A3	7	7	7	0.3125	0.49501	84.07	90.674	8.6661	0.0056456	-0.286377830956186	0.582176500426451	E2
chr11:57193931	preTSS_flank	PRG2	7	7	7	-0.0632	0.89292	55.437	190.46	4.5113	0.12459	0.467609558838721	0.349709110750695	E2
chr11:57193931	postTSS_2k	SLC43A3	7	7	7	0.74684	0.053745	55.437	190.46	8.6661	0.0056456	0.908155620188182	0.0122657135682851	E2
chr11:57194869	preTSS_flank	PRG2	7	7	7	-0.091778	0.84485	2.5371	23.143	4.5113	0.12459	-0.506681067877848	0.305017425248717	E3
chr11:57194869	postTSS_2k	SLC43A3	7	7	7	0.18025	0.69895	2.5371	23.143	8.6661	0.0056456	0.252472897061693	0.629337289275603	E3
chr11:57529401	postTSS_flank	C11orf31	7	7	7	-0.46604	0.29187	1.7486	9.7393	7.9048	0.0092226	NA	NA	E3
chr11:57529401	postTSS_2k	CTNND1	7	7	7	-0.0021663	0.99632	1.7486	9.7393	5.6326	0.0083823	-0.343300748271764	0.505278801742372	E3
chr11:57529401	preTSS_flank	MED19	7	7	7	0.18187	0.69634	1.7486	9.7393	5.8542	0.007059	-0.153122239247073	0.772111725307395	E3
chr11:57529401	postTSS_flank	TMX2	7	7	7	0.74631	0.054011	1.7486	9.7393	7.6719	0.0052282	0.484117126928139	0.330555428096901	E3
chr11:57529401	gene_body	TMX2-CTNND1	7	7	7	nan	1	1.7486	9.7393	0	0	-0.144466322094796	0.784808060361505	E3
chr11:57529420	postTSS_flank	C11orf31	7	7	7	-0.47311	0.28361	2.74	12.748	7.9048	0.0092226	NA	NA	E3
chr11:57529420	postTSS_2k	CTNND1	7	7	7	0.5781	0.17399	2.74	12.748	5.6326	0.0083823	-0.343300748271764	0.505278801742372	E3
chr11:57529420	preTSS_flank	MED19	7	7	7	0.023778	0.95964	2.74	12.748	5.8542	0.007059	-0.153122239247073	0.772111725307395	E3
chr11:57529420	postTSS_flank	TMX2	7	7	7	0.093303	0.84229	2.74	12.748	7.6719	0.0052282	0.484117126928139	0.330555428096901	E3
chr11:57529420	gene_body	TMX2-CTNND1	7	7	7	nan	1	2.74	12.748	0	0	-0.144466322094796	0.784808060361505	E3
chr11:57543006	postTSS_flank	C11orf31	7	7	7	-0.6617	0.10546	40.44	108.45	7.9048	0.0092226	NA	NA	E2
chr11:57543006	gene_body	CTNND1	7	7	7	-0.021945	0.96275	40.44	108.45	5.6326	0.0083823	0.5304439841676	0.176233726354885	E2
chr11:58869903	preTSS_flank	FAM111A	7	7	7	0.038578	0.93456	0.59571	2.4841	9.4875	0.0061044	-0.577705962474084	0.229844057386095	E3
chr11:58869911	preTSS_flank	FAM111A	7	7	7	0.30457	0.50659	1.6414	8.507	9.4875	0.0061044	-0.577705962474084	0.229844057386095	E3
chr11:60897290	postTSS_flank	CD5	7	7	7	-0.044124	0.92517	4.1586	11.108	4.3456	0.36696	0.114682404652167	0.828730547607543	E1
chr11:60897290	postTSS_flank	VPS37C	7	7	7	0.42225	0.34533	4.1586	11.108	7.045	0.016864	-0.0330817471076807	0.950395481703441	E1
chr11:60914879	postTSS_flank	CD5	7	7	7	0.38674	0.39143	11.641	52.903	4.3456	0.36696	0.426000732692341	0.292623916793795	E2
chr11:60914879	gene_body	VPS37C	7	7	7	0.87075	0.010747	11.641	52.903	7.045	0.016864	0.432214817338916	0.284868327934679	E2
chr11:60914909	postTSS_flank	CD5	7	7	7	-0.13527	0.77246	5.3514	41.263	4.3456	0.36696	0.0821287779719608	0.846699602315686	E2
chr11:60914909	gene_body	VPS37C	7	7	7	-0.16727	0.71999	5.3514	41.263	7.045	0.016864	0.471453136893065	0.238277370374413	E2
chr11:61439113	preTSS_flank	DAGLA	7	7	7	0.047786	0.91897	7.68	16.034	6.5302	0.0148	-0.48624484676463	0.328115149303528	E3
chr11:61451513	gene_body	DAGLA	7	7	7	0.035608	0.93959	7.0557	46.557	6.5302	0.0148	0.0408824422088955	0.938710501613794	E8
chr11:61451565	gene_body	DAGLA	7	7	7	-0.23957	0.60486	11.62	192.44	6.5302	0.0148	0.534234086300176	0.274885693117582	E8
chr11:61784103	preTSS_flank	FTH1	7	7	7	-0.96344	0.00048142	91.104	53.55	12.036	0.0074085	0.960415674452237	0.00231936553108847	E4
chr11:61784119	preTSS_flank	FTH1	7	7	7	0.32118	0.48244	85.637	296.04	12.036	0.0074085	0.615427304140707	0.193405825429073	E4
chr11:61784134	preTSS_flank	FTH1	7	7	7	-0.71959	0.068293	94.984	50.695	12.036	0.0074085	0.324962631838467	0.529714194904916	E4
chr11:62105037	postTSS_2k	ASRGL1	7	7	7	-0.16411	0.72513	1.02	7.2828	7.3632	0.036976	-0.231750721070821	0.658597398227112	E4
chr11:62572435	postTSS_2k	NXF1	7	7	7	0.32128	0.48229	3.6086	56.086	9.3685	0.0065861	0.462565867092328	0.248464954100619	E4
chr11:62572435	postTSS_flank	POLR2G	7	7	7	0.54409	0.20674	3.6086	56.086	8.0842	0.0075787	0.0223228360410389	0.958158584932297	E4
chr11:62572435	postTSS_flank	STX5	7	7	7	0.3026	0.50949	3.6086	56.086	8.2936	0.0035548	-0.17744739149809	0.674204401394653	E4
chr11:62572435	postTSS_flank	TMEM179B	7	7	7	0.40646	0.36553	3.6086	56.086	7.7676	0.0020014	0.764591827322216	0.0271269383142063	E4
chr11:62572435	preTSS_flank	TMEM223	7	7	7	0.016525	0.97195	3.6086	56.086	5.7727	0.0065097	0.381569379508376	0.350967562332769	E4
chr11:62572435	postTSS_flank	WDR74	7	7	7	0.40792	0.36365	3.6086	56.086	7.5091	0.013284	-0.136369410390557	0.747459682033417	E4
chr11:62572475	postTSS_2k	NXF1	7	7	7	0.69018	0.086113	0.57143	2.2857	9.3685	0.0065861	0.462565867092328	0.248464954100619	E4
chr11:62572475	postTSS_flank	POLR2G	7	7	7	-0.44954	0.31155	0.57143	2.2857	8.0842	0.0075787	0.0223228360410389	0.958158584932297	E4
chr11:62572475	postTSS_flank	STX5	7	7	7	0.010721	0.9818	0.57143	2.2857	8.2936	0.0035548	-0.17744739149809	0.674204401394653	E4
chr11:62572475	postTSS_flank	TMEM179B	7	7	7	-0.1882	0.68613	0.57143	2.2857	7.7676	0.0020014	0.764591827322216	0.0271269383142063	E4
chr11:62572475	preTSS_flank	TMEM223	7	7	7	0.57222	0.17946	0.57143	2.2857	5.7727	0.0065097	0.381569379508376	0.350967562332768	E4
chr11:62572475	postTSS_flank	WDR74	7	7	7	-0.43016	0.33538	0.57143	2.2857	7.5091	0.013284	-0.136369410390557	0.747459682033417	E4
chr11:63591941	gene_body	C11orf84	7	7	7	0.64934	0.1145	94.626	37.752	5.4787	0.025163	0.013392516342894	0.979912426523136	E1
chr11:63591941	preTSS_flank	MARK2	7	7	7	-0.32717	0.47382	94.626	37.752	8.4287	0.010184	-0.225736497571611	0.667146677196353	E1
chr11:63591968	gene_body	C11orf84	7	7	7	0.46026	0.2987	96.627	21.763	5.4787	0.025163	0.265281044294214	0.611412881970014	E1
chr11:63591968	preTSS_flank	MARK2	7	7	7	-0.081122	0.86273	96.627	21.763	8.4287	0.010184	0.492747387912081	0.320698448140398	E1
chr11:63591976	gene_body	C11orf84	7	7	7	-0.40368	0.36914	97.164	29.805	5.4787	0.025163	0.595055865626853	0.212768308588092	E1
chr11:63591976	preTSS_flank	MARK2	7	7	7	-0.62906	0.13016	97.164	29.805	8.4287	0.010184	0.573756458816916	0.233804613373044	E1
chr11:63608208	postTSS_flank	C11orf84	7	7	7	-0.274	0.55211	3.5186	23.871	5.4787	0.025163	-0.530220323720792	0.279200886415236	E2
chr11:63608208	preTSS_flank	MARK2	7	7	7	0.68745	0.087874	3.5186	23.871	8.4287	0.010184	0.567479849341938	0.240153952802182	E2
chr11:63636169	preTSS_flank	MARK2	7	7	7	-0.2326	0.61573	0.35714	0.89286	8.4287	0.010184	-0.525511746875117	0.284295723837346	E2
chr11:63775471	postTSS_flank	COX8A	7	7	7	-0.78128	0.038044	1.3843	3.2178	8.5439	0.016593	0.425595470606331	0.400151168061572	E7
chr11:63775471	postTSS_flank	OTUB1	7	7	7	-0.35595	0.43327	1.3843	3.2178	8.33	0.010551	0.0661403927572432	0.900934078143097	E7
chr11:63775505	postTSS_flank	COX8A	7	7	7	-0.31425	0.49247	2.1986	9.165	8.5439	0.016593	-0.576465892246478	0.231084695015822	E7
chr11:63775505	postTSS_flank	OTUB1	7	7	7	-0.20719	0.65576	2.1986	9.165	8.33	0.010551	0.0661403927572432	0.900934078143097	E7
chr11:63775518	postTSS_flank	COX8A	7	7	7	0.50968	0.2426	4.7257	51.304	8.5439	0.016593	-0.416396850038496	0.411503487167629	E7
chr11:63775518	postTSS_flank	OTUB1	7	7	7	0.83837	0.018454	4.7257	51.304	8.33	0.010551	0.404058285990377	0.426896474882579	E7
chr11:63775549	postTSS_flank	COX8A	7	7	7	-0.43495	0.32943	3.6714	23.69	8.5439	0.016593	-0.462191507216563	0.356079642693951	E7
chr11:63775549	postTSS_flank	OTUB1	7	7	7	-0.3256	0.47607	3.6714	23.69	8.33	0.010551	0.090304867769701	0.864910915050507	E7
chr11:63775560	postTSS_flank	COX8A	7	7	7	0.71993	0.068097	3.5486	30.562	8.5439	0.016593	0.0955019108370219	0.857182651823457	E7
chr11:63775560	postTSS_flank	OTUB1	7	7	7	0.74535	0.054491	3.5486	30.562	8.33	0.010551	0.476000376792034	0.339924650870099	E7
chr11:63775564	postTSS_flank	COX8A	7	7	7	-0.46892	0.28849	28.697	230.79	8.5439	0.016593	0.0377306706126696	0.943430850838459	E7
chr11:63775564	postTSS_flank	OTUB1	7	7	7	-0.38541	0.3932	28.697	230.79	8.33	0.010551	0.335778565645358	0.515261205659902	E7
chr11:63976674	preTSS_flank	DNAJC4	7	7	7	-0.20065	0.66618	93.401	84.849	7.2492	0.0030986	-0.609674476243675	0.198797191491277	E2
chr11:63976674	gene_body	FERMT3	7	7	7	-0.30072	0.51225	93.401	84.849	9.6814	0.020631	-0.792252343148866	0.0602555335924837	E2
chr11:63976674	preTSS_flank	FKBP2	7	7	7	-0.50976	0.24251	93.401	84.849	6.8866	0.011604	NA	NA	E2
chr11:63976674	preTSS_flank	MACROD1	7	7	7	-0.38699	0.3911	93.401	84.849	3.6832	0.11427	NA	NA	E2
chr11:63976674	preTSS_flank	NUDT22	7	7	7	-0.32802	0.47261	93.401	84.849	7.3065	0.014311	-0.708186761159172	0.11530777627531	E2
chr11:63976674	preTSS_flank	PLCB3	7	7	7	-0.54514	0.20568	93.401	84.849	7.9904	0.020729	-0.0421986851272119	0.936739544520925	E2
chr11:63976674	postTSS_flank	STIP1	7	7	7	-0.28707	0.53248	93.401	84.849	8.4311	0.016809	0.05166141396004	0.922576818677514	E2
chr11:63976674	postTSS_flank	TRPT1	7	7	7	0.00035031	0.99941	93.401	84.849	6.0299	0.039581	NA	NA	E2
chr11:63976674	preTSS_flank	VEGFB	7	7	7	-0.25338	0.58353	93.401	84.849	5.1325	0.04358	0.897574062135057	0.0151993301385831	E2
chr11:63976699	preTSS_flank	DNAJC4	7	7	7	0.78225	0.037646	67.376	674.46	7.2492	0.0030986	-0.129429593742941	0.76001614992496	E2
chr11:63976699	gene_body	FERMT3	7	7	7	0.34251	0.45203	67.376	674.46	9.6814	0.020631	0.205188283059193	0.625934181388604	E2
chr11:63976699	preTSS_flank	MACROD1	7	7	7	0.18728	0.68761	67.376	674.46	3.6832	0.11427	0.44368002443729	0.378149605461873	E2
chr11:63976699	preTSS_flank	NUDT22	7	7	7	0.38521	0.39347	67.376	674.46	7.3065	0.014311	-0.128667933687221	0.761397092088858	E2
chr11:63976699	preTSS_flank	PLCB3	7	7	7	-0.027517	0.9533	67.376	674.46	7.9904	0.020729	0.339399153273296	0.410807754061328	E2
chr11:63976699	postTSS_flank	STIP1	7	7	7	-0.24747	0.59263	67.376	674.46	8.4311	0.016809	-0.341001914207152	0.408457940759088	E2
chr11:63976699	postTSS_flank	TRPT1	7	7	7	0.41939	0.34894	67.376	674.46	6.0299	0.039581	NA	NA	E2
chr11:63976699	preTSS_flank	VEGFB	7	7	7	-0.69359	0.083933	67.376	674.46	5.1325	0.04358	-0.21347560697576	0.611727576609822	E2
chr11:64037103	postTSS_flank	BAD	7	7	7	-0.37669	0.4049	0.51571	0.7884	6.5027	0.021431	0.258947390389542	0.620260611332975	E4
chr11:64037103	postTSS_flank	DNAJC4	7	7	7	-0.17117	0.71366	0.51571	0.7884	7.2492	0.0030986	-0.567372477198131	0.24026315470931	E4
chr11:64037103	postTSS_flank	NUDT22	7	7	7	-0.56496	0.18632	0.51571	0.7884	7.3065	0.014311	-0.340555745997612	0.508914904960733	E4
chr11:64037103	postTSS_flank	PLCB3	7	7	7	-0.5174	0.23432	0.51571	0.7884	7.9904	0.020729	0.73713029717938	0.0945685095834421	E4
chr11:64037103	postTSS_flank	VEGFB	7	7	7	-0.35401	0.43595	0.51571	0.7884	5.1325	0.04358	0.285433185116528	0.583477643277582	E4
chr11:64147083	postTSS_flank	CCDC88B	7	7	7	0.061904	0.89511	75.907	419.7	9.2722	0.039718	0.124501584823798	0.81421255017502	E5
chr11:64147083	postTSS_flank	RPS6KA4	7	7	7	0.46778	0.28982	75.907	419.7	9.041	0.018272	0.452036049275249	0.36812967848494	E5
chr11:64147099	postTSS_flank	CCDC88B	7	7	7	0.046275	0.92153	92.754	21.288	9.2722	0.039718	-0.452377112469843	0.189282466686552	E5
chr11:64147099	postTSS_flank	RPS6KA4	7	7	7	0.23284	0.61535	92.754	21.288	9.041	0.018272	0.613490882612611	0.195213783910911	E5
chr11:64147135	postTSS_flank	CCDC88B	7	7	7	-0.060295	0.89783	95.453	15.778	9.2722	0.039718	0.053520940845501	0.883257732093486	E5
chr11:64147135	postTSS_flank	RPS6KA4	7	7	7	-0.19006	0.68314	95.453	15.778	9.041	0.018272	-0.0450568681968676	0.901637949827744	E5
chr11:64889389	preTSS_flank	CDCA5	7	7	7	0.2953	0.52025	1.1429	9.1429	2.7436	0.24008	0.796345468031406	0.0579894495834914	E3
chr11:64889389	postTSS_2k	FAU	7	7	7	-0.24113	0.60243	1.1429	9.1429	9.9285	0.014948	0.44894147604014	0.371829515013216	E3
chr11:64889389	preTSS_2k	MRPL49	7	7	7	0.35346	0.43672	1.1429	9.1429	7.2641	0.0036551	NA	NA	E3
chr11:64889389	postTSS_flank	SYVN1	7	7	7	0.15049	0.7474	1.1429	9.1429	7.1709	0.020306	-0.417522826251375	0.410108158774162	E3
chr11:64889389	postTSS_flank	TM7SF2	7	7	7	-0.84618	0.016377	1.1429	9.1429	5.073	0.074852	-0.393070718529156	0.440759537263762	E3
chr11:64889406	preTSS_flank	CDCA5	7	7	7	0.2953	0.52025	0.59571	2.4841	2.7436	0.24008	-0.397374511396514	0.43531224250564	E4
chr11:64889406	postTSS_2k	FAU	7	7	7	-0.24113	0.60243	0.59571	2.4841	9.9285	0.014948	0.116054344469046	0.826700028699153	E4
chr11:64889406	preTSS_2k	MRPL49	7	7	7	0.35346	0.43672	0.59571	2.4841	7.2641	0.0036551	NA	NA	E4
chr11:64889406	postTSS_flank	SYVN1	7	7	7	0.15049	0.7474	0.59571	2.4841	7.1709	0.020306	-0.0511170095705078	0.923391268705258	E4
chr11:64889406	postTSS_flank	TM7SF2	7	7	7	-0.84618	0.016377	0.59571	2.4841	5.073	0.074852	-0.016299192024522	0.975553377014726	E4
chr11:64936805	preTSS_flank	CAPN1	7	7	7	-0.72504	0.06523	11.871	253.04	8.9992	0.017885	-0.441277364490732	0.381047977849751	E2
chr11:64936805	preTSS_flank	FAU	7	7	7	-0.61923	0.13811	11.871	253.04	9.9285	0.014948	NA	NA	E2
chr11:64936805	postTSS_flank	MRPL49	7	7	7	0.059533	0.89911	11.871	253.04	7.2641	0.0036551	0.493186876618186	0.320199419664208	E2
chr11:64936805	preTSS_flank	SLC22A20	7	7	7	0.43791	0.32576	11.871	253.04	2.4295	0.56733	0.113731480816197	0.830138328582591	E2
chr11:64936805	preTSS_flank	SYVN1	7	7	7	-0.012601	0.97861	11.871	253.04	7.1709	0.020306	NA	NA	E2
chr11:65255553	preTSS_flank	MALAT1	7	7	7	0.37536	0.40669	1.3443	5.5144	13.579	0.038726	NA	NA	E3
chr11:65255553	preTSS_flank	SCYL1	7	7	7	-0.21151	0.64891	1.3443	5.5144	8.3221	0.014619	-0.52233492190886	0.287752920278827	E3
chr11:65255593	preTSS_flank	MALAT1	7	7	7	-0.52767	0.22351	17.986	268.6	13.579	0.038726	NA	NA	E3
chr11:65255593	preTSS_flank	SCYL1	7	7	7	0.51977	0.2318	17.986	268.6	8.3221	0.014619	-0.333507962584741	0.518285694766992	E3
chr11:65261410	preTSS_flank	MALAT1	7	7	7	0.8229	0.022987	93.971	39.625	13.579	0.038726	-0.209355329725427	0.690554991253159	E2
chr11:65261410	preTSS_flank	SCYL1	7	7	7	-0.69347	0.084011	93.971	39.625	8.3221	0.014619	0.369151244607999	0.36815222612596	E2
chr11:65261430	preTSS_flank	MALAT1	7	7	7	0.076576	0.87038	84.09	29.308	13.579	0.038726	-0.293810704283376	0.571965508426997	E2
chr11:65261430	preTSS_flank	SCYL1	7	7	7	-0.1195	0.79858	84.09	29.308	8.3221	0.014619	0.141317327334351	0.738536613427676	E2
chr11:65345390	postTSS_2k	EHBP1L1	6	7	6	-0.20825	0.69214	4.23	19.194	10.233	0.023516	0.462394288048835	0.355840477320744	E2
chr11:65345390	postTSS_flank	KCNK7	6	7	6	-0.34633	0.50127	4.23	19.194	4.0684	0.078301	NA	NA	E2
chr11:65345390	preTSS_flank	LTBP3	6	7	6	0.15528	0.76896	4.23	19.194	5.0041	0.035438	0.100291541106277	0.850067074219001	E2
chr11:65345390	postTSS_flank	MAP3K11	6	7	6	0.17717	0.73703	4.23	19.194	8.9455	0.027712	NA	NA	E2
chr11:65345390	preTSS_flank	PCNXL3	6	7	6	0.36387	0.47829	4.23	19.194	7.858	0.013062	NA	NA	E2
chr11:65345390	postTSS_flank	SSSCA1	6	7	6	0.032778	0.95085	4.23	19.194	6.2414	0.012606	-0.7344241994398	0.0964301609881761	E2
chr11:65345433	postTSS_2k	EHBP1L1	6	7	6	-0.02282	0.96578	71.827	351.56	10.233	0.023516	0.147600366361997	0.727242545215427	E2
chr11:65345433	postTSS_flank	KCNK7	6	7	6	-0.30504	0.55663	71.827	351.56	4.0684	0.078301	NA	NA	E2
chr11:65345433	preTSS_flank	LTBP3	6	7	6	0.34504	0.50297	71.827	351.56	5.0041	0.035438	0.194966393944417	0.643596173510087	E2
chr11:65345433	postTSS_flank	MAP3K11	6	7	6	0.19406	0.71256	71.827	351.56	8.9455	0.027712	NA	NA	E2
chr11:65345433	preTSS_flank	PCNXL3	6	7	6	-0.088728	0.86726	71.827	351.56	7.858	0.013062	0.667927274225238	0.147099231982391	E2
chr11:65345433	postTSS_flank	SSSCA1	6	7	6	0.54127	0.26738	71.827	351.56	6.2414	0.012606	-0.670437924860569	0.068824943952138	E2
chr11:65345435	postTSS_2k	EHBP1L1	6	7	6	0.54131	0.26734	56.488	238.43	10.233	0.023516	0.0171816656281387	0.967790716627251	E2
chr11:65345435	postTSS_flank	KCNK7	6	7	6	0.073525	0.88991	56.488	238.43	4.0684	0.078301	NA	NA	E2
chr11:65345435	preTSS_flank	LTBP3	6	7	6	-0.43941	0.3833	56.488	238.43	5.0041	0.035438	-0.507664061333711	0.199030797827983	E2
chr11:65345435	postTSS_flank	MAP3K11	6	7	6	0.31779	0.53936	56.488	238.43	8.9455	0.027712	NA	NA	E2
chr11:65345435	preTSS_flank	PCNXL3	6	7	6	0.55218	0.25591	56.488	238.43	7.858	0.013062	-0.489290575984421	0.324633506698226	E2
chr11:65345435	postTSS_flank	SSSCA1	6	7	6	0.061341	0.9081	56.488	238.43	6.2414	0.012606	0.111723112804394	0.792255803398632	E2
chr11:65345450	postTSS_2k	EHBP1L1	6	7	6	0.11515	0.82804	63.093	58.965	10.233	0.023516	0.255484520760687	0.541403431957503	E2
chr11:65345450	postTSS_flank	KCNK7	6	7	6	-0.18821	0.72102	63.093	58.965	4.0684	0.078301	NA	NA	E2
chr11:65345450	preTSS_flank	LTBP3	6	7	6	-0.52792	0.28169	63.093	58.965	5.0041	0.035438	-0.433233973099498	0.283606049065027	E2
chr11:65345450	postTSS_flank	MAP3K11	6	7	6	0.024543	0.96319	63.093	58.965	8.9455	0.027712	NA	NA	E2
chr11:65345450	preTSS_flank	PCNXL3	6	7	6	0.32291	0.53247	63.093	58.965	7.858	0.013062	0.0244927949510691	0.963268154150558	E2
chr11:65345450	postTSS_flank	SSSCA1	6	7	6	-0.25746	0.62235	63.093	58.965	6.2414	0.012606	-0.211786217118673	0.614615229244662	E2
chr11:65345455	postTSS_2k	EHBP1L1	6	7	6	-0.30434	0.55758	43.847	617.29	10.233	0.023516	0.107219937522342	0.800498069214331	E2
chr11:65345455	postTSS_flank	KCNK7	6	7	6	0.046816	0.92983	43.847	617.29	4.0684	0.078301	NA	NA	E2
chr11:65345455	preTSS_flank	LTBP3	6	7	6	-0.2289	0.66264	43.847	617.29	5.0041	0.035438	-0.382479559346223	0.349722754077389	E2
chr11:65345455	postTSS_flank	MAP3K11	6	7	6	-0.3244	0.53047	43.847	617.29	8.9455	0.027712	NA	NA	E2
chr11:65345455	preTSS_flank	PCNXL3	6	7	6	-0.14379	0.7858	43.847	617.29	7.858	0.013062	0.197141748192346	0.708118321808648	E2
chr11:65345455	postTSS_flank	SSSCA1	6	7	6	-0.49817	0.31456	43.847	617.29	6.2414	0.012606	-0.395196145973965	0.332544503456913	E2
chr11:65420730	preTSS_flank	MAP3K11	7	7	7	-0.85984	0.01308	1.1486	2.449	8.9455	0.027712	-0.665615969160566	0.149024832788514	E3
chr11:65420730	postTSS_flank	PCNXL3	7	7	7	-0.83464	0.019497	1.1486	2.449	7.858	0.013062	0.122960765038803	0.816488395847189	E3
chr11:65420730	postTSS_flank	RELA	7	7	7	-0.83592	0.019134	1.1486	2.449	8.2567	0.010529	0.632657226991243	0.177626321491761	E3
chr11:65420730	postTSS_flank	SIPA1	7	7	7	-0.6241	0.13414	1.1486	2.449	8.9921	0.0085416	0.0576139406192498	0.913674709953361	E3
chr11:65420755	preTSS_flank	MAP3K11	7	7	7	0.10693	0.81951	0.79429	4.4162	8.9455	0.027712	0.1488230590319	0.778413500547094	E3
chr11:65420755	postTSS_flank	PCNXL3	7	7	7	0.39632	0.37876	0.79429	4.4162	7.858	0.013062	0.712930273303124	0.111784973408106	E3
chr11:65420755	postTSS_flank	RELA	7	7	7	0.37445	0.40793	0.79429	4.4162	8.2567	0.010529	0.0535896359023173	0.919692496819702	E3
chr11:65420755	postTSS_flank	SIPA1	7	7	7	-0.022956	0.96104	0.79429	4.4162	8.9921	0.0085416	0.554477401216194	0.253519602732422	E3
chr11:66108998	gene_body	BRMS1	7	7	7	0.21197	0.64818	97.551	13.92	8.0084	0.017664	-0.204943697841152	0.696888467565598	E1
chr11:66108998	preTSS_flank	CD248	7	7	7	-0.6819	0.091522	97.551	13.92	0.22333	0.16056	NA	NA	E1
chr11:66108998	preTSS_flank	RIN1	7	7	7	0.47034	0.28683	97.551	13.92	7.2293	0.01657	NA	NA	E1
chr11:66108998	postTSS_flank	SLC29A2	7	7	7	0.025022	0.95753	97.551	13.92	3.5357	0.2115	NA	NA	E1
chr11:66109019	gene_body	BRMS1	7	7	7	-0.77196	0.042001	89.656	122.7	8.0084	0.017664	0.598145874257131	0.209783051530157	E1
chr11:66109019	preTSS_flank	CD248	7	7	7	0.14475	0.75683	89.656	122.7	0.22333	0.16056	NA	NA	E1
chr11:66109019	preTSS_flank	RIN1	7	7	7	-0.94233	0.0014872	89.656	122.7	7.2293	0.01657	NA	NA	E1
chr11:66109019	postTSS_flank	SLC29A2	7	7	7	0.15291	0.74343	89.656	122.7	3.5357	0.2115	NA	NA	E1
chr11:66115835	preTSS_2k	B3GNT1	7	7	7	0.80159	0.030169	31.776	176.69	4.5174	0.010716	NA	NA	E8
chr11:66115835	preTSS_flank	BRMS1	7	7	7	-0.49673	0.25679	31.776	176.69	8.0084	0.017664	-0.225748391891694	0.667129744911836	E8
chr11:66115835	preTSS_flank	CD248	7	7	7	0.20954	0.65203	31.776	176.69	0.22333	0.16056	NA	NA	E8
chr11:66115835	preTSS_flank	RIN1	7	7	7	-0.38724	0.39076	31.776	176.69	7.2293	0.01657	NA	NA	E8
chr11:66115835	postTSS_flank	SLC29A2	7	7	7	0.53763	0.21326	31.776	176.69	3.5357	0.2115	NA	NA	E8
chr11:66115867	preTSS_2k	B3GNT1	7	7	7	-0.15732	0.73621	65.283	672.74	4.5174	0.010716	NA	NA	E8
chr11:66115867	preTSS_flank	BRMS1	7	7	7	0.1313	0.77901	65.283	672.74	8.0084	0.017664	0.467059691911632	0.350353773352601	E8
chr11:66115867	preTSS_flank	CD248	7	7	7	0.13653	0.77037	65.283	672.74	0.22333	0.16056	NA	NA	E8
chr11:66115867	preTSS_flank	RIN1	7	7	7	0.47739	0.27866	65.283	672.74	7.2293	0.01657	NA	NA	E8
chr11:66115867	postTSS_flank	SLC29A2	7	7	7	-0.37106	0.41253	65.283	672.74	3.5357	0.2115	NA	NA	E8
chr11:68025176	postTSS_flank	C11orf24	7	7	7	-0.14111	0.76282	4.3857	83.651	6.1965	0.010429	0.907241482422016	0.0125071601193709	E3
chr11:68025176	preTSS_flank	SUV420H1	7	7	7	0.49949	0.25373	4.3857	83.651	8.1383	0.008872	0.207711715856993	0.692913199644404	E3
chr11:68192512	preTSS_flank	PPP6R3	7	7	7	-0.12786	0.78471	97.17	15.385	9.7602	0.001021	-0.559861548803491	0.247950565452335	E5
chr11:68192521	preTSS_flank	PPP6R3	7	7	7	-0.22886	0.62157	92.943	42.413	9.7602	0.001021	-0.221257088112131	0.673530154911286	E5
chr11:68192529	preTSS_flank	PPP6R3	7	7	7	-0.010558	0.98208	91.001	148.98	9.7602	0.001021	-0.0146166895990416	0.978076527011872	E5
chr11:68209467	preTSS_flank	PPP6R3	7	7	7	0.051472	0.91273	86.724	132.85	9.7602	0.001021	-0.42089215223426	0.405942336924277	E5
chr11:71158810	postTSS_2k	DHCR7	7	7	7	-0.39451	0.38114	22.4	23.624	5.0405	0.048737	0.219869521816407	0.675510250176254	E3
chr11:71158810	preTSS_flank	NADSYN1	7	7	7	0.39048	0.38647	22.4	23.624	8.8883	0.018174	-0.653695988208993	0.159124194278787	E3
chr11:71158907	postTSS_2k	DHCR7	7	7	7	-0.20103	0.66557	19.157	148.42	5.0405	0.048737	-0.675486972327861	0.140876034322596	E3
chr11:71158907	preTSS_flank	NADSYN1	7	7	7	0.69653	0.082075	19.157	148.42	8.8883	0.018174	0.248282761021912	0.635228470622085	E3
chr11:74164537	postTSS_flank	KCNE3	7	7	7	0.25086	0.5874	10.587	51.561	9.2945	0.012763	0.517146080860392	0.189362407241984	E2
chr11:74164537	postTSS_flank	LIPT2	7	7	7	0.20081	0.66592	10.587	51.561	4.2527	0.026759	NA	NA	E2
chr11:75057747	gene_body	ARRB1	7	7	7	-0.10758	0.81841	92.769	96.972	9.9681	0.0075798	-0.825280074803873	0.0431237362471003	E2
chr11:75057940	gene_body	ARRB1	7	7	7	-0.14155	0.76209	72.349	100.17	9.9681	0.0075798	0.256342215577466	0.623908970784783	E2
chr11:75058017	gene_body	ARRB1	7	7	7	0.17883	0.70124	94.226	31.892	9.9681	0.0075798	0.06412074504047	0.903950697697323	E2
chr11:75058019	gene_body	ARRB1	7	7	7	-0.064407	0.89089	77.271	304.98	9.9681	0.0075798	0.529419170167761	0.280065280204388	E2
chr11:75058037	gene_body	ARRB1	7	7	7	0.049672	0.91578	91.207	84.28	9.9681	0.0075798	0.363517627943389	0.478742088521587	E2
chr11:75062013	postTSS_2k	ARRB1	7	7	7	-0.81471	0.025618	4.7671	15.217	9.9681	0.0075798	-0.488011344782147	0.326094171458691	E3
chr11:75062013	preTSS_flank	RPS3	7	7	7	-0.78431	0.036806	4.7671	15.217	10.593	0.016182	0.0738171349779679	0.889475411188497	E3
chr11:75062094	postTSS_2k	ARRB1	7	7	7	0.40334	0.36958	4.0386	51.57	9.9681	0.0075798	-0.289762791709226	0.577520413080088	E3
chr11:75062094	preTSS_flank	RPS3	7	7	7	0.86829	0.01125	4.0386	51.57	10.593	0.016182	-0.336572592120936	0.514204770194904	E3
chr11:75062114	postTSS_2k	ARRB1	7	7	7	0.32759	0.47322	10.923	123.2	9.9681	0.0075798	-0.208813535798933	0.691332154284259	E3
chr11:75062114	preTSS_flank	RPS3	7	7	7	0.71386	0.07159	10.923	123.2	10.593	0.016182	-0.625378168832216	0.18422477665228	E3
chr11:75062134	postTSS_2k	ARRB1	7	7	7	0.29297	0.5237	3.8657	87.091	9.9681	0.0075798	0.381947076526397	0.454939286607799	E3
chr11:75062134	preTSS_flank	RPS3	7	7	7	0.89831	0.0059926	3.8657	87.091	10.593	0.016182	0.257598878457382	0.622148450167829	E3
chr11:75078236	preTSS_flank	ARRB1	7	7	7	-0.34093	0.45425	95.229	20.486	9.9681	0.0075798	-0.371043528837831	0.46897610032688	E3
chr11:75078236	preTSS_flank	RPS3	7	7	7	0.29398	0.5222	95.229	20.486	10.593	0.016182	-0.270736440466433	0.603817588914604	E3
chr11:75078248	preTSS_flank	ARRB1	7	7	7	-0.075026	0.87299	92.097	21.526	9.9681	0.0075798	-0.227949914932921	0.663997399025276	E3
chr11:75078248	preTSS_flank	RPS3	7	7	7	0.63434	0.12598	92.097	21.526	10.593	0.016182	-0.140902948373251	0.790044295706702	E3
chr11:7543501	preTSS_flank	PPFIBP2	7	7	7	-0.29182	0.52541	3.4143	22.113	7.925	0.015381	-0.800192465993079	0.0558961128190921	E2
chr11:7555053	preTSS_flank	PPFIBP2	7	7	7	0.55973	0.19135	94.544	16.524	7.925	0.015381	-0.492927221300853	0.320494217280393	E1
chr11:75877482	postTSS_flank	WNT11	7	7	7	-0.25883	0.57516	93.48	31.216	1.7555	1.1494	0.654172330068836	0.158715228524286	E5
chr11:75947558	preTSS_flank	WNT11	7	7	7	0.11646	0.80362	3.8943	53.792	1.7555	1.1494	-0.415117898334352	0.413090306213003	E3
chr11:75947560	preTSS_flank	WNT11	7	7	7	0.59927	0.15501	0.38571	1.0414	1.7555	1.1494	-0.415117898334352	0.413090306213003	E3
chr11:75947566	preTSS_flank	WNT11	7	7	7	-0.20111	0.66545	0.36571	0.93623	1.7555	1.1494	-0.415117898334352	0.413090306213003	E3
chr11:75947581	preTSS_flank	WNT11	7	7	7	-0.39888	0.3754	0.99	3.251	1.7555	1.1494	-0.415117898334352	0.413090306213003	E3
chr11:75947583	preTSS_flank	WNT11	7	7	7	-0.20111	0.66545	0.33286	0.77556	1.7555	1.1494	-0.415117898334352	0.413090306213003	E3
chr11:75947612	preTSS_flank	WNT11	7	7	7	-0.20111	0.66545	0.34857	0.85051	1.7555	1.1494	-0.415117898334352	0.413090306213003	E3
chr11:762386	postTSS_flank	PDDC1	7	7	7	0.37399	0.40855	94.541	20.859	7.4156	0.0043197	-0.495513696741921	0.317562141205305	E2
chr11:762386	postTSS_flank	PIDD	7	7	7	0.55107	0.19979	94.541	20.859	5.963	0.0073897	NA	NA	E2
chr11:762386	preTSS_flank	RPLP2	7	7	7	0.44132	0.32156	94.541	20.859	10.157	0.023531	NA	NA	E2
chr11:762386	postTSS_flank	SLC25A22	7	7	7	0.64891	0.11482	94.541	20.859	6.0665	0.021261	-0.481243564385223	0.333861543680969	E2
chr11:762386	gene_body	TALDO1	7	7	7	0.87207	0.010481	94.541	20.859	10.032	0.0070004	0.875483801267395	0.0222911583821137	E2
chr11:762400	postTSS_flank	PDDC1	7	7	7	0.3643	0.42175	85.704	121.38	7.4156	0.0043197	0.278086832097327	0.504844913743453	E2
chr11:762400	postTSS_flank	PIDD	7	7	7	0.45506	0.30491	85.704	121.38	5.963	0.0073897	0.0110882858093065	0.983368252938866	E2
chr11:762400	preTSS_flank	RPLP2	7	7	7	0.58131	0.17105	85.704	121.38	10.157	0.023531	0.29231906993249	0.574010791476454	E2
chr11:762400	postTSS_flank	SLC25A22	7	7	7	0.29512	0.52053	85.704	121.38	6.0665	0.021261	0.441622016697585	0.380631747155504	E2
chr11:762400	gene_body	TALDO1	7	7	7	0.79367	0.033118	85.704	121.38	10.032	0.0070004	0.0440027126718398	0.917601351572862	E2
chr11:762508	postTSS_flank	PDDC1	7	7	7	-0.21462	0.64398	4.1214	16.281	7.4156	0.0043197	-0.196231863259618	0.709430349810886	E2
chr11:762508	postTSS_flank	PIDD	7	7	7	-0.42753	0.33867	4.1214	16.281	5.963	0.0073897	NA	NA	E2
chr11:762508	preTSS_flank	RPLP2	7	7	7	-0.02487	0.95779	4.1214	16.281	10.157	0.023531	NA	NA	E2
chr11:762508	postTSS_flank	SLC25A22	7	7	7	-0.53645	0.21446	4.1214	16.281	6.0665	0.021261	-0.184858136957537	0.725871329753046	E2
chr11:762508	gene_body	TALDO1	7	7	7	-0.68608	0.088768	4.1214	16.281	10.032	0.0070004	-0.200113409167894	0.703836694657453	E2
chr11:77186349	preTSS_2k	PAK1	7	7	7	-0.019193	0.96742	94.064	14.898	9.8217	0.0033466	-0.980669512269438	0.000556890043866726	E4
chr11:77790646	preTSS_flank	KCTD14	7	7	7	nan	1	2.0829	13.014	0	0	0.0624423491949617	0.906458209033865	E4
chr11:77790646	postTSS_2k	NDUFC2	7	7	7	-0.41789	0.35086	2.0829	13.014	6.189	0.0091915	0.863305635593617	0.0267509329202622	E4
chr11:77790646	postTSS_2k	NDUFC2-KCTD14	7	7	7	nan	1	2.0829	13.014	0	0	0.866047103248989	0.0257132840549792	E4
chr11:77898954	preTSS_flank	ALG8	7	7	7	-0.44108	0.32186	2.4529	18.471	7.0786	0.010832	-0.640837232796634	0.17033121984914	E3
chr11:77898954	postTSS_2k	KCTD21	7	7	7	-0.080949	0.86303	2.4529	18.471	6.5192	0.030621	0.257687880569776	0.622023808954478	E3
chr11:77898954	preTSS_flank	USP35	7	7	7	0.12858	0.78352	2.4529	18.471	6.6725	0.0026815	-0.44997432792181	0.370593210668389	E3
chr11:85955220	preTSS_2k	EED	7	7	7	0.30132	0.51137	14.026	42.889	6.9632	0.0058124	-0.0397716492932154	0.925506757961343	E3
chr11:94336095	gene_body	PIWIL4	7	7	7	0.27645	0.54841	5.4329	52.593	6.9215	0.0034287	0.854920294894621	0.0300453536684251	E3
chr11:94336326	gene_body	PIWIL4	7	7	7	0.22002	0.63546	61.977	216.61	6.9215	0.0034287	0.0388047521951298	0.941822087975837	E3
chr12:10163382	postTSS_2k	CLEC12B	7	7	7	-0.26764	0.56174	94.244	30.991	7.4442	0.052801	-0.353468468198802	0.39038042646373	E1
chr12:101800638	postTSS_2k	ARL1	7	7	7	0.15873	0.73391	40.781	186.28	7.5098	0.021224	-0.33870465576062	0.511371258318739	E3
chr12:103876376	gene_body	C12orf42	7	7	7	-0.23106	0.61813	87.064	140.96	0.8	0.99893	-0.252265879459489	0.62962803815549	E5
chr12:103924061	preTSS_flank	C12orf42	7	7	7	0.18283	0.69478	91.031	50.514	0.8	0.99893	0.190741945731385	0.71735691485628	E5
chr12:103924092	preTSS_flank	C12orf42	7	7	7	0.66378	0.10398	86.78	54.233	0.8	0.99893	-0.704764029843857	0.117879402010984	E5
chr12:104888046	gene_body	CHST11	7	7	7	-0.59654	0.1574	74.306	216.31	8.9411	0.0034376	-0.219480773612932	0.676065232641604	E2
chr12:10518819	postTSS_flank	KLRC4	7	7	7	0.54182	0.20902	34.604	499.51	1.8167	0.2718	NA	NA	E3
chr12:10518819	postTSS_flank	KLRK1	7	7	7	0.13212	0.77765	34.604	499.51	0.2297	0.21991	0.509175496506442	0.302241094973672	E3
chr12:107711490	preTSS_flank	BTBD11	7	7	7	0.063727	0.89203	19.027	167.93	7.2979	0.093408	-0.431077231873317	0.393437171551502	E7
chr12:107711554	preTSS_flank	BTBD11	7	7	7	0.67866	0.093688	26.21	266.31	7.2979	0.093408	-0.517157847170677	0.293420741286704	E7
chr12:108064457	preTSS_flank	PWP1	7	7	7	-0.13518	0.7726	73.521	107.71	7.6733	0.00072334	-0.194111485726489	0.712489760843022	E3
chr12:108064505	preTSS_flank	PWP1	7	7	7	-0.60121	0.15332	13.953	62.52	7.6733	0.00072334	-0.475213606804224	0.340837852361197	E3
chr12:109536535	preTSS_flank	ACACB	7	7	7	0.91083	0.0043445	2.9029	10.373	6.6878	0.079528	0.151077863982978	0.775107343964007	E3
chr12:109536535	postTSS_2k	UNG	7	7	7	0.018816	0.96806	2.9029	10.373	5.2137	0.0064662	0.981698607259736	0.000499346521174671	E3
chr12:109866083	postTSS_flank	KCTD10	7	7	7	-0.77535	0.040535	12.561	46.496	7.8131	0.0044406	-0.444335629455274	0.270034363050377	E5
chr12:109866083	preTSS_flank	UBE3B	7	7	7	-0.13764	0.76854	12.561	46.496	8.0169	0.0015338	-0.315658592217196	0.44628033364588	E5
chr12:109866113	postTSS_flank	KCTD10	7	7	7	0.25955	0.57406	5.3971	29.026	7.8131	0.0044406	-0.189374139885822	0.600283408178817	E5
chr12:109866113	preTSS_flank	UBE3B	7	7	7	-0.35812	0.43026	5.3971	29.026	8.0169	0.0015338	-0.382278392075649	0.275628232202649	E5
chr12:109866138	postTSS_flank	KCTD10	7	7	7	-0.49102	0.26316	14.726	139.06	7.8131	0.0044406	0.115065360533183	0.828163694026863	E5
chr12:109866138	preTSS_flank	UBE3B	7	7	7	0.10351	0.82522	14.726	139.06	8.0169	0.0015338	0.268727905826646	0.60661119211346	E5
chr12:109898933	gene_body	KCTD10	7	7	7	-0.069884	0.88165	17.644	89.074	7.8131	0.0044406	0.639905483405757	0.171155712471491	E2
chr12:109898933	preTSS_flank	UBE3B	7	7	7	-0.21571	0.64227	17.644	89.074	8.0169	0.0015338	-0.848416291611586	0.0327249144992332	E2
chr12:109986923	postTSS_flank	MMAB	7	7	7	-0.57499	0.17687	19.866	270.6	5.88	0.019675	0.450510009810764	0.369952576404458	E8
chr12:109986923	preTSS_flank	MVK	7	7	7	-0.35109	0.44001	19.866	270.6	5.7606	0.010709	0.0618631160452433	0.907323702400531	E8
chr12:114418690	preTSS_flank	RBM19	7	7	7	0.56924	0.18226	13.937	152.9	8.23	0.0033751	-0.893109920665742	0.0165275978740935	E5
chr12:115134492	preTSS_flank	TBX3	7	7	7	-0.055629	0.90571	8.1786	21.424	2.587	5.1599	0.357687706450855	0.486349811494979	E8
chr12:115134497	preTSS_flank	TBX3	7	7	7	-0.20296	0.6625	5.7957	28.684	2.587	5.1599	-0.460716224981036	0.357821346476105	E8
chr12:115134547	preTSS_flank	TBX3	7	7	7	0.36689	0.41821	6.3757	25.807	2.587	5.1599	-0.0845390843139901	0.873493467892825	E8
chr12:118490456	postTSS_flank	RFC5	7	7	7	-0.32395	0.47845	16.179	108.84	6.3931	0.0060498	-0.00209597520925894	0.996856041790039	E2
chr12:118490456	gene_body	WSB2	7	7	7	-0.33779	0.45869	16.179	108.84	8.1493	0.013176	0.0906434763795711	0.864407159700225	E2
chr12:120826784	preTSS_flank	COX6A1	7	7	7	-0.25075	0.58756	16.254	116.88	8.4766	0.016434	0.206904707323369	0.694071688540217	E8
chr12:120826784	preTSS_flank	GATC	7	7	7	0.40244	0.37076	16.254	116.88	7.9631	0.0089662	0.128053332364233	0.808969888696024	E8
chr12:120826815	preTSS_flank	COX6A1	7	7	7	-0.23567	0.61093	2.63	9.5614	8.4766	0.016434	-0.233883802401942	0.655571209361944	E8
chr12:120826815	preTSS_flank	GATC	7	7	7	0.067534	0.88561	2.63	9.5614	7.9631	0.0089662	-0.459943000836744	0.358735409452119	E8
chr12:120826823	preTSS_flank	COX6A1	7	7	7	-0.62706	0.13176	2.3329	9.0715	8.4766	0.016434	0.0754995280069071	0.886965888391447	E8
chr12:120826823	preTSS_flank	GATC	7	7	7	-0.058914	0.90016	2.3329	9.0715	7.9631	0.0089662	-0.0753553058845437	0.887180990791268	E8
chr12:121871046	postTSS_flank	RNF34	7	7	7	-0.40412	0.36857	4.2729	70.844	7.1878	0.013919	-0.0953930715949022	0.857344423361731	E2
chr12:122985601	preTSS_flank	KNTC1	7	7	7	0.08534	0.85565	0.49286	1.7004	7.5689	0.01051	0.0040740810997808	0.993888912161407	E4
chr12:122985601	postTSS_flank	RSRC2	7	7	7	0.42591	0.34071	0.49286	1.7004	9.0931	0.0033545	-0.0517325336122925	0.922470424308311	E4
chr12:122985601	preTSS_2k	ZCCHC8	7	7	7	0.78859	0.035091	0.49286	1.7004	8.1297	0.002626	0.00220395415245489	0.996694074124076	E4
chr12:123200883	preTSS_flank	DENR	7	7	7	0.047894	0.91879	91.203	43.831	8.4095	0.0037486	NA	NA	E3
chr12:123200883	postTSS_flank	HCAR1	7	7	7	0.23276	0.61548	91.203	43.831	2.1416	0.24452	-0.397479807504856	0.435179245362671	E3
chr12:123200883	postTSS_2k	HCAR3	7	7	7	0.80546	0.028783	91.203	43.831	7.8544	0.20431	-0.345853691281568	0.501904068944118	E3
chr12:123200903	preTSS_flank	DENR	6	7	6	-0.36418	0.47788	79.998	1548.7	8.4095	0.0037486	NA	NA	E3
chr12:123200903	postTSS_flank	HCAR1	6	7	6	-0.087176	0.86957	79.998	1548.7	2.1416	0.24452	-0.693346168241128	0.126636521152332	E3
chr12:123200903	postTSS_2k	HCAR3	6	7	6	-0.57573	0.23183	79.998	1548.7	7.8544	0.20431	-0.653984934287132	0.158876065022296	E3
chr12:123200920	preTSS_flank	DENR	7	7	7	-0.36694	0.41814	95.86	15.172	8.4095	0.0037486	NA	NA	E3
chr12:123200920	postTSS_flank	HCAR1	7	7	7	0.2473	0.59289	95.86	15.172	2.1416	0.24452	0.286024879763849	0.582662561217531	E3
chr12:123200920	postTSS_2k	HCAR3	7	7	7	0.78481	0.036601	95.86	15.172	7.8544	0.20431	0.247854413026434	0.635831453071724	E3
chr12:123200929	preTSS_flank	DENR	7	7	7	0.33261	0.46606	90.603	49.19	8.4095	0.0037486	NA	NA	E3
chr12:123200929	postTSS_flank	HCAR1	7	7	7	0.13319	0.77589	90.603	49.19	2.1416	0.24452	-0.280864081940073	0.589781807036412	E3
chr12:123200929	postTSS_2k	HCAR3	7	7	7	0.41993	0.34826	90.603	49.19	7.8544	0.20431	-0.337460242710177	0.513024523516713	E3
chr12:123200954	preTSS_flank	DENR	7	7	7	0.69988	0.07999	95.923	44.777	8.4095	0.0037486	NA	NA	E3
chr12:123200954	postTSS_flank	HCAR1	7	7	7	0.18584	0.68993	95.923	44.777	2.1416	0.24452	0.477493220097338	0.338194343284145	E3
chr12:123200954	postTSS_2k	HCAR3	7	7	7	0.066861	0.88675	95.923	44.777	7.8544	0.20431	0.554772922777187	0.253212678063114	E3
chr12:123201588	preTSS_flank	DENR	7	7	7	0.51673	0.23503	33.553	618.32	8.4095	0.0037486	NA	NA	E3
chr12:123201588	postTSS_flank	HCAR1	7	7	7	-0.38874	0.38876	33.553	618.32	2.1416	0.24452	0.374970179489182	0.463905628502423	E3
chr12:123201588	preTSS_2k	HCAR3	7	7	7	-0.2908	0.52693	33.553	618.32	7.8544	0.20431	0.343945352963443	0.504426064028107	E3
chr12:12764437	preTSS_flank	CREBL2	7	7	7	0.65313	0.11169	1.0986	8.448	8.968	0.0191	0.236684998607319	0.651602023878355	E3
chr12:12764437	preTSS_flank	DUSP16	7	7	7	0.667	0.1017	1.0986	8.448	5.2578	0.050053	0.320275664983555	0.536012881152384	E3
chr12:129295581	preTSS_flank	GLT1D1	7	7	7	-0.36724	0.41773	7.1643	144.13	8.9516	0.0018317	-0.278081002024424	0.593630365940387	E2
chr12:129295581	gene_body	SLC15A4	7	7	7	-0.61891	0.13838	7.1643	144.13	8.5844	0.011987	0.245731868371191	0.638821352582198	E2
chr12:129296536	preTSS_flank	GLT1D1	7	7	7	-0.55013	0.20073	69.449	221.79	8.9516	0.0018317	0.408774584854132	0.420990556879706	E2
chr12:129296536	gene_body	SLC15A4	7	7	7	-0.48198	0.2734	69.449	221.79	8.5844	0.011987	-0.682697205995199	0.135048403315034	E2
chr12:129296554	preTSS_flank	GLT1D1	7	7	7	0.56008	0.19101	87.807	69.386	8.9516	0.0018317	-0.708087470928386	0.115382026774461	E2
chr12:129296554	gene_body	SLC15A4	7	7	7	0.65479	0.11047	87.807	69.386	8.5844	0.011987	-0.402438748922181	0.428930752108061	E2
chr12:129296581	preTSS_flank	GLT1D1	7	7	7	-0.054525	0.90757	86.576	78.914	8.9516	0.0018317	0.292447843533081	0.573834143988754	E2
chr12:129296581	gene_body	SLC15A4	7	7	7	0.034978	0.94066	86.576	78.914	8.5844	0.011987	0.621359104949427	0.187910721609571	E2
chr12:129329125	preTSS_flank	GLT1D1	7	7	7	0.13423	0.77417	72.187	82.144	8.9516	0.0018317	0.0438013850942344	0.934339940180605	E3
chr12:129329125	preTSS_flank	SLC15A4	7	7	7	-0.20311	0.66226	72.187	82.144	8.5844	0.011987	-0.210304414239794	0.689194044846805	E3
chr12:129329127	preTSS_flank	GLT1D1	7	7	7	0.42172	0.34599	62.714	425.65	8.9516	0.0018317	0.354945676215936	0.489940655515133	E3
chr12:129329127	preTSS_flank	SLC15A4	7	7	7	0.34314	0.45114	62.714	425.65	8.5844	0.011987	0.644052835937057	0.167498610238995	E3
chr12:129329137	preTSS_flank	GLT1D1	7	7	7	-0.72301	0.066365	34.581	112.65	8.9516	0.0018317	0.0796758978287223	0.880739054464116	E3
chr12:129329137	preTSS_flank	SLC15A4	7	7	7	-0.55289	0.198	34.581	112.65	8.5844	0.011987	0.746139775102277	0.0335082603847536	E3
chr12:129329180	preTSS_flank	GLT1D1	7	7	7	0.16954	0.7163	80.86	275.56	8.9516	0.0018317	-0.107101820455295	0.800714481450026	E3
chr12:129329180	preTSS_flank	SLC15A4	7	7	7	0.46543	0.29259	80.86	275.56	8.5844	0.011987	0.206163689496845	0.624256755155647	E3
chr12:129329917	preTSS_flank	GLT1D1	7	7	7	-0.059341	0.89944	95.95	34.236	8.9516	0.0018317	0.575647027413404	0.231905392754024	E3
chr12:129329917	preTSS_flank	SLC15A4	7	7	7	-0.56584	0.18548	95.95	34.236	8.5844	0.011987	0.448542547311427	0.372307410044398	E3
chr12:129329942	preTSS_flank	GLT1D1	7	7	7	-0.77459	0.040864	94.44	52.52	8.9516	0.0018317	0.571914974525342	0.235660439952095	E3
chr12:129329942	preTSS_flank	SLC15A4	7	7	7	0.017446	0.97039	94.44	52.52	8.5844	0.011987	0.494624414139384	0.318569129116755	E3
chr12:129329944	preTSS_flank	GLT1D1	7	7	7	-0.39857	0.3758	92.687	40.526	8.9516	0.0018317	-0.236831756816415	0.651394226258629	E3
chr12:129329944	preTSS_flank	SLC15A4	7	7	7	0.13838	0.76731	92.687	40.526	8.5844	0.011987	-0.166948570470204	0.751903724979963	E3
chr12:129329950	preTSS_flank	GLT1D1	7	7	7	-0.38511	0.3936	96.133	11.589	8.9516	0.0018317	-0.180744071300088	0.731836204604394	E3
chr12:129329950	preTSS_flank	SLC15A4	7	7	7	0.072131	0.87786	96.133	11.589	8.5844	0.011987	-0.471318168096137	0.345372248984479	E3
chr12:129329971	preTSS_flank	GLT1D1	7	7	7	-0.91865	0.0034682	91.913	29.383	8.9516	0.0018317	0.0581766776890651	0.912833433700484	E3
chr12:129329971	preTSS_flank	SLC15A4	7	7	7	-0.21366	0.6455	91.913	29.383	8.5844	0.011987	0.388244431919442	0.446894119539193	E3
chr12:129329996	preTSS_flank	GLT1D1	7	7	7	-0.42882	0.33706	90.631	67.377	8.9516	0.0018317	0.0494616658167288	0.925868004178991	E3
chr12:129329996	preTSS_flank	SLC15A4	7	7	7	-0.08784	0.85145	90.631	67.377	8.5844	0.011987	-0.581341747019328	0.22622199247273	E3
chr12:129330004	preTSS_flank	GLT1D1	7	7	7	-0.30346	0.50822	93.404	33.412	8.9516	0.0018317	0.865725531336927	0.0258339897108741	E3
chr12:129330004	preTSS_flank	SLC15A4	7	7	7	0.047132	0.92007	93.404	33.412	8.5844	0.011987	0.647360345516781	0.164605885081224	E3
chr12:129330025	preTSS_flank	GLT1D1	7	7	7	-0.35706	0.43173	94.197	50.489	8.9516	0.0018317	-0.187752635244173	0.721680286091667	E3
chr12:129330025	preTSS_flank	SLC15A4	7	7	7	0.088075	0.85106	94.197	50.489	8.5844	0.011987	-0.205896763758407	0.695519194255354	E3
chr12:12990167	postTSS_flank	DDX47	7	7	7	0.21995	0.63556	4.2814	29.231	8.01	0.0063335	0.111644523142355	0.833229011840572	E1
chr12:133043023	preTSS_flank	FBRSL1	7	7	7	0.46039	0.29854	91.581	88.051	6.8117	0.019884	0.0781931510809168	0.882949316443951	E5
chr12:133043055	preTSS_flank	FBRSL1	7	7	7	0.30602	0.50446	94.087	45.612	6.8117	0.019884	-0.0869110900071642	0.869961608080899	E5
chr12:133105263	gene_body	FBRSL1	7	7	7	0.16042	0.73115	95.384	20.526	6.8117	0.019884	0.0260175660392287	0.960982456765157	E1
chr12:133105315	gene_body	FBRSL1	7	7	7	0.25629	0.57906	96.711	16.033	6.8117	0.019884	0.675444529000014	0.140910651908454	E1
chr12:133105335	gene_body	FBRSL1	7	7	7	0.60122	0.15332	87.769	24.66	6.8117	0.019884	-0.0676077763924071	0.898742846609892	E1
chr12:133106735	gene_body	FBRSL1	7	7	7	-0.0046428	0.99212	89.287	39.16	6.8117	0.019884	0.572170008071285	0.235403072575277	E1
chr12:133342031	preTSS_flank	ANKLE2	7	7	7	-0.0014066	0.99761	6.6257	138.74	8.7517	0.011581	0.351810887482733	0.494055643959662	E2
chr12:133342111	preTSS_flank	ANKLE2	7	7	7	-0.26068	0.57234	4.9386	32.185	8.7517	0.011581	-0.0988775196152957	0.852167071658477	E2
chr12:133342118	preTSS_flank	ANKLE2	7	7	7	-0.39914	0.37505	1.9243	15.601	8.7517	0.011581	-0.619588558903997	0.189544082107135	E2
chr12:133342125	preTSS_flank	ANKLE2	7	7	7	-0.34829	0.44392	1.5914	4.5377	8.7517	0.011581	0.415176622750913	0.413017401075558	E2
chr12:133707022	preTSS_2k	ZNF10	7	7	7	0.42363	0.34358	0.37571	0.98813	4.7314	0.098036	0.333786447012116	0.517914469649326	E7
chr12:133707022	preTSS_flank	ZNF268	7	7	7	0.22834	0.62238	0.37571	0.98813	6.663	0.011072	0.333786447012116	0.517914469649326	E7
chr12:14721150	preTSS_2k	PLBD1	7	7	7	-0.42486	0.34203	88.799	41.326	10.706	0.020927	0.012083527323988	0.981875591181794	E3
chr12:14721189	preTSS_2k	PLBD1	7	7	7	-0.48135	0.27411	71.871	33.52	10.706	0.020927	0.585432898602374	0.222173852167851	E3
chr12:14721228	preTSS_2k	PLBD1	7	7	7	0.14988	0.74841	26.747	261.05	10.706	0.020927	0.654249986775954	0.15864859816569	E3
chr12:14721263	preTSS_2k	PLBD1	7	7	7	0.73772	0.058406	38.659	54.763	10.706	0.020927	-0.195685906322511	0.710217838171191	E3
chr12:15117559	preTSS_flank	ARHGDIB	7	7	7	-0.16789	0.71899	15.283	30.564	10.959	0.0084468	0.15578328361276	0.768215382550813	E3
chr12:15117559	preTSS_flank	ERP27	7	7	7	-0.034201	0.94197	15.283	30.564	5.9334	0.0073826	0.607915780819913	0.200457492040047	E3
chr12:1718052	preTSS_flank	FBXL14	7	7	7	-0.51781	0.23389	1.36	5.3947	6.7746	0.011519	NA	NA	E3
chr12:1718052	preTSS_flank	WNT5B	7	7	7	0.065071	0.88977	1.36	5.3947	4.9633	0.062982	-0.232847404141132	0.657041144009933	E3
chr12:19594134	postTSS_2k	AEBP2	7	7	7	-0.40124	0.37232	41.323	403.34	7.7667	0.0056997	0.450100381204092	0.370442425786672	E3
chr12:21609243	preTSS_flank	GOLT1B	7	7	7	0.25685	0.5782	76.007	485.9	8.094	0.015307	-0.262199522348356	0.615713640144561	E2
chr12:21609243	gene_body	PYROXD1	7	7	7	-0.17141	0.71326	76.007	485.9	7.8911	0.0040089	-0.0237780859088593	0.964339593170323	E2
chr12:21609243	postTSS_flank	RECQL	7	7	7	-0.12815	0.78423	76.007	485.9	8.6646	0.0065142	-0.524234934584285	0.285683314610366	E2
chr12:25348647	preTSS_2k	CASC1	7	7	7	-0.38874	0.38877	1.36	5.3947	3.9729	0.12884	NA	NA	E3
chr12:25348647	postTSS_2k	LYRM5	7	7	7	-0.057515	0.90252	1.36	5.3947	6.5895	0.0069704	-0.586423647571562	0.221197932763417	E3
chr12:25348649	preTSS_2k	CASC1	7	7	7	-0.063212	0.8929	2.1086	15.256	3.9729	0.12884	NA	NA	E3
chr12:25348649	postTSS_2k	LYRM5	7	7	7	-0.32248	0.48055	2.1086	15.256	6.5895	0.0069704	-0.586423647571562	0.221197932763417	E3
chr12:25348667	preTSS_2k	CASC1	7	7	7	0.0012991	0.99779	2.1	16.233	3.9729	0.12884	NA	NA	E3
chr12:25348667	postTSS_2k	LYRM5	7	7	7	-0.36825	0.41635	2.1	16.233	6.5895	0.0069704	-0.221353610462849	0.673392462311637	E3
chr12:27690670	preTSS_flank	PPFIBP1	7	7	7	0.067734	0.88527	94.266	39.325	5.1277	0.014214	0.310873829513715	0.548711073651227	E5
chr12:27691058	preTSS_flank	PPFIBP1	7	7	7	0.77078	0.042515	90.671	33.199	5.1277	0.014214	0.684826428245693	0.133347784774875	E5
chr12:27691209	preTSS_flank	PPFIBP1	7	7	7	-0.55544	0.19551	49.25	81.355	5.1277	0.014214	-0.336584747119852	0.514188603168771	E5
chr12:277927	postTSS_flank	SLC6A12	7	7	7	0.82918	0.02108	26.644	469.66	6.5253	0.03222	0.243771690103244	0.641585486930063	E8
chr12:277950	postTSS_flank	SLC6A12	7	7	7	0.50103	0.25203	8.3943	43.775	6.5253	0.03222	0.0185648019110556	0.972155996330264	E8
chr12:277995	postTSS_flank	SLC6A12	6	7	6	0.42095	0.40587	40.055	304.75	6.5253	0.03222	0.640273972518651	0.170829442006268	E8
chr12:278001	postTSS_flank	SLC6A12	6	7	6	0.78144	0.066431	6.535	58.566	6.5253	0.03222	0.45108545741547	0.369264817503212	E8
chr12:28347438	preTSS_flank	CCDC91	7	7	7	-0.4776	0.27842	97.511	18.111	7.85	0.0087833	0.305032196061085	0.556642511440501	E1
chr12:28347496	preTSS_flank	CCDC91	7	7	7	-0.063623	0.89221	97.11	13.384	7.85	0.0087833	-0.615372236156676	0.104373976362774	E1
chr12:28347502	preTSS_flank	CCDC91	7	7	7	0.30464	0.50649	97.327	18.901	7.85	0.0087833	0.394253022785408	0.439260913033793	E1
chr12:34175540	postTSS_2k	ALG10	7	7	7	0.03484	0.94089	0.34857	0.85051	6.0903	0.018455	-0.453918255157441	0.365885680434204	E3
chr12:34175941	postTSS_2k	ALG10	7	7	7	-0.82772	0.021516	2.4486	18.169	6.0903	0.018455	-0.545071908364936	0.263363492053064	E3
chr12:34175972	postTSS_2k	ALG10	7	7	7	0.10137	0.82879	2.1757	7.5601	6.0903	0.018455	-0.552629575490916	0.25544202033444	E3
chr12:34175978	postTSS_2k	ALG10	7	7	7	-0.20305	0.66235	10.513	19.806	6.0903	0.018455	-0.265704627581306	0.610822292369572	E3
chr12:40501354	preTSS_2k	SLC2A13	7	7	7	0.34944	0.44232	0.95286	6.3556	7.0534	0.033868	0.310391084263669	0.549365319551321	E3
chr12:40620766	preTSS_flank	LRRK2	7	7	7	0.37968	0.40088	9.95	62.204	11.303	0.016421	-0.195473586626815	0.71052413541327	E3
chr12:4350959	preTSS_flank	CCND2	7	7	7	0.27331	0.55315	3.2886	29.756	7.8559	0.06062	-0.286842383520494	0.581536912844493	E3
chr12:4350973	preTSS_flank	CCND2	7	7	7	0.9413	0.001553	8.3314	127.2	7.8559	0.06062	-0.457636402681516	0.361467038335287	E3
chr12:46765179	postTSS_2k	SLC38A2	7	7	7	0.34258	0.45193	0.26	0.4732	10.171	0.0063458	0.315899097890457	0.445914835323126	E3
chr12:46765225	postTSS_2k	SLC38A2	7	7	7	0.097094	0.83594	1.0043	3.4584	10.171	0.0063458	-0.213175183428169	0.612240768840088	E4
chr12:46767187	preTSS_2k	SLC38A2	7	7	7	0.76917	0.043225	0.36571	0.93623	10.171	0.0063458	0.609558471432166	0.10863056189053	E3
chr12:48294616	gene_body	VDR	7	7	7	0.30149	0.51111	91.424	93.607	7.755	0.00436	0.220142366749067	0.675120792392361	E2
chr12:48294624	gene_body	VDR	7	7	7	-0.38251	0.39708	84.294	174.2	7.755	0.00436	-0.554516416844858	0.253479073306471	E2
chr12:4829596	preTSS_2k	GALNT8	7	7	7	-0.32419	0.4781	65.711	211.26	3.0609	0.10253	-0.047234587065963	0.929200812091445	E8
chr12:48358254	postTSS_2k	TMEM106C	7	7	7	-0.062117	0.89475	28.634	250.52	5.5913	0.016873	-0.0496953302503359	0.925518369060569	E2
chr12:48358254	preTSS_flank	VDR	7	7	7	-0.46493	0.29318	28.634	250.52	7.755	0.00436	-0.592750131465702	0.215006987798617	E2
chr12:48394856	postTSS_flank	TMEM106C	7	7	7	0.62285	0.13516	64.904	636.86	5.5913	0.016873	-0.995815268303499	2.62313275899763e-05	E8
chr12:48394864	postTSS_flank	TMEM106C	7	7	7	0.35448	0.4353	22.386	225.78	5.5913	0.016873	0.294438177251377	0.571105722270042	E8
chr12:49366153	preTSS_flank	ARF3	7	7	7	-0.5201	0.23146	16.974	356.52	9.5897	0.0042634	-0.017126816362143	0.967893498483412	E7
chr12:49366153	preTSS_flank	FKBP11	7	7	7	0.63225	0.12762	16.974	356.52	5.685	0.013169	0.308833654186565	0.456703357865416	E7
chr12:49366153	postTSS_flank	PRKAG1	7	7	7	0.26718	0.56243	16.974	356.52	8.0588	0.0086511	NA	NA	E7
chr12:49366153	preTSS_2k	WNT10B	7	7	7	0.050503	0.91437	16.974	356.52	2.3667	0.15485	-0.055233878149931	0.917233436016272	E7
chr12:49485354	postTSS_flank	LMBR1L	7	7	7	0.076969	0.86972	0.95286	6.3556	7.9648	0.012155	0.30675540393619	0.554299563737213	E7
chr12:49485354	postTSS_flank	TUBA1B	7	7	7	-0.42483	0.34207	0.95286	6.3556	9.8389	0.0085766	-0.545210076452695	0.26321783084114	E7
chr12:50677400	preTSS_2k	LIMA1	7	7	7	0.20972	0.65175	0.31714	0.70406	5.3025	0.1253	0.682373801298648	0.0622388446790332	E3
chr12:51783394	preTSS_flank	CELA1	7	7	7	0.38972	0.38747	84.786	80.213	3.6578	0.40116	NA	NA	E2
chr12:51783394	gene_body	GALNT6	7	7	7	-0.25813	0.57624	84.786	80.213	8.2294	0.0032137	0.636123789633577	0.174519166786993	E2
chr12:51783394	preTSS_flank	SLC4A8	7	7	7	0.18417	0.69262	84.786	80.213	6.8344	0.015164	-0.0423699978612505	0.936483034872391	E2
chr12:51813705	preTSS_flank	GALNT6	7	7	7	0.36022	0.42737	93.654	29.166	8.2294	0.0032137	0.0306610185523468	0.954022884353489	E5
chr12:51813705	preTSS_flank	SLC4A8	7	7	7	-0.85992	0.013061	93.654	29.166	6.8344	0.015164	0.0873952059591314	0.869240949945524	E5
chr12:53662623	preTSS_flank	C12orf10	7	7	7	0.65108	0.1132	13.247	57.654	7.1677	0.012432	NA	NA	E3
chr12:53662623	preTSS_flank	ESPL1	7	7	7	0.43006	0.33551	13.247	57.654	4.4402	0.12943	-0.113682753099202	0.830210475134544	E3
chr12:53662623	postTSS_flank	MFSD5	7	7	7	0.12785	0.78472	13.247	57.654	7.5454	0.015773	0.354789822473021	0.490144995874541	E3
chr12:53662623	preTSS_flank	PFDN5	7	7	7	0.10623	0.82067	13.247	57.654	10.178	0.0086673	NA	NA	E3
chr12:53662623	preTSS_flank	RARG	7	7	7	0.52395	0.2274	13.247	57.654	6.4308	0.083123	0.18720496343632	0.72247291918324	E3
chr12:53662652	preTSS_flank	C12orf10	7	7	7	-0.13525	0.77249	10.494	61.855	7.1677	0.012432	NA	NA	E3
chr12:53662652	preTSS_flank	ESPL1	7	7	7	-0.45766	0.30179	10.494	61.855	4.4402	0.12943	-0.586308179188586	0.221311583965229	E3
chr12:53662652	postTSS_flank	MFSD5	7	7	7	-0.56023	0.19086	10.494	61.855	7.5454	0.015773	-0.679256312164926	0.137816273797576	E3
chr12:53662652	preTSS_flank	PFDN5	7	7	7	-0.29387	0.52237	10.494	61.855	10.178	0.0086673	NA	NA	E3
chr12:53662652	preTSS_flank	RARG	7	7	7	0.099593	0.83176	10.494	61.855	6.4308	0.083123	-0.261666153568952	0.61645880259755	E3
chr12:54069795	preTSS_flank	ATF7	6	7	6	0.19003	0.71839	2.3933	13.851	7.5901	0.052355	0.618857058380357	0.190220606418515	E3
chr12:54069795	postTSS_2k	ATP5G2	6	7	6	-0.15606	0.76782	2.3933	13.851	9.1473	0.009005	0.505530751870033	0.306300930649081	E3
chr12:54090465	preTSS_flank	ATP5G2	7	7	7	-0.27511	0.55044	15.78	61.661	9.1473	0.009005	0.910507894201606	0.0116548916562729	E7
chr12:54090465	postTSS_flank	CALCOCO1	7	7	7	-0.81056	0.027012	15.78	61.661	8.6968	0.0018854	0.133545558618686	0.800872515610793	E7
chr12:54567066	postTSS_flank	SMUG1	7	7	7	-0.00098013	0.99834	1.36	12.947	6.4621	0.0045877	0.782843267195136	0.0656153348192641	E7
chr12:54567094	postTSS_flank	SMUG1	7	7	7	-0.00098013	0.99834	0.65	2.9575	6.4621	0.0045877	0.456918738075356	0.362318436705847	E7
chr12:54569552	postTSS_flank	SMUG1	7	7	7	0.38446	0.39447	34.356	263.45	6.4621	0.0045877	0.168130294016595	0.750180895381785	E7
chr12:54920715	gene_body	NCKAP1L	7	7	7	0.45433	0.30578	6.8814	40.991	10.537	0.0031715	0.429255930823235	0.395663593070115	E2
chr12:54920715	preTSS_flank	PDE1B	7	7	7	-0.26388	0.56746	6.8814	40.991	6.6997	0.043066	-0.845498664994215	0.033961969164559	E2
chr12:54944170	preTSS_flank	PDE1B	7	7	7	-0.71919	0.068518	33.074	34.135	6.6997	0.043066	-0.749459349017025	0.0125771878026031	E7
chr12:56379035	postTSS_flank	CDK2	7	7	7	0.28551	0.53482	77.013	149.36	6.4487	0.027448	NA	NA	E2
chr12:56379035	preTSS_flank	IKZF4	7	7	7	0.039634	0.93277	77.013	149.36	5.0857	0.049967	0.67463547207714	0.141571231849405	E2
chr12:56379035	gene_body	RAB5B	7	7	7	0.65105	0.11323	77.013	149.36	8.7573	0.0095813	-0.229651814204648	0.661578191954565	E2
chr12:56379035	preTSS_flank	SUOX	7	7	7	-0.33898	0.45702	77.013	149.36	6.7929	0.0047761	-0.919864437938364	0.00937525885811546	E2
chr12:56881055	postTSS_2k	GLS2	7	7	7	-0.48185	0.27354	56.947	133.48	0.7295	0.49612	NA	NA	E8
chr12:56881055	preTSS_flank	RBMS2	7	7	7	-0.23485	0.61221	56.947	133.48	7.5004	0.062387	0.499233754648857	0.313362466144046	E8
chr12:56881055	postTSS_flank	SPRYD4	7	7	7	0.15799	0.73512	56.947	133.48	5.9239	0.010647	NA	NA	E8
chr12:56881055	preTSS_flank	TIMELESS	7	7	7	-0.092377	0.84384	56.947	133.48	6.1714	0.0063067	NA	NA	E8
chr12:57634666	postTSS_flank	STAC3	7	7	7	-0.9582	0.00067086	0.59571	2.4841	7.0999	0.01464	-0.691409047956363	0.128149255967973	E7
chr12:57634678	postTSS_flank	SHMT2	7	7	7	-0.15906	0.73337	1.9114	5.8943	8.0807	0.010474	NA	NA	E7
chr12:57634678	postTSS_flank	STAC3	7	7	7	0.24971	0.58917	1.9114	5.8943	7.0999	0.01464	0.434285915593337	0.389525212715698	E7
chr12:57824157	postTSS_2k	R3HDM2	7	7	7	0.10818	0.81741	0.55	2.1175	8.1343	0.0037058	0.408573880626722	0.421241332406839	E3
chr12:57976977	preTSS_flank	ARHGEF25	7	7	7	-0.36112	0.42612	16.01	87.944	0.2125	0.31609	NA	NA	E8
chr12:57976977	preTSS_flank	DCTN2	7	7	7	-0.40515	0.36723	16.01	87.944	8.4159	0.0033377	NA	NA	E8
chr12:57976977	preTSS_flank	DTX3	7	7	7	-0.082431	0.86054	16.01	87.944	3.1319	0.033138	NA	NA	E8
chr12:57976977	gene_body	KIF5A	7	7	7	0.75187	0.051268	16.01	87.944	0.023701	0.003932	NA	NA	E8
chr12:57976977	preTSS_flank	PIP4K2C	7	7	7	0.052984	0.91018	16.01	87.944	6.8548	0.0078894	0.00430313095054006	0.99354534341459	E8
chr12:57977020	preTSS_flank	ARHGEF25	7	7	7	-0.40293	0.37011	91.337	11.488	0.2125	0.31609	NA	NA	E8
chr12:57977020	preTSS_flank	DCTN2	7	7	7	-0.42584	0.3408	91.337	11.488	8.4159	0.0033377	-0.707372648642435	0.115917197907595	E8
chr12:57977020	preTSS_flank	DTX3	7	7	7	-0.61169	0.14439	91.337	11.488	3.1319	0.033138	NA	NA	E8
chr12:57977020	gene_body	KIF5A	7	7	7	-0.56946	0.18206	91.337	11.488	0.023701	0.003932	NA	NA	E8
chr12:57977020	preTSS_flank	PIP4K2C	7	7	7	-0.68476	0.089634	91.337	11.488	6.8548	0.0078894	0.607849632675119	0.109900157551974	E8
chr12:58146743	preTSS_flank	AGAP2	7	7	7	0.42629	0.34023	11.477	61.22	6.6805	0.0079186	0.183551323057495	0.727765037320584	E3
chr12:58146743	preTSS_2k	CDK4	7	7	7	0.14628	0.75432	11.477	61.22	7.0657	0.0028897	-0.62438297030848	0.185134673015233	E3
chr12:58146743	preTSS_flank	MARCH9	7	7	7	0.18609	0.68953	11.477	61.22	5.4716	0.029115	NA	NA	E3
chr12:58146743	postTSS_flank	METTL1	7	7	7	0.35886	0.42924	11.477	61.22	4.6199	0.020354	-0.0483248222700178	0.927569192794559	E3
chr12:58146743	preTSS_flank	METTL21B	7	7	7	0.41527	0.3542	11.477	61.22	5.8908	0.059937	0.724661756436615	0.103279868335692	E3
chr12:58146743	preTSS_flank	TSFM	7	7	7	-0.33758	0.459	11.477	61.22	6.7347	0.0043816	-0.697082133259394	0.123741095278915	E3
chr12:58146743	postTSS_flank	TSPAN31	7	7	7	-0.48086	0.27468	11.477	61.22	7.2757	0.0060901	NA	NA	E3
chr12:58268113	preTSS_flank	CTDSP2	7	7	7	0.49921	0.25404	4.1657	24.358	9.9404	0.0013769	-0.338770455548626	0.511283883747367	E3
chr12:58268131	preTSS_flank	CTDSP2	7	7	7	0.14902	0.74981	5.5043	12.768	9.9404	0.0013769	0.235026298232795	0.653951668874463	E3
chr12:58268139	preTSS_flank	CTDSP2	7	7	7	0.23032	0.61929	6.5071	28.637	9.9404	0.0013769	0.630710436267224	0.179381280970248	E3
chr12:6097873	preTSS_flank	ANO2	7	7	7	-0.74694	0.053698	4.7843	8.4726	0.20463	0.22308	-0.222815767355743	0.671307401258997	E5
chr12:6097972	preTSS_flank	ANO2	7	7	7	0.25985	0.57361	4.3757	18.071	0.20463	0.22308	-0.458120161641655	0.360893531837755	E5
chr12:6097993	preTSS_flank	ANO2	7	7	7	0.48476	0.27022	7.6257	16.796	0.20463	0.22308	0.316893960067621	0.540570587974569	E5
chr12:6098016	preTSS_flank	ANO2	7	7	7	-0.35304	0.4373	2.4971	6.761	0.20463	0.22308	0.241098917953579	0.6453590049878	E5
chr12:6291048	preTSS_flank	CD9	7	7	7	0.18717	0.68779	76.039	97.283	5.9535	0.36696	-0.737304647668459	0.0944491203672708	E2
chr12:6291408	preTSS_flank	CD9	7	7	7	-0.70392	0.077512	32.506	97.24	5.9535	0.36696	-0.343903106931653	0.504481937539207	E3
chr12:6291420	preTSS_flank	CD9	7	7	7	0.453	0.30737	65.653	89.319	5.9535	0.36696	-0.177269675181773	0.73688079602621	E3
chr12:6291428	preTSS_flank	CD9	7	7	7	-0.63623	0.1245	25.797	124.43	5.9535	0.36696	-0.719389890548118	0.107065144966715	E3
chr12:6298704	preTSS_flank	CD9	7	7	7	0.19378	0.67717	44.434	88.038	5.9535	0.36696	-0.314057394865368	0.544401969609815	E3
chr12:6298736	preTSS_flank	CD9	7	7	7	0.30379	0.50773	84.526	94.686	5.9535	0.36696	0.200798355104457	0.702850560115269	E3
chr12:63026017	preTSS_flank	C12orf61	7	7	7	-0.043228	0.92668	0.89286	5.5804	5.4315	0.095533	NA	NA	E7
chr12:65005080	preTSS_flank	RASSF3	7	7	7	0.44649	0.31525	3.25	22.896	9.7451	0.011022	-0.146058043338947	0.782470859607214	E4
chr12:65019720	preTSS_flank	RASSF3	7	7	7	-0.20413	0.66063	0.84	4.9392	9.7451	0.011022	-0.372629815991886	0.466925656162264	E3
chr12:65690137	gene_body	MSRB3	7	7	7	0.23938	0.60516	4.1257	48.409	4.853	0.041163	-0.172646656860028	0.743603042776578	E4
chr12:6647867	postTSS_flank	GAPDH	6	7	6	-0.10679	0.84042	47.693	58.388	11.738	0.007284	NA	NA	E2
chr12:6647867	postTSS_flank	IFFO1	6	7	6	0.088277	0.86793	47.693	58.388	8.2431	0.0099839	-0.631246534879916	0.178897291576848	E2
chr12:6647867	preTSS_flank	MRPL51	6	7	6	0.19446	0.71198	47.693	58.388	7.3238	0.013235	-0.476602504957349	0.339226359608887	E2
chr12:6647867	postTSS_flank	NCAPD2	6	7	6	-0.21758	0.67877	47.693	58.388	8.1424	0.019422	0.398577406178828	0.433793681039081	E2
chr12:6647867	postTSS_flank	NOP2	6	7	6	0.19602	0.70974	47.693	58.388	7.6577	0.016927	NA	NA	E2
chr12:6647882	postTSS_flank	GAPDH	7	7	7	-0.72925	0.06292	31.296	563.57	11.738	0.007284	NA	NA	E2
chr12:6647882	postTSS_flank	IFFO1	7	7	7	-0.46935	0.28799	31.296	563.57	8.2431	0.0099839	0.672511852899801	0.143311425676543	E2
chr12:6647882	preTSS_flank	MRPL51	7	7	7	-0.013716	0.97672	31.296	563.57	7.3238	0.013235	0.892100359468571	0.0168353968983173	E2
chr12:6647882	postTSS_flank	NCAPD2	7	7	7	0.25403	0.58253	31.296	563.57	8.1424	0.019422	0.21940466820063	0.676173893463506	E2
chr12:6647882	postTSS_flank	NOP2	7	7	7	0.53564	0.2153	31.296	563.57	7.6577	0.016927	NA	NA	E2
chr12:66580894	preTSS_flank	IRAK3	7	7	7	0.048935	0.91702	0.75143	3.9525	10.729	0.022074	0.682016783594549	0.135593818575293	E3
chr12:66580894	preTSS_flank	TMBIM4	7	7	7	0.73493	0.059874	0.75143	3.9525	9.0351	0.020054	-0.0211239314486603	0.968318815792423	E3
chr12:66629268	gene_body	IRAK3	7	7	7	0.12871	0.7833	0.23857	0.39841	10.729	0.022074	0.257265695729981	0.622615103534384	E4
chr12:66629271	gene_body	IRAK3	7	7	7	0.048935	0.91702	0.24571	0.42263	10.729	0.022074	0.2364815266536	0.651890148819417	E4
chr12:66663381	preTSS_flank	HELB	7	7	7	-0.4665	0.29133	80.544	134.2	7.0662	0.027782	0.196688097584804	0.708772411923537	E3
chr12:66663383	preTSS_flank	HELB	7	7	7	0.19119	0.68132	73.113	128.71	7.0662	0.027782	0.0166186696733191	0.975074290363626	E3
chr12:68045388	preTSS_flank	DYRK2	7	7	7	0.37469	0.4076	28.426	218.11	8.1849	0.0022341	0.271399664533072	0.602895851307724	E2
chr12:6818356	preTSS_flank	COPS7A	7	7	7	-0.19633	0.67308	70.583	910.6	7.7771	0.0037419	0.406519486580934	0.423811087682359	E8
chr12:6818356	preTSS_flank	ING4	7	7	7	-0.78417	0.036862	70.583	910.6	7.6527	0.0068554	NA	NA	E8
chr12:6818356	preTSS_flank	ZNF384	7	7	7	-0.63934	0.12209	70.583	910.6	7.7888	0.0065911	0.264959414285463	0.611861416528829	E8
chr12:6818385	preTSS_flank	COPS7A	7	7	7	0.029158	0.95052	71.253	1297.6	7.7771	0.0037419	0.416796845122634	0.411007625029727	E8
chr12:6818385	preTSS_flank	ING4	7	7	7	-0.67174	0.098403	71.253	1297.6	7.6527	0.0068554	NA	NA	E8
chr12:6818385	preTSS_flank	ZNF384	7	7	7	-0.76463	0.045262	71.253	1297.6	7.7888	0.0065911	0.348108040944261	0.498929666963235	E8
chr12:6894132	preTSS_flank	CD4	7	7	7	-0.15394	0.74175	1.16	4.0047	10.4	0.007258	0.141465778377381	0.789216879079153	E2
chr12:6894132	postTSS_flank	LAG3	7	7	7	-0.45371	0.30653	1.16	4.0047	0.89596	0.49275	NA	NA	E2
chr12:6894132	preTSS_flank	LEPREL2	7	7	7	0.030974	0.94744	1.16	4.0047	3.9363	0.123	0.496355129056781	0.316610419413057	E2
chr12:6894132	preTSS_flank	MLF2	7	7	7	-0.1642	0.72498	1.16	4.0047	8.0967	0.0057292	NA	NA	E2
chr12:6894178	preTSS_flank	CD4	7	7	7	7.0447e-05	0.99988	4.7914	15.913	10.4	0.007258	-0.16766689311554	0.750856401857118	E2
chr12:6894178	postTSS_flank	LAG3	7	7	7	0.039524	0.93295	4.7914	15.913	0.89596	0.49275	NA	NA	E2
chr12:6894178	preTSS_flank	LEPREL2	7	7	7	-0.099325	0.83221	4.7914	15.913	3.9363	0.123	0.195341111717721	0.710715260137345	E2
chr12:6894178	preTSS_flank	MLF2	7	7	7	0.27289	0.55378	4.7914	15.913	8.0967	0.0057292	NA	NA	E2
chr12:6894185	preTSS_flank	CD4	7	7	7	-0.54005	0.2108	10.467	46.1	10.4	0.007258	0.269646548311647	0.605333078164209	E2
chr12:6894185	postTSS_flank	LAG3	7	7	7	-0.096011	0.83776	10.467	46.1	0.89596	0.49275	NA	NA	E2
chr12:6894185	preTSS_flank	LEPREL2	7	7	7	-0.20002	0.66718	10.467	46.1	3.9363	0.123	-0.533286388974848	0.275902240559592	E2
chr12:6894185	preTSS_flank	MLF2	7	7	7	0.50285	0.25004	10.467	46.1	8.0967	0.0057292	NA	NA	E2
chr12:69067769	preTSS_flank	NUP107	7	7	7	-0.61848	0.13873	83.12	161.87	7.787	0.011961	0.0844184544783668	0.816645026476076	E5
chr12:69067813	preTSS_flank	NUP107	7	7	7	-0.68816	0.087416	75.836	333.78	7.787	0.011961	0.513299074773076	0.297672365995677	E5
chr12:69166431	preTSS_flank	MDM2	7	7	7	0.37635	0.40535	82.196	86.204	9.5697	0.024017	-0.453784294139506	0.366045231828272	E2
chr12:69166431	postTSS_flank	SLC35E3	7	7	7	0.40868	0.36266	82.196	86.204	6.8817	0.024817	-0.296582384745556	0.568170280905595	E2
chr12:6934248	postTSS_flank	CD4	7	7	7	-0.1676	0.71945	95.94	31.197	10.4	0.007258	-0.843780616591407	0.03470051598941	E8
chr12:6934248	preTSS_flank	GNB3	7	7	7	-0.62491	0.13349	95.94	31.197	1.6842	0.16963	NA	NA	E8
chr12:6934248	postTSS_2k	GPR162	7	7	7	0.31157	0.49635	95.94	31.197	7.6255	0.0068085	-0.23922136196022	0.648012900756789	E8
chr12:6934248	preTSS_flank	LEPREL2	7	7	7	-0.55902	0.19202	95.94	31.197	3.9363	0.123	NA	NA	E8
chr12:6934248	preTSS_flank	LRRC23	7	7	7	0.50892	0.24342	95.94	31.197	5.6992	0.013883	NA	NA	E8
chr12:6934248	preTSS_flank	RPL13P5	7	7	7	0.83701	0.01883	95.94	31.197	4.7951	0.014629	NA	NA	E8
chr12:6934248	postTSS_flank	SPSB2	7	7	7	0.66339	0.10426	95.94	31.197	5.4935	0.08447	NA	NA	E8
chr12:6934248	preTSS_flank	TPI1	7	7	7	0.46551	0.2925	95.94	31.197	10.042	0.0076515	NA	NA	E8
chr12:6934248	preTSS_flank	USP5	7	7	7	0.356	0.43319	95.94	31.197	8.1669	0.0087654	NA	NA	E8
chr12:6934267	postTSS_flank	CD4	7	7	7	0.54577	0.20505	82.217	18.017	10.4	0.007258	0.400780950640314	0.431016368361691	E8
chr12:6934267	preTSS_flank	GNB3	7	7	7	-0.18501	0.69126	82.217	18.017	1.6842	0.16963	NA	NA	E8
chr12:6934267	postTSS_2k	GPR162	7	7	7	0.050498	0.91438	82.217	18.017	7.6255	0.0068085	0.217704527437606	0.67860229032203	E8
chr12:6934267	preTSS_flank	LEPREL2	7	7	7	0.47364	0.28299	82.217	18.017	3.9363	0.123	NA	NA	E8
chr12:6934267	preTSS_flank	LRRC23	7	7	7	0.4159	0.3534	82.217	18.017	5.6992	0.013883	NA	NA	E8
chr12:6934267	preTSS_flank	RPL13P5	7	7	7	-0.27108	0.55653	82.217	18.017	4.7951	0.014629	NA	NA	E8
chr12:6934267	postTSS_flank	SPSB2	7	7	7	0.087724	0.85165	82.217	18.017	5.4935	0.08447	NA	NA	E8
chr12:6934267	preTSS_flank	TPI1	7	7	7	0.092048	0.84439	82.217	18.017	10.042	0.0076515	NA	NA	E8
chr12:6934267	preTSS_flank	USP5	7	7	7	0.24901	0.59025	82.217	18.017	8.1669	0.0087654	NA	NA	E8
chr12:70013037	postTSS_flank	CCT2	7	7	7	0.11096	0.81278	67.523	152.65	8.6629	0.0081109	-0.360744629176518	0.482356111768786	E5
chr12:72148252	preTSS_2k	RAB21	7	7	7	-0.098922	0.83289	12.664	68.654	8.7463	0.0034575	-0.457857630035504	0.361204728730397	E3
chr12:72148272	preTSS_2k	RAB21	7	7	7	-0.21908	0.63694	14.34	71.282	8.7463	0.0034575	-0.677171989913628	0.139504653618815	E3
chr12:72148282	preTSS_2k	RAB21	7	7	7	-0.11849	0.80025	8.3457	78.318	8.7463	0.0034575	-0.662657847406705	0.151504869284512	E3
chr12:75883588	gene_body	GLIPR1	7	7	7	-0.22209	0.63219	28.906	83.608	10.731	0.014067	0.132873911504214	0.801862108845286	E2
chr12:75883588	postTSS_flank	KRR1	7	7	7	0.34878	0.44325	28.906	83.608	7.9795	0.010023	0.8633224488421	0.0267445096995156	E2
chr12:75883597	gene_body	GLIPR1	7	7	7	-0.52634	0.2249	55.633	150.45	10.731	0.014067	0.948971198214802	0.00383946998381246	E2
chr12:75883597	postTSS_flank	KRR1	7	7	7	0.21785	0.63888	55.633	150.45	7.9795	0.010023	0.231848667317551	0.65845837299624	E2
chr12:772689	postTSS_2k	NINJ2	7	7	7	0.55343	0.19748	80.634	93.838	6.5192	0.018958	0.112685390324781	0.831687353897826	E3
chr12:95083270	preTSS_flank	TMCC3	7	7	7	0.020837	0.96463	2.7614	14.414	7.9784	0.08382	0.407004482707534	0.423203961284998	E3
chr12:95353338	postTSS_flank	NDUFA12	7	7	7	-0.25106	0.58709	68.811	92.552	7.8516	0.012405	-0.110399284801725	0.794677124566106	E5
chr12:95841246	preTSS_flank	METAP2	7	7	7	0.13968	0.76518	28.817	5.9095	8.5039	0.0067576	-0.0292142114466834	0.956191149558694	E8
chr12:96391253	preTSS_2k	HAL	7	7	7	-0.31036	0.49812	74.744	12.49	8.0711	0.042489	-0.566878771607625	0.24076552619494	E2
chr12:96391253	postTSS_flank	LTA4H	7	7	7	-0.5159	0.23592	74.744	12.49	10.882	0.054436	-0.783398553181125	0.0652932231798884	E2
chr12:97300470	preTSS_flank	NEDD1	7	7	7	0.19091	0.68177	16.33	127.3	7.7854	0.024768	0.66554468165727	0.149084393800134	E3
chr12:97300502	preTSS_flank	NEDD1	7	7	7	-0.0016687	0.99717	40.074	75.166	7.7854	0.024768	-0.418724011340567	0.408621381083762	E3
chr12:97300504	preTSS_flank	NEDD1	7	7	7	0.34932	0.44248	22.33	115.22	7.7854	0.024768	-0.119551757852159	0.821526717312121	E3
chr12:97300523	preTSS_flank	NEDD1	7	7	7	0.033608	0.94298	2.7714	10.611	7.7854	0.024768	0.0534816985159265	0.919853938865352	E3
chr12:98802794	postTSS_flank	SLC9A7P1	7	7	7	-0.38845	0.38915	1.57	8.0913	8.2328	0.01619	0.569638842269378	0.237962337874205	E3
chr13:100266863	gene_body	CLYBL	7	7	7	0.021334	0.96379	4.8543	32.557	4.8633	0.033762	0.738088743017949	0.0939130302198108	E3
chr13:100729598	preTSS_flank	PCCA	7	7	7	0.089364	0.8489	89.861	85.385	7.1208	0.020631	-0.417953970153664	0.409574298319603	E5
chr13:100745508	gene_body	PCCA	7	7	7	-0.18084	0.69799	90.51	34.223	7.1208	0.020631	0.29284854551685	0.573284566980556	E5
chr13:110953836	preTSS_flank	COL4A2	7	7	7	-0.094197	0.84079	94.393	39.869	2.4504	0.34259	0.0905573397908711	0.864535304013447	E8
chr13:111184283	gene_body	RAB20	7	7	7	0.067688	0.88535	47.106	163.43	8.4668	0.044129	-0.415116231613041	0.413092375475401	E2
chr13:111566103	postTSS_2k	ANKRD10	7	7	7	-0.09542	0.83875	1.8614	15.479	8.5596	0.0022519	0.537750780258654	0.271126112989216	E3
chr13:111567020	postTSS_2k	ANKRD10	7	7	7	-0.74086	0.056779	0.62143	2.7032	8.5596	0.0022519	0.586696306445657	0.220929657949337	E4
chr13:111567078	postTSS_2k	ANKRD10	7	7	7	-0.0047643	0.99191	0.52857	1.9557	8.5596	0.0022519	0.233489446451581	0.656130439944331	E4
chr13:113295163	preTSS_flank	ATP11A	7	7	7	-0.053768	0.90885	1.4743	6.5122	9.1052	0.032092	-0.437031114847607	0.386188967820216	E8
chr13:113295192	preTSS_flank	ATP11A	7	7	7	0.3481	0.4442	0.73286	3.7596	9.1052	0.032092	0.573184292579025	0.234380611723707	E8
chr13:113295201	preTSS_flank	ATP11A	7	7	7	0.17224	0.71191	1.4929	8.8676	9.1052	0.032092	-0.437031114847607	0.386188967820216	E8
chr13:113840940	preTSS_flank	CUL4A	7	7	7	-0.1698	0.71588	91.467	42.818	8.8531	0.00064276	0.261844204343695	0.616210025366028	E2
chr13:113840940	gene_body	PCID2	7	7	7	-0.39083	0.386	91.467	42.818	7.3646	0.0020472	0.0755259884225755	0.886926424090893	E2
chr13:113869183	preTSS_flank	CUL4A	7	7	7	-0.47861	0.27726	98.551	3.2822	8.8531	0.00064276	0.416689887103907	0.411140198151484	E2
chr13:113869183	preTSS_flank	PCID2	7	7	7	-0.10583	0.82134	98.551	3.2822	7.3646	0.0020472	-0.725172822421748	0.10291612102911	E2
chr13:113869225	preTSS_flank	CUL4A	7	7	7	0.26018	0.5731	97.969	12.101	8.8531	0.00064276	0.318883924816026	0.441389060311755	E1
chr13:113869225	preTSS_flank	PCID2	7	7	7	0.84525	0.016617	97.969	12.101	7.3646	0.0020472	0.0754434382674781	0.85907938967472	E1
chr13:113869230	preTSS_flank	CUL4A	7	7	7	-0.54443	0.2064	97.676	7.5194	8.8531	0.00064276	0.160758210113741	0.703731227521325	E1
chr13:113869230	preTSS_flank	PCID2	7	7	7	0.088444	0.85044	97.676	7.5194	7.3646	0.0020472	-0.455387996332836	0.256850341282555	E1
chr13:113869247	preTSS_flank	CUL4A	7	7	7	0.28087	0.54176	96.519	12.45	8.8531	0.00064276	-0.512795349475013	0.193767016850139	E1
chr13:113869247	preTSS_flank	PCID2	7	7	7	0.2559	0.57965	96.519	12.45	7.3646	0.0020472	0.121617615262827	0.774205528087969	E1
chr13:113869269	preTSS_flank	CUL4A	7	7	7	-0.010084	0.98288	98.054	6.5173	8.8531	0.00064276	0.571592203418362	0.138820838755031	E1
chr13:113869269	preTSS_flank	PCID2	7	7	7	0.67797	0.094156	98.054	6.5173	7.3646	0.0020472	0.127082726630493	0.764272943401882	E1
chr13:113869336	preTSS_flank	CUL4A	7	7	7	-0.13555	0.77199	94.679	24.762	8.8531	0.00064276	0.407067562537516	0.423125017980793	E1
chr13:113869336	preTSS_flank	PCID2	7	7	7	0.027407	0.95349	94.679	24.762	7.3646	0.0020472	0.257411952012215	0.622410247465384	E1
chr13:113869355	preTSS_flank	CUL4A	7	7	7	-0.33051	0.46904	92.344	58.609	8.8531	0.00064276	-0.263223650188934	0.614283472444726	E1
chr13:113869355	preTSS_flank	PCID2	7	7	7	-0.32831	0.4722	92.344	58.609	7.3646	0.0020472	-0.492638398654311	0.320822246920407	E1
chr13:113869401	preTSS_flank	CUL4A	7	7	7	-0.0018768	0.99681	94.107	39.242	8.8531	0.00064276	-0.30945599063272	0.455748857933991	E1
chr13:113869401	preTSS_flank	PCID2	7	7	7	-0.14478	0.75678	94.107	39.242	7.3646	0.0020472	-0.0634131497453031	0.88141870808145	E1
chr13:113869403	preTSS_flank	CUL4A	7	7	7	-0.15125	0.74616	94.756	18.299	8.8531	0.00064276	0.0730759779864331	0.863469550975482	E1
chr13:113869403	preTSS_flank	PCID2	7	7	7	-0.43052	0.33493	94.756	18.299	7.3646	0.0020472	-0.00555249405718801	0.989589287621354	E1
chr13:113869408	preTSS_flank	CUL4A	7	7	7	-0.73165	0.061624	93.769	26.772	8.8531	0.00064276	0.610142069072895	0.108198895339517	E1
chr13:113869408	preTSS_flank	PCID2	7	7	7	-0.57466	0.17718	93.769	26.772	7.3646	0.0020472	-0.13164958043556	0.755994331424539	E1
chr13:113869445	preTSS_flank	CUL4A	7	7	7	-0.48356	0.27159	97.183	8.7027	8.8531	0.00064276	0.716819321381784	0.0453969947470114	E1
chr13:113869445	preTSS_flank	PCID2	7	7	7	0.16341	0.72628	97.183	8.7027	7.3646	0.0020472	-0.497230129351866	0.209963380261074	E1
chr13:113869447	preTSS_flank	CUL4A	7	7	7	0.03311	0.94382	97.96	4.2639	8.8531	0.00064276	0.17787218791154	0.673457394092071	E1
chr13:113869447	preTSS_flank	PCID2	7	7	7	0.073706	0.87521	97.96	4.2639	7.3646	0.0020472	-0.919970483230356	0.00120573498917219	E1
chr13:113869452	preTSS_flank	CUL4A	7	7	7	-0.26664	0.56325	96.983	8.5757	8.8531	0.00064276	0.127514650749403	0.809764717103816	E1
chr13:113869452	preTSS_flank	PCID2	7	7	7	-0.10816	0.81745	96.983	8.5757	7.3646	0.0020472	-0.803691286958349	0.0540230809097807	E1
chr13:113869469	preTSS_flank	CUL4A	7	7	7	-0.11184	0.81132	92.987	35.557	8.8531	0.00064276	0.328107707566426	0.525499601774877	E1
chr13:113869469	preTSS_flank	PCID2	7	7	7	0.34124	0.45383	92.987	35.557	7.3646	0.0020472	-0.140125444720844	0.791187524299154	E1
chr13:113870404	preTSS_flank	CUL4A	7	7	7	-0.45597	0.30382	93.623	28.004	8.8531	0.00064276	0.112372066993312	0.79106937533969	E2
chr13:113870404	preTSS_flank	PCID2	7	7	7	0.19366	0.67736	93.623	28.004	7.3646	0.0020472	-0.428909786057618	0.288980604365257	E2
chr13:113870426	preTSS_flank	CUL4A	7	7	7	0.19545	0.67449	97.364	15.117	8.8531	0.00064276	-0.202428929537215	0.630687073292618	E2
chr13:113870426	preTSS_flank	PCID2	7	7	7	-0.16326	0.72652	97.364	15.117	7.3646	0.0020472	-0.395021561519459	0.332777622357412	E2
chr13:113870491	preTSS_flank	CUL4A	7	7	7	-0.6589	0.10748	92.7	18.195	8.8531	0.00064276	-0.584127066857216	0.12839354954585	E2
chr13:113870491	preTSS_flank	PCID2	7	7	7	-0.63135	0.12834	92.7	18.195	7.3646	0.0020472	-0.2392986227471	0.5681497664687	E2
chr13:114146029	preTSS_2k	DCUN1D2	7	7	7	0.34095	0.45424	1.3943	5.6749	6.8436	0.0097653	0.0734885048278408	0.889965682310616	E3
chr13:114146029	postTSS_2k	TMCO3	7	7	7	-0.28491	0.53571	1.3943	5.6749	8.2436	0.011079	-0.399489979442404	0.432642781908819	E3
chr13:114876501	preTSS_flank	RASA3	7	7	7	0.51776	0.23394	36.106	498.09	8.6787	0.008393	0.62275294072441	0.18662899314176	E2
chr13:114876510	preTSS_flank	RASA3	7	7	7	0.25697	0.57801	36.373	402.51	8.6787	0.008393	0.280757454960426	0.589929135449964	E2
chr13:114876532	preTSS_flank	RASA3	7	7	7	0.26664	0.56326	40.134	186.61	8.6787	0.008393	-0.0308116052298398	0.953797217731241	E2
chr13:114876939	preTSS_flank	RASA3	7	7	7	-0.44086	0.32213	69.836	156.11	8.6787	0.008393	0.51261204216784	0.298431753325376	E2
chr13:114876949	preTSS_flank	RASA3	7	7	7	-0.49398	0.25985	62.397	262.96	8.6787	0.008393	0.570412374843855	0.237179054044758	E2
chr13:114876965	preTSS_flank	RASA3	7	7	7	-0.51761	0.2341	52.673	175.36	8.6787	0.008393	0.744303826737832	0.0897120234817304	E2
chr13:114876977	preTSS_flank	RASA3	7	7	7	-0.76128	0.046802	71.283	215.23	8.6787	0.008393	-0.124857299433825	0.813687272621436	E2
chr13:114877053	preTSS_flank	RASA3	7	7	7	-0.41236	0.35793	74.514	188.24	8.6787	0.008393	-0.189475830887972	0.719187448143296	E2
chr13:114877063	preTSS_flank	RASA3	7	7	7	-0.37138	0.41209	61.266	100.13	8.6787	0.008393	0.536767534219702	0.272175264806761	E2
chr13:114877079	preTSS_flank	RASA3	7	7	7	-0.17473	0.70788	32.78	392.82	8.6787	0.008393	0.648041425629139	0.164012851405426	E2
chr13:114877101	preTSS_flank	RASA3	7	7	7	-0.16185	0.72881	14.23	24.023	8.6787	0.008393	0.44892462297773	0.371849699735213	E2
chr13:114877126	preTSS_flank	RASA3	7	7	7	-0.67264	0.097783	43.891	231.52	8.6787	0.008393	0.244594968342963	0.640424202203124	E2
chr13:114881020	preTSS_flank	RASA3	7	7	7	0.065697	0.88871	1.3629	3.2319	8.6787	0.008393	0.417672566226576	0.409922718057115	E2
chr13:114881023	preTSS_flank	RASA3	7	7	7	0.10638	0.82043	1.2471	2.4989	8.6787	0.008393	-0.208234826564748	0.692162472668876	E2
chr13:114881043	preTSS_flank	RASA3	7	7	7	0.57526	0.17663	2.33	6.3826	8.6787	0.008393	0.348758273784337	0.498072730663165	E2
chr13:114881064	preTSS_flank	RASA3	7	7	7	0.62973	0.12963	2.3486	6.589	8.6787	0.008393	-0.0179015212886311	0.97315058646777	E2
chr13:114881080	preTSS_flank	RASA3	7	7	7	0.28906	0.52952	2.2229	4.7887	8.6787	0.008393	-0.205328095594892	0.69633613455275	E2
chr13:114881091	preTSS_flank	RASA3	7	7	7	0.59173	0.16165	2.5757	12.319	8.6787	0.008393	0.210812055847914	0.688466341712148	E2
chr13:114881097	preTSS_flank	RASA3	7	7	7	-0.24404	0.59792	7.0871	79.457	8.6787	0.008393	0.201205443854348	0.702264597654016	E2
chr13:114881104	preTSS_flank	RASA3	7	7	7	-0.24618	0.59462	6.11	47.032	8.6787	0.008393	0.323988161348361	0.531022005884131	E2
chr13:114907946	preTSS_flank	RASA3	7	7	7	0.42598	0.34061	53.834	230.37	8.6787	0.008393	0.549593051086661	0.258613406893004	E3
chr13:114909503	preTSS_flank	RASA3	7	7	7	-0.61225	0.14392	52.087	694.87	8.6787	0.008393	0.502620167068705	0.309557469998392	E3
chr13:114909516	preTSS_flank	RASA3	7	7	7	-0.4827	0.27258	76.374	640.99	8.6787	0.008393	-0.0374763753726721	0.943811754326681	E3
chr13:114927124	preTSS_flank	RASA3	6	7	6	-0.31207	0.54709	36.102	89.347	8.6787	0.008393	0.276197987880798	0.596237945298365	E3
chr13:114927127	preTSS_flank	RASA3	6	7	6	-0.38654	0.44907	50.435	98.497	8.6787	0.008393	0.0714572129811822	0.892996615555128	E3
chr13:21099307	preTSS_flank	CRYL1	7	7	7	0.069484	0.88233	7.5657	20.239	7.3196	0.029406	0.0710262519698902	0.89363977612284	E3
chr13:21099307	preTSS_flank	IFT88	7	7	7	-0.22787	0.62313	7.5657	20.239	6.9457	0.047987	-0.0650166356850717	0.902612464428032	E3
chr13:21099312	preTSS_flank	CRYL1	7	7	7	-0.076605	0.87033	3.0943	10.462	7.3196	0.029406	-0.333442733358148	0.518372657803603	E3
chr13:21099312	preTSS_flank	IFT88	7	7	7	-0.37899	0.40179	3.0943	10.462	6.9457	0.047987	0.406469215032465	0.423874034875704	E3
chr13:21099331	preTSS_flank	CRYL1	7	7	7	-0.58014	0.17212	3.06	15.543	7.3196	0.029406	-0.276883498106827	0.59528831636778	E3
chr13:21099331	preTSS_flank	IFT88	7	7	7	-0.37687	0.40466	3.06	15.543	6.9457	0.047987	0.318901947441562	0.537862996048032	E3
chr13:21099341	preTSS_flank	CRYL1	7	7	7	-0.074651	0.87362	3.9171	21.826	7.3196	0.029406	0.626742696119148	0.18298022915277	E3
chr13:21099341	preTSS_flank	IFT88	7	7	7	-0.28647	0.53338	3.9171	21.826	6.9457	0.047987	0.606121141777595	0.202157540107127	E3
chr13:21099357	preTSS_flank	CRYL1	6	7	6	-0.0099184	0.98512	3.075	12.158	7.3196	0.029406	-0.154329414482762	0.715194206736411	E3
chr13:21099357	preTSS_flank	IFT88	6	7	6	-0.021774	0.96734	3.075	12.158	6.9457	0.047987	0.110912990388529	0.793737370511022	E3
chr13:21099376	preTSS_flank	CRYL1	6	7	6	-0.20538	0.69627	0.38833	0.90482	7.3196	0.029406	-0.202899513935189	0.629875719878188	E3
chr13:21099376	preTSS_flank	IFT88	6	7	6	0.65802	0.15543	0.38833	0.90482	6.9457	0.047987	0.364801645277145	0.374258991559234	E3
chr13:21099379	preTSS_flank	CRYL1	6	7	6	-0.44726	0.37384	2.4817	8.0877	7.3196	0.029406	-0.122287035112863	0.772987422805574	E3
chr13:21099379	preTSS_flank	IFT88	6	7	6	-0.83867	0.03694	2.4817	8.0877	6.9457	0.047987	-0.100895973838922	0.812100028975904	E3
chr13:21099390	preTSS_flank	CRYL1	6	7	6	0.64431	0.16728	5.185	72.425	7.3196	0.029406	-0.284364633955961	0.49486233701167	E3
chr13:21099390	preTSS_flank	IFT88	6	7	6	0.17283	0.74333	5.185	72.425	6.9457	0.047987	-0.293075965640482	0.481138388285129	E3
chr13:21100107	preTSS_flank	CRYL1	7	7	7	0.028657	0.95137	0.75143	3.9525	7.3196	0.029406	-0.243565520616492	0.561054851907917	E4
chr13:21100107	preTSS_flank	IFT88	7	7	7	-0.52985	0.22125	0.75143	3.9525	6.9457	0.047987	-0.306605424979426	0.460127519004825	E4
chr13:21654253	preTSS_flank	LATS2	7	7	7	-0.096226	0.8374	74.383	21.786	8.3887	0.0033272	-0.81098216603015	0.0502150221769548	E3
chr13:21699007	preTSS_flank	SAP18	7	7	7	-0.54166	0.20918	79.743	202.21	8.6965	0.0061756	0.0806228783726504	0.879327708751529	E5
chr13:24008383	preTSS_flank	SACS	7	7	7	0.52496	0.22634	95.556	25.911	7.8366	0.017966	-0.631615029518455	0.178564930515113	E8
chr13:24008386	preTSS_flank	SACS	7	7	7	-0.18218	0.69583	96.543	21.969	7.8366	0.017966	0.0363363764418051	0.945519423382178	E8
chr13:27998610	preTSS_2k	GTF3A	7	7	7	-0.24163	0.60167	0.75143	3.9525	8.7173	0.0084037	-0.161845989691483	0.759350722454903	E4
chr13:27998610	postTSS_flank	MTIF3	7	7	7	-0.2122	0.64781	0.75143	3.9525	7.5512	0.014023	0.838349307064361	0.0370843769833162	E4
chr13:29063779	gene_body	FLT1	7	7	7	-0.343	0.45134	3.6443	13.362	4.8167	0.11174	-0.295396144036544	0.4775087091943	E8
chr13:29063896	gene_body	FLT1	7	7	7	0.47003	0.28719	2.7243	9.3678	4.8167	0.11174	0.500256625698929	0.312211345489718	E8
chr13:30946149	postTSS_2k	LINC00426	7	7	7	0.44571	0.3162	1.63	8.7183	1.5344	1.162	-0.0167759966444133	0.974838365701832	E3
chr13:30995389	preTSS_flank	LINC00426	7	7	7	0.55522	0.19573	38.929	568.6	1.5344	1.162	0.491736563741773	0.321847296942795	E3
chr13:32884458	preTSS_flank	BRCA2	7	7	7	-0.48105	0.27446	11.673	61.093	6.7866	0.043405	-0.336562871649408	0.514217699231196	E3
chr13:32884499	preTSS_flank	BRCA2	7	7	7	0.070273	0.881	21.086	100.15	6.7866	0.043405	0.392971497286844	0.335520725392629	E3
chr13:32884571	preTSS_flank	BRCA2	7	7	7	-0.21667	0.64075	19.604	156.51	6.7866	0.043405	-0.0091531343271875	0.986270681933412	E3
chr13:32884607	preTSS_flank	BRCA2	7	7	7	0.24582	0.59517	39.074	443.56	6.7866	0.043405	0.344984370016624	0.503052467063328	E3
chr13:33161609	preTSS_flank	N4BP2L2	7	7	7	0.99095	1.489e-05	0.76	1.7108	9.5365	0.0022946	-0.251783830132107	0.63030518498357	E4
chr13:33161609	preTSS_flank	PDS5B	7	7	7	-0.26594	0.56432	0.76	1.7108	8.6796	0.031768	0.359555300547795	0.483908706349932	E4
chr13:43546192	gene_body	EPSTI1	7	7	7	-0.036421	0.93821	71.4	175.58	8.2732	0.078921	-0.393104799397076	0.440716315122507	E2
chr13:43546270	gene_body	EPSTI1	7	7	7	-0.48613	0.26867	47.121	214.28	8.2732	0.078921	0.153030529559119	0.717515937054069	E2
chr13:43546275	gene_body	EPSTI1	7	7	7	0.087649	0.85177	52.736	267.46	8.2732	0.078921	0.572838208924399	0.137764031223359	E2
chr13:45961189	postTSS_flank	SLC25A30	7	7	7	-0.60994	0.14586	2.9171	16.46	7.4763	0.0059226	0.179319883093374	0.733903246411912	E2
chr13:45961189	preTSS_flank	TPT1	7	7	7	-0.21726	0.63981	2.9171	16.46	12.374	0.0065439	0.817063847901945	0.0471374163013625	E2
chr13:45961189	preTSS_2k	TPT1-AS1	7	7	7	-0.076872	0.86988	2.9171	16.46	5.431	0.032898	0.72719801188688	0.101480298967499	E2
chr13:46757285	preTSS_2k	LCP1	7	7	7	-0.44446	0.31773	64.469	405.17	12.445	0.0089472	-0.199234597751384	0.705102354765985	E3
chr13:46757319	preTSS_2k	LCP1	7	7	7	-0.26922	0.55934	33.477	501.69	12.445	0.0089472	-0.47348827174532	0.342843530915584	E3
chr13:46758202	preTSS_2k	LCP1	7	7	7	0.19343	0.67774	70.914	52.092	12.445	0.0089472	0.365814189989294	0.475755346418583	E3
chr13:49268254	preTSS_flank	CYSLTR2	7	7	7	-0.23262	0.61569	94.009	22.41	7.3939	0.048951	0.545363940062218	0.263055659656057	E5
chr13:50104224	postTSS_flank	PHF11	7	7	7	0.36118	0.42604	84.659	128.19	8.1434	0.0095539	0.532908431219765	0.276308057848837	E2
chr13:50108255	postTSS_flank	PHF11	7	7	7	-0.31966	0.48462	64.896	500.85	8.1434	0.0095539	-0.502343474736472	0.204567343430059	E2
chr13:53174465	preTSS_flank	HNRNPA1L2	7	7	7	0.014737	0.97498	2.3014	13.624	6.5004	0.0067935	-0.495414682776825	0.317674202523145	E7
chr13:61001575	preTSS_flank	TDRD3	7	7	7	-0.030278	0.94862	72.481	33.336	7.4746	0.011362	0.392306310700409	0.44172933652479	E5
chr13:76123273	preTSS_flank	COMMD6	7	7	7	-0.40508	0.36732	72.987	60.444	8.1691	0.01244	-0.270443280618891	0.604225131432463	E3
chr13:76123273	preTSS_2k	UCHL3	7	7	7	0.07321	0.87605	72.987	60.444	7.2585	0.0070485	0.216108984186498	0.680883002718535	E3
chr13:76123350	preTSS_flank	COMMD6	7	7	7	-0.45201	0.30857	27.814	182.15	8.1691	0.01244	-0.640705938426684	0.17044729952033	E3
chr13:76123350	preTSS_2k	UCHL3	7	7	7	-0.69655	0.082063	27.814	182.15	7.2585	0.0070485	0.149772356556616	0.723348142041731	E3
chr13:76123373	preTSS_flank	COMMD6	7	7	7	0.85067	0.015247	9.2729	86.769	8.1691	0.01244	-0.233243720970786	0.516642399119708	E3
chr13:76123373	preTSS_2k	UCHL3	7	7	7	-0.044383	0.92473	9.2729	86.769	7.2585	0.0070485	0.326740289657643	0.35679761666205	E3
chr13:76123391	preTSS_flank	COMMD6	7	7	7	0.64925	0.11457	6.7143	55.761	8.1691	0.01244	0.757035604943007	0.0296401121559491	E3
chr13:76123391	preTSS_2k	UCHL3	7	7	7	-0.13504	0.77283	6.7143	55.761	7.2585	0.0070485	-0.392362036304808	0.441658614555955	E3
chr13:76123401	preTSS_flank	COMMD6	7	7	7	0.76367	0.045703	2.8143	19.812	8.1691	0.01244	0.7260231767859	0.0174353704373011	E3
chr13:76123401	preTSS_2k	UCHL3	7	7	7	0.236	0.61042	2.8143	19.812	7.2585	0.0070485	-0.392362036304808	0.441658614555955	E3
chr13:76123440	preTSS_flank	COMMD6	7	7	7	0.40359	0.36926	0.28571	0.57143	8.1691	0.01244	-0.0477440625883427	0.895797608479306	E3
chr13:76123440	preTSS_2k	UCHL3	7	7	7	0.18905	0.68476	0.28571	0.57143	7.2585	0.0070485	0.796395568659797	0.00583278915625041	E3
chr13:76211629	preTSS_flank	LMO7	7	7	7	0.38927	0.38806	18.141	152.72	5.8315	0.022913	-0.292318518054638	0.574011548556059	E7
chr13:76211644	preTSS_flank	LMO7	7	7	7	0.69059	0.085851	14.189	88.409	5.8315	0.022913	-0.72162342867166	0.105454083629187	E7
chr13:79968175	gene_body	RBM26	7	7	7	-0.016419	0.97213	8.2986	81.643	8.4053	0.0093721	-0.320132286756916	0.536205897511543	E2
chr13:79968175	preTSS_flank	RBM26-AS1	7	7	7	0.21207	0.64801	8.2986	81.643	3.5445	0.29321	-0.328105113055445	0.525503074577836	E2
chr13:79968207	gene_body	RBM26	7	7	7	-0.81519	0.025461	9.1214	199.36	8.4053	0.0093721	-0.547499901694874	0.260808376693832	E2
chr13:79968207	preTSS_flank	RBM26-AS1	7	7	7	-0.30221	0.51006	9.1214	199.36	3.5445	0.29321	-0.420130252283291	0.406883097018691	E2
chr13:79968217	gene_body	RBM26	7	7	7	-0.40993	0.36105	12.21	83.883	8.4053	0.0093721	-0.353855491499785	0.491370541996711	E2
chr13:79968217	preTSS_flank	RBM26-AS1	7	7	7	0.12741	0.78545	12.21	83.883	3.5445	0.29321	-0.185094687147355	0.725528645268788	E2
chr13:79980433	preTSS_2k	RBM26	7	7	7	0.29504	0.52064	0.52857	1.9557	8.4053	0.0093721	-0.0322367452194651	0.951661632508412	E4
chr13:79980433	preTSS_2k	RBM26-AS1	7	7	7	-0.014066	0.97612	0.52857	1.9557	3.5445	0.29321	0.093181758717878	0.860631903081466	E4
chr13:79980460	preTSS_2k	RBM26	7	7	7	0.10578	0.82143	0.29143	0.59451	8.4053	0.0093721	-0.0114673660470505	0.982799704911517	E4
chr13:79980460	postTSS_2k	RBM26-AS1	7	7	7	0.56097	0.19015	0.29143	0.59451	3.5445	0.29321	-0.296489129065092	0.5682978639849	E4
chr14:100704875	preTSS_2k	YY1	7	7	7	0.0088283	0.98501	0.52857	1.9557	9.1473	0.0043707	0.399268197908182	0.432922391760319	E4
chr14:100704898	preTSS_2k	YY1	7	7	7	0.81009	0.027173	0.52857	1.9557	9.1473	0.0043707	-0.1952948541829	0.710781999413579	E4
chr14:100704914	preTSS_2k	YY1	7	7	7	0.81009	0.027173	0.49286	1.7004	9.1473	0.0043707	0.794411226660526	0.0590553315872879	E4
chr14:100752629	postTSS_flank	SLC25A29	7	7	7	0.11151	0.81187	81.791	259.23	7.6455	0.095467	-0.0326304555407075	0.951071688272705	E3
chr14:100752629	postTSS_flank	YY1	7	7	7	0.049946	0.91532	81.791	259.23	9.1473	0.0043707	-0.133770411657451	0.800541261370227	E3
chr14:100991322	postTSS_flank	BEGAIN	7	7	7	0.5728	0.17892	89.893	91.206	4.1698	0.17517	0.464911447539532	0.352876425776181	E1
chr14:100991366	postTSS_flank	BEGAIN	7	7	7	0.9821	8.1512e-05	65.009	200.87	4.1698	0.17517	0.736649629131836	0.0371170727266392	E1
chr14:100991390	postTSS_flank	BEGAIN	7	7	7	0.54185	0.20899	65.356	357.68	4.1698	0.17517	0.561892106135614	0.147201238832137	E1
chr14:100991394	postTSS_flank	BEGAIN	7	7	7	0.79208	0.03373	72.483	437.84	4.1698	0.17517	0.733775899280314	0.0968785549563658	E1
chr14:102405339	preTSS_flank	DYNC1H1	6	7	6	-0.084599	0.8734	2.5467	9.9043	10.61	0.0065862	-0.224477300958558	0.668939760742121	E8
chr14:102405342	preTSS_flank	DYNC1H1	6	7	6	0.32969	0.52338	13.243	138.25	10.61	0.0065862	0.149513752786868	0.77740051311695	E8
chr14:103799691	preTSS_2k	EIF5	7	7	7	-0.0066085	0.98878	5.6414	20.859	10.531	0.007589	-0.00465221617918239	0.993021726075452	E3
chr14:103799701	preTSS_2k	EIF5	7	7	7	0.0049304	0.99163	20.399	81.101	10.531	0.007589	-0.174022683607638	0.741601016876203	E3
chr14:105126344	preTSS_flank	INF2	7	7	7	-0.030606	0.94807	4.7343	36.653	6.5717	0.036507	-0.0297529515979777	0.955383741826633	E8
chr14:105126363	preTSS_flank	INF2	7	7	7	0.44365	0.31872	19.063	393.67	6.5717	0.036507	-0.291463527598067	0.575184765908938	E8
chr14:105126373	preTSS_flank	INF2	7	7	7	0.73738	0.058584	21.96	227.48	6.5717	0.036507	0.392988935050047	0.440863262541419	E8
chr14:105126385	preTSS_flank	INF2	7	7	7	-0.69593	0.082453	2.4671	10.53	6.5717	0.036507	-0.304535089399781	0.557318904772111	E8
chr14:105411765	gene_body	AHNAK2	7	7	7	0.17679	0.70455	93.553	40.141	0.84801	0.69817	0.213679657752262	0.684358712705553	E5
chr14:105411765	preTSS_flank	C14orf79	7	7	7	0.27049	0.55741	93.553	40.141	4.2221	0.10031	NA	NA	E5
chr14:105411765	postTSS_flank	PLD4	7	7	7	0.21956	0.63619	93.553	40.141	6.6955	0.066427	-0.84924253103733	0.0323785277814264	E5
chr14:105411768	gene_body	AHNAK2	7	7	7	-0.29419	0.5219	95.441	24.618	0.84801	0.69817	0.4247561498499	0.401182557475453	E5
chr14:105411768	preTSS_flank	C14orf79	7	7	7	-0.64863	0.11503	95.441	24.618	4.2221	0.10031	NA	NA	E5
chr14:105411768	postTSS_flank	PLD4	7	7	7	0.015781	0.97321	95.441	24.618	6.6955	0.066427	-0.641942647634659	0.169355217845044	E5
chr14:105411784	gene_body	AHNAK2	7	7	7	-0.66156	0.10556	99.147	2.1222	0.84801	0.69817	0.4247561498499	0.401182557475453	E5
chr14:105411784	preTSS_flank	C14orf79	7	7	7	0.3383	0.45798	99.147	2.1222	4.2221	0.10031	NA	NA	E5
chr14:105411784	postTSS_flank	PLD4	7	7	7	0.36702	0.41803	99.147	2.1222	6.6955	0.066427	0.246570138595421	0.637640133906802	E5
chr14:105411799	gene_body	AHNAK2	7	7	7	-0.56028	0.19081	97.399	13.504	0.84801	0.69817	-0.146635605449934	0.781623071276894	E5
chr14:105411799	preTSS_flank	C14orf79	7	7	7	0.0578	0.90204	97.399	13.504	4.2221	0.10031	NA	NA	E5
chr14:105411799	postTSS_flank	PLD4	7	7	7	0.35269	0.43779	97.399	13.504	6.6955	0.066427	0.676260257947806	0.140245967223518	E5
chr14:105717436	postTSS_flank	BTBD6	7	7	7	0.68439	0.089879	92.719	49.478	7.1829	0.015631	-0.691673268921633	0.127942461783263	E1
chr14:105717436	preTSS_flank	PACS2	7	7	7	0.67337	0.097286	92.719	49.478	7.8511	0.011219	NA	NA	E1
chr14:105750483	gene_body	BRF1	7	7	7	-0.44454	0.31763	3.2657	20.083	7.2718	0.014428	0.0055460355986026	0.991681031895994	E2
chr14:105750483	postTSS_flank	BTBD6	7	7	7	0.63546	0.1251	3.2657	20.083	7.1829	0.015631	0.562280850854079	0.245464011809173	E2
chr14:105750483	preTSS_flank	PACS2	7	7	7	-0.11773	0.80152	3.2657	20.083	7.8511	0.011219	NA	NA	E2
chr14:105750500	gene_body	BRF1	7	7	7	-0.10517	0.82245	4.5671	30.571	7.2718	0.014428	0.587034092993157	0.220597484116556	E2
chr14:105750500	postTSS_flank	BTBD6	7	7	7	0.41066	0.36011	4.5671	30.571	7.1829	0.015631	-0.0584301049851223	0.91245458496601	E2
chr14:105750500	preTSS_flank	PACS2	7	7	7	-0.078459	0.86721	4.5671	30.571	7.8511	0.011219	NA	NA	E2
chr14:105750535	gene_body	BRF1	7	7	7	-0.30243	0.50974	2.3814	17.465	7.2718	0.014428	-0.366494020247084	0.474872317140732	E2
chr14:105750535	postTSS_flank	BTBD6	7	7	7	0.71083	0.073372	2.3814	17.465	7.1829	0.015631	-0.884548566012275	0.0192241223927706	E2
chr14:105750535	preTSS_flank	PACS2	7	7	7	-0.13148	0.77872	2.3814	17.465	7.8511	0.011219	NA	NA	E2
chr14:105759742	gene_body	BRF1	7	7	7	-0.10489	0.82291	8.7214	48.701	7.2718	0.014428	-0.0791749854023514	0.881485683153453	E3
chr14:105759742	postTSS_flank	BTBD6	7	7	7	-0.23661	0.60947	8.7214	48.701	7.1829	0.015631	-0.607734806756195	0.200628661402106	E3
chr14:105759742	preTSS_flank	PACS2	7	7	7	-0.11515	0.8058	8.7214	48.701	7.8511	0.011219	NA	NA	E3
chr14:105759749	gene_body	BRF1	7	7	7	-0.34566	0.4476	6.6686	31.129	7.2718	0.014428	0.704548227067009	0.118042374024817	E3
chr14:105759749	postTSS_flank	BTBD6	7	7	7	0.36358	0.42274	6.6686	31.129	7.1829	0.015631	0.300274277568306	0.563125644982262	E3
chr14:105759749	preTSS_flank	PACS2	7	7	7	-0.041786	0.92912	6.6686	31.129	7.8511	0.011219	NA	NA	E3
chr14:21125797	preTSS_flank	ANG	7	7	7	0.25987	0.57357	12.273	46.174	5.9575	0.065174	-0.500702456699031	0.311710106470963	E8
chr14:21125797	preTSS_flank	RNASE4	7	7	7	0.072163	0.87781	12.273	46.174	7.1914	0.090976	0.609303269593955	0.199147159535257	E8
chr14:21125799	preTSS_flank	ANG	7	7	7	0.20745	0.65535	4.03	11.468	5.9575	0.065174	-0.382732083215567	0.453933909236514	E8
chr14:21125799	preTSS_flank	RNASE4	7	7	7	0.29558	0.51984	4.03	11.468	7.1914	0.090976	0.718303335635037	0.107852776858746	E8
chr14:21125841	preTSS_flank	ANG	7	7	7	-0.14001	0.76463	10.371	64.534	5.9575	0.065174	-0.399862805691535	0.326341531784491	E8
chr14:21125841	preTSS_flank	RNASE4	7	7	7	-0.15737	0.73613	10.371	64.534	7.1914	0.090976	0.176076453523915	0.676616788846311	E8
chr14:21125867	preTSS_flank	ANG	7	7	7	0.22071	0.63437	13.287	284.88	5.9575	0.065174	-0.553924055093955	0.254094691091572	E8
chr14:21125867	preTSS_flank	RNASE4	7	7	7	-0.053035	0.91009	13.287	284.88	7.1914	0.090976	-0.10246089211652	0.846846491057038	E8
chr14:21725648	gene_body	HNRNPC	7	7	7	-0.20141	0.66497	3.1157	11.457	10.448	0.0011353	0.611766588812192	0.196829496648823	E2
chr14:21725648	preTSS_flank	RPGRIP1	7	7	7	-0.16193	0.72869	3.1157	11.457	6.505	0.058434	0.304318911476066	0.557613119963841	E2
chr14:21776927	preTSS_flank	HNRNPC	7	7	7	0.58901	0.16408	3.4943	29.816	10.448	0.0011353	-0.0641484046797905	0.9039093788946	E3
chr14:21776927	preTSS_flank	RPGRIP1	7	7	7	0.93132	0.0022877	3.4943	29.816	6.505	0.058434	0.68930832562555	0.129798547299619	E3
chr14:23014043	postTSS_flank	DAD1	7	7	7	0.15979	0.73218	47.366	869.44	7.9808	0.0030478	0.0976537764480133	0.853984961231739	E5
chr14:23014047	postTSS_flank	DAD1	7	7	7	0.40626	0.36578	40.271	247.57	7.9808	0.0030478	-0.0228467462610222	0.965735843310117	E5
chr14:23014089	postTSS_flank	DAD1	7	7	7	0.2381	0.60714	38.03	431.29	7.9808	0.0030478	-0.280919084822171	0.589705812311117	E5
chr14:23273064	preTSS_flank	MMP14	7	7	7	-0.091431	0.84543	95.01	49.019	6.5823	0.062426	-0.899085575247123	0.0147617395053103	E2
chr14:23273064	preTSS_flank	MRPL52	7	7	7	0.31335	0.49377	95.01	49.019	6.8383	0.016791	0.554318018671415	0.253685195580705	E2
chr14:23273064	postTSS_flank	OXA1L	7	7	7	0.26675	0.56308	95.01	49.019	9.1176	0.0094706	-0.775458325651592	0.0699678660350252	E2
chr14:23273064	gene_body	SLC7A7	7	7	7	-0.38741	0.39053	95.01	49.019	10.247	0.0056939	-0.821460885193889	0.044968747622849	E2
chr14:23273083	preTSS_flank	MMP14	7	7	7	-0.39198	0.38447	89.436	109.22	6.5823	0.062426	0.686465371510278	0.132045096593043	E2
chr14:23273083	preTSS_flank	MRPL52	7	7	7	-0.36351	0.42283	89.436	109.22	6.8383	0.016791	-0.597173150349837	0.210720956340417	E2
chr14:23273083	postTSS_flank	OXA1L	7	7	7	-0.76365	0.045709	89.436	109.22	9.1176	0.0094706	-0.266678654356114	0.609464778691667	E2
chr14:23273083	gene_body	SLC7A7	7	7	7	0.071801	0.87842	89.436	109.22	10.247	0.0056939	-0.313879459323891	0.544642562614192	E2
chr14:23588687	preTSS_flank	ACIN1	7	7	7	-0.39241	0.38391	46.461	276.05	9.4753	0.0026997	0.664846945044276	0.149667891207356	E3
chr14:23588687	postTSS_flank	C14orf119	7	7	7	-0.6676	0.10129	46.461	276.05	7.4459	0.047506	-0.639810703617003	0.171239675273187	E3
chr14:23588687	postTSS_2k	CEBPE	7	7	7	-0.49558	0.25807	46.461	276.05	4.6269	0.043078	0.0412642674895818	0.938138729920325	E3
chr14:23588752	preTSS_flank	ACIN1	7	7	7	0.10468	0.82326	41.066	229.86	9.4753	0.0026997	0.428803804015765	0.396216951085033	E3
chr14:23588752	postTSS_flank	C14orf119	7	7	7	0.011816	0.97994	41.066	229.86	7.4459	0.047506	-0.897131304824124	0.0153286760275039	E3
chr14:23588752	postTSS_2k	CEBPE	7	7	7	-0.391	0.38577	41.066	229.86	4.6269	0.043078	0.260592768643092	0.617959090916032	E3
chr14:23823029	postTSS_flank	BCL2L2	7	7	7	0.73689	0.058837	88.849	97.63	7.4901	0.0079397	NA	NA	E8
chr14:23823029	postTSS_flank	BCL2L2-PABPN1	7	7	7	nan	1	88.849	97.63	0	0	0.458682238038873	0.360227582333729	E8
chr14:23823029	postTSS_flank	PABPN1	7	7	7	0.17184	0.71256	88.849	97.63	5.938	0.055034	NA	NA	E8
chr14:23823029	preTSS_2k	SLC22A17	7	7	7	-0.5388	0.21207	88.849	97.63	0.63923	0.72668	NA	NA	E8
chr14:24657358	postTSS_flank	CHMP4A	7	7	7	-0.77054	0.04262	19.641	233.08	7.7807	0.014182	0.188192977865571	0.721043110621566	E3
chr14:24657358	preTSS_flank	GMPR2	7	7	7	-0.50498	0.24771	19.641	233.08	8.4227	0.004115	-0.852855874125307	0.0308841529633198	E3
chr14:24657358	gene_body	IPO4	7	7	7	-0.51965	0.23193	19.641	233.08	7.1166	0.023833	-0.738783857057096	0.0934389153957746	E3
chr14:24657358	postTSS_flank	IRF9	7	7	7	0.19089	0.68181	19.641	233.08	8.8662	0.0061887	0.722593249527616	0.10475790819954	E3
chr14:24657358	postTSS_flank	NEDD8	7	7	7	-0.78461	0.036683	19.641	233.08	7.4265	0.0087288	-0.821740957784069	0.0448322240320997	E3
chr14:24657358	postTSS_flank	NEDD8-MDP1	7	7	7	nan	1	19.641	233.08	0	0	-0.821741492242443	0.0448319636909918	E3
chr14:24657358	preTSS_flank	PSME2	7	7	7	-0.29188	0.52532	19.641	233.08	9.4137	0.010719	NA	NA	E3
chr14:24657358	postTSS_flank	REC8	7	7	7	0.034204	0.94197	19.641	233.08	7.1973	0.05038	-0.769217650511499	0.0737449484174105	E3
chr14:24657358	postTSS_flank	RNF31	7	7	7	-0.31545	0.49072	19.641	233.08	8.3123	0.0075463	0.902780508718793	0.013718002922311	E3
chr14:24657358	postTSS_flank	TM9SF1	7	7	7	0.80058	0.030538	19.641	233.08	7.6663	0.00192	0.606488454393964	0.201809110400271	E3
chr14:24657388	postTSS_flank	CHMP4A	7	7	7	-0.034684	0.94115	0.65	2.9575	7.7807	0.014182	-0.267221098088061	0.6087090967439	E3
chr14:24657388	preTSS_flank	GMPR2	7	7	7	-0.32223	0.48092	0.65	2.9575	8.4227	0.004115	-0.361842344141524	0.480924471500743	E3
chr14:24657388	gene_body	IPO4	7	7	7	-0.36904	0.41528	0.65	2.9575	7.1166	0.023833	-0.161669332081177	0.702110519916769	E3
chr14:24657388	postTSS_flank	IRF9	7	7	7	-0.21188	0.64832	0.65	2.9575	8.8662	0.0061887	0.549169219662102	0.2590572730535	E3
chr14:24657388	postTSS_flank	NEDD8	7	7	7	-0.34357	0.45055	0.65	2.9575	7.4265	0.0087288	-0.305053969780544	0.556612889970093	E3
chr14:24657388	postTSS_flank	NEDD8-MDP1	7	7	7	nan	1	0.65	2.9575	0	0	-0.239162111337234	0.568377266077869	E3
chr14:24657388	preTSS_flank	PSME2	7	7	7	-0.11366	0.80828	0.65	2.9575	9.4137	0.010719	NA	NA	E3
chr14:24657388	postTSS_flank	REC8	7	7	7	-0.36774	0.41705	0.65	2.9575	7.1973	0.05038	-0.269605588616499	0.518451441202034	E3
chr14:24657388	postTSS_flank	RNF31	7	7	7	-0.36977	0.41428	0.65	2.9575	8.3123	0.0075463	0.320185994605736	0.439420771307557	E3
chr14:24657388	postTSS_flank	TM9SF1	7	7	7	-0.12201	0.7944	0.65	2.9575	7.6663	0.00192	0.0831433033212748	0.844823258544142	E3
chr14:24657399	postTSS_flank	CHMP4A	7	7	7	-0.79324	0.033284	2.2843	8.2775	7.7807	0.014182	-0.315616403887851	0.542295255327132	E3
chr14:24657399	preTSS_flank	GMPR2	7	7	7	-0.24191	0.60123	2.2843	8.2775	8.4227	0.004115	-0.415795686227573	0.412249108116404	E3
chr14:24657399	gene_body	IPO4	7	7	7	-0.70333	0.077873	2.2843	8.2775	7.1166	0.023833	-0.604033723158692	0.112765523881079	E3
chr14:24657399	postTSS_flank	IRF9	7	7	7	0.33171	0.46733	2.2843	8.2775	8.8662	0.0061887	0.344577166206515	0.50359066398703	E3
chr14:24657399	postTSS_flank	MDP1	7	7	7	0.31003	0.4986	2.2843	8.2775	4.1015	0.054755	NA	NA	E3
chr14:24657399	postTSS_flank	NEDD8	7	7	7	-0.39674	0.3782	2.2843	8.2775	7.4265	0.0087288	-0.651603803690993	0.16092571499694	E3
chr14:24657399	postTSS_flank	NEDD8-MDP1	7	7	7	nan	1	2.2843	8.2775	0	0	-0.554263404681499	0.153982668908033	E3
chr14:24657399	preTSS_flank	PSME2	7	7	7	-0.4752	0.28119	2.2843	8.2775	9.4137	0.010719	NA	NA	E3
chr14:24657399	postTSS_flank	REC8	7	7	7	-0.1992	0.6685	2.2843	8.2775	7.1973	0.05038	-0.46328804782224	0.247629044833158	E3
chr14:24657399	postTSS_flank	RNF31	7	7	7	-0.33868	0.45744	2.2843	8.2775	8.3123	0.0075463	0.0560702851316978	0.895088355145341	E3
chr14:24657399	postTSS_flank	TM9SF1	7	7	7	0.24454	0.59715	2.2843	8.2775	7.6663	0.00192	0.176425345863735	0.676002627412301	E3
chr14:34930658	postTSS_2k	SPTSSA	7	7	7	0.26647	0.56351	0.36571	0.93623	8.19	0.015311	-0.638020285162021	0.172828994081001	E3
chr14:35452109	postTSS_2k	SRP54	7	7	7	0.27792	0.5462	0.37571	0.98813	8.1758	0.0022008	-0.624438547128715	0.185083810954159	E4
chr14:35839226	postTSS_flank	NFKBIA	7	7	7	-0.16996	0.71562	30.464	476.71	11.306	0.023234	0.0139386057711536	0.979093445372405	E3
chr14:35839241	postTSS_flank	NFKBIA	7	7	7	-0.074059	0.87462	25.356	362.56	11.306	0.023234	-0.162230495235865	0.758789107737897	E3
chr14:35886300	preTSS_flank	NFKBIA	7	7	7	-0.0071811	0.98781	6.0757	38.423	11.306	0.023234	0.632343237434461	0.177908885457776	E3
chr14:50527163	postTSS_flank	C14orf183	7	7	7	0.60511	0.14997	47.21	609.02	3.5702	0.041554	0.742155088062825	0.0911547175341774	E3
chr14:50855363	gene_body	CDKL1	7	7	7	0.45344	0.30685	87.383	25.368	4.7157	0.011761	-0.032640044303113	0.951057320448001	E5
chr14:52328259	preTSS_flank	GNG2	7	7	7	-0.49034	0.26392	54.466	99.764	9.4337	0.045454	-0.380703378519797	0.456533566184253	E3
chr14:52328303	preTSS_flank	GNG2	7	7	7	0.3002	0.51302	56.986	282.26	9.4337	0.045454	-0.674095879763319	0.142012535462555	E3
chr14:52328305	preTSS_flank	GNG2	7	7	7	-0.25173	0.58606	69.381	96.783	9.4337	0.045454	-0.476596619358272	0.339233182661982	E3
chr14:52336658	preTSS_flank	GNG2	7	7	7	-0.26771	0.56162	64.639	67.569	9.4337	0.045454	0.0770823192471627	0.88460552051844	E2
chr14:53018441	preTSS_2k	GPR137C	7	7	7	0.028551	0.95155	0.35714	0.89286	1.9674	1.1383	-0.757852158193331	0.0808541266903134	E3
chr14:53018441	postTSS_2k	TXNDC16	7	7	7	-0.15496	0.74008	0.35714	0.89286	7.6872	0.013026	0.770670227932125	0.0728577442961136	E3
chr14:54833944	preTSS_flank	CDKN3	7	7	7	-0.31284	0.49451	91.819	157.78	3.3177	0.20852	0.35529252481838	0.387765412236664	E5
chr14:54833957	preTSS_flank	CDKN3	7	7	7	-0.72738	0.063941	87.594	81.208	3.3177	0.20852	0.105167319405862	0.804260411693971	E5
chr14:55541571	postTSS_flank	MAPK1IP1L	7	7	7	-0.04986	0.91546	16.464	48.699	8.6815	0.014921	-0.201468518626373	0.701885981725574	E3
chr14:55541571	postTSS_flank	SOCS4	7	7	7	0.077329	0.86912	16.464	48.699	8.069	0.010005	0.731288777611342	0.0986073377746755	E3
chr14:55541571	preTSS_flank	WDHD1	7	7	7	0.65238	0.11224	16.464	48.699	5.3621	0.015206	0.368949084429756	0.471687680217751	E3
chr14:59950421	preTSS_flank	JKAMP	7	7	7	0.58938	0.16374	0.51	1.8207	8.3444	0.01547	-0.369768525043832	0.470626208783065	E3
chr14:65006774	preTSS_flank	PPP1R36	7	7	7	nan	1	0	0	1.8764	0.51387	-0.3154371530621	0.542537363013573	E7
chr14:65006774	postTSS_flank	ZBTB1	7	7	7	nan	1	0	0	9.485	0.017408	-0.600304020268109	0.207708223742157	E7
chr14:65006774	preTSS_flank	ZBTB25	7	7	7	nan	1	0	0	6.1835	0.0063304	-0.266980482944231	0.609044270209124	E7
chr14:65008213	preTSS_flank	PPP1R36	7	7	7	0.089604	0.84849	12.693	161.55	1.8764	0.51387	-0.171924527179139	0.744654085518784	E7
chr14:65008213	postTSS_flank	ZBTB1	7	7	7	-0.072399	0.87741	12.693	161.55	9.485	0.017408	-0.185451063794136	0.725012429801961	E7
chr14:65008213	preTSS_flank	ZBTB25	7	7	7	0.18558	0.69034	12.693	161.55	6.1835	0.0063304	0.0320123483972444	0.951997880378592	E7
chr14:65008228	postTSS_2k	HSPA2	7	7	7	-0.34284	0.45156	9.27	68.068	3.4866	0.050064	NA	NA	E7
chr14:65008228	preTSS_flank	PPP1R36	7	7	7	0.23658	0.60951	9.27	68.068	1.8764	0.51387	0.276381642263072	0.595983492904171	E7
chr14:65008228	postTSS_flank	ZBTB1	7	7	7	-0.039613	0.9328	9.27	68.068	9.485	0.017408	-0.23546831772727	0.653325332541011	E7
chr14:65008228	preTSS_flank	ZBTB25	7	7	7	0.34216	0.45253	9.27	68.068	6.1835	0.0063304	0.180547565293244	0.732121344768966	E7
chr14:65008242	postTSS_2k	HSPA2	7	7	7	-0.21388	0.64516	23	432.51	3.4866	0.050064	0.287296687296841	0.58091161521578	E7
chr14:65008242	preTSS_flank	PPP1R36	7	7	7	0.12961	0.78181	23	432.51	1.8764	0.51387	-0.514657393371231	0.191875338558438	E7
chr14:65008242	postTSS_flank	ZBTB1	7	7	7	-0.46363	0.29471	23	432.51	9.485	0.017408	-0.322714146480355	0.435609506091488	E7
chr14:65008242	preTSS_flank	ZBTB25	7	7	7	-0.052924	0.91028	23	432.51	6.1835	0.0063304	0.0438705516347435	0.917848197712698	E7
chr14:65008246	postTSS_2k	HSPA2	7	7	7	-0.013289	0.97744	15.914	148.58	3.4866	0.050064	0.111989513451759	0.832717996525944	E7
chr14:65008246	preTSS_flank	PPP1R36	7	7	7	0.057475	0.90259	15.914	148.58	1.8764	0.51387	-0.282345746775441	0.498064288295506	E7
chr14:65008246	postTSS_flank	ZBTB1	7	7	7	-0.30216	0.51013	15.914	148.58	9.485	0.017408	-0.217780171376312	0.604389625571325	E7
chr14:65008246	preTSS_flank	ZBTB25	7	7	7	0.4871	0.26757	15.914	148.58	6.1835	0.0063304	0.117110558046687	0.782417140037546	E7
chr14:65008249	postTSS_2k	HSPA2	7	7	7	-0.65083	0.11339	14.566	173.22	3.4866	0.050064	-0.375264694477567	0.463526019194815	E7
chr14:65008249	preTSS_flank	PPP1R36	7	7	7	0.13501	0.77288	14.566	173.22	1.8764	0.51387	-0.214532431371554	0.609923375585078	E7
chr14:65008249	postTSS_flank	ZBTB1	7	7	7	-0.083325	0.85903	14.566	173.22	9.485	0.017408	-0.609468178537061	0.108697435758075	E7
chr14:65008249	preTSS_flank	ZBTB25	7	7	7	-0.0022408	0.9962	14.566	173.22	6.1835	0.0063304	-0.153255878685819	0.717112994078057	E7
chr14:65008264	postTSS_2k	HSPA2	7	7	7	-0.60856	0.14702	22.847	175.08	3.4866	0.050064	-0.427071441599584	0.398339621182972	E7
chr14:65008264	preTSS_flank	PPP1R36	7	7	7	-0.079113	0.86611	22.847	175.08	1.8764	0.51387	-0.0671943404093449	0.87438933277631	E7
chr14:65008264	postTSS_flank	ZBTB1	7	7	7	-0.30288	0.50908	22.847	175.08	9.485	0.017408	-0.505137803644888	0.201649635264018	E7
chr14:65008264	preTSS_flank	ZBTB25	7	7	7	0.33805	0.45833	22.847	175.08	6.1835	0.0063304	-0.275525052073251	0.508940368819376	E7
chr14:65540490	postTSS_flank	MAX	7	7	7	0.13783	0.76823	90.474	326.57	8.7463	0.007895	0.126366974360381	0.811458491064221	E2
chr14:68140249	postTSS_flank	RDH11	7	7	7	0.013862	0.97647	86.231	40.008	8.4783	0.0020481	-0.0502943038243434	0.924622154411677	E3
chr14:68140249	postTSS_2k	VTI1B	7	7	7	0.40132	0.37221	86.231	40.008	8.1925	0.0054183	0.838005239123535	0.037237896063802	E3
chr14:70039869	preTSS_flank	KIAA0247	6	7	6	-0.74838	0.087002	10.278	73.805	9.2955	0.0049238	0.458776070449579	0.360116451792048	E7
chr14:70039880	preTSS_flank	KIAA0247	7	7	7	-0.75197	0.051217	11.46	156.85	9.2955	0.0049238	0.3961572506326	0.436850695864137	E7
chr14:70039884	preTSS_flank	KIAA0247	7	7	7	-0.63839	0.12282	4.3129	19.231	9.2955	0.0049238	0.36029327714515	0.482945143818106	E7
chr14:70039886	preTSS_flank	KIAA0247	7	7	7	-0.67639	0.095223	4.0714	19.857	9.2955	0.0049238	0.525385989088738	0.284432278587239	E7
chr14:70039890	preTSS_flank	KIAA0247	7	7	7	-0.76378	0.045653	6.62	45.969	9.2955	0.0049238	0.615007580314361	0.193797117678065	E7
chr14:70039895	preTSS_flank	KIAA0247	7	7	7	-0.81215	0.026474	8.6671	48.96	9.2955	0.0049238	0.611630640752142	0.196957116150698	E7
chr14:74036601	postTSS_2k	ACOT2	7	7	7	0.14239	0.76071	0.23857	0.39841	4.8126	0.073488	0.649918641285803	0.162382983439663	E3
chr14:74058755	postTSS_flank	ACOT2	7	7	7	-0.029957	0.94917	0.32714	0.32016	4.8126	0.073488	0.776636793647287	0.0692647624443623	E7
chr14:74058779	postTSS_flank	ACOT2	7	7	7	0.080264	0.86418	0.15714	0.17286	4.8126	0.073488	-0.267868574558964	0.607807401852707	E7
chr14:74058779	postTSS_2k	ACOT4	7	7	7	-0.41851	0.35006	0.15714	0.17286	0.69848	0.54161	NA	NA	E7
chr14:74058795	postTSS_flank	ACOT2	7	7	7	0.080264	0.86418	0.13857	0.13441	4.8126	0.073488	-0.143222724833784	0.735107156588596	E7
chr14:74058795	postTSS_2k	ACOT4	7	7	7	-0.41851	0.35006	0.13857	0.13441	0.69848	0.54161	NA	NA	E7
chr14:74079433	postTSS_flank	ACOT2	7	7	7	0.14239	0.76071	0.12429	0.10813	4.8126	0.073488	0.201713707919529	0.701533144150732	E7
chr14:74318635	postTSS_2k	PTGR2	7	7	7	-0.44606	0.31578	1.2986	11.804	5.6374	0.039218	-0.0979448001850103	0.853552600961778	E3
chr14:74318635	preTSS_flank	ZNF410	7	7	7	0.081434	0.86221	1.2986	11.804	8.3611	0.0019289	-0.122509002708733	0.817155831409641	E3
chr14:74817415	preTSS_flank	ABCD4	7	7	7	0.45883	0.3004	72.5	252.34	7.3075	0.016529	0.732108931427269	0.0980357519982995	E8
chr14:75867314	preTSS_flank	JDP2	7	7	7	0.38632	0.39199	35.234	66.792	9.0269	0.039238	0.271961339840611	0.602115524499006	E3
chr14:75867343	preTSS_flank	JDP2	7	7	7	0.48885	0.26561	9.7014	27.899	9.0269	0.039238	-0.124212458262286	0.814639533144492	E3
chr14:75919247	gene_body	JDP2	7	7	7	-0.005891	0.99	68.28	70.94	9.0269	0.039238	-0.757621813714462	0.0810012596830897	E2
chr14:75919290	gene_body	JDP2	7	7	7	-0.15832	0.73459	97.144	17.921	9.0269	0.039238	-0.527675002430595	0.281950649807109	E2
chr14:76043564	preTSS_flank	FLVCR2	7	7	7	-0.28472	0.53599	82.727	150.48	8.259	0.038955	0.474238224515047	0.341971200580807	E5
chr14:76043633	preTSS_flank	FLVCR2	7	7	7	-0.21962	0.63609	73.353	1099.5	8.259	0.038955	-0.471157747516192	0.345559444108527	E5
chr14:76044033	preTSS_flank	FLVCR2	7	7	7	0.50877	0.24358	26.804	81.908	8.259	0.038955	-0.266810794665734	0.609280671446763	E3
chr14:76045349	preTSS_flank	FLVCR2	7	7	7	-0.45466	0.30538	39.55	499.35	8.259	0.038955	-0.198664493234657	0.7059236636246	E3
chr14:78114468	preTSS_flank	SPTLC2	7	7	7	-0.35937	0.42853	95.954	16.858	10.115	0.019583	-0.203030326841854	0.699639098125526	E5
chr14:81421404	gene_body	CEP128	7	7	7	0.65112	0.11317	0.65	2.9575	6.418	0.012132	0.0643628254458257	0.903589075692343	E7
chr14:81444965	preTSS_flank	CEP128	7	7	7	-0.066863	0.88674	62.154	702.51	6.418	0.012132	0.141404691708284	0.789306676122985	E5
chr14:81866685	gene_body	STON2	7	7	7	0.39141	0.38522	0.55	2.1175	7.4921	0.032482	-0.121426609651912	0.81875526808106	E3
chr14:90701968	preTSS_flank	PSMC1	7	7	7	-0.1568	0.73706	0.55571	0.90373	8.9085	0.0062618	0.487458990264154	0.326725607440998	E8
chr14:90721438	preTSS_flank	PSMC1	7	7	7	0.48892	0.26552	80.926	267.22	8.9085	0.0062618	0.844885190579405	0.0342248281424999	E8
chr14:90722796	preTSS_flank	PSMC1	7	7	7	-0.1787	0.70145	2.3214	16.89	8.9085	0.0062618	-0.000984965408379778	0.998522552365216	E3
chr14:92310695	gene_body	TC2N	7	7	7	-0.058128	0.90148	87.587	131.39	5.2023	0.094626	0.489003806960652	0.218798406686269	E5
chr14:93814225	preTSS_flank	BTBD7	7	7	7	-0.52276	0.22865	91.089	44.89	8.1632	0.018149	0.644558792298791	0.167054732195675	E5
chr14:93814225	preTSS_flank	UNC79	7	7	7	0.78591	0.03616	91.089	44.89	3.3961	0.042451	0.409683278823397	0.419855782196405	E5
chr14:93814254	preTSS_flank	BTBD7	7	7	7	-0.2342	0.61322	96.697	37.058	8.1632	0.018149	0.774129393308275	0.0707646161151843	E5
chr14:93814254	preTSS_flank	UNC79	7	7	7	0.85182	0.014964	96.697	37.058	3.3961	0.042451	0.243842320602776	0.641485838792768	E5
chr14:94405840	gene_body	ASB2	7	7	7	0.071347	0.87919	0.25571	0.45773	4.8227	0.1226	-0.10378701367368	0.844878463071146	E7
chr14:94405850	gene_body	ASB2	7	7	7	-0.73703	0.058768	1.1543	2.4305	4.8227	0.1226	0.812667819789557	0.0493529621291957	E7
chr14:94405858	gene_body	ASB2	7	7	7	0.071347	0.87919	0.25571	0.45773	4.8227	0.1226	-0.10378701367368	0.844878463071146	E7
chr14:94405864	gene_body	ASB2	7	7	7	-0.013117	0.97773	0.75143	3.9525	4.8227	0.1226	-0.515751116322699	0.294968021293616	E7
chr14:94405878	gene_body	ASB2	7	7	7	-0.022118	0.96246	0.96857	2.8298	4.8227	0.1226	0.79393407935321	0.0593196400222507	E7
chr14:94856218	postTSS_2k	SERPINA1	7	7	7	-0.45849	0.3008	93.874	27.766	11.16	0.023967	-0.789997906523158	0.0615206804121108	E2
chr14:95892947	preTSS_flank	LINC00341	7	7	7	0.28567	0.53458	94.511	34.322	7.5488	0.033698	NA	NA	E1
chr14:95892966	preTSS_flank	LINC00341	7	7	7	-0.04699	0.92031	93.863	36.519	7.5488	0.033698	0.22212264439116	0.672295629032312	E1
chr14:95892979	preTSS_flank	LINC00341	7	7	7	0.11151	0.81187	94.02	44.209	7.5488	0.033698	0.261122735672706	0.61721823420458	E1
chr14:95892987	preTSS_flank	LINC00341	7	7	7	-0.34452	0.44921	95.584	22.35	7.5488	0.033698	NA	NA	E1
chr14:95961966	preTSS_flank	GLRX5	7	7	7	-0.31384	0.49306	0.40857	1.1685	7.0845	0.014698	-0.286539717519183	0.581953596866688	E2
chr14:95961966	postTSS_flank	SNHG10	7	7	7	-0.0025487	0.99567	0.40857	1.1685	5.0503	0.045896	-0.30380138291786	0.558317642513526	E2
chr14:96043654	postTSS_flank	GLRX5	7	7	7	0.50558	0.24705	91.627	58.02	7.0845	0.014698	-0.723121163255524	0.104379807859738	E8
chr14:96043654	preTSS_flank	SNHG10	7	7	7	0.36555	0.42004	91.627	58.02	5.0503	0.045896	NA	NA	E8
chr14:96968658	preTSS_2k	PAPOLA	7	7	7	0.41334	0.35667	0.26	0.4732	9.9299	0.0034179	-0.0322892823406214	0.951582908855692	E4
chr14:99701424	gene_body	BCL11B	7	7	7	0.13481	0.77321	9.1914	132.92	5.414	0.089193	0.0975522379729869	0.854135818008025	E7
chr14:99701440	gene_body	BCL11B	7	7	7	0.18333	0.69397	4.3271	25.119	5.414	0.089193	-0.561158041003388	0.246616808248943	E7
chr15:100026229	preTSS_flank	MEF2A	7	7	7	-0.1473	0.75264	2.9871	9.2597	9.1936	0.016478	0.251736892442732	0.630371128920592	E3
chr15:100026238	preTSS_flank	MEF2A	7	7	7	0.38221	0.39748	0.37571	0.98813	9.1936	0.016478	0.251736892442732	0.630371128920592	E3
chr15:101040598	gene_body	CERS3	7	7	7	-0.56585	0.18548	81.139	115.73	1.2252	0.4311	0.298411543942597	0.565669375951055	E8
chr15:102042232	preTSS_flank	PCSK6	7	7	7	0.7031	0.078012	0.87857	2.252	1.2657	0.44445	0.449515921998726	0.371141736426077	E3
chr15:23085472	postTSS_2k	NIPA1	6	7	6	-0.35202	0.49378	7.925	25.722	5.1819	0.048989	0.0349834686421452	0.947546204174758	E7
chr15:23085635	postTSS_2k	NIPA1	7	7	7	-0.58159	0.17079	24.284	194.05	5.1819	0.048989	0.463865776568615	0.246961360387648	E7
chr15:23085640	postTSS_2k	NIPA1	7	7	7	0.50376	0.24904	6.8329	50.578	5.1819	0.048989	0.606317061717044	0.11104593318463	E7
chr15:23085647	postTSS_2k	NIPA1	7	7	7	0.17668	0.70472	9.97	318.56	5.1819	0.048989	0.295867526489635	0.476772608327481	E7
chr15:23085666	postTSS_2k	NIPA1	7	7	7	0.3337	0.4645	0.86571	5.2462	5.1819	0.048989	-0.0184460173400963	0.965421562136333	E7
chr15:23085684	postTSS_2k	NIPA1	7	7	7	0.62388	0.13432	1.0043	3.0201	5.1819	0.048989	0.114625573050568	0.828814674387023	E7
chr15:23085688	postTSS_2k	NIPA1	7	7	7	0.3337	0.4645	0.44571	1.3906	5.1819	0.048989	0.114625573050568	0.828814674387023	E7
chr15:25330537	postTSS_2k	SNORD116-18	7	7	7	0.20827	0.65405	90.041	55.704	2.9324	0.57509	0.641978704460493	0.169323421863858	E7
chr15:26106160	gene_body	ATP10A	7	7	7	-0.44879	0.31246	0.32429	0.73613	6.6387	0.098964	0.400360756625545	0.325682882998042	E7
chr15:26106185	gene_body	ATP10A	7	7	7	-0.10957	0.81511	8.7914	101.99	6.6387	0.098964	-0.304992993656629	0.462611826467502	E7
chr15:26106240	gene_body	ATP10A	7	7	7	-0.72035	0.067859	6.57	48.003	6.6387	0.098964	-0.667814543342625	0.147192902628613	E7
chr15:26106485	gene_body	ATP10A	7	7	7	-0.24886	0.59048	94.41	23.59	6.6387	0.098964	-0.207695527103052	0.692936435181757	E7
chr15:26106489	gene_body	ATP10A	7	7	7	0.13016	0.78091	92.95	32.245	6.6387	0.098964	-0.587916456258391	0.219730730646993	E7
chr15:26106519	gene_body	ATP10A	7	7	7	-0.52086	0.23065	75.121	118.58	6.6387	0.098964	-0.280584234219213	0.59016849807351	E7
chr15:29131089	preTSS_flank	APBA2	7	7	7	-0.12517	0.78916	0.52857	1.9557	3.9291	0.071052	0.24726341931985	0.554931346234048	E7
chr15:29131158	preTSS_flank	APBA2	7	7	7	0.48488	0.27009	1.18	4.7428	3.9291	0.071052	-0.307024050068466	0.553934546706019	E7
chr15:29131224	preTSS_flank	APBA2	7	7	7	-0.060049	0.89824	0.49143	0.71001	3.9291	0.071052	-0.523328403854672	0.28667005431026	E7
chr15:31151379	preTSS_flank	FAN1	7	7	7	0.43188	0.33323	26.469	40.287	6.8938	0.051917	0.207833060507821	0.621389175615259	E8
chr15:31151396	preTSS_flank	FAN1	7	7	7	0.122	0.79442	24.619	195.48	6.8938	0.051917	0.150115673862884	0.72273304248593	E8
chr15:36871488	preTSS_flank	C15orf41	6	7	6	-0.25895	0.62026	0.725	3.1537	4.6018	0.051475	-0.154989443140811	0.769377392371881	E3
chr15:40082091	preTSS_flank	FSIP1	7	7	7	-0.46065	0.29823	3.7029	23.1	4.2691	0.036773	0.22077985024468	0.674211042692797	E3
chr15:40226880	preTSS_flank	EIF2AK4	7	7	7	-0.4036	0.36925	11.811	31.449	8.8711	0.0031773	0.735494382753481	0.0375718330408028	E3
chr15:40226880	preTSS_flank	GPR176	7	7	7	0.4099	0.36109	11.811	31.449	1.637	0.89017	-0.374480512226367	0.464536991438597	E3
chr15:40886024	preTSS_flank	C15orf57	7	7	7	nan	1	0	0	6.9492	0.0028896	0.549688463927065	0.158129908518658	E3
chr15:40886024	preTSS_2k	CASC5	7	7	7	nan	1	0	0	6.4335	0.0038818	-0.0291141689390531	0.945441773124651	E3
chr15:40886024	postTSS_flank	RPUSD2	7	7	7	nan	1	0	0	5.6591	0.06084	0.0835424556010578	0.844085208902368	E3
chr15:40886093	preTSS_flank	C15orf57	7	7	7	-0.54842	0.20242	0.14571	0.14863	6.9492	0.0028896	0.688393882465666	0.130519335292782	E3
chr15:40886093	preTSS_2k	CASC5	7	7	7	-0.37819	0.40288	0.14571	0.14863	6.4335	0.0038818	-0.185059892590667	0.725579049345406	E3
chr15:40886093	postTSS_flank	RPUSD2	7	7	7	0.0072479	0.9877	0.14571	0.14863	5.6591	0.06084	0.423448154778093	0.402791660641995	E3
chr15:42065265	preTSS_flank	MAPKBP1	7	7	7	0.12736	0.78554	5.2357	51.539	7.2025	0.0075268	0.460175868035274	0.358460039805605	E3
chr15:42119632	preTSS_flank	JMJD7	7	7	7	nan	1	0	0	6.1165	0.015796	0.138456231063323	0.793642765235436	E3
chr15:42119632	preTSS_2k	JMJD7-PLA2G4B	7	7	7	nan	1	0	0	0	0	0.259200890647331	0.619905883130042	E3
chr15:42119632	preTSS_flank	PLA2G4B	7	7	7	nan	1	0	0	4.5487	0.049385	0.0716604416195472	0.892693333597526	E3
chr15:42119638	preTSS_flank	JMJD7	7	7	7	-0.11408	0.80759	0.35714	0.89286	6.1165	0.015796	0.124386509498872	0.814382490022108	E3
chr15:42119638	preTSS_2k	JMJD7-PLA2G4B	7	7	7	nan	1	0.35714	0.89286	0	0	-0.197396794177914	0.707750640567422	E3
chr15:42119638	preTSS_flank	PLA2G4B	7	7	7	0.3902	0.38683	0.35714	0.89286	4.5487	0.049385	-0.496588830859133	0.316346272493346	E3
chr15:42565607	preTSS_2k	GANC	7	7	7	-0.37938	0.40127	0.47571	1.5841	8.3546	0.0086208	-0.289244192751565	0.578233114063786	E4
chr15:42565607	postTSS_2k	TMEM87A	7	7	7	-0.68548	0.089165	0.47571	1.5841	8.7212	0.0036067	-0.286780908256235	0.581621540223139	E4
chr15:43605466	preTSS_flank	ADAL	7	7	7	0.28461	0.53616	78.796	66.459	5.614	0.018163	-0.0656761181182563	0.901627464946461	E8
chr15:43605466	postTSS_flank	LCMT2	7	7	7	0.22478	0.62797	78.796	66.459	5.6565	0.013125	0.182962208312388	0.728619033014696	E8
chr15:43803546	preTSS_flank	MAP1A	7	7	7	0.79943	0.03096	5.34	36.938	3.561	0.44116	0.160471562826668	0.761358817194133	E7
chr15:43803546	preTSS_flank	TP53BP1	7	7	7	0.93433	0.0020485	5.34	36.938	7.5626	0.0070829	-0.701181202647792	0.120597845800149	E7
chr15:43803581	preTSS_flank	MAP1A	7	7	7	0.47325	0.28344	3.1086	16.364	3.561	0.44116	0.51081492927149	0.300421559062572	E7
chr15:43803581	preTSS_flank	TP53BP1	7	7	7	0.34512	0.44837	3.1086	16.364	7.5626	0.0070829	-0.0543846775815233	0.918503410222043	E7
chr15:43803591	preTSS_flank	MAP1A	7	7	7	-0.50468	0.24803	7.15	19.998	3.561	0.44116	-0.360559579064346	0.482597582750715	E7
chr15:43803591	preTSS_flank	TP53BP1	7	7	7	-0.72788	0.063665	7.15	19.998	7.5626	0.0070829	0.516112551918445	0.294570181363423	E7
chr15:43803607	preTSS_flank	MAP1A	7	7	7	0.1868	0.68839	14.151	30.423	3.561	0.44116	0.29355156979268	0.572320685176329	E7
chr15:43803607	preTSS_flank	TP53BP1	7	7	7	0.54662	0.2042	14.151	30.423	7.5626	0.0070829	-0.476145344013681	0.339756484262046	E7
chr15:45420692	postTSS_2k	DUOXA1	7	7	7	0.58865	0.1644	8.2129	40.136	0.081261	0.046223	NA	NA	E8
chr15:50392967	preTSS_flank	ATP8B4	7	7	7	-0.74941	0.05247	71.791	503.09	8.3585	0.016967	-0.739882510215855	0.0926917438889825	E3
chr15:50717608	preTSS_flank	USP8	7	7	7	-0.68856	0.087159	17.784	311.65	9.2994	0.013052	0.0519672480879727	0.922119299109938	E3
chr15:50717644	preTSS_flank	USP8	7	7	7	-0.35281	0.43762	20.566	350.7	9.2994	0.013052	0.590036693797422	0.21765362016181	E3
chr15:50717661	preTSS_flank	USP8	7	7	7	-0.67024	0.099442	9.37	127.52	9.2994	0.013052	0.159123125916211	0.763329823361706	E3
chr15:51914770	postTSS_2k	DMXL2	6	7	6	-0.17154	0.74521	0.61667	2.2817	11.094	0.011458	0.254435644945903	0.626582296035144	E4
chr15:52045304	preTSS_2k	LYSMD2	7	7	7	-0.60683	0.1485	2.4143	24.939	7.4832	0.0096245	-0.438856392460699	0.383976170104926	E3
chr15:52045304	postTSS_2k	TMOD2	7	7	7	0.47185	0.28508	2.4143	24.939	8.8207	0.019454	0.498914199077632	0.313722409620336	E3
chr15:52089827	preTSS_flank	LYSMD2	7	7	7	-0.84224	0.017406	97.934	6.7781	7.4832	0.0096245	-0.498377229178094	0.208746467957154	E1
chr15:52089827	gene_body	TMOD2	7	7	7	0.18852	0.68562	97.934	6.7781	8.8207	0.019454	0.128653439795819	0.76142337586074	E1
chr15:52089827	preTSS_flank	TMOD3	7	7	7	0.05053	0.91433	97.934	6.7781	9.3985	0.0081602	0.0883553015345934	0.83519399002447	E1
chr15:52089838	preTSS_flank	LYSMD2	7	7	7	0.1761	0.70565	98.879	3.6699	7.4832	0.0096245	0.435702326004864	0.387802616976661	E1
chr15:52089838	gene_body	TMOD2	7	7	7	-0.53696	0.21394	98.879	3.6699	8.8207	0.019454	0.287607426742225	0.580484020039117	E1
chr15:52089838	preTSS_flank	TMOD3	7	7	7	-0.14283	0.75998	98.879	3.6699	9.3985	0.0081602	-0.223997333168721	0.669623511532919	E1
chr15:55559709	gene_body	RAB27A	7	7	7	0.30403	0.50738	0.73286	3.7596	8.8933	0.0091808	-0.305868274614396	0.555505402684327	E2
chr15:55559760	gene_body	RAB27A	7	7	7	-0.21156	0.64883	7.7229	45.319	8.8933	0.0091808	0.889592803053548	0.0176117056894791	E2
chr15:55570544	preTSS_flank	PIGB	7	7	7	0.77895	0.039015	69.157	102.75	6.9538	0.0062584	NA	NA	E2
chr15:55570544	gene_body	RAB27A	7	7	7	-0.21162	0.64873	69.157	102.75	8.8933	0.0091808	0.736488907934146	0.0950082892558444	E2
chr15:57859266	preTSS_flank	GCOM1	7	7	7	nan	1	96.354	15.247	0	0	0.302771068397289	0.466044027313359	E5
chr15:57859266	preTSS_flank	MYZAP	7	7	7	-0.00049828	0.99915	96.354	15.247	2.5819	1.4553	0.147051322063238	0.728227799630393	E5
chr15:57859266	preTSS_flank	POLR2M	7	7	7	0.26135	0.57132	96.354	15.247	7.4541	0.0099907	0.329578820936828	0.425330945405042	E5
chr15:57859278	preTSS_flank	GCOM1	7	7	7	nan	1	91.551	42.074	0	0	0.58426900787657	0.128278071027341	E5
chr15:57859278	preTSS_flank	MYZAP	7	7	7	-0.050888	0.91372	91.551	42.074	2.5819	1.4553	-0.830165008680482	0.0107398083653875	E5
chr15:57859278	preTSS_flank	POLR2M	7	7	7	0.49649	0.25705	91.551	42.074	7.4541	0.0099907	0.568452718965649	0.141503481494408	E5
chr15:59713719	preTSS_flank	MYO1E	7	7	7	0.64391	0.11859	7.2286	32.63	7.5858	0.035029	0.139328095182068	0.792360197879361	E8
chr15:59980113	postTSS_2k	BNIP2	7	7	7	-0.53788	0.21301	6.0871	85.218	10.01	0.0010085	0.474959814329899	0.341132616818002	E3
chr15:59980113	preTSS_flank	GTF2A2	7	7	7	0.49955	0.25367	6.0871	85.218	7.4336	0.015185	0.0662737242829755	0.900734957517829	E3
chr15:59980138	postTSS_2k	BNIP2	7	7	7	-0.47196	0.28495	0.79429	4.4162	10.01	0.0010085	0.294373565086654	0.571194240145765	E3
chr15:59980138	preTSS_flank	GTF2A2	7	7	7	0.028468	0.95169	0.79429	4.4162	7.4336	0.015185	0.0342667267701926	0.94862002798672	E3
chr15:59982397	preTSS_2k	BNIP2	7	7	7	0.015681	0.97338	23.561	78.87	10.01	0.0010085	0.233622391848994	0.655941899780072	E3
chr15:59982397	preTSS_flank	GTF2A2	7	7	7	0.27235	0.5546	23.561	78.87	7.4336	0.015185	-0.371724249441148	0.468095853059201	E3
chr15:63759283	preTSS_flank	USP3	7	7	7	-0.038667	0.93441	68.984	301.48	10.07	0.0022672	0.531952477653995	0.277335494374453	E3
chr15:63798202	preTSS_flank	USP3	7	7	7	0.1261	0.78762	5.1886	25.474	10.07	0.0022672	-0.220068641079353	0.67522602327832	E3
chr15:63798254	preTSS_flank	USP3	7	7	7	-0.41414	0.35564	42.086	130.01	10.07	0.0022672	-0.558916974784204	0.248924067399659	E3
chr15:65176214	preTSS_flank	ANKDD1A	7	7	7	-0.09028	0.84736	81.333	67.246	5.8437	0.051932	-0.696713591743139	0.124025425072299	E3
chr15:65176214	postTSS_flank	PLEKHO2	7	7	7	0.22566	0.62658	81.333	67.246	9.4983	0.038073	0.653890074040859	0.158957507154863	E3
chr15:65176666	preTSS_flank	ANKDD1A	7	7	7	0.10758	0.81842	6.1886	62.38	5.8437	0.051932	0.218229946455922	0.603624552848029	E3
chr15:65176666	postTSS_flank	PLEKHO2	7	7	7	0.19023	0.68287	6.1886	62.38	9.4983	0.038073	-0.27047414034345	0.517051757509394	E3
chr15:65618491	preTSS_flank	PARP16	7	7	7	-0.26358	0.56791	44.564	881.61	6.0276	0.015275	0.576880517383411	0.230669583937904	E8
chr15:65618614	preTSS_flank	PARP16	7	7	7	-0.062651	0.89385	1.6	4.5033	6.0276	0.015275	-0.021405770812846	0.967896247918002	E8
chr15:67366815	preTSS_flank	SMAD3	7	7	7	0.5265	0.22474	0.89286	5.5804	8.2361	0.029011	0.44835259795332	0.372535034367986	E3
chr15:67370514	preTSS_flank	SMAD3	7	7	7	0.24181	0.60138	81.903	54.367	8.2361	0.029011	-0.711551240946782	0.112804174049275	E2
chr15:68114972	gene_body	SKOR1	7	7	7	-0.26392	0.5674	15.36	97.462	4.1306	0.0192	0.375810097088669	0.462823291132181	E7
chr15:68114998	gene_body	SKOR1	7	7	7	0.32799	0.47265	2.1457	8.3526	4.1306	0.0192	-0.465321946655236	0.352393884202754	E7
chr15:68117283	gene_body	SKOR1	7	7	7	0.57428	0.17753	18.93	95.681	4.1306	0.0192	0.291025035194563	0.484355865417422	E7
chr15:68117342	gene_body	SKOR1	7	7	7	-0.25811	0.57626	1.61	9.9813	4.1306	0.0192	-0.718709989688715	0.107557699632233	E7
chr15:74249846	postTSS_flank	LOXL1	7	7	7	0.7212	0.067378	6.1986	21.563	1.2928	1.1171	NA	NA	E8
chr15:74249846	preTSS_flank	PML	7	7	7	0.47331	0.28337	6.1986	21.563	7.3541	0.036715	0.125451748783858	0.812809565496862	E8
chr15:74249846	postTSS_flank	STOML1	7	7	7	-0.63089	0.1287	6.1986	21.563	5.0458	0.036817	0.0448323257832323	0.932796566410099	E8
chr15:74249853	postTSS_flank	LOXL1	7	7	7	-0.65042	0.11369	73.426	70.455	1.2928	1.1171	NA	NA	E8
chr15:74249853	preTSS_flank	PML	7	7	7	-0.62983	0.12954	73.426	70.455	7.3541	0.036715	0.335769067752831	0.515273846252302	E8
chr15:74249853	postTSS_flank	STOML1	7	7	7	0.4855	0.26939	73.426	70.455	5.0458	0.036817	-0.0688609029347407	0.896871908737369	E8
chr15:74281984	preTSS_flank	PML	7	7	7	0.41679	0.35226	49.53	252.38	7.3541	0.036715	-0.636984132731712	0.173751569974617	E2
chr15:74281984	gene_body	STOML1	7	7	7	0.012727	0.9784	49.53	252.38	5.0458	0.036817	0.218203390366494	0.67788954286735	E2
chr15:74291932	preTSS_flank	PML	7	7	7	0.021163	0.96408	93.3	152.33	7.3541	0.036715	-0.242071109361807	0.643985828465991	E2
chr15:74291932	preTSS_flank	STOML1	7	7	7	-0.66582	0.10254	93.3	152.33	5.0458	0.036817	0.077611736650215	0.883816145341648	E2
chr15:74721932	gene_body	SEMA7A	7	7	7	0.034814	0.94093	77.511	1251.7	5.1443	0.067569	0.395782668470536	0.437324471753775	E3
chr15:74721932	postTSS_flank	UBL7	7	7	7	0.12653	0.78691	77.511	1251.7	7.4826	0.0024678	NA	NA	E3
chr15:74721956	gene_body	SEMA7A	7	7	7	0.4477	0.31378	86.314	282.29	5.1443	0.067569	0.138928600859467	0.792947840019325	E3
chr15:74721956	postTSS_flank	UBL7	7	7	7	-0.33004	0.46971	86.314	282.29	7.4826	0.0024678	NA	NA	E3
chr15:77286689	preTSS_flank	PSTPIP1	7	7	7	0.024161	0.959	8.6714	82.222	8.7142	0.041904	0.296749390489414	0.567941819716214	E3
chr15:78334191	preTSS_flank	TBC1D2B	7	7	7	-0.32695	0.47413	87.746	75.741	8.9013	0.015894	-0.392787433206726	0.441118859228473	E2
chr15:78340947	preTSS_flank	TBC1D2B	7	7	7	-0.44201	0.32072	55.861	102.07	8.9013	0.015894	0.0802248477566377	0.879920892975973	E2
chr15:78341011	preTSS_flank	TBC1D2B	7	7	7	-0.24199	0.60111	58.339	164.02	8.9013	0.015894	-0.394074545014779	0.439487035867073	E2
chr15:78632786	preTSS_flank	WDR61	6	7	6	0.14537	0.78348	5.39	37.813	7.7825	0.0059073	-0.17998544236413	0.73293712900992	E7
chr15:78632802	preTSS_flank	WDR61	6	7	6	-0.33888	0.51114	2.1	6.6152	7.7825	0.0059073	-0.535218908357139	0.273830848992817	E7
chr15:78632822	preTSS_flank	WDR61	7	7	7	0.75072	0.051827	0.49286	1.7004	7.7825	0.0059073	-0.17998544236413	0.73293712900992	E7
chr15:79575111	preTSS_flank	TMED3	7	7	7	-0.32652	0.47475	1.4443	6.1691	7.3629	0.015373	0.280717617828266	0.589984181588628	E8
chr15:79575121	preTSS_flank	TMED3	7	7	7	-0.42319	0.34413	1.0971	3.5976	7.3629	0.015373	-0.664069919836671	0.150318838178856	E8
chr15:79575126	preTSS_flank	TMED3	7	7	7	-0.28421	0.53676	1.86	10.223	7.3629	0.015373	-0.202858730177937	0.699885891926495	E8
chr15:79575146	preTSS_flank	TMED3	7	7	7	-0.46691	0.29084	7.1443	57.163	7.3629	0.015373	-0.256939226070584	0.623072437731949	E8
chr15:79621784	gene_body	TMED3	7	7	7	0.30808	0.50146	39.22	75.02	7.3629	0.015373	0.355986794932519	0.488576305358188	E1
chr15:80263340	postTSS_2k	BCL2A1	7	7	7	-0.72412	0.065746	11.853	150.16	9.2521	0.033788	-0.409142132255143	0.420531442551047	E3
chr15:80263340	postTSS_flank	C15orf37	7	7	7	0.16077	0.73058	11.853	150.16	6.6408	0.043909	NA	NA	E3
chr15:80263340	preTSS_flank	ST20	7	7	7	-0.26287	0.569	11.853	150.16	5.5779	0.026832	NA	NA	E3
chr15:80263340	preTSS_flank	ST20-MTHFS	7	7	7	0.70416	0.077369	11.853	150.16	3.659	0.050337	-0.319375497085251	0.537225017804506	E3
chr15:86383648	preTSS_flank	KLHL25	7	7	7	-0.058537	0.90079	0.75143	3.9525	4.5196	0.063484	-0.469011937133916	0.348066887455242	E7
chr15:89147334	preTSS_flank	AEN	7	7	7	-0.63616	0.12456	19.283	132.18	6.8813	0.01709	0.509764206097067	0.30158723838967	E8
chr15:89147334	preTSS_flank	ISG20	7	7	7	-0.62947	0.12983	19.283	132.18	6.2656	0.02181	NA	NA	E8
chr15:89631149	preTSS_2k	ABHD2	7	7	7	0.020057	0.96596	0.25571	0.45773	10.026	0.007761	0.574127534622396	0.23343135346755	E3
chr15:89676388	gene_body	ABHD2	7	7	7	-0.61189	0.14422	0.62143	2.7032	10.026	0.007761	-0.341544604434364	0.507604146359391	E2
chr15:91040703	preTSS_flank	CRTC3	7	7	7	-0.15921	0.73312	37.747	139.42	8.0821	0.0060872	0.0805909779673926	0.879375248451194	E2
chr15:91040748	preTSS_flank	CRTC3	7	7	7	0.14431	0.75755	50.139	128.75	8.0821	0.0060872	0.394183697339698	0.439348740597015	E2
chr15:91429170	postTSS_2k	FES	7	7	7	0.21064	0.65028	6.9943	53.117	9.3294	0.023971	0.0457770279476702	0.931382421790099	E3
chr15:91429170	postTSS_flank	FURIN	7	7	7	0.43334	0.33142	6.9943	53.117	9.2322	0.0025387	0.191606028574778	0.716108160764812	E3
chr15:91429170	postTSS_flank	HDDC3	7	7	7	0.45577	0.30405	6.9943	53.117	6.127	0.018295	NA	NA	E3
chr15:91429170	preTSS_flank	MAN2A2	7	7	7	0.39747	0.37724	6.9943	53.117	9.3894	0.020336	NA	NA	E3
chr15:91429170	preTSS_flank	UNC45A	7	7	7	0.25897	0.57496	6.9943	53.117	8.0153	0.0078777	NA	NA	E3
chr15:92410208	gene_body	SLCO3A1	7	7	7	-0.81894	0.024239	84.669	11.326	8.59	0.038662	0.228472769826241	0.663253962454312	E2
chr15:93383357	preTSS_flank	FAM174B	7	7	7	-0.13814	0.76771	91.956	45.261	3.3492	0.49237	0.0232941498107516	0.965065095189555	E2
chr15:93383416	preTSS_flank	FAM174B	6	7	6	0.64627	0.16555	88.487	166.32	3.3492	0.49237	0.156839263086801	0.766670114945924	E2
chr15:93652774	preTSS_flank	RGMA	7	7	7	-0.69094	0.08562	6.14	38.582	3.1395	0.21119	-0.447895692352653	0.373082762338791	E8
chr15:93652793	preTSS_flank	RGMA	7	7	7	-0.64355	0.11886	14.396	139.41	3.1395	0.21119	0.0581245031355962	0.912911430888983	E8
chr15:93652795	preTSS_flank	RGMA	7	7	7	-0.078165	0.86771	6.8214	63.946	3.1395	0.21119	-0.49243170667905	0.321057072531535	E8
chr15:93652803	preTSS_flank	RGMA	7	7	7	-0.41752	0.35133	3.1443	24.608	3.1395	0.21119	-0.294901754497602	0.570470735301942	E8
chr15:93652812	preTSS_flank	RGMA	7	7	7	-0.24361	0.5986	10.93	79.109	3.1395	0.21119	0.422025424661115	0.40454437900554	E8
chr15:93652814	preTSS_flank	RGMA	7	7	7	-0.17607	0.70571	8.4343	61.268	3.1395	0.21119	-0.362906517474852	0.479537824897405	E8
chr15:93652846	preTSS_flank	RGMA	7	7	7	-0.40223	0.37102	4.4543	42.247	3.1395	0.21119	0.204875521903762	0.696986437620051	E8
chr15:93652853	preTSS_flank	RGMA	7	7	7	-0.524	0.22735	1.7914	12.011	3.1395	0.21119	-0.313273429737989	0.545462220461854	E8
chr15:93652855	preTSS_flank	RGMA	7	7	7	-0.19762	0.67103	0.91286	2.4522	3.1395	0.21119	-0.313273429737989	0.545462220461854	E8
chr15:94850220	preTSS_flank	MCTP2	7	7	7	0.43657	0.32741	36.03	55.864	7.3877	0.088958	0.460363054881525	0.35823874226914	E2
chr15:94850227	preTSS_flank	MCTP2	7	7	7	-0.12766	0.78503	34.92	82.811	7.3877	0.088958	0.0628686699338942	0.905821238354374	E2
chr15:94867690	preTSS_flank	MCTP2	7	7	7	-0.33311	0.46534	5.4214	35.489	7.3877	0.088958	-0.43682202174199	0.386442732153054	E3
chr15:98442331	preTSS_flank	ARRDC4	7	7	7	0.39989	0.37407	6.6971	57.496	9.2789	0.038152	-0.232133774065822	0.658053729513076	E8
chr15:98442346	preTSS_flank	ARRDC4	7	7	7	0.060541	0.89741	8.8	40.999	9.2789	0.038152	0.150677806059371	0.775693770390883	E8
chr15:98442362	preTSS_flank	ARRDC4	7	7	7	0.79373	0.033099	6.9871	24.504	9.2789	0.038152	0.102924719731317	0.846158086805826	E8
chr15:98442380	preTSS_flank	ARRDC4	7	7	7	-0.0094858	0.9839	2.1029	4.325	9.2789	0.038152	0.167686939378828	0.750827177879711	E8
chr15:98445994	preTSS_flank	ARRDC4	7	7	7	-0.29554	0.5199	67.2	107.81	9.2789	0.038152	-0.232751167113416	0.657177676129575	E8
chr15:98503016	preTSS_2k	ARRDC4	7	7	7	-0.87813	0.0093165	64.15	174.84	9.2789	0.038152	-0.0618762972126641	0.884277732969815	E3
chr15:98503031	preTSS_2k	ARRDC4	7	7	7	-0.33125	0.46799	26.816	91.34	9.2789	0.038152	-0.127778836150122	0.763009783406033	E3
chr16:11012523	gene_body	CIITA	7	7	7	-0.27517	0.55035	65.991	237.28	9.1865	0.0079655	0.0851950222471557	0.872516647535873	E2
chr16:11012523	preTSS_flank	CLEC16A	7	7	7	0.0051627	0.99124	65.991	237.28	7.9179	0.0082575	-0.0325570244104873	0.951181717953437	E2
chr16:11012523	postTSS_flank	DEXI	7	7	7	-0.68923	0.086723	65.991	237.28	5.3836	0.028812	NA	NA	E2
chr16:11730282	preTSS_flank	LITAF	7	7	7	0.51768	0.23402	67.246	400.35	9.379	0.29442	NA	NA	E3
chr16:11730282	preTSS_flank	SNN	7	7	7	-0.080381	0.86398	67.246	400.35	9.5948	0.032185	0.454663382872062	0.364998658266288	E3
chr16:11735306	preTSS_flank	LITAF	7	7	7	-0.66456	0.10342	5.9029	59.26	9.379	0.29442	NA	NA	E3
chr16:11735306	preTSS_flank	SNN	7	7	7	-0.75202	0.051194	5.9029	59.26	9.5948	0.032185	0.399277364964788	0.432910833276523	E3
chr16:1524256	preTSS_flank	C16orf91	7	7	7	-0.54981	0.20104	12.543	76.226	5.8724	0.02601	NA	NA	E3
chr16:1524256	preTSS_flank	CCDC154	7	7	7	-0.17926	0.70055	12.543	76.226	5.2059	0.07589	-0.04951790166474	0.925783857009519	E3
chr16:1524256	postTSS_2k	CLCN7	7	7	7	0.015134	0.97431	12.543	76.226	8.7085	0.024671	-0.149811700656432	0.776963601886913	E3
chr16:1524256	preTSS_flank	TELO2	7	7	7	-0.40472	0.36779	12.543	76.226	7.2682	0.031154	0.0159809138586117	0.976030669891743	E3
chr16:1524286	preTSS_flank	C16orf91	7	7	7	-0.71996	0.068082	6.55	32.211	5.8724	0.02601	NA	NA	E3
chr16:1524286	preTSS_flank	CCDC154	7	7	7	-0.96722	0.00036717	6.55	32.211	5.2059	0.07589	-0.342658251705975	0.506129176492946	E3
chr16:1524286	postTSS_2k	CLCN7	7	7	7	-0.79087	0.034201	6.55	32.211	8.7085	0.024671	-0.317619708705975	0.539591537032753	E3
chr16:1524286	preTSS_flank	TELO2	7	7	7	-0.69772	0.081333	6.55	32.211	7.2682	0.031154	0.0336158149666546	0.949595270872323	E3
chr16:16281132	postTSS_flank	ABCC6	7	7	7	-0.68578	0.088964	56.607	630.55	6.4697	0.050462	-0.250076810721854	0.632704487135077	E1
chr16:16281132	preTSS_flank	NOMO3	7	7	7	-0.70592	0.076302	56.607	630.55	6.3935	0.19003	NA	NA	E1
chr16:16281190	postTSS_flank	ABCC6	7	7	7	-0.62171	0.13609	58.919	332.4	6.4697	0.050462	-0.205194391373673	0.696528241009193	E1
chr16:16281190	preTSS_flank	NOMO3	7	7	7	-0.59517	0.1586	58.919	332.4	6.3935	0.19003	NA	NA	E1
chr16:18967501	preTSS_flank	SMG1	7	7	7	-0.24263	0.60012	29.756	714.63	9.6362	0.019132	0.463869512592641	0.354102274835412	E4
chr16:19707713	preTSS_flank	IQCK	7	7	7	-0.60604	0.14917	8.9629	110.01	4.4481	0.09272	-0.260010227406231	0.534007777124404	E2
chr16:19777700	gene_body	IQCK	7	7	7	-0.36602	0.4194	1.6843	3.4614	4.4481	0.09272	-0.328415570855025	0.427065432528314	E3
chr16:19777743	gene_body	IQCK	7	7	7	-0.67624	0.095327	9.8014	43.509	4.4481	0.09272	-0.561899383878596	0.147194849477233	E3
chr16:19893772	gene_body	GPRC5B	7	7	7	0.63914	0.12224	49.606	433.89	2.674	0.97197	0.870021642562545	0.0242436086508357	E8
chr16:19893781	gene_body	GPRC5B	7	7	7	0.039432	0.93311	52.396	206.7	2.674	0.97197	0.215160489810099	0.682239589055752	E8
chr16:2033927	preTSS_2k	GFER	7	7	7	0.1303	0.78067	0.95286	6.3556	6.6929	0.01571	-0.0172463495662573	0.974133040498173	E4
chr16:2033927	postTSS_flank	NDUFB10	7	7	7	-0.12456	0.79018	0.95286	6.3556	7.826	0.0059674	0.662905388083873	0.151296667577909	E4
chr16:2033927	preTSS_flank	RPS2	7	7	7	-0.057464	0.90261	0.95286	6.3556	11.006	0.01474	0.096364073119304	0.855901310379064	E4
chr16:2033927	postTSS_flank	TBL3	7	7	7	-0.027749	0.95291	0.95286	6.3556	6.9829	0.0076337	0.149989252604065	0.776703258395278	E4
chr16:2033927	postTSS_flank	ZNF598	7	7	7	0.44514	0.3169	0.95286	6.3556	7.6436	0.011003	0.489915136424288	0.323921237039812	E4
chr16:23193541	preTSS_flank	USP31	7	7	7	0.087804	0.85151	18.664	38.561	6.8765	0.019046	0.0123149736481514	0.981528473363456	E8
chr16:23193617	preTSS_flank	USP31	7	7	7	-0.66437	0.10356	44.806	180.33	6.8765	0.019046	0.224096296855799	0.669482517519059	E8
chr16:23193621	preTSS_flank	USP31	7	7	7	-0.1659	0.72222	14.149	99.077	6.8765	0.019046	-0.363490292592516	0.478777673607717	E8
chr16:27234350	postTSS_flank	NSMCE1	7	7	7	0.030083	0.94895	93.247	73.821	7.2865	0.0055447	-0.112330025887278	0.832213653252222	E1
chr16:27234362	postTSS_flank	NSMCE1	7	7	7	0.13597	0.7713	90.347	128.23	7.2865	0.0055447	0.102138859160501	0.847324485246772	E1
chr16:27234374	postTSS_flank	NSMCE1	7	7	7	-0.63397	0.12628	89.587	130.61	7.2865	0.0055447	0.554593089925579	0.153686132897009	E1
chr16:27245079	gene_body	NSMCE1	7	7	7	0.81746	0.024717	89.493	110.62	7.2865	0.0055447	0.700436280385136	0.121166445404495	E1
chr16:27249217	gene_body	NSMCE1	7	7	7	0.08841	0.8505	0.25571	0.45773	7.2865	0.0055447	-0.538003227509075	0.270856996019499	E3
chr16:27386370	preTSS_flank	IL21R	7	7	7	-0.69518	0.082927	15.376	146	5.8474	0.073383	-0.174936078270824	0.740272634761771	E3
chr16:27386391	preTSS_flank	IL21R	7	7	7	-0.75855	0.048071	10.081	107.54	5.8474	0.073383	-0.25600056577203	0.624387814959731	E3
chr16:27386401	preTSS_flank	IL21R	7	7	7	-0.49992	0.25325	7.7757	69.081	5.8474	0.073383	-0.158395144100936	0.764394273450358	E3
chr16:27413100	preTSS_flank	IL21R	7	7	7	0.211	0.64972	91.546	70.755	5.8474	0.073383	0.388300769672651	0.446822352758141	E3
chr16:27413154	preTSS_flank	IL21R	7	7	7	0.33367	0.46454	27.674	425.99	5.8474	0.073383	0.208169407617344	0.69225634740722	E3
chr16:2803830	postTSS_2k	SRRM2	7	7	7	-0.015535	0.97363	5.9157	20.095	10.011	0.057164	-0.310558741977909	0.549138074946027	E2
chr16:2803830	postTSS_flank	TCEB2	7	7	7	-0.12525	0.78903	5.9157	20.095	8.4573	0.023334	-0.256886563808212	0.62314621722693	E2
chr16:2812916	gene_body	SRRM2	7	7	7	0.15594	0.73847	98.857	9.1429	10.011	0.057164	0.122374371535326	0.817354750590333	E1
chr16:2812916	postTSS_flank	TCEB2	7	7	7	0.30491	0.50609	98.857	9.1429	8.4573	0.023334	0.0918552096592231	0.862604694144547	E1
chr16:2812922	gene_body	SRRM2	7	7	7	-0.19898	0.66885	98.509	6.5262	10.011	0.057164	-0.63825132924407	0.172623555683302	E1
chr16:2812922	postTSS_flank	TCEB2	7	7	7	0.53883	0.21205	98.509	6.5262	8.4573	0.023334	-0.226337797534237	0.666290810420538	E1
chr16:28180434	gene_body	XPO6	7	7	7	0.65234	0.11227	90.099	16.697	9.4413	0.0029912	-0.654270691617784	0.158630835168976	E2
chr16:28193696	gene_body	XPO6	7	7	7	-0.11335	0.8088	84.389	100.48	9.4413	0.0029912	-0.569873935346008	0.237724172958776	E2
chr16:28198497	gene_body	XPO6	7	7	7	-0.22579	0.62638	86.317	50.7	9.4413	0.0029912	-0.368171857892115	0.36952333530407	E2
chr16:28517732	postTSS_flank	APOBR	7	7	7	-0.37474	0.40753	14.229	68.441	8.4991	0.024284	-0.532187097755064	0.277083195037667	E3
chr16:28517732	preTSS_flank	CCDC101	7	7	7	-0.53099	0.22007	14.229	68.441	6.7611	0.0065335	-0.188535716151887	0.720547244308238	E3
chr16:28517732	preTSS_flank	CLN3	7	7	7	-0.31665	0.48898	14.229	68.441	8.0361	0.032325	NA	NA	E3
chr16:28517732	postTSS_2k	IL27	7	7	7	-0.57997	0.17228	14.229	68.441	4.5267	0.12928	-0.559792786500899	0.248021383081671	E3
chr16:2969798	preTSS_flank	FLYWCH1	7	7	7	0.39124	0.38545	2.1186	13.116	7.068	0.057846	-0.548250862122791	0.260020056902034	E2
chr16:2969798	postTSS_flank	FLYWCH2	7	7	7	0.52644	0.22479	2.1186	13.116	6.0226	0.029397	0.833090004786627	0.0394634514395324	E2
chr16:2977186	preTSS_flank	FLYWCH1	7	7	7	-0.46502	0.29307	0.16571	0.19223	7.068	0.057846	-0.245881723627941	0.638610151299915	E3
chr16:2977186	postTSS_flank	FLYWCH2	7	7	7	-0.51209	0.24	0.16571	0.19223	6.0226	0.029397	0.593131879941458	0.214635687233728	E3
chr16:2977186	preTSS_flank	PAQR4	7	7	7	-0.61486	0.14173	0.16571	0.19223	6.9199	0.0071784	0.834353621789854	0.0388855214093355	E3
chr16:30043106	preTSS_flank	ALDOA	7	7	7	-0.45319	0.30715	1.6029	5.1997	10.659	0.014995	-0.353065531237908	0.49240744259017	E8
chr16:30043106	preTSS_flank	HIRIP3	7	7	7	-0.30156	0.51102	1.6029	5.1997	5.6339	0.006263	NA	NA	E8
chr16:30043106	postTSS_flank	INO80E	7	7	7	-0.51244	0.23963	1.6029	5.1997	7.2862	0.016362	-0.182719687785763	0.72897065231555	E8
chr16:30043106	preTSS_flank	PPP4C	7	7	7	-0.44252	0.32009	1.6029	5.1997	8.8512	0.014868	-0.190910101296929	0.717113866477793	E8
chr16:30043117	preTSS_flank	ALDOA	7	7	7	0.030229	0.9487	9.5114	75.33	10.659	0.014995	0.6788209536868	0.138168200080652	E8
chr16:30043117	preTSS_flank	HIRIP3	7	7	7	-0.14828	0.75103	9.5114	75.33	5.6339	0.006263	NA	NA	E8
chr16:30043117	postTSS_flank	INO80E	7	7	7	0.43242	0.33256	9.5114	75.33	7.2862	0.016362	-0.213210784896179	0.685029980005818	E8
chr16:30043117	preTSS_flank	PPP4C	7	7	7	0.41639	0.35276	9.5114	75.33	8.8512	0.014868	-0.266303701183548	0.609987266061627	E8
chr16:3074413	preTSS_2k	HCFC1R1	7	7	7	0.087889	0.85137	0.55	2.1175	5.926	0.012214	0.00304962787109634	0.994281983194397	E3
chr16:3074413	preTSS_flank	IL32	7	7	7	0.2555	0.58027	0.55	2.1175	4.1125	0.34682	NA	NA	E3
chr16:3074413	preTSS_flank	MMP25	7	7	7	0.0040369	0.99315	0.55	2.1175	6.304	0.23922	0.0219537702921949	0.958849905059018	E3
chr16:3074413	postTSS_2k	THOC6	7	7	7	-0.55533	0.19561	0.55	2.1175	7.1423	0.018094	-0.127424912517724	0.763651956124753	E3
chr16:3074413	postTSS_flank	TNFRSF12A	7	7	7	-0.82499	0.022341	0.55	2.1175	5.3144	0.086197	-0.0420329345887131	0.921281026477682	E3
chr16:3074443	preTSS_2k	HCFC1R1	7	7	7	0.087889	0.85137	0.68	3.2368	5.926	0.012214	0.00304962787109634	0.994281983194397	E3
chr16:3074443	preTSS_flank	MMP25	7	7	7	0.0040369	0.99315	0.68	3.2368	6.304	0.23922	-0.431384630769858	0.285898582081378	E3
chr16:3074443	postTSS_2k	THOC6	7	7	7	-0.55533	0.19561	0.68	3.2368	7.1423	0.018094	-0.0492211684462019	0.907859262420005	E3
chr16:3074443	postTSS_flank	TNFRSF12A	7	7	7	-0.82499	0.022341	0.68	3.2368	5.3144	0.086197	-0.578656669686667	0.132888392515192	E3
chr16:3115134	preTSS_flank	HCFC1R1	7	7	7	0.41358	0.35636	90.509	50.949	5.926	0.012214	-0.539478818240603	0.269286027687396	E4
chr16:3115134	preTSS_2k	IL32	7	7	7	-0.29345	0.52299	90.509	50.949	4.1125	0.34682	NA	NA	E4
chr16:3115134	postTSS_flank	MMP25	7	7	7	0.094587	0.84014	90.509	50.949	6.304	0.23922	-0.278693259217794	0.592783154521663	E4
chr16:3115134	postTSS_flank	THOC6	7	7	7	0.2154	0.64274	90.509	50.949	7.1423	0.018094	0.717745236723869	0.108258325933143	E4
chr16:3115134	postTSS_flank	TNFRSF12A	7	7	7	-0.1404	0.76399	90.509	50.949	5.3144	0.086197	-0.562524890554795	0.245213735793706	E4
chr16:3115134	preTSS_flank	ZNF205	7	7	7	0.35534	0.43411	90.509	50.949	4.7724	0.10721	-0.677411755765666	0.139309984469613	E4
chr16:31690365	preTSS_flank	ZNF720	7	7	7	-0.42178	0.34592	10.27	47.807	5.6579	0.016354	0.18424548634912	0.662278182856089	E6
chr16:3203045	postTSS_flank	ZNF205	7	7	7	0.71028	0.073695	2.8486	19.768	4.7724	0.10721	-0.124399806623905	0.814362852967303	E8
chr16:3203045	postTSS_flank	ZNF213	7	7	7	-0.66921	0.10016	2.8486	19.768	5.6757	0.015364	-0.165323818398867	0.754273584804984	E8
chr16:3203054	postTSS_flank	ZNF205	7	7	7	-0.23493	0.61208	1.25	6.313	4.7724	0.10721	0.157786649098392	0.765284203997604	E8
chr16:3203054	postTSS_flank	ZNF213	7	7	7	0.13573	0.77169	1.25	6.313	5.6757	0.015364	-0.354081862638165	0.491073529649066	E8
chr16:3241919	postTSS_flank	ZNF200	6	7	6	0.10216	0.8473	18.808	85.329	5.7774	0.01218	0.847859238476652	0.0329594302250609	E7
chr16:3241937	postTSS_flank	ZNF200	6	7	6	0.14513	0.78384	12.975	14.552	5.7774	0.01218	-0.171666165980054	0.745030189545697	E7
chr16:3241953	postTSS_flank	ZNF200	7	7	7	-0.82771	0.021519	20.39	202.89	5.7774	0.01218	-0.31428385925747	0.544095802157588	E7
chr16:3241994	postTSS_flank	ZNF200	7	7	7	0.32539	0.47637	1.4571	3.7098	5.7774	0.01218	-0.296547556926161	0.568217927933758	E7
chr16:3242017	postTSS_flank	ZNF200	7	7	7	0.24673	0.59377	2.7171	6.5787	5.7774	0.01218	-0.239131415203584	0.648140102738803	E7
chr16:3242028	postTSS_flank	ZNF200	7	7	7	0.49934	0.2539	1.3514	3.1783	5.7774	0.01218	-0.399463158314487	0.432676593365784	E7
chr16:3242038	postTSS_flank	ZNF200	7	7	7	0.33026	0.46941	0.34	0.8092	5.7774	0.01218	-0.50732549558213	0.304299261187862	E7
chr16:3242051	postTSS_flank	ZNF200	7	7	7	0.37142	0.41204	2.2857	8.2048	5.7774	0.01218	-0.399463158314487	0.432676593365784	E7
chr16:3242055	postTSS_flank	ZNF200	7	7	7	0.50541	0.24723	4.7057	15.828	5.7774	0.01218	-0.475662371610993	0.340316864220416	E7
chr16:3243974	postTSS_flank	ZNF200	7	7	7	0.1794	0.70032	72.751	215.83	5.7774	0.01218	0.0587147871177085	0.912029026771927	E7
chr16:3414927	preTSS_flank	ZNF174	7	7	7	-0.087569	0.85191	18.166	114.79	5.7354	0.023503	-0.0660173879784136	0.901117779675365	E7
chr16:3414934	preTSS_flank	ZNF174	7	7	7	-0.086514	0.85368	17.527	80.041	5.7354	0.023503	0.186155492920912	0.723992264515826	E7
chr16:3415051	postTSS_flank	OR2C1	7	7	7	-0.17031	0.71505	2.6014	11.409	0.66615	1.0132	NA	NA	E7
chr16:3415051	preTSS_flank	ZNF174	7	7	7	-0.17465	0.70801	2.6014	11.409	5.7354	0.023503	0.430030847465916	0.394715784959572	E7
chr16:3451878	preTSS_flank	NAA60	7	7	7	-0.12257	0.79348	3.51	12.862	7.5906	0.012014	-0.372359010049621	0.46727550273839	E3
chr16:3451878	postTSS_2k	ZNF174	7	7	7	0.62311	0.13495	3.51	12.862	5.7354	0.023503	0.566519945712086	0.241130910616633	E3
chr16:3451878	postTSS_flank	ZNF597	7	7	7	-0.14893	0.74997	3.51	12.862	5.8505	0.0097668	NA	NA	E3
chr16:3627342	postTSS_2k	NLRC3	7	7	7	0.26578	0.56457	0.78571	1.8774	4.9134	0.13139	-0.0576650788725457	0.913598257419366	E7
chr16:3627342	postTSS_flank	SLX4	7	7	7	-0.60255	0.15217	0.78571	1.8774	6.4401	0.0071984	0.0982374389537198	0.853117866409137	E7
chr16:4281371	postTSS_flank	TFAP4	7	7	7	-0.61598	0.1408	7.55	76.134	6.2195	0.026741	-0.646091071552335	0.165713477132689	E5
chr16:4281415	postTSS_flank	TFAP4	7	7	7	0.048378	0.91797	63.453	179.88	6.2195	0.026741	0.310235521149676	0.549576194449392	E5
chr16:4297583	postTSS_flank	TFAP4	7	7	7	-0.4586	0.30068	86.284	49.482	6.2195	0.026741	0.541660445587571	0.266969846042072	E5
chr16:4297618	postTSS_flank	TFAP4	7	7	7	-0.50689	0.24563	85.141	123.9	6.2195	0.026741	0.355548984352843	0.489149900169947	E5
chr16:4343618	preTSS_flank	TFAP4	7	7	7	-0.22091	0.63405	78.929	168.79	6.2195	0.026741	0.281815918719472	0.588467061931787	E8
chr16:4343639	preTSS_flank	TFAP4	7	7	7	-0.29971	0.51374	69.179	322.57	6.2195	0.026741	0.119119253216999	0.822166235331066	E8
chr16:4343752	preTSS_flank	TFAP4	7	7	7	-0.47655	0.27963	35.566	21.596	6.2195	0.026741	0.0394786967838675	0.940812719931069	E8
chr16:442771	preTSS_flank	AXIN1	7	7	7	0.72274	0.066513	29.379	226.06	7.9449	0.0073963	-0.454446734384764	0.365256485032373	E3
chr16:442771	preTSS_flank	DECR2	7	7	7	0.33597	0.46127	29.379	226.06	5.3158	0.016092	-0.664252113440558	0.15016609886535	E3
chr16:442771	preTSS_flank	MRPL28	7	7	7	0.72592	0.064745	29.379	226.06	7.4403	0.015196	-0.675180091228825	0.141126414597144	E3
chr16:442771	preTSS_flank	NME4	7	7	7	-0.86663	0.011597	29.379	226.06	6.2072	0.22094	-0.661335296363757	0.152619304475086	E3
chr16:442771	preTSS_flank	RAB11FIP3	7	7	7	0.31069	0.49763	29.379	226.06	5.994	0.069163	0.480920817631045	0.334233619008783	E3
chr16:442771	preTSS_flank	TMEM8A	7	7	7	0.47953	0.2762	29.379	226.06	8.107	0.01877	-0.731051060984569	0.0987732843801969	E3
chr16:442818	preTSS_flank	AXIN1	7	7	7	-0.27067	0.55714	6.0414	19.542	7.9449	0.0073963	-0.573322076304579	0.234241853704985	E3
chr16:442818	preTSS_flank	DECR2	7	7	7	-0.69257	0.084582	6.0414	19.542	5.3158	0.016092	-0.124231128469577	0.81461195998502	E3
chr16:442818	preTSS_flank	MRPL28	7	7	7	-0.60378	0.15111	6.0414	19.542	7.4403	0.015196	-0.558523781052315	0.249329743966832	E3
chr16:442818	preTSS_flank	NME4	7	7	7	0.19278	0.67877	6.0414	19.542	6.2072	0.22094	-0.572145988976391	0.235427306709212	E3
chr16:442818	preTSS_flank	RAB11FIP3	7	7	7	-0.52026	0.23128	6.0414	19.542	5.994	0.069163	-0.237588947119635	0.650322350087103	E3
chr16:442818	preTSS_flank	TMEM8A	7	7	7	-0.58785	0.16512	6.0414	19.542	8.107	0.01877	-0.347057234099371	0.500315449307068	E3
chr16:446372	preTSS_flank	AXIN1	7	7	7	0.4789	0.27693	12.041	58.808	7.9449	0.0073963	0.081197112967828	0.878471995660063	E8
chr16:446372	preTSS_flank	DECR2	7	7	7	0.025507	0.95671	12.041	58.808	5.3158	0.016092	0.442489840986758	0.379584387603435	E8
chr16:446372	preTSS_flank	MRPL28	7	7	7	0.46396	0.29432	12.041	58.808	7.4403	0.015196	0.340322117559511	0.509224731779723	E8
chr16:446372	preTSS_2k	NME4	7	7	7	-0.58521	0.1675	12.041	58.808	6.2072	0.22094	-0.099373645421765	0.851430195273822	E8
chr16:446372	preTSS_flank	RAB11FIP3	7	7	7	0.24097	0.60269	12.041	58.808	5.994	0.069163	-0.324686023176543	0.530085330075198	E8
chr16:446372	preTSS_flank	TMEM8A	7	7	7	0.29692	0.51786	12.041	58.808	8.107	0.01877	0.525616279808085	0.284182235181191	E8
chr16:4475855	preTSS_flank	CORO7	7	7	7	-0.22957	0.62045	0.27429	0.52663	6.8795	0.017764	0.16218012565764	0.758862674227298	E4
chr16:4475855	preTSS_flank	CORO7-PAM16	7	7	7	nan	1	0.27429	0.52663	0	0	0.232947500825889	0.656899143032879	E4
chr16:4475855	postTSS_2k	DNAJA3	7	7	7	-0.2141	0.6448	0.27429	0.52663	7.2466	0.0041735	0.747292885219554	0.0877222786844014	E4
chr16:4475855	preTSS_flank	HMOX2	7	7	7	-0.24477	0.5968	0.27429	0.52663	7.2718	0.0063453	-0.814423327003439	0.0484625425117519	E4
chr16:4711733	gene_body	MGRN1	7	7	7	-0.21433	0.64444	9.0829	93.711	8.0151	0.012674	-0.696509141657533	0.124183280758592	E2
chr16:4711733	preTSS_flank	NUDT16L1	7	7	7	0.92283	0.0030469	9.0829	93.711	6.9027	0.019103	NA	NA	E2
chr16:4852878	postTSS_flank	GLYR1	7	7	7	-0.73769	0.058419	0.34	0.8092	9.0563	0.0011079	0.782813384082147	0.0656326900263897	E4
chr16:4852878	postTSS_2k	ROGDI	7	7	7	0.1345	0.77372	0.34	0.8092	8.1707	0.075375	-0.331942614907565	0.520373775456853	E4
chr16:4852878	preTSS_flank	SEPT12	7	7	7	0.34424	0.4496	0.34	0.8092	2.2127	1.5081	-0.100622507800855	0.84957563416374	E4
chr16:4852878	preTSS_flank	UBN1	7	7	7	-0.064383	0.89093	0.34	0.8092	8.7802	0.004026	0.839764777102609	0.0364559441405428	E4
chr16:4852878	preTSS_flank	ZNF500	7	7	7	-0.26121	0.57153	0.34	0.8092	6.1461	0.01774	-0.627588734051249	0.182210339153027	E4
chr16:4898141	preTSS_2k	GLYR1	7	7	7	-0.41386	0.356	0.40857	1.1685	9.0563	0.0011079	-0.107431087947401	0.839473322734628	E4
chr16:4898141	preTSS_flank	ROGDI	7	7	7	-0.49776	0.25565	0.40857	1.1685	8.1707	0.075375	-0.307510140816601	0.553274250576416	E4
chr16:4898141	preTSS_flank	UBN1	7	7	7	-0.084146	0.85765	0.40857	1.1685	8.7802	0.004026	-0.177679312174477	0.73628569417066	E4
chr16:4918334	preTSS_flank	GLYR1	7	7	7	-0.22912	0.62116	94.17	80.158	9.0563	0.0011079	0.262922328146939	0.614704174932737	E1
chr16:4918334	gene_body	UBN1	7	7	7	-0.044876	0.92389	94.17	80.158	8.7802	0.004026	-0.369541225987187	0.470920568540254	E1
chr16:50402243	postTSS_2k	BRD7	7	7	7	nan	1	0	0	8.7855	0.0017811	0.0614257002376857	0.885116192039169	E3
chr16:5083489	postTSS_2k	NAGPA	6	7	6	-0.22626	0.6664	0.46333	1.2881	7.6296	0.012409	0.290486497381921	0.576526228585091	E4
chr16:53124203	preTSS_flank	CHD9	7	7	7	-0.69144	0.085303	86.086	78.809	9.2916	0.007232	0.352131485872556	0.493634321758979	E2
chr16:53127836	preTSS_flank	CHD9	7	7	7	0.053249	0.90973	35.703	684.34	9.2916	0.007232	0.458881463777911	0.359991643511592	E2
chr16:53127842	preTSS_flank	CHD9	7	7	7	-0.53794	0.21295	57.106	585.24	9.2916	0.007232	0.770287080694879	0.0730912893752027	E2
chr16:53468015	preTSS_flank	RBL2	7	7	7	0.26641	0.5636	9.9114	31.517	9.7502	0.0038895	0.198141382405222	0.70667744246403	E3
chr16:53468021	preTSS_flank	RBL2	7	7	7	0.38054	0.39971	2.2886	15.31	9.7502	0.0038895	-0.710923199029055	0.113269686491373	E3
chr16:53535241	postTSS_2k	AKTIP	7	7	7	-0.1257	0.78829	12.213	40.836	6.4153	0.026132	0.913590550418139	0.0108772973708613	E3
chr16:53535278	postTSS_2k	AKTIP	7	7	7	0.27064	0.55718	10.189	30.28	6.4153	0.026132	0.426868836371273	0.398588125561165	E3
chr16:53535291	postTSS_2k	AKTIP	7	7	7	-0.27963	0.54362	6.8286	28.914	6.4153	0.026132	0.262200891579956	0.615711727497011	E3
chr16:53544014	preTSS_flank	AKTIP	7	7	7	-0.47635	0.27986	76.039	243.53	6.4153	0.026132	-0.126007158968246	0.811989620040988	E3
chr16:53544021	preTSS_flank	AKTIP	7	7	7	-0.27422	0.55177	75.046	206.64	6.4153	0.026132	-0.0156758533331989	0.976488146032558	E3
chr16:53544028	preTSS_flank	AKTIP	7	7	7	0.18869	0.68535	65.947	56.092	6.4153	0.026132	-0.27024170273804	0.604505399754591	E3
chr16:53544058	preTSS_flank	AKTIP	7	7	7	0.26203	0.57028	34.224	391.97	6.4153	0.026132	-0.300533051106805	0.562772513179509	E3
chr16:53544063	preTSS_flank	AKTIP	7	7	7	-0.2056	0.6583	29.976	648.45	6.4153	0.026132	-0.331116672574914	0.521476517542994	E3
chr16:53552189	preTSS_flank	AKTIP	7	7	7	-0.16845	0.71806	67.639	29.697	6.4153	0.026132	-0.751764770769084	0.0847828756487548	E3
chr16:53552249	preTSS_flank	AKTIP	7	7	7	0.55457	0.19636	49.92	58.074	6.4153	0.026132	-0.300535961095556	0.562768542445978	E3
chr16:537886	preTSS_flank	SOLH	7	7	7	-0.63175	0.12802	29.131	370.09	7.6823	0.015995	-0.154066793915966	0.770728318283556	E5
chr16:56686500	postTSS_flank	MT1E	7	7	7	-0.021995	0.96267	94.943	32.74	3.8576	0.17068	-0.138074358816726	0.794204623053627	E8
chr16:56686500	preTSS_flank	MT1F	7	7	7	-0.27334	0.5531	94.943	32.74	4.5767	0.088286	NA	NA	E8
chr16:56686500	preTSS_flank	MT1X	7	7	7	-0.2498	0.58903	94.943	32.74	5.726	0.02564	NA	NA	E8
chr16:56686500	postTSS_flank	MT2A	7	7	7	-0.14546	0.75566	94.943	32.74	6.49	0.071595	NA	NA	E8
chr16:57060054	preTSS_flank	NLRC5	7	7	7	0.41142	0.35912	14.27	284.71	9.3616	0.022704	-0.271404857633783	0.602888635436023	E2
chr16:57060067	preTSS_flank	NLRC5	7	7	7	0.28643	0.53345	15.213	263.26	9.3616	0.022704	-0.0259996430128738	0.961009323118709	E2
chr16:57060074	preTSS_flank	NLRC5	7	7	7	0.27872	0.545	14.316	268.74	9.3616	0.022704	-0.744504604302072	0.089577744743622	E2
chr16:57060089	preTSS_flank	NLRC5	7	7	7	0.29032	0.52765	7.49	152.3	9.3616	0.022704	0.0874772398618852	0.869118839826696	E2
chr16:57125325	preTSS_flank	CPNE2	7	7	7	0.45681	0.30281	84.84	20.766	7.8401	0.01011	0.300491678940465	0.562828967092378	E3
chr16:57125350	preTSS_flank	CPNE2	7	7	7	0.028688	0.95132	46.903	192.64	7.8401	0.01011	0.314821125273978	0.447554000277158	E3
chr16:57451263	postTSS_flank	CIAPIN1	7	7	7	-0.64811	0.11542	0.42	1.2348	7.5953	0.0013507	0.20585727058094	0.695575923123547	E8
chr16:57451263	preTSS_flank	COQ9	7	7	7	0.51097	0.2412	0.42	1.2348	7.257	0.004284	-0.354338642493155	0.490736685158103	E8
chr16:57451263	preTSS_flank	POLR2C	7	7	7	0.046735	0.92075	0.42	1.2348	8.2664	0.0033221	0.808862543395594	0.0513088282297032	E8
chr16:57636164	preTSS_flank	GPR56	7	7	7	-0.094308	0.84061	2.1386	14.198	3.5723	0.32852	-0.381246855115168	0.455836673263581	E8
chr16:57636196	preTSS_flank	GPR56	7	7	7	-0.35668	0.43225	21.124	38.052	3.5723	0.32852	0.0958097313406701	0.856725145924716	E8
chr16:57636204	preTSS_flank	GPR56	7	7	7	0.094223	0.84075	9.2986	81.332	3.5723	0.32852	0.216918401552459	0.679725792754374	E8
chr16:635829	postTSS_flank	NHLRC4	7	7	7	0.43337	0.33138	80.967	44.838	3.4966	0.13252	NA	NA	E8
chr16:635829	postTSS_flank	PIGQ	7	7	7	0.27613	0.54889	80.967	44.838	6.6818	0.0081447	-0.786147956345256	0.0637090295507294	E8
chr16:635829	preTSS_flank	RAB40C	7	7	7	-0.55269	0.1982	80.967	44.838	7.2165	0.0014605	-0.587801920229968	0.219843162918942	E8
chr16:638192	postTSS_flank	C16orf13	7	7	7	-0.5936	0.15999	1.5486	7.5152	6.6873	0.02376	NA	NA	E3
chr16:638192	postTSS_flank	PIGQ	7	7	7	-0.45168	0.30897	1.5486	7.5152	6.6818	0.0081447	-0.252128857962949	0.629820497827219	E3
chr16:638192	preTSS_2k	RAB40C	7	7	7	0.19824	0.67003	1.5486	7.5152	7.2165	0.0014605	0.145936077947635	0.782649908129555	E3
chr16:638224	postTSS_flank	C16orf13	7	7	7	-0.38869	0.38883	0.44571	1.3906	6.6873	0.02376	NA	NA	E3
chr16:638224	postTSS_flank	NHLRC4	7	7	7	-0.034985	0.94064	0.44571	1.3906	3.4966	0.13252	NA	NA	E3
chr16:638224	postTSS_flank	PIGQ	7	7	7	-0.02544	0.95683	0.44571	1.3906	6.6818	0.0081447	0.227853025250311	0.587332078857453	E3
chr16:638224	preTSS_2k	RAB40C	7	7	7	-0.073507	0.87555	0.44571	1.3906	7.2165	0.0014605	0.301240783742546	0.468413778442979	E3
chr16:651066	preTSS_flank	FAM195A	7	7	7	-0.40096	0.37268	9.3186	127.51	6.4532	0.046557	-0.143826147855374	0.785748369245711	E1
chr16:651066	preTSS_flank	MSLN	7	7	7	0.54651	0.20432	9.3186	127.51	1.5478	1.273	0.827796883944741	0.0419276216423716	E1
chr16:651066	postTSS_flank	PIGQ	7	7	7	-0.62515	0.1333	9.3186	127.51	6.6818	0.0081447	0.427767463499476	0.397486320010041	E1
chr16:651066	gene_body	RAB40C	7	7	7	0.33138	0.46781	9.3186	127.51	7.2165	0.0014605	-0.0650470141243614	0.90256708948103	E1
chr16:651066	preTSS_flank	WDR90	7	7	7	-0.65688	0.10894	9.3186	127.51	5.7006	0.018321	-0.228888648067191	0.662662767547604	E1
chr16:651103	postTSS_flank	C16orf13	7	7	7	-0.11375	0.80814	5.1714	32.968	6.6873	0.02376	NA	NA	E1
chr16:651103	preTSS_flank	FAM195A	7	7	7	-0.5496	0.20125	5.1714	32.968	6.4532	0.046557	-0.227669546256868	0.587641335209541	E1
chr16:651103	preTSS_flank	MSLN	7	7	7	-0.49544	0.25822	5.1714	32.968	1.5478	1.273	0.296222311366758	0.476218880477577	E1
chr16:651103	postTSS_flank	PIGQ	7	7	7	-0.33098	0.46838	5.1714	32.968	6.6818	0.0081447	0.287020627216573	0.490662113958902	E1
chr16:651103	gene_body	RAB40C	7	7	7	-0.66717	0.10158	5.1714	32.968	7.2165	0.0014605	0.451066931326744	0.261965649756976	E1
chr16:651103	preTSS_flank	WDR90	7	7	7	-0.048043	0.91853	5.1714	32.968	5.7006	0.018321	0.223151923865514	0.595272944331166	E1
chr16:651103	preTSS_flank	WFIKKN1	7	7	7	0.22781	0.62321	5.1714	32.968	2.4898	0.11726	0.802739804968264	0.05452952343787	E1
chr16:651162	postTSS_flank	C16orf13	7	7	7	0.72968	0.062687	17.18	112.53	6.6873	0.02376	NA	NA	E1
chr16:651162	preTSS_flank	FAM195A	7	7	7	0.79703	0.031848	17.18	112.53	6.4532	0.046557	-0.435044302365518	0.281370621624705	E1
chr16:651162	preTSS_flank	MSLN	7	7	7	-0.286	0.53409	17.18	112.53	1.5478	1.273	-0.135599833443612	0.748849766303184	E1
chr16:651162	postTSS_flank	PIGQ	7	7	7	0.618	0.13913	17.18	112.53	6.6818	0.0081447	-0.113549066902838	0.788918461517769	E1
chr16:651162	gene_body	RAB40C	7	7	7	0.49959	0.25363	17.18	112.53	7.2165	0.0014605	0.784866465064707	0.0210487022310635	E1
chr16:651162	preTSS_flank	WDR90	7	7	7	0.42435	0.34267	17.18	112.53	5.7006	0.018321	0.547318862977919	0.160301656077717	E1
chr16:651162	preTSS_flank	WFIKKN1	7	7	7	-0.45882	0.30042	17.18	112.53	2.4898	0.11726	0.602571618998024	0.205537206167087	E1
chr16:664075	postTSS_flank	C16orf13	7	7	7	0.055712	0.90557	93.55	18.505	6.6873	0.02376	NA	NA	E1
chr16:664075	preTSS_flank	FAM195A	7	7	7	0.61104	0.14493	93.55	18.505	6.4532	0.046557	0.752272572714813	0.0844519401844404	E1
chr16:664075	preTSS_flank	MSLN	7	7	7	0.36566	0.41989	93.55	18.505	1.5478	1.273	-0.0345303738904974	0.948225025253296	E1
chr16:664075	postTSS_flank	PIGQ	7	7	7	0.093335	0.84224	93.55	18.505	6.6818	0.0081447	-0.26748236725687	0.608345205077483	E1
chr16:664075	gene_body	RAB40C	7	7	7	0.5236	0.22777	93.55	18.505	7.2165	0.0014605	-0.768436332353123	0.0742241757772062	E1
chr16:664075	preTSS_flank	WDR90	7	7	7	-0.26673	0.56312	93.55	18.505	5.7006	0.018321	-0.830897695589069	0.0404755940074945	E1
chr16:664089	postTSS_flank	C16orf13	7	7	7	0.37797	0.40317	91.71	53.584	6.6873	0.02376	NA	NA	E1
chr16:664089	preTSS_flank	FAM195A	7	7	7	0.51648	0.2353	91.71	53.584	6.4532	0.046557	0.596625878115103	0.211249384031466	E1
chr16:664089	preTSS_flank	MSLN	7	7	7	0.60165	0.15295	91.71	53.584	1.5478	1.273	0.13568799797848	0.797717094691443	E1
chr16:664089	postTSS_flank	PIGQ	7	7	7	0.35023	0.44121	91.71	53.584	6.6818	0.0081447	-0.127985501131598	0.809069968018774	E1
chr16:664089	gene_body	RAB40C	7	7	7	0.18582	0.68996	91.71	53.584	7.2165	0.0014605	-0.55927367039017	0.248556271920641	E1
chr16:664089	preTSS_flank	WDR90	7	7	7	0.2155	0.64259	91.71	53.584	5.7006	0.018321	-0.727906953567884	0.100979785421495	E1
chr16:664099	postTSS_flank	C16orf13	7	7	7	0.23276	0.61547	95.337	14.076	6.6873	0.02376	NA	NA	E1
chr16:664099	preTSS_flank	FAM195A	7	7	7	0.56481	0.18646	95.337	14.076	6.4532	0.046557	0.670647694726979	0.0687058039573665	E1
chr16:664099	preTSS_flank	MSLN	7	7	7	0.67863	0.093708	95.337	14.076	1.5478	1.273	-0.0406223448459793	0.923916854399466	E1
chr16:664099	postTSS_flank	PIGQ	7	7	7	0.27497	0.55064	95.337	14.076	6.6818	0.0081447	-0.305574867324373	0.461714698023015	E1
chr16:664099	gene_body	RAB40C	7	7	7	0.44143	0.32143	95.337	14.076	7.2165	0.0014605	-0.442700874725155	0.272012244056216	E1
chr16:664099	preTSS_flank	WDR90	7	7	7	-0.0018312	0.99689	95.337	14.076	5.7006	0.018321	-0.650222024042294	0.0808815839380042	E1
chr16:664099	preTSS_flank	WFIKKN1	7	7	7	-0.21809	0.6385	95.337	14.076	2.4898	0.11726	-0.498632742493706	0.314039565461427	E1
chr16:664106	postTSS_flank	C16orf13	7	7	7	-0.61642	0.14044	89.839	127.75	6.6873	0.02376	NA	NA	E1
chr16:664106	preTSS_flank	FAM195A	7	7	7	-0.89985	0.005773	89.839	127.75	6.4532	0.046557	0.394862352258945	0.332990277528097	E1
chr16:664106	preTSS_flank	MSLN	7	7	7	0.16659	0.72109	89.839	127.75	1.5478	1.273	0.401684011185028	0.323935629526387	E1
chr16:664106	postTSS_flank	NHLRC4	7	7	7	0.47516	0.28124	89.839	127.75	3.4966	0.13252	NA	NA	E1
chr16:664106	postTSS_flank	PIGQ	7	7	7	-0.55136	0.19951	89.839	127.75	6.6818	0.0081447	0.100019984297349	0.813709525254841	E1
chr16:664106	gene_body	RAB40C	7	7	7	-0.14688	0.75332	89.839	127.75	7.2165	0.0014605	-0.274193372105618	0.511074249560963	E1
chr16:664106	preTSS_flank	WDR90	7	7	7	-0.42684	0.33954	89.839	127.75	5.7006	0.018321	-0.436930194891562	0.279051107320118	E1
chr16:664106	preTSS_flank	WFIKKN1	7	7	7	0.50977	0.24251	89.839	127.75	2.4898	0.11726	0.278393718305191	0.593197605401858	E1
chr16:664130	postTSS_flank	C16orf13	7	7	7	0.48606	0.26876	96.241	10.267	6.6873	0.02376	NA	NA	E1
chr16:664130	preTSS_flank	FAM195A	7	7	7	0.62984	0.12954	96.241	10.267	6.4532	0.046557	-0.54721330894362	0.160398772389024	E1
chr16:664130	preTSS_flank	MSLN	7	7	7	0.54086	0.20999	96.241	10.267	1.5478	1.273	0.217120506088553	0.605512293197396	E1
chr16:664130	postTSS_flank	NHLRC4	7	7	7	-0.13433	0.77401	96.241	10.267	3.4966	0.13252	NA	NA	E1
chr16:664130	postTSS_flank	PIGQ	7	7	7	0.52811	0.22306	96.241	10.267	6.6818	0.0081447	0.581409291978827	0.130615857505802	E1
chr16:664130	gene_body	RAB40C	7	7	7	0.66673	0.10189	96.241	10.267	7.2165	0.0014605	0.202050921277709	0.631339046035113	E1
chr16:664130	preTSS_flank	WDR90	7	7	7	0.36939	0.4148	96.241	10.267	5.7006	0.018321	-0.113039905769208	0.789848788105214	E1
chr16:664130	preTSS_flank	WFIKKN1	7	7	7	0.054164	0.90818	96.241	10.267	2.4898	0.11726	-0.296968630198841	0.567641940991938	E1
chr16:664137	postTSS_flank	C16orf13	7	7	7	0.58933	0.16379	92.499	13.897	6.6873	0.02376	NA	NA	E1
chr16:664137	preTSS_flank	FAM195A	7	7	7	0.91989	0.0033399	92.499	13.897	6.4532	0.046557	-0.60910313655155	0.108968036561504	E1
chr16:664137	preTSS_flank	MSLN	7	7	7	0.14135	0.76243	92.499	13.897	1.5478	1.273	0.0783144319110782	0.85375972819873	E1
chr16:664137	postTSS_flank	PIGQ	7	7	7	0.59974	0.1546	92.499	13.897	6.6818	0.0081447	0.484015554698703	0.22424780795189	E1
chr16:664137	gene_body	RAB40C	7	7	7	0.21474	0.6438	92.499	13.897	7.2165	0.0014605	0.0636824416133858	0.880917855678149	E1
chr16:664137	preTSS_flank	WDR90	7	7	7	0.38743	0.39051	92.499	13.897	5.7006	0.018321	-0.356749868048024	0.385681693499604	E1
chr16:664137	preTSS_flank	WFIKKN1	7	7	7	-0.42174	0.34597	92.499	13.897	2.4898	0.11726	-0.348088298516038	0.498955692251356	E1
chr16:664158	postTSS_flank	C16orf13	7	7	7	0.33335	0.46499	96.689	11.181	6.6873	0.02376	NA	NA	E1
chr16:664158	preTSS_flank	FAM195A	7	7	7	0.4234	0.34387	96.689	11.181	6.4532	0.046557	-0.572178595195203	0.138322928602841	E1
chr16:664158	preTSS_flank	MSLN	7	7	7	0.77007	0.042831	96.689	11.181	1.5478	1.273	0.283927114141126	0.495555566091744	E1
chr16:664158	postTSS_flank	NHLRC4	7	7	7	-0.37013	0.41379	96.689	11.181	3.4966	0.13252	NA	NA	E1
chr16:664158	postTSS_flank	PIGQ	7	7	7	0.16586	0.72228	96.689	11.181	6.6818	0.0081447	0.538963003575486	0.168088597472065	E1
chr16:664158	gene_body	RAB40C	7	7	7	0.40754	0.36414	96.689	11.181	7.2165	0.0014605	0.139486336162283	0.74183570264275	E1
chr16:664158	preTSS_flank	WDR90	7	7	7	0.17078	0.71429	96.689	11.181	5.7006	0.018321	-0.467232139074934	0.243088978287244	E1
chr16:664158	preTSS_flank	WFIKKN1	7	7	7	0.14968	0.74874	96.689	11.181	2.4898	0.11726	-0.508317074278448	0.303195459391663	E1
chr16:664165	postTSS_flank	C16orf13	7	7	7	0.45754	0.30194	95.581	10.269	6.6873	0.02376	NA	NA	E1
chr16:664165	preTSS_flank	FAM195A	7	7	7	0.68156	0.091752	95.581	10.269	6.4532	0.046557	-0.0656443908127781	0.877269902483498	E1
chr16:664165	preTSS_flank	MSLN	7	7	7	0.46358	0.29476	95.581	10.269	1.5478	1.273	-0.374723883373653	0.360394494950603	E1
chr16:664165	postTSS_flank	NHLRC4	7	7	7	-0.33135	0.46785	95.581	10.269	3.4966	0.13252	NA	NA	E1
chr16:664165	postTSS_flank	PIGQ	7	7	7	0.55683	0.19415	95.581	10.269	6.6818	0.0081447	-0.427643378249567	0.290563934097475	E1
chr16:664165	gene_body	RAB40C	7	7	7	0.75282	0.050806	95.581	10.269	7.2165	0.0014605	0.604146128546246	0.11268051996619	E1
chr16:664165	preTSS_flank	WDR90	7	7	7	0.21477	0.64374	95.581	10.269	5.7006	0.018321	0.537658239245287	0.169322614521053	E1
chr16:664165	preTSS_flank	WFIKKN1	7	7	7	-0.19746	0.67128	95.581	10.269	2.4898	0.11726	0.209077800346009	0.690953063474176	E1
chr16:664179	postTSS_flank	C16orf13	7	7	7	0.19194	0.68012	82.841	1341	6.6873	0.02376	NA	NA	E1
chr16:664179	preTSS_flank	FAM195A	7	7	7	0.07814	0.86775	82.841	1341	6.4532	0.046557	-0.732547334482671	0.0159710263257619	E1
chr16:664179	preTSS_flank	MSLN	7	7	7	-0.4058	0.36638	82.841	1341	1.5478	1.273	0.0261564608330675	0.942821871645732	E1
chr16:664179	postTSS_flank	NHLRC4	7	7	7	-0.065091	0.88973	82.841	1341	3.4966	0.13252	NA	NA	E1
chr16:664179	postTSS_flank	PIGQ	7	7	7	-0.17165	0.71288	82.841	1341	6.6818	0.0081447	0.175525327245448	0.6276508047025	E1
chr16:664179	gene_body	RAB40C	7	7	7	-0.60085	0.15364	82.841	1341	7.2165	0.0014605	0.631972388402797	0.0499641974151532	E1
chr16:664179	preTSS_flank	WDR90	7	7	7	0.26152	0.57105	82.841	1341	5.7006	0.018321	0.670887669425865	0.0337059117603464	E1
chr16:664179	preTSS_flank	WFIKKN1	7	7	7	-0.011529	0.98043	82.841	1341	2.4898	0.11726	-0.251316321972379	0.630962073130565	E1
chr16:664189	postTSS_flank	C16orf13	7	7	7	0.3709	0.41274	97.946	7.3165	6.6873	0.02376	NA	NA	E1
chr16:664189	preTSS_flank	FAM195A	7	7	7	0.43675	0.32719	97.946	7.3165	6.4532	0.046557	-0.248745627700229	0.488305225163504	E1
chr16:664189	preTSS_flank	MSLN	7	7	7	-0.19058	0.6823	97.946	7.3165	1.5478	1.273	-0.211207091923783	0.558048512271463	E1
chr16:664189	postTSS_flank	NHLRC4	7	7	7	0.13733	0.76905	97.946	7.3165	3.4966	0.13252	NA	NA	E1
chr16:664189	postTSS_flank	PIGQ	7	7	7	0.57289	0.17884	97.946	7.3165	6.6818	0.0081447	-0.077374224674601	0.83175354643402	E1
chr16:664189	gene_body	RAB40C	7	7	7	0.88607	0.0079067	97.946	7.3165	7.2165	0.0014605	0.519720372022522	0.123628652304301	E1
chr16:664189	preTSS_flank	WDR90	7	7	7	0.20045	0.66651	97.946	7.3165	5.7006	0.018321	0.268692397791758	0.452862868438673	E1
chr16:664189	preTSS_flank	WFIKKN1	7	7	7	-0.28244	0.5394	97.946	7.3165	2.4898	0.11726	-0.0873263106003196	0.869343504279752	E1
chr16:664219	postTSS_flank	C16orf13	7	7	7	0.7786	0.039161	95.931	10.442	6.6873	0.02376	NA	NA	E1
chr16:664219	preTSS_flank	FAM195A	7	7	7	0.61756	0.13949	95.931	10.442	6.4532	0.046557	-0.360065487497218	0.380959498921217	E1
chr16:664219	preTSS_flank	MSLN	7	7	7	-0.54715	0.20368	95.931	10.442	1.5478	1.273	-0.563611256455939	0.145696187377753	E1
chr16:664219	postTSS_flank	NHLRC4	7	7	7	0.2757	0.54953	95.931	10.442	3.4966	0.13252	NA	NA	E1
chr16:664219	postTSS_flank	PIGQ	7	7	7	0.6813	0.091921	95.931	10.442	6.6818	0.0081447	-0.0537459232165499	0.89942029051721	E1
chr16:664219	gene_body	RAB40C	7	7	7	0.048634	0.91753	95.931	10.442	7.2165	0.0014605	0.201668931226637	0.631998097389473	E1
chr16:664219	preTSS_flank	WDR90	7	7	7	0.79696	0.031874	95.931	10.442	5.7006	0.018321	-0.0523829710538355	0.901961453366112	E1
chr16:664219	preTSS_flank	WFIKKN1	7	7	7	-0.02554	0.95666	95.931	10.442	2.4898	0.11726	-0.0176223387825151	0.973569228106899	E1
chr16:664226	postTSS_flank	C16orf13	7	7	7	0.46594	0.29198	94.63	7.8272	6.6873	0.02376	NA	NA	E1
chr16:664226	preTSS_flank	FAM195A	7	7	7	0.77846	0.039219	94.63	7.8272	6.4532	0.046557	-0.488628362565835	0.219206146721647	E1
chr16:664226	preTSS_flank	MSLN	7	7	7	-0.1928	0.67874	94.63	7.8272	1.5478	1.273	0.274200957107455	0.511062085809102	E1
chr16:664226	postTSS_flank	NHLRC4	7	7	7	-0.67156	0.09853	94.63	7.8272	3.4966	0.13252	NA	NA	E1
chr16:664226	postTSS_flank	PIGQ	7	7	7	0.53089	0.22017	94.63	7.8272	6.6818	0.0081447	0.343952525161881	0.404147237221003	E1
chr16:664226	gene_body	RAB40C	7	7	7	0.46729	0.2904	94.63	7.8272	7.2165	0.0014605	0.254744158505165	0.542616796545344	E1
chr16:664226	preTSS_flank	WDR90	7	7	7	0.049377	0.91628	94.63	7.8272	5.7006	0.018321	0.661051709099141	0.074280912121848	E1
chr16:664226	preTSS_flank	WFIKKN1	7	7	7	-0.79722	0.031778	94.63	7.8272	2.4898	0.11726	-0.399795084210493	0.432258219084765	E1
chr16:664252	postTSS_flank	C16orf13	7	7	7	-0.10689	0.81958	96	14.292	6.6873	0.02376	NA	NA	E1
chr16:664252	preTSS_flank	FAM195A	7	7	7	0.39489	0.38064	96	14.292	6.4532	0.046557	-0.0422212207219942	0.936705801355585	E1
chr16:664252	preTSS_flank	MSLN	7	7	7	0.65392	0.1111	96	14.292	1.5478	1.273	0.265015543439501	0.611783134743844	E1
chr16:664252	postTSS_flank	NHLRC4	7	7	7	-0.86085	0.012852	96	14.292	3.4966	0.13252	NA	NA	E1
chr16:664252	postTSS_flank	PIGQ	7	7	7	-0.20998	0.65134	96	14.292	6.6818	0.0081447	0.393610476212882	0.44007516515091	E1
chr16:664252	gene_body	RAB40C	7	7	7	0.035831	0.93921	96	14.292	7.2165	0.0014605	-0.442900613532968	0.379088983021616	E1
chr16:664252	preTSS_flank	WDR90	7	7	7	-0.27202	0.55509	96	14.292	5.7006	0.018321	-0.560560509777026	0.247231163125438	E1
chr16:664257	postTSS_flank	C16orf13	7	7	7	-0.033555	0.94307	93.081	30.618	6.6873	0.02376	NA	NA	E1
chr16:664257	preTSS_flank	FAM195A	7	7	7	0.49961	0.2536	93.081	30.618	6.4532	0.046557	0.13546525967385	0.798045060910396	E1
chr16:664257	preTSS_flank	MSLN	7	7	7	0.48452	0.2705	93.081	30.618	1.5478	1.273	-0.0172829369486235	0.974078175782917	E1
chr16:664257	postTSS_flank	NHLRC4	7	7	7	-0.83265	0.020063	93.081	30.618	3.4966	0.13252	NA	NA	E1
chr16:664257	postTSS_flank	PIGQ	7	7	7	-0.10256	0.8268	93.081	30.618	6.6818	0.0081447	0.0306815432822639	0.95399212622088	E1
chr16:664257	gene_body	RAB40C	7	7	7	0.035362	0.94001	93.081	30.618	7.2165	0.0014605	-0.0838105315984767	0.874578553788505	E1
chr16:664257	preTSS_flank	WDR90	7	7	7	-0.19018	0.68295	93.081	30.618	5.7006	0.018321	-0.287139460660411	0.581127999736359	E1
chr16:664288	postTSS_flank	C16orf13	7	7	7	0.29987	0.51351	95.911	9.1653	6.6873	0.02376	NA	NA	E1
chr16:664288	preTSS_flank	FAM195A	7	7	7	0.61626	0.14057	95.911	9.1653	6.4532	0.046557	0.112483996757247	0.831985615158283	E1
chr16:664288	preTSS_flank	MSLN	7	7	7	0.29068	0.52711	95.911	9.1653	1.5478	1.273	-0.292330542377246	0.573995053355188	E1
chr16:664288	postTSS_flank	PIGQ	7	7	7	0.46224	0.29636	95.911	9.1653	6.6818	0.0081447	0.108392944773613	0.838047338845383	E1
chr16:664288	gene_body	RAB40C	7	7	7	0.85362	0.01453	95.911	9.1653	7.2165	0.0014605	-0.086548617920565	0.870501226395554	E1
chr16:664288	preTSS_flank	WDR90	7	7	7	-0.056493	0.90425	95.911	9.1653	5.7006	0.018321	-0.453980629328921	0.365811399354282	E1
chr16:664318	postTSS_flank	C16orf13	7	7	7	0.16561	0.72269	84.834	908.63	6.6873	0.02376	NA	NA	E1
chr16:664318	preTSS_flank	FAM195A	7	7	7	0.088222	0.85081	84.834	908.63	6.4532	0.046557	0.143826147855374	0.785748369245711	E1
chr16:664318	preTSS_flank	MSLN	7	7	7	-0.32751	0.47333	84.834	908.63	1.5478	1.273	-0.82779688394474	0.0419276216423716	E1
chr16:664318	postTSS_flank	PIGQ	7	7	7	-0.21254	0.64727	84.834	908.63	6.6818	0.0081447	-0.427767463499476	0.397486320010041	E1
chr16:664318	gene_body	RAB40C	7	7	7	-0.60508	0.14999	84.834	908.63	7.2165	0.0014605	0.0650470141243614	0.90256708948103	E1
chr16:664318	preTSS_flank	WDR90	7	7	7	0.23199	0.61667	84.834	908.63	5.7006	0.018321	0.228888648067191	0.662662767547604	E1
chr16:664341	postTSS_flank	C16orf13	7	7	7	0.15905	0.7334	82.477	1332.4	6.6873	0.02376	NA	NA	E1
chr16:664341	preTSS_flank	FAM195A	7	7	7	0.076386	0.8707	82.477	1332.4	6.4532	0.046557	-0.746037640304477	0.0885554302762318	E1
chr16:664341	preTSS_flank	MSLN	7	7	7	-0.32656	0.4747	82.477	1332.4	1.5478	1.273	0.354521091718927	0.490497390373054	E1
chr16:664341	postTSS_flank	PIGQ	7	7	7	-0.21868	0.63757	82.477	1332.4	6.6818	0.0081447	0.86343842781879	0.0267002218136443	E1
chr16:664341	gene_body	RAB40C	7	7	7	-0.65414	0.11094	82.477	1332.4	7.2165	0.0014605	0.311404052949382	0.547992732877109	E1
chr16:664341	preTSS_flank	WDR90	7	7	7	0.23196	0.61672	82.477	1332.4	5.7006	0.018321	-0.13301840441229	0.801649200282617	E1
chr16:664348	preTSS_flank	FAM195A	7	7	7	0.078521	0.86711	82.527	1337.9	6.4532	0.046557	0.278739817292306	0.592718742559884	E1
chr16:664348	preTSS_flank	MSLN	7	7	7	-0.44059	0.32246	82.527	1337.9	1.5478	1.273	0.305241833613051	0.556357333701476	E1
chr16:664348	postTSS_flank	PIGQ	7	7	7	-0.16655	0.72116	82.527	1337.9	6.6818	0.0081447	0.0651944153808211	0.902346925225159	E1
chr16:664348	gene_body	RAB40C	7	7	7	-0.57825	0.17385	82.527	1337.9	7.2165	0.0014605	-0.188673020147888	0.720348614500378	E1
chr16:664348	preTSS_flank	WDR90	7	7	7	0.23744	0.60817	82.527	1337.9	5.7006	0.018321	-0.442849127393157	0.379151064636927	E1
chr16:66775371	preTSS_flank	CMTM4	7	7	7	-0.066972	0.88656	81.786	102.02	7.631	0.0082259	0.0807099137592866	0.879198005189355	E2
chr16:66775371	gene_body	DYNC1LI2	7	7	7	-0.47041	0.28675	81.786	102.02	8.9642	0.0094895	0.563721738282239	0.243987759162237	E2
chr16:66912508	preTSS_flank	NAE1	7	7	7	0.044464	0.92459	20.791	100.57	7.1317	0.011551	0.79987692087814	0.0560664809030362	E8
chr16:66912508	preTSS_2k	PDP2	7	7	7	0.54484	0.20599	20.791	100.57	4.4062	0.065913	NA	NA	E8
chr16:69432234	preTSS_flank	COG8	7	7	7	0.070579	0.88048	86.036	84.142	6.9462	0.0074546	0.277682891583477	0.594181419431127	E3
chr16:69432234	preTSS_flank	CYB5B	7	7	7	0.71306	0.07206	86.036	84.142	7.913	0.010585	0.130045385715503	0.806031572356354	E3
chr16:69432234	preTSS_flank	TERF2	7	7	7	0.15019	0.7479	86.036	84.142	7.1084	0.030463	-0.652986017085951	0.15973456940199	E3
chr16:69432234	preTSS_flank	TMED6	7	7	7	-0.22733	0.62396	86.036	84.142	3.0378	0.23921	0.422993125773698	0.403351949871779	E3
chr16:711306	preTSS_flank	C16orf13	7	7	7	0.87674	0.0095766	58.98	1042.2	6.6873	0.02376	NA	NA	E3
chr16:711306	postTSS_flank	FAM195A	7	7	7	0.57567	0.17624	58.98	1042.2	6.4532	0.046557	-0.431023722537082	0.393502522141524	E3
chr16:711306	postTSS_flank	JMJD8	7	7	7	0.54316	0.20767	58.98	1042.2	7.3479	0.014097	NA	NA	E3
chr16:711306	preTSS_flank	MSLN	7	7	7	-0.56517	0.18612	58.98	1042.2	1.5478	1.273	0.0838382984117715	0.874537196225192	E3
chr16:711306	preTSS_flank	RHOT2	7	7	7	0.85407	0.01442	58.98	1042.2	8.2063	0.026962	0.0666573795525872	0.900162016913798	E3
chr16:711306	preTSS_flank	STUB1	7	7	7	0.84516	0.016639	58.98	1042.2	7.6448	0.012694	0.655090556803357	0.157928137051202	E3
chr16:711306	postTSS_flank	WDR24	7	7	7	0.64094	0.12086	58.98	1042.2	6.0036	0.01279	0.169304984765206	0.748469016950675	E3
chr16:711306	preTSS_flank	WDR90	7	7	7	0.81332	0.026081	58.98	1042.2	5.7006	0.018321	-0.117287838333806	0.824874973879976	E3
chr16:711321	preTSS_flank	C16orf13	7	7	7	-0.36453	0.42144	36.171	459.66	6.6873	0.02376	NA	NA	E3
chr16:711321	postTSS_flank	FAM195A	7	7	7	0.18735	0.68749	36.171	459.66	6.4532	0.046557	-0.320085847060254	0.536268419055855	E3
chr16:711321	postTSS_flank	JMJD8	7	7	7	-0.11555	0.80514	36.171	459.66	7.3479	0.014097	NA	NA	E3
chr16:711321	preTSS_flank	MSLN	7	7	7	0.016545	0.97192	36.171	459.66	1.5478	1.273	0.320891537283324	0.535184016078636	E3
chr16:711321	preTSS_flank	RHOT2	7	7	7	-0.48077	0.27478	36.171	459.66	8.2063	0.026962	0.213913272228144	0.684024308394366	E3
chr16:711321	preTSS_flank	STUB1	7	7	7	-0.35966	0.42813	36.171	459.66	7.6448	0.012694	0.730423286146996	0.0992121207914498	E3
chr16:711321	postTSS_flank	WDR24	7	7	7	-0.25594	0.57959	36.171	459.66	6.0036	0.01279	0.299723285125795	0.563877750249701	E3
chr16:711321	preTSS_flank	WDR90	7	7	7	-0.55031	0.20055	36.171	459.66	5.7006	0.018321	0.290061451467531	0.577110076544131	E3
chr16:717947	preTSS_flank	C16orf13	7	7	7	-0.32528	0.47653	1.0871	2.2002	6.6873	0.02376	NA	NA	E3
chr16:717947	postTSS_flank	FAM195A	7	7	7	-0.3175	0.48774	1.0871	2.2002	6.4532	0.046557	-0.209822415619466	0.617977370207323	E3
chr16:717947	postTSS_flank	JMJD8	7	7	7	-0.56299	0.1882	1.0871	2.2002	7.3479	0.014097	NA	NA	E3
chr16:717947	preTSS_flank	METRN	7	7	7	-0.20886	0.6531	1.0871	2.2002	3.5227	0.24803	NA	NA	E3
chr16:717947	preTSS_flank	MSLN	7	7	7	0.12625	0.78737	1.0871	2.2002	1.5478	1.273	0.669165689361012	0.0695501278505948	E3
chr16:717947	preTSS_flank	RHOT2	7	7	7	-0.41459	0.35506	1.0871	2.2002	8.2063	0.026962	0.763783231790804	0.0273893334902597	E3
chr16:717947	preTSS_flank	STUB1	7	7	7	-0.55836	0.19267	1.0871	2.2002	7.6448	0.012694	-0.0890891926376326	0.833839522530107	E3
chr16:717947	postTSS_flank	WDR24	7	7	7	-0.72643	0.064462	1.0871	2.2002	6.0036	0.01279	0.280808448465291	0.500507769939348	E3
chr16:717947	postTSS_flank	WDR90	7	7	7	-0.055871	0.9053	1.0871	2.2002	5.7006	0.018321	-0.150363605945609	0.72228891915004	E3
chr16:746875	postTSS_flank	CCDC78	7	7	7	-0.22037	0.63491	86.239	153.4	3.1289	0.17908	NA	NA	E8
chr16:746875	preTSS_flank	FAM173A	7	7	7	0.22211	0.63217	86.239	153.4	5.8328	0.020654	-0.537065119690041	0.271857568130705	E8
chr16:746875	preTSS_flank	HAGHL	7	7	7	0.29484	0.52093	86.239	153.4	4.3733	0.11043	0.0776514465765322	0.883756939429757	E8
chr16:746875	preTSS_flank	JMJD8	7	7	7	0.049097	0.91675	86.239	153.4	7.3479	0.014097	NA	NA	E8
chr16:746875	preTSS_flank	METRN	7	7	7	0.16146	0.72946	86.239	153.4	3.5227	0.24803	NA	NA	E8
chr16:746875	postTSS_flank	NARFL	7	7	7	-0.063256	0.89283	86.239	153.4	6.5654	0.0080569	-0.220965100358914	0.673946723565314	E8
chr16:746875	postTSS_flank	RHOT2	7	7	7	-0.19013	0.68302	86.239	153.4	8.2063	0.026962	0.301102371397245	0.561995810562788	E8
chr16:746875	postTSS_flank	STUB1	7	7	7	-0.11425	0.8073	86.239	153.4	7.6448	0.012694	-0.564582485726627	0.243107560117441	E8
chr16:746875	preTSS_flank	WDR24	7	7	7	-0.10582	0.82136	86.239	153.4	6.0036	0.01279	0.0418713099682889	0.937229739576028	E8
chr16:746875	postTSS_flank	WDR90	7	7	7	-0.086079	0.85441	86.239	153.4	5.7006	0.018321	-0.537242392132639	0.271668383199812	E8
chr16:746881	postTSS_flank	CCDC78	7	7	7	0.05227	0.91138	91.581	124.06	3.1289	0.17908	NA	NA	E8
chr16:746881	preTSS_flank	FAM173A	7	7	7	0.5524	0.19849	91.581	124.06	5.8328	0.020654	0.168686056654706	0.749370894683711	E8
chr16:746881	preTSS_flank	HAGHL	7	7	7	-0.021352	0.96376	91.581	124.06	4.3733	0.11043	0.0158309195108663	0.976255604490493	E8
chr16:746881	preTSS_flank	JMJD8	7	7	7	0.5113	0.24085	91.581	124.06	7.3479	0.014097	NA	NA	E8
chr16:746881	preTSS_flank	METRN	7	7	7	0.13389	0.77473	91.581	124.06	3.5227	0.24803	NA	NA	E8
chr16:746881	postTSS_flank	NARFL	7	7	7	0.51984	0.23173	91.581	124.06	6.5654	0.0080569	0.643856746724035	0.167670773300256	E8
chr16:746881	postTSS_flank	RHOT2	7	7	7	0.55167	0.19921	91.581	124.06	8.2063	0.026962	-0.604317498971681	0.203872017945632	E8
chr16:746881	postTSS_flank	STUB1	7	7	7	0.71977	0.068188	91.581	124.06	7.6448	0.012694	0.137825567888502	0.794570707635194	E8
chr16:746881	preTSS_flank	WDR24	7	7	7	0.68762	0.087767	91.581	124.06	6.0036	0.01279	-0.220183262472542	0.675062422232865	E8
chr16:746881	postTSS_flank	WDR90	7	7	7	0.46466	0.29349	91.581	124.06	5.7006	0.018321	0.0324813659214961	0.951295085673812	E8
chr16:746902	postTSS_flank	CCDC78	7	7	7	0.30334	0.5084	97.733	18.352	3.1289	0.17908	NA	NA	E8
chr16:746902	preTSS_flank	FAM173A	7	7	7	0.061376	0.896	97.733	18.352	5.8328	0.020654	-0.409905734298024	0.419578134920695	E8
chr16:746902	preTSS_flank	HAGHL	7	7	7	0.35077	0.44047	97.733	18.352	4.3733	0.11043	0.663057996461092	0.151168372323158	E8
chr16:746902	preTSS_flank	JMJD8	7	7	7	0.41655	0.35256	97.733	18.352	7.3479	0.014097	NA	NA	E8
chr16:746902	preTSS_flank	METRN	7	7	7	0.30539	0.50538	97.733	18.352	3.5227	0.24803	NA	NA	E8
chr16:746902	postTSS_flank	NARFL	7	7	7	-0.085125	0.85601	97.733	18.352	6.5654	0.0080569	-0.477345871267287	0.338364988828191	E8
chr16:746902	postTSS_flank	RHOT2	7	7	7	0.42222	0.34536	97.733	18.352	8.2063	0.026962	0.38318797109594	0.453350367096434	E8
chr16:746902	postTSS_flank	STUB1	7	7	7	0.36296	0.42359	97.733	18.352	7.6448	0.012694	0.406559635999924	0.42376081706148	E8
chr16:746902	preTSS_flank	WDR24	7	7	7	0.50568	0.24694	97.733	18.352	6.0036	0.01279	0.536057315844966	0.272934056793364	E8
chr16:746902	postTSS_flank	WDR90	7	7	7	-0.19094	0.68172	97.733	18.352	5.7006	0.018321	0.80081095755738	0.0555628723682706	E8
chr16:75018462	postTSS_2k	WDR59	7	7	7	0.43842	0.32514	0.59571	2.4841	7.4948	0.0036412	-0.323544109948978	0.531618261766333	E3
chr16:75018462	preTSS_flank	ZNRF1	7	7	7	-0.64962	0.11429	0.59571	2.4841	6.0226	0.00712	0.232516886772684	0.657510078256335	E3
chr16:75019080	preTSS_2k	WDR59	7	7	7	-0.16667	0.72097	0.65	2.9575	7.4948	0.0036412	-0.0936970738984869	0.859865679094577	E4
chr16:75019080	preTSS_flank	ZNRF1	7	7	7	0.16249	0.72777	0.65	2.9575	6.0226	0.00712	-0.20833742516095	0.69201525134402	E4
chr16:75034171	preTSS_flank	WDR59	7	7	7	-0.46147	0.29727	1.1386	4.4579	7.4948	0.0036412	-0.716933048076216	0.1088497103352	E3
chr16:75034171	postTSS_2k	ZNRF1	7	7	7	0.63798	0.12315	1.1386	4.4579	6.0226	0.00712	-0.420295641821135	0.406678819171664	E3
chr16:75034179	preTSS_flank	WDR59	7	7	7	0.052115	0.91165	1.7714	9.4469	7.4948	0.0036412	0.622473143269422	0.186885995355426	E3
chr16:75034179	postTSS_2k	ZNRF1	7	7	7	0.78653	0.035911	1.7714	9.4469	6.0226	0.00712	0.85900069878151	0.0284196147547631	E3
chr16:75034204	preTSS_flank	WDR59	7	7	7	-0.071273	0.87931	0.58286	2.3781	7.4948	0.0036412	0.449126323713002	0.3716081501593	E3
chr16:75034204	postTSS_2k	ZNRF1	7	7	7	0.75385	0.05031	0.58286	2.3781	6.0226	0.00712	0.285413973191696	0.583504113468973	E3
chr16:75034207	preTSS_flank	WDR59	7	7	7	-0.071273	0.87931	0.29143	0.59451	7.4948	0.0036412	0.449126323713002	0.3716081501593	E3
chr16:75034207	postTSS_2k	ZNRF1	7	7	7	0.75385	0.05031	0.29143	0.59451	6.0226	0.00712	0.285413973191696	0.583504113468973	E3
chr16:75034234	preTSS_flank	WDR59	7	7	7	-0.19342	0.67775	0.73	1.6295	7.4948	0.0036412	0.449126323713002	0.3716081501593	E3
chr16:75034234	postTSS_2k	ZNRF1	7	7	7	0.61005	0.14576	0.73	1.6295	6.0226	0.00712	0.285413973191696	0.583504113468973	E3
chr16:75034290	preTSS_flank	WDR59	7	7	7	-0.071273	0.87931	0.30429	0.64813	7.4948	0.0036412	0.449126323713002	0.3716081501593	E3
chr16:75034290	postTSS_2k	ZNRF1	7	7	7	0.75385	0.05031	0.30429	0.64813	6.0226	0.00712	0.285413973191696	0.583504113468973	E3
chr16:75466708	postTSS_2k	CFDP1	7	7	7	-0.60177	0.15284	2.3771	20.426	7.477	0.003206	-0.343126019222865	0.505510021890724	E3
chr16:75466708	postTSS_flank	TMEM170A	7	7	7	0.77122	0.042322	2.3771	20.426	7.0819	0.0056604	0.24215042457501	0.643873829550205	E3
chr16:757177	postTSS_flank	CCDC78	7	7	7	-0.36056	0.42689	54.067	760.19	3.1289	0.17908	NA	NA	E8
chr16:757177	preTSS_flank	FAM173A	7	7	7	-0.94711	0.0012007	54.067	760.19	5.8328	0.020654	-0.155886870664088	0.768063775324656	E8
chr16:757177	preTSS_flank	HAGHL	7	7	7	-0.30824	0.50122	54.067	760.19	4.3733	0.11043	-0.073170435570057	0.890440220704906	E8
chr16:757177	preTSS_flank	JMJD8	7	7	7	-0.84598	0.016427	54.067	760.19	7.3479	0.014097	NA	NA	E8
chr16:757177	preTSS_flank	METRN	7	7	7	-0.65693	0.1089	54.067	760.19	3.5227	0.24803	NA	NA	E8
chr16:757177	postTSS_flank	NARFL	7	7	7	-0.72322	0.066248	54.067	760.19	6.5654	0.0080569	-0.221597304607472	0.673044851397024	E8
chr16:757177	postTSS_flank	RHBDL1	7	7	7	-0.32438	0.47782	54.067	760.19	3.622	0.076332	NA	NA	E8
chr16:757177	postTSS_flank	RHOT2	7	7	7	-0.81426	0.025767	54.067	760.19	8.2063	0.026962	0.211151222117961	0.687980238402421	E8
chr16:757177	postTSS_flank	STUB1	7	7	7	-0.9185	0.0034844	54.067	760.19	7.6448	0.012694	0.703995203687447	0.118460460799259	E8
chr16:757177	preTSS_flank	WDR24	7	7	7	-0.86437	0.01208	54.067	760.19	6.0036	0.01279	0.185431195347945	0.72504120760476	E8
chr16:757347	postTSS_flank	CCDC78	7	7	7	-0.052505	0.91099	78.314	191.92	3.1289	0.17908	NA	NA	E8
chr16:757347	preTSS_flank	FAM173A	7	7	7	-0.30055	0.5125	78.314	191.92	5.8328	0.020654	0.019596978938728	0.97060829461932	E8
chr16:757347	preTSS_flank	HAGHL	7	7	7	0.48079	0.27475	78.314	191.92	4.3733	0.11043	0.383405291294225	0.453072278621901	E8
chr16:757347	preTSS_flank	JMJD8	7	7	7	-0.22361	0.62981	78.314	191.92	7.3479	0.014097	NA	NA	E8
chr16:757347	preTSS_flank	METRN	7	7	7	-0.0089823	0.98475	78.314	191.92	3.5227	0.24803	NA	NA	E8
chr16:757347	postTSS_flank	NARFL	7	7	7	-0.36647	0.41878	78.314	191.92	6.5654	0.0080569	-0.387700407574009	0.447587324100045	E8
chr16:757347	postTSS_flank	RHOT2	7	7	7	-0.49988	0.2533	78.314	191.92	8.2063	0.026962	0.256888287031106	0.623143802968777	E8
chr16:757347	postTSS_flank	STUB1	7	7	7	-0.73191	0.061485	78.314	191.92	7.6448	0.012694	0.477354408475186	0.338355100989045	E8
chr16:757347	preTSS_flank	WDR24	7	7	7	-0.59556	0.15826	78.314	191.92	6.0036	0.01279	0.66093266425387	0.152959268012303	E8
chr16:757362	postTSS_flank	CCDC78	7	7	7	-0.086362	0.85393	63.193	263.7	3.1289	0.17908	NA	NA	E8
chr16:757362	preTSS_flank	FAM173A	7	7	7	-0.46712	0.2906	63.193	263.7	5.8328	0.020654	-0.464998878814701	0.352773630636388	E8
chr16:757362	preTSS_flank	HAGHL	7	7	7	-0.82414	0.022605	63.193	263.7	4.3733	0.11043	-0.668524529369394	0.146603384089381	E8
chr16:757362	preTSS_flank	JMJD8	7	7	7	-0.69746	0.081496	63.193	263.7	7.3479	0.014097	NA	NA	E8
chr16:757362	preTSS_flank	METRN	7	7	7	-0.44246	0.32017	63.193	263.7	3.5227	0.24803	NA	NA	E8
chr16:757362	postTSS_flank	NARFL	7	7	7	-0.50865	0.24372	63.193	263.7	6.5654	0.0080569	-0.0284641478445457	0.957315309169238	E8
chr16:757362	postTSS_flank	RHOT2	7	7	7	-0.080248	0.86421	63.193	263.7	8.2063	0.026962	0.197977189658331	0.706914070282078	E8
chr16:757362	postTSS_flank	STUB1	7	7	7	-0.18685	0.68831	63.193	263.7	7.6448	0.012694	0.292606450230852	0.573616592412432	E8
[truncated: 4,956 more rows]
