# Supplementary material for: Functional variation in allelic methylomes underscores a strong genetic contribution and reveals novel epigenetic alterations in the human epigenome
Source: Genome Biol. 2017 Mar 10;18:50. doi: 10.1186/s13059-017-1173-7 (PMC5346261; doi:10.1186/s13059-017-1173-7)
Supplement: Additional file 6: — AS and NAS CpG methylation to RNA expression correlations. This mini-website describes the file format and links to individual correlation results for each cell type (.txt tab-separated text file). (ZIP 18638 kb) [file 13059_2017_1173_MOESM6_ESM.zip › Additional File 6 - ALL-PROJECT.short-stats.txt/Mono.WGBS.merge.rna.cor.short-stats.txt]

meth	gene.bin	gene	n_meth	n_rna	n_compare	cor	p	meth.mean	meth.var	rna.mean	rna.var	asm_ase.cor	asm_ase.p	chromhmm
chr10:11671230	preTSS_flank	USP6NL	5	5	5	0.97346	0.0051707	96.176	13.292	7.8414	0.01282	0.0334999864658327	0.949768817965968	E5
chr10:11671234	preTSS_flank	USP6NL	5	5	5	0.83928	0.075453	93.864	19.804	7.8414	0.01282	0.791120840417079	0.0608890035305165	E5
chr10:5755200	preTSS_flank	ASB13	5	5	5	0.79746	0.10603	96.364	66.102	7.5044	0.0055428	0.553782923293389	0.254241449741701	E1
chr10:5755200	preTSS_flank	FAM208B	5	5	5	-0.72464	0.16611	96.364	66.102	8.7568	0.0042882	0.564384767922072	0.243309635097998	E1
chr10:58099625	postTSS_flank	ZWINT	5	5	5	0.28358	0.64384	63.788	1340.6	4.2705	0.043309	0.523994066741148	0.285945368220224	E6
chr10:60115231	preTSS_flank	TFAM	5	5	5	0.091662	0.88346	5.556	61.744	8.0257	0.053212	NA	NA	E3
chr10:60115231	gene_body	UBE2D1	5	5	5	0.31596	0.6045	5.556	61.744	9.3179	0.040008	-0.90550644823415	0.0129716790461087	E3
chr10:62532655	preTSS_flank	ANK3	5	5	5	-0.48475	0.4079	84.584	62.302	4.2947	0.20393	-0.549268963674116	0.258952787452258	E5
chr10:62532655	preTSS_flank	CDK1	5	5	5	-0.40638	0.4972	84.584	62.302	3.5856	0.02472	0.0558077866753303	0.916375226915435	E5
chr10:62730452	gene_body	RHOBTB1	4	5	4	0.00071477	0.99929	87.115	117.49	5.0423	0.034284	0.442355201475245	0.379746815830497	E5
chr10:62753450	gene_body	RHOBTB1	5	5	5	-0.7115	0.17775	88.596	80.15	5.0423	0.034284	0.189948944042875	0.718503319998456	E5
chr10:64146677	preTSS_flank	ZNF365	5	5	5	-0.08892	0.88693	81.948	367.47	2.3754	0.36405	0.82259708506388	0.0444160973246048	E8
chr10:755407	preTSS_flank	DIP2C	5	5	5	-0.97702	0.0041667	72.228	364.85	3.2746	0.043321	0.50402536042129	0.307983654783457	E8
chr10:91147803	preTSS_flank	IFIT1	5	5	5	0.57287	0.31273	98.334	13.878	7.8683	0.12305	0.102592848692878	0.846650636836413	E5
chr10:91147803	preTSS_flank	IFIT5	5	5	5	0.68568	0.20126	98.334	13.878	8.3197	0.017569	0.634150964738106	0.176284648341591	E5
chr10:91147803	preTSS_flank	LIPA	5	5	5	0.4194	0.48209	98.334	13.878	10.052	0.19768	-0.546913990018169	0.261424080101274	E5
chr10:95504036	preTSS_flank	FRA10AC1	5	5	5	-0.88179	0.047916	95.22	59.086	6.4905	0.010155	-0.583244513051167	0.22433558715864	E3
chr11:12080660	preTSS_flank	MICAL2	5	5	5	-0.87599	0.051437	85.416	855.12	9.1341	0.0013931	0.000300266005714012	0.999549601004965	E5
chr11:12438213	gene_body	PARVA	5	5	5	0.51045	0.37952	84.984	128.3	1.1123	1.2176	-0.556320960580646	0.251607283765739	E5
chr11:133984842	gene_body	JAM3	5	5	5	-0.92718	0.02333	96.47	62.305	2.6401	0.12133	-0.734537230476697	0.0963520783433966	E5
chr11:224984	preTSS_flank	BET1L	5	5	5	0.24834	0.68708	96.24	11.859	7.4494	0.019384	-0.534514410830438	0.274585278783971	E1
chr11:224984	preTSS_flank	PSMD13	5	5	5	-0.26487	0.66675	96.24	11.859	8.6206	0.0017086	-0.356270291833695	0.488204992830883	E1
chr11:224984	postTSS_flank	RIC8A	5	5	5	0.30058	0.62314	96.24	11.859	8.4749	0.0057017	-0.127618396980071	0.809611630185497	E1
chr11:224984	gene_body	SIRT3	5	5	5	-0.87824	0.050063	96.24	11.859	6.0224	0.015335	-0.343377489849223	0.505177259023491	E1
chr11:28154695	preTSS_flank	KIF18A	5	5	5	-0.028537	0.96367	98.888	6.1827	5.2843	0.0125	0.120216255513377	0.820544296272041	E1
chr11:28154695	gene_body	METTL15	5	5	5	-0.36484	0.54599	98.888	6.1827	6.5244	0.029867	0.124282466660224	0.814536141672443	E1
chr11:43988452	postTSS_flank	C11orf96	5	5	5	-0.42885	0.47121	89.838	44.669	1.9679	1.7081	-0.794454910119597	0.0590311609112837	E8
chr11:5739212	gene_body	TRIM22	5	5	5	0.055961	0.92879	85.684	12.806	10.284	0.01354	-0.0558670264315555	0.916286644329111	E5
chr11:5891910	gene_body	TRIM5	5	5	5	0.44036	0.45801	88.978	283	7.9689	0.0098282	0.832898540130894	0.0395513683349498	E5
chr11:59852087	postTSS_flank	MS4A3	5	5	5	0.41304	0.48946	91.778	91.081	3.041	0.12223	0.475756390478539	0.340207750541318	E5
chr11:67861041	gene_body	CHKA	5	5	5	-0.002317	0.99705	92.24	70.37	7.4451	0.015264	-0.0824290578403339	0.876636447399517	E1
chr11:89875527	gene_body	NAALAD2	5	5	5	-0.12912	0.83605	91.604	77.805	2.5978	0.5548	-0.128082673945944	0.808926598188579	E5
chr12:102052871	preTSS_flank	CHPT1	5	5	5	-0.02845	0.96378	86.26	423.69	8.1547	0.054989	-0.00946878838254142	0.985797241902282	E5
chr12:104287462	preTSS_flank	HSP90B1	5	5	5	-0.46366	0.43154	44.136	508.24	10.397	0.0076499	0.106098771277142	0.841449017327041	E5
chr12:10598202	preTSS_flank	KLRC3	5	5	5	0.012932	0.98353	92.616	18.272	1.7821	1.1679	NA	NA	E5
chr12:10598202	preTSS_flank	KLRK1	5	5	5	-0.12908	0.8361	92.616	18.272	0.39109	0.47825	-0.136009572181651	0.797243635316824	E5
chr12:25217507	gene_body	LRMP	5	5	5	0.48472	0.40794	77.47	1886.7	8.9958	0.0059658	-0.615503225571196	0.193335081554609	E1
chr12:31493495	preTSS_flank	FAM60A	5	5	5	-0.54791	0.33906	94.682	9.4055	8.2502	0.0029607	0.252713989550899	0.628998724341549	E5
chr12:4826088	preTSS_flank	GALNT8	5	5	5	0.90098	0.036842	99	5	2.8738	0.21949	0.499941398260669	0.312565929532269	E8
chr12:65689138	gene_body	MSRB3	5	5	5	0.44673	0.45074	87.676	161.57	5.0246	0.03595	-0.415971496285662	0.412031004970288	E5
chr12:93787596	gene_body	NUDT4	4	5	4	-0.12158	0.87842	80.875	46.829	5.1469	0.0081334	0.107940595175023	0.838717924462231	E1
chr12:93787596	postTSS_flank	UBE2N	4	5	4	-0.62667	0.37333	80.875	46.829	8.381	0.0024615	0.824488496942105	0.0435031781405395	E1
chr12:9771961	preTSS_flank	KLRB1	5	5	5	0.12895	0.83627	93.572	23.014	3.8652	0.80048	0.397442723027172	0.435226084423205	E3
chr12:9805090	preTSS_flank	CLEC2D	5	5	5	0.6524	0.23275	71.914	354.36	7.2949	0.05947	-0.447652087429863	0.373374905008435	E2
chr12:9805090	preTSS_flank	KLRB1	5	5	5	0.14176	0.82011	71.914	354.36	3.8652	0.80048	-0.0632543771221992	0.905244978374008	E2
chr13:24736244	preTSS_flank	SPATA13	5	5	5	-0.25731	0.67604	63.59	94.709	9.167	0.0035942	-0.0952818500425119	0.857509739312499	E8
chr13:42658343	preTSS_flank	DGKH	5	5	5	0.22482	0.71618	95.454	61.971	5.6876	0.0090625	0.0762816823220227	0.885799414069101	E5
chr13:51441422	preTSS_flank	DLEU7	5	5	5	0.57147	0.3142	83.354	366.5	5.6631	0.017476	-0.320904189318536	0.4383366666889	E3
chr13:51441422	preTSS_flank	RNASEH2B	5	5	5	-0.28298	0.64457	83.354	366.5	8.1567	0.027191	-0.512046612246438	0.194530441343191	E3
chr13:73655353	postTSS_flank	KLF5	5	5	5	-0.03221	0.959	84.586	171.09	5.6563	0.089328	0.322913652107687	0.532465146066674	E5
chr14:103774129	preTSS_flank	EIF5	5	5	5	0.37991	0.52818	90.698	133.49	10.509	0.010793	-0.760416642869522	0.0792242130080933	E5
chr14:39773972	gene_body	CTAGE5	5	5	5	-0.21854	0.72398	99	5	8.5534	0.0011262	-0.322622294470524	0.532856652426476	E1
chr14:39773991	gene_body	CTAGE5	5	5	5	-0.21854	0.72398	97.648	27.66	8.5534	0.0011262	-0.32476577438699	0.529978317537577	E1
chr14:56082652	preTSS_flank	KTN1	5	5	5	0.6114	0.2732	92.074	83.632	9.8066	0.0017145	0.243526861057505	0.641930929093591	E1
chr14:56082652	preTSS_flank	KTN1-AS1	5	5	5	0.14818	0.81202	92.074	83.632	2.3374	0.60488	NA	NA	E1
chr14:88429993	gene_body	GALC	5	5	5	-0.13901	0.82358	97.416	12.542	8.6828	0.014218	0.379319591366832	0.458309500167176	E1
chr14:88429993	preTSS_flank	GPR65	5	5	5	-0.84082	0.074388	97.416	12.542	8.4486	0.01526	0.481720993374205	0.333311420306552	E1
chr15:101489312	preTSS_flank	LRRK1	5	5	5	0.22343	0.7179	0.834	3.4778	8.2954	0.0074894	0.510734291744283	0.300510958981607	E3
chr15:34922609	preTSS_flank	GOLGA8A	5	5	5	-0.3778	0.53067	92.348	34.278	5.8198	0.86062	0.282097040862857	0.588078902305899	E5
chr15:34922609	preTSS_flank	GOLGA8B	5	5	5	-0.71075	0.17842	92.348	34.278	5.3981	0.18996	NA	NA	E5
chr15:40070907	gene_body	FSIP1	4	5	4	0.63563	0.36437	19.52	29.714	4.381	0.026988	-0.56632759298309	0.24132686922175	E5
chr15:51874548	gene_body	DMXL2	5	5	5	-0.63167	0.25299	93.762	17.261	11.206	0.01012	0.0794126738830938	0.881131392137573	E3
chr15:66588540	postTSS_2k	DIS3L	5	5	5	-0.48208	0.41088	64.798	1461.3	8.0704	0.0016121	-0.618578989300665	0.190478037767472	E2
chr15:81028960	preTSS_flank	KIAA1199	5	5	5	-0.64304	0.24184	93.278	38.439	0.5431	0.51116	-0.769619827213354	0.0734988194183987	E5
chr15:90569384	gene_body	ZNF710	5	5	5	-0.08755	0.88867	86.726	69.796	8.5137	0.0036586	0.707900823423473	0.115521660838943	E2
chr16:22232412	gene_body	EEF2K	5	5	5	-0.39598	0.50933	86.228	129.11	7.3576	0.0025379	-0.389882768980236	0.444808608311401	E1
chr16:23834939	preTSS_flank	PRKCB	5	5	5	0.087188	0.88913	91.932	86.711	10.412	0.056337	-0.0382561904399871	0.92833959884166	E5
chr16:23834964	preTSS_flank	PRKCB	5	5	5	-0.38345	0.52402	87.396	32.591	10.412	0.056337	0.0989504067930211	0.815675481900374	E5
chr16:23892881	gene_body	PRKCB	5	5	5	-0.0077605	0.99012	62.538	226.17	10.412	0.056337	-0.324383070276367	0.530491897708572	E2
chr16:24759969	preTSS_flank	TNRC6A	5	5	5	0.60626	0.2784	91.334	208.85	8.6446	0.0036926	0.360241738018699	0.483012418405976	E2
chr16:48682054	preTSS_flank	N4BP1	5	5	5	0.82258	0.087284	84.668	39.23	8.5269	0.0019768	-0.0445826158956938	0.933170382575027	E7
chr16:69840630	preTSS_flank	WWP2	4	5	4	0.54824	0.45176	88.87	46.628	8.8705	0.007505	0.00512140638203413	0.992317957591129	E1
chr16:75704449	preTSS_flank	ADAT1	5	5	5	0.27908	0.64933	90.514	159.62	7.2937	0.0067495	0.0833808220335563	0.875218613757429	E5
chr16:75704449	preTSS_flank	KARS	5	5	5	0.50986	0.38016	90.514	159.62	9.3159	0.0018997	NA	NA	E5
chr16:83792163	preTSS_flank	HSBP1	5	5	5	-0.35014	0.56347	98.524	4.3026	9.0273	0.00093504	0.50370533417201	0.308341821618679	E8
chr16:84193818	postTSS_2k	DNAAF1	5	5	5	0.64553	0.23941	74.954	378.43	4.2322	0.065618	0.62443206217721	0.185089745468334	E8
chr16:84193818	preTSS_flank	HSDL1	5	5	5	0.91788	0.0279	74.954	378.43	7.4566	0.019542	0.904722615659778	0.0131842163846494	E8
chr16:84193818	preTSS_flank	MBTPS1	5	5	5	0.56908	0.3167	74.954	378.43	9.0571	0.0034382	0.915057482497132	0.0105164069649548	E8
chr16:84193818	postTSS_flank	TAF1C	5	5	5	-0.81259	0.094604	74.954	378.43	7.495	0.01096	0.480398820701275	0.334835715935892	E8
chr17:1704317	preTSS_flank	RPA1	5	5	5	0.067633	0.91395	90.142	85.826	7.8777	0.0015573	0.919757726539852	0.00939990079918029	E1
chr17:1704317	postTSS_2k	SMYD4	5	5	5	0.13637	0.82691	90.142	85.826	6.8186	0.0067794	0.735173102703496	0.0959133380952555	E1
chr17:40750654	postTSS_flank	COASY	5	5	5	-0.4582	0.43771	87.532	14.826	7.4837	0.0039334	NA	NA	E1
chr17:40750654	gene_body	FAM134C	5	5	5	-0.28443	0.6428	87.532	14.826	8.8149	0.0026013	-0.141721267268869	0.788841329084065	E1
chr17:40750654	postTSS_flank	HSD17B1	5	5	5	0.14502	0.81601	87.532	14.826	4.1396	0.07186	0.261581736647654	0.616576760840678	E1
chr17:40750654	postTSS_flank	MLX	5	5	5	0.64561	0.23933	87.532	14.826	8.5129	0.0016317	0.112900898004184	0.831368205007855	E1
chr17:40750654	preTSS_flank	PSMC3IP	5	5	5	0.05917	0.92471	87.532	14.826	3.9959	0.046313	NA	NA	E1
chr17:40750654	preTSS_flank	TUBG1	5	5	5	0.42919	0.47081	87.532	14.826	5.5802	0.018282	NA	NA	E1
chr17:47752818	postTSS_flank	SLC35B1	5	5	5	-0.54787	0.3391	93.204	25.83	7.7606	0.0034326	0.273134247509081	0.600486852616665	E2
chr17:47752818	gene_body	SPOP	5	5	5	0.72669	0.16431	93.204	25.83	8.4465	0.015105	0.416821910040074	0.410976559447881	E2
chr17:6575915	postTSS_flank	C17orf100	5	5	5	-0.57509	0.31042	97.574	11.052	3.4554	0.056232	0.120888873641663	0.819550031776657	E8
chr17:6575915	preTSS_flank	KIAA0753	5	5	5	-0.4219	0.47921	97.574	11.052	7.0958	0.011118	0.499739435691217	0.312793185758855	E8
chr17:6575915	preTSS_flank	MED31	5	5	5	-0.30986	0.61189	97.574	11.052	6.1922	0.0051785	-0.328225380253626	0.525342101580854	E8
chr17:6575915	preTSS_flank	MIR4520A	5	5	5	0.40793	0.49539	97.574	11.052	0.033181	0.0055049	NA	NA	E8
chr17:6575915	postTSS_flank	TXNDC17	5	5	5	-0.016075	0.97953	97.574	11.052	6.8949	0.0016949	0.0937291734936121	0.85981795255706	E8
chr17:6575932	postTSS_flank	C17orf100	5	5	5	-0.11379	0.85543	97.926	9.1679	3.4554	0.056232	0.0015625606774432	0.997656160891406	E8
chr17:6575932	preTSS_flank	KIAA0753	5	5	5	-0.89269	0.041513	97.926	9.1679	7.0958	0.011118	-0.777899836991034	0.0685147916209452	E8
chr17:6575932	preTSS_flank	MED31	5	5	5	-0.42105	0.48019	97.926	9.1679	6.1922	0.0051785	0.179935028055008	0.73301030142059	E8
chr17:6575932	preTSS_flank	MIR4520A	5	5	5	0.38291	0.52465	97.926	9.1679	0.033181	0.0055049	NA	NA	E8
chr17:6575932	postTSS_flank	TXNDC17	5	5	5	-0.21238	0.73164	97.926	9.1679	6.8949	0.0016949	0.20572798355186	0.695761640590978	E8
chr17:72589173	preTSS_flank	CD300C	5	5	5	-0.13142	0.83316	91.782	37.08	8.2118	0.0052998	NA	NA	E3
chr17:72589173	postTSS_flank	CD300E	5	5	5	0.40826	0.49501	91.782	37.08	10.623	0.025875	0.601555524473044	0.206508876078542	E3
chr17:72589173	preTSS_2k	CD300LD	5	5	5	0.024649	0.96862	91.782	37.08	3.6738	0.22712	0.42513381895891	0.400718352053053	E3
chr18:10504404	preTSS_flank	NAPG	5	5	5	-0.67188	0.21417	96.926	8.0091	8.4288	0.0051252	-0.317879627175007	0.539241023275834	E7
chr18:10504977	preTSS_flank	NAPG	5	5	5	0.54952	0.33734	82.968	359.7	8.4288	0.0051252	0.322142356385732	0.436470287138798	E7
chr18:32553963	preTSS_flank	MAPRE2	5	5	5	0.63235	0.25232	89.956	119.81	8.3855	0.0094011	-0.768613899040461	0.0741151402930315	E8
chr18:57579298	postTSS_flank	PMAIP1	5	5	5	0.10469	0.86695	93.268	42.613	8.0079	0.11525	-0.667430479648162	0.147512220963314	E3
chr18:70486196	postTSS_flank	NETO1	5	5	5	-0.40586	0.49781	68.418	1583.1	0.92081	0.61325	-0.119269554601477	0.821943986321398	E5
chr19:38197052	gene_body	ZNF607	5	5	5	-0.58251	0.30272	91.594	104.19	4.1685	0.083387	-0.0309665070152246	0.953565086749169	E7
chr19:41165257	postTSS_flank	NUMBL	5	5	5	0.087956	0.88816	78.832	86.652	4.8082	0.020674	-0.052345783381274	0.921553040772315	E5
chr19:49562736	preTSS_flank	SNRNP70	5	5	5	-0.054539	0.93059	96.754	20.231	8.6564	0.0085676	0.58527687173619	0.222327700818562	E8
chr19:57105959	postTSS_flank	ZNF470	5	5	5	0.6193	0.26528	78.472	49.081	5.0176	0.056999	-0.864943154441459	0.0261287851284249	E3
chr19:57105959	preTSS_flank	ZNF71	5	5	5	0.76098	0.13513	78.472	49.081	5.9072	0.0049665	0.437125269856059	0.386074715992065	E3
chr19:6620918	preTSS_flank	CD70	5	5	5	-0.8856	0.045641	86.796	161.39	0.013323	0.00088758	NA	NA	E7
chr19:6620918	postTSS_flank	TNFSF14	5	5	5	0.13464	0.82909	86.796	161.39	5.4586	0.06687	0.0453813139069875	0.931974759722753	E7
chr19:6620940	preTSS_flank	CD70	5	5	5	-0.15599	0.8022	81.698	37.029	0.013323	0.00088758	NA	NA	E7
chr19:6620940	postTSS_flank	TNFSF14	5	5	5	-0.66009	0.22536	81.698	37.029	5.4586	0.06687	-0.276585130085835	0.59570159401971	E7
chr19:6620952	preTSS_flank	CD70	5	5	5	-0.90282	0.035833	92.036	55.541	0.013323	0.00088758	NA	NA	E7
chr19:6620952	postTSS_flank	TNFSF14	5	5	5	-0.094068	0.88041	92.036	55.541	5.4586	0.06687	-0.515152213132093	0.29562769179349	E7
chr19:9418181	preTSS_flank	ZNF177	5	5	5	0.38978	0.51659	91.014	119.63	0.40356	0.35616	-0.474561480380295	0.341595442416963	E2
chr19:9418181	preTSS_flank	ZNF559	5	5	5	0.64543	0.23951	91.014	119.63	6.8239	0.018871	-0.391612449298868	0.442610229451167	E2
chr19:9418181	preTSS_flank	ZNF699	5	5	5	-0.22404	0.71715	91.014	119.63	6.1191	0.039792	-0.349892795892987	0.496578613438918	E2
chr1:154631111	preTSS_flank	ADAR	5	5	5	-0.067409	0.91424	96.078	16.143	10.715	0.010244	0.058781022057371	0.911930017259059	E5
chr1:154631131	preTSS_flank	ADAR	5	5	5	-0.32424	0.59452	96.872	10.361	10.715	0.010244	0.058781022057371	0.911930017259059	E5
chr1:165831119	preTSS_flank	TMCO1	4	5	4	0.38208	0.61792	97	36	8.5612	0.0026999	NA	NA	E2
chr1:165831119	gene_body	UCK2	4	5	4	-0.045663	0.95434	97	36	6.2434	0.01204	0.162288376155966	0.758704572201873	E2
chr1:169354330	gene_body	BLZF1	5	5	5	-0.19721	0.75054	93.292	22.064	7.0391	0.021751	-0.437334428100642	0.278555155602435	E1
chr1:169354330	preTSS_flank	NME7	5	5	5	-0.16054	0.79648	93.292	22.064	5.3396	0.042019	-0.209163445428013	0.619106867506439	E1
chr1:192584787	postTSS_flank	RGS1	5	5	5	0.14821	0.81199	85.9	89.236	8.4117	0.61867	NA	NA	E5
chr1:192584787	preTSS_flank	RGS13	5	5	5	0.51386	0.37579	85.9	89.236	1.2307	0.63865	-0.167608053887243	0.750942180421082	E5
chr1:196661576	gene_body	CFH	5	5	5	0.30792	0.61423	81.778	327.13	3.7964	0.047964	0.603525328531034	0.204626891663622	E5
chr1:202347978	preTSS_flank	PPP1R12B	4	5	4	-0.65383	0.34617	93.75	156.25	7.7344	0.0023195	0.0206963471247606	0.968959911836943	E1
chr1:202347978	preTSS_flank	UBE2T	4	5	4	0.34995	0.65005	93.75	156.25	3.3298	0.15951	-0.299000662529287	0.564864544552438	E1
chr1:217852407	preTSS_flank	GPATCH2	4	5	4	-0.86489	0.13511	89.695	58.594	7.1782	0.010355	-0.0767757445471858	0.885062661066266	E8
chr1:217852407	gene_body	SPATA17	4	5	4	-0.65069	0.34931	89.695	58.594	0.66636	0.93507	0.507730738688455	0.303847973227164	E8
chr1:221024143	preTSS_flank	HLX	5	5	5	0.43935	0.45916	92.122	25.737	7.2783	0.02597	-0.0602485315853952	0.909736550259259	E5
chr1:234600938	gene_body	TARBP1	5	5	5	-0.18247	0.76897	89.048	329.85	7.6871	0.0095624	-0.397134745568839	0.435615134631621	E1
chr1:244598803	gene_body	ADSS	5	5	5	0.068077	0.91339	52.638	173.07	8.917	0.0047715	-0.421868362437183	0.404738027496388	E1
chr1:244598803	preTSS_flank	C1orf101	5	5	5	-0.25911	0.67382	52.638	173.07	4.3344	0.039564	-0.647324923308329	0.164636752747112	E1
chr1:246731285	postTSS_2k	CNST	5	5	5	-0.55379	0.33281	6.8	71.2	7.8841	0.010512	-0.399581421158796	0.432527514428196	E3
chr1:246731285	preTSS_2k	TFB2M	5	5	5	0.5312	0.35697	6.8	71.2	6.6171	0.012546	-0.567086293351429	0.240554311351348	E3
chr1:247543529	preTSS_flank	NLRP3	5	5	5	-0.18215	0.76937	94.294	28.164	9.9965	0.0080661	0.786997077499574	0.0632233701014719	E6
chr1:247543529	preTSS_flank	ZNF496	5	5	5	0.036627	0.95338	94.294	28.164	6.5223	0.0081361	0.663165140223683	0.151078326072505	E6
chr1:33891156	gene_body	PHC2	5	5	5	-0.26654	0.66469	95.558	17.327	8.8361	0.010342	0.236272531837893	0.652186124946002	E1
chr1:42406540	gene_body	HIVEP3	5	5	5	-0.51294	0.37679	87.884	125.33	7.0242	0.080349	-0.294397573666702	0.571161348254137	E3
chr1:46605354	gene_body	PIK3R3	5	5	5	-0.60674	0.27791	90.144	70.083	4.9323	0.056794	0.557376250568964	0.250515185994474	E5
chr1:67046139	preTSS_flank	SGIP1	5	5	5	-0.47197	0.42219	86.028	115.28	2.6154	0.15852	0.463070171887966	0.355043733104184	E5
chr1:67254183	postTSS_flank	TCTEX1D1	5	5	5	0.33624	0.58009	77.928	109.8	3.4952	0.74739	-0.149035788737384	0.778101483498851	E5
chr1:75168007	postTSS_flank	CRYZ	4	5	4	0.55138	0.44862	92.832	9.0958	6.3093	0.34549	0.424409124463267	0.40160925793408	E1
chr1:75168007	preTSS_flank	TYW3	4	5	4	0.39671	0.60329	92.832	9.0958	7.4787	0.0048352	-0.401604604292361	0.429979745510318	E1
chr1:90113721	gene_body	LRRC8C	5	5	5	0.28837	0.63799	84.544	117.22	8.4812	0.026771	0.373256315143165	0.466116613855727	E3
chr20:30937633	preTSS_flank	ASXL1	5	5	5	-0.66529	0.22041	2.604	12.912	8.4003	0.001546	-0.541017730350892	0.267651399234016	E3
chr20:49170142	gene_body	PTPN1	5	5	5	-0.15482	0.80367	95.682	36.413	8.8777	0.0037143	-0.36039048101156	0.482818270357803	E1
chr20:4975402	gene_body	SLC23A2	5	5	5	0.32369	0.59518	94.36	28.423	8.3752	0.00042431	-0.277933694143237	0.593834250045574	E2
chr21:38466921	preTSS_flank	PIGP	5	5	5	-0.43182	0.46779	97.95	8.5125	5.9654	0.039535	0.464143046833417	0.353780312109737	E1
chr21:38466921	preTSS_flank	TTC3	5	5	5	-0.17707	0.77573	97.95	8.5125	9.5548	0.019931	-0.277545133728312	0.59437213081175	E1
chr21:46469309	preTSS_flank	ADARB1	5	5	5	-0.51767	0.37163	89.774	177.56	5.9476	0.057119	-0.248049818422119	0.635556365338492	E8
chr21:46469309	postTSS_flank	SSR4P1	5	5	5	-0.067183	0.91452	89.774	177.56	3.2502	0.040951	-0.711902862454816	0.11254391545109	E8
chr21:46670724	postTSS_flank	POFUT2	5	5	5	-0.0099656	0.98731	89.71	35.179	6.9278	0.009827	-0.0915013845650871	0.86313097097802	E7
chr21:47620096	preTSS_flank	FTCD	5	5	5	-0.10869	0.86189	77.084	1871.1	0.67276	0.69579	NA	NA	E1
chr21:47620096	gene_body	LSS	5	5	5	-0.44669	0.45078	77.084	1871.1	6.7445	0.017855	0.306873444569493	0.554139170436089	E1
chr21:47620096	preTSS_flank	MCM3AP-AS1	5	5	5	-0.37389	0.53528	77.084	1871.1	2.2547	0.53723	NA	NA	E1
chr2:102068875	gene_body	RFX8	5	5	5	0.14065	0.82151	95.244	21.958	0.73623	0.61498	-0.390109869734991	0.444519769239959	E8
chr2:102068889	gene_body	RFX8	5	5	5	0.52482	0.36387	98.948	5.5335	0.73623	0.61498	-0.60085360974879	0.207181190736795	E8
chr2:127897013	preTSS_flank	BIN1	5	5	5	0.2033	0.74295	94.858	37.686	6.0539	0.041559	-0.0440614115310741	0.933950653291502	E5
chr2:135652389	preTSS_flank	CCNT2	5	5	5	0.18794	0.76212	90.982	89.04	9.0564	0.0012763	0.303827886406827	0.558281556820598	E5
chr2:143893826	preTSS_flank	ARHGAP15	5	5	5	0.64101	0.24382	89.102	68.92	8.5001	0.014104	0.312688166781533	0.546254118983828	E3
chr2:153172684	preTSS_flank	FMNL2	5	5	5	0.16993	0.78469	11.666	680.48	7.3795	0.062467	-0.338007041252067	0.512297880778238	E5
chr2:170989198	preTSS_flank	MYO3B	5	5	5	-0.44485	0.45288	84.652	63.02	3.5907	0.045058	0.891193604575344	0.0171141772271013	E6
chr2:172383433	gene_body	CYBRD1	5	5	5	-0.60904	0.27559	80.726	343.14	9.202	0.016225	-0.762021963930406	0.0782115484924057	E5
chr2:198711509	gene_body	PLCL1	4	5	4	0.26476	0.73524	90.645	11.751	6.9468	0.10764	0.85273643205828	0.0309330176780476	E5
chr2:203512147	gene_body	FAM117B	5	5	5	-0.47752	0.41597	71.032	379.12	8.5341	0.037912	-0.330319662593384	0.522541273592051	E3
chr2:203688282	gene_body	ICA1L	5	5	5	0.00093014	0.99882	90.58	190.05	5.4945	0.023736	-0.843596249325323	0.0347802151447048	E5
chr2:207985497	gene_body	KLF7	5	5	5	-0.20877	0.73614	84.234	41.847	7.9404	0.0062692	0.744180643489482	0.0897944521980061	E2
chr2:208510957	preTSS_flank	METTL21A	5	5	5	-0.79662	0.10668	91.514	138.17	8.7625	0.0075017	-0.491938182730499	0.321618027121021	E5
chr2:215632662	gene_body	BARD1	4	5	4	-0.18819	0.81181	93.655	58.503	7.2543	0.016286	-0.207806654741806	0.692776938213107	E1
chr2:218995129	gene_body	CXCR2	5	5	5	0.12353	0.84312	88.848	119.06	6.5998	0.032879	-0.399815910418301	0.432231973203206	E2
chr2:223702357	preTSS_flank	ACSL3	5	5	5	-0.56256	0.32354	6.398	33.199	8.3809	0.0078876	0.56421515305469	0.24348304057412	E3
chr2:37489637	preTSS_flank	CEBPZ	4	5	4	-0.31353	0.68647	90.32	61.371	8.6582	0.0063011	-0.393707552356474	0.439952116394841	E2
chr2:37941329	preTSS_flank	CDC42EP3	5	5	5	-0.076096	0.9032	98.148	6.8635	9.6967	0.0081008	-0.630484776266284	0.179585169290256	E3
chr2:48665457	preTSS_flank	PPP1R21	5	5	5	0.65132	0.23379	37.328	180.12	8.0115	0.0055325	0.0109380091374545	0.983593640605765	E3
chr2:54912264	preTSS_flank	EML6	5	5	5	-0.40853	0.4947	93.212	63.606	4.1003	0.12866	0.285463427496816	0.58343597596424	E5
chr2:55620138	postTSS_flank	CCDC88A	4	5	4	-0.36547	0.63453	96.74	42.51	10.247	0.0012995	0.115172328454796	0.828005368508837	E2
chr2:65279216	preTSS_flank	CEP68	5	5	5	0.45587	0.44035	89.16	45.361	6.9156	0.010918	0.109129200664735	0.797001494086887	E3
chr2:67605363	preTSS_flank	ETAA1	5	5	5	-0.11198	0.85773	66.712	935.34	6.8084	0.018522	-0.122479965722059	0.817198733344085	E5
chr2:70974875	gene_body	ADD2	5	5	5	0.70235	0.18598	97.866	9.4298	4.9441	0.20943	0.0664984161482991	0.900399405084019	E8
chr3:108292254	preTSS_flank	DZIP3	5	5	5	-0.050127	0.9362	98.518	10.982	6.4855	0.035671	0.393599833840218	0.440088655555241	E1
chr3:108292254	gene_body	KIAA1524	5	5	5	-0.63998	0.24482	98.518	10.982	6.2098	0.19038	0.323191304750223	0.532092132059587	E1
chr3:108292254	preTSS_flank	MYH15	5	5	5	0.00019202	0.99976	98.518	10.982	1.5967	0.18257	NA	NA	E1
chr3:113288237	preTSS_flank	SIDT1	5	5	5	-0.47578	0.41792	96.582	22.054	5.8879	0.0065243	0.456804323720562	0.362454236969735	E5
chr3:113430612	preTSS_flank	ATP6V1A	4	5	4	-0.29938	0.70062	95.35	10.052	10.196	0.0088942	0.45547802056243	0.364029755975121	E8
chr3:113430612	preTSS_flank	KIAA2018	4	5	4	-0.91651	0.083488	95.35	10.052	8.869	0.0075543	-0.613081697790757	0.195596707197069	E8
chr3:113430612	postTSS_flank	NAA50	4	5	4	0.37301	0.62699	95.35	10.052	9.1207	0.007252	0.620244030455397	0.188938717667055	E8
chr3:120494309	gene_body	GTF2E1	5	5	5	0.44666	0.45081	91.224	25.741	6.7811	0.034293	-0.720103764014884	0.106549052504535	E1
chr3:120494309	preTSS_flank	RABL3	5	5	5	0.092758	0.88207	91.224	25.741	7.0419	0.01994	-0.615486292246237	0.193350859168331	E1
chr3:122300576	postTSS_flank	DTX3L	5	5	5	0.074248	0.90555	93.374	52.398	9.6449	0.019605	-0.515119696799859	0.295663523244541	E7
chr3:122300576	preTSS_flank	PARP15	5	5	5	-0.6637	0.22192	93.374	52.398	5.5497	0.074777	0.696196675917927	0.1244247039525	E7
chr3:122300576	preTSS_flank	PARP9	5	5	5	0.046946	0.94025	93.374	52.398	9.3766	0.045477	0.164601845435048	0.755327073914269	E7
chr3:122304780	postTSS_flank	DTX3L	5	5	5	0.68414	0.20269	93.11	76.86	9.6449	0.019605	0.0653698878783039	0.902084838211938	E5
chr3:122304780	preTSS_flank	PARP15	5	5	5	-0.35606	0.55642	93.11	76.86	5.5497	0.074777	-0.367801841492755	0.47317502230572	E5
chr3:122304780	preTSS_flank	PARP9	5	5	5	0.66713	0.21866	93.11	76.86	9.3766	0.045477	0.859753858653692	0.0281242209577868	E5
chr3:137806246	gene_body	DZIP1L	5	5	5	0.55932	0.32695	86.466	436.5	4.7658	0.08259	0.665396663497332	0.149208096006444	E1
chr3:148812245	preTSS_flank	HLTF	4	5	4	-0.85477	0.14523	95.405	35.456	6.8312	0.01821	0.574395382073709	0.23316207687405	E3
chr3:148812245	preTSS_flank	HPS3	4	5	4	-0.24005	0.75995	95.405	35.456	8.5415	0.006473	-0.973899096361424	0.00101299504224193	E3
chr3:148841202	preTSS_flank	HLTF	5	5	5	0.24949	0.68567	81.01	368.52	6.8312	0.01821	0.459758648704491	0.358953462227849	E3
chr3:148841202	preTSS_flank	HPS3	5	5	5	0.73032	0.16114	81.01	368.52	8.5415	0.006473	0.176543332950689	0.73793621201201	E3
chr3:184236356	preTSS_flank	EPHB3	5	5	5	-0.025443	0.96761	97.036	17.145	4.8804	0.036066	0.444509405918144	0.37715088937976	E8
chr3:187513026	preTSS_flank	BCL6	5	5	5	-0.26485	0.66677	71.41	78.316	9.4481	0.022663	0.138613936144213	0.793410747621218	E3
chr3:192666270	preTSS_flank	MB21D2	5	5	5	0.77012	0.12765	94.462	76.447	5.8503	0.10882	-0.219475542711053	0.676072701030413	E8
chr3:37220507	preTSS_flank	LRRFIP2	5	5	5	0.61765	0.26693	98.182	16.526	8.6429	0.0031395	0.323269114805995	0.531987611107482	E2
chr3:44553714	gene_body	ZNF445	5	5	5	0.22048	0.72157	54.83	213.91	7.7129	0.005161	-0.195688217878971	0.710214503612626	E5
chr3:56685919	gene_body	FAM208A	5	5	5	0.13798	0.82488	97.56	5.4505	9.9969	0.003142	-0.563426245097887	0.244290219048423	E1
chr3:67670958	gene_body	SUCLG2	5	5	5	0.24227	0.69457	90.834	211.77	8.4562	0.0087847	-0.177756957997168	0.736172903954378	E1
chr4:119778751	preTSS_flank	SEC24D	4	5	4	0.49144	0.50856	95.578	12.16	8.5041	0.0034979	0.307403901848964	0.553418544901997	E5
chr4:119778751	preTSS_flank	SYNPO2	4	5	4	0.24584	0.75416	95.578	12.16	4.5478	0.073029	NA	NA	E5
chr4:155476134	preTSS_flank	PLRG1	4	5	4	-0.56285	0.43715	92.365	9.9684	8.1356	0.0069229	-0.35536416920994	0.489392095965993	E5
chr4:16238898	preTSS_flank	TAPT1	5	5	5	-0.68051	0.20607	95.332	48.144	7.9665	0.0011578	0.0473666207848678	0.929003204621269	E3
chr4:175198351	preTSS_flank	CEP44	5	5	5	-0.7479	0.14606	98.948	5.5335	7.386	0.0097143	0.554717297673523	0.253270438436153	E5
chr4:175198351	gene_body	FBXO8	5	5	5	-0.14663	0.81397	98.948	5.5335	6.742	0.015167	0.335111961919176	0.516148598310581	E5
chr4:186154775	preTSS_flank	KIAA1430	5	5	5	-0.90828	0.032885	90.528	48.074	7.6947	0.0025921	0.505712130534692	0.306098417663846	E5
chr4:186154775	preTSS_flank	SNX25	5	5	5	-0.10722	0.86375	90.528	48.074	4.9269	0.013597	0.297154334885984	0.567387965373278	E5
chr4:38901793	preTSS_flank	FAM114A1	5	5	5	0.57103	0.31466	85.622	114.78	6.3665	0.0043607	-0.0232726063366741	0.965097392882087	E1
chr4:38901793	preTSS_flank	TLR6	5	5	5	-0.035804	0.95442	85.622	114.78	8.384	0.013633	0.0735257872978199	0.889910060778238	E1
chr4:39667616	preTSS_flank	UBE2K	5	5	5	0.6778	0.20861	77.888	1902.8	8.5423	0.0020978	-0.475205152772391	0.340847669724595	E5
chr4:40791514	gene_body	NSUN7	5	5	5	-0.40648	0.49708	19.978	177.85	4.3024	0.031809	0.653602520788673	0.159204493445982	E3
chr4:41177731	gene_body	APBB2	4	5	4	0.48821	0.51179	94.832	62.359	5.0754	0.73527	0.523052736186459	0.286970368716681	E5
chr4:41183042	gene_body	APBB2	5	5	5	0.16341	0.79287	97.416	12.542	5.0754	0.73527	-0.818296800279002	0.0465245179663276	E5
chr4:68783066	preTSS_flank	TMPRSS11D	5	5	5	0.85603	0.064144	84.212	413.28	1.0542	0.4626	0.368245505849304	0.47259966158041	E5
chr4:84074872	preTSS_flank	PLAC8	5	5	5	-0.13645	0.82681	6.578	16.048	8.8975	0.034269	0.11024469247117	0.835302912348199	E3
chr5:10228529	gene_body	FAM173B	5	5	5	0.3911	0.51504	76.25	1826.4	6.41	0.0079596	0.0084027281633137	0.987396204395872	E1
chr5:108124496	preTSS_flank	FER	5	5	5	-0.15989	0.7973	89.81	76.73	7.3638	0.012235	0.32222056310938	0.53339660613647	E1
chr5:114994188	preTSS_flank	TICAM2	5	5	5	-0.71205	0.17726	93.004	25.851	3.9026	0.038898	-0.248870962469767	0.634400686329438	E5
chr5:114994188	preTSS_flank	TMED7	5	5	5	-0.84394	0.072253	93.004	25.851	9.5661	0.0035784	-0.335647981140561	0.515435006439922	E5
chr5:114994188	preTSS_flank	TMED7-TICAM2	5	5	5	nan	1	93.004	25.851	0	0	-0.248870962469767	0.634400686329438	E5
chr5:14118226	preTSS_flank	TRIO	5	5	5	-0.82568	0.08505	76.2	1825.1	9.3874	0.0058949	0.209732060168934	0.690014708131558	E5
chr5:157026923	preTSS_flank	ADAM19	5	5	5	0.082234	0.89541	61.67	507.17	8.4263	0.024885	-0.0226722785495438	0.965997409316461	E3
chr5:159825796	preTSS_flank	PTTG1	5	5	5	-0.14817	0.81204	97.52	11.974	4.6512	0.01905	-0.0265201070997865	0.960229165359211	E2
chr5:159825796	postTSS_flank	SLU7	5	5	5	-0.2605	0.67212	97.52	11.974	8.7936	0.0043952	0.558137464104874	0.249728577720583	E2
chr5:162964203	postTSS_flank	MAT2B	5	5	5	0.79315	0.10936	87.278	341.6	9.0606	0.0075501	-0.156884679366158	0.76660366677442	E5
chr5:172552393	preTSS_flank	BNIP1	5	5	5	0.60091	0.28383	98.354	5.4716	6.293	0.0011652	-0.503934769466256	0.308085026618385	E1
chr5:53629385	preTSS_flank	ARL15	5	5	5	-0.81598	0.092098	87.686	54.029	6.764	0.014381	-0.460747128247877	0.357784831501011	E5
chr5:76008681	preTSS_flank	F2R	5	5	5	0.17158	0.78262	97.326	17.425	4.382	0.11694	0.234462671427334	0.654750521100294	E8
chr5:76533525	gene_body	PDE8B	5	5	5	0.042242	0.94623	88.056	150.75	5.0421	0.15209	0.355410530326594	0.489331337416284	E5
chr5:77584905	gene_body	AP3B1	5	5	5	-0.14599	0.81479	93.432	18.162	9.2978	0.0011723	-0.108899601488423	0.837296324662842	E3
chr5:79512474	gene_body	SERINC5	5	5	5	-0.024745	0.9685	58.992	619.27	8.8875	0.032771	-0.042514466086357	0.93626672289036	E3
chr6:101353591	preTSS_flank	ASCC3	5	5	5	0.24557	0.6905	93.46	37.113	9.1433	0.020926	0.0476569884914935	0.928568636266104	E5
chr6:105344943	preTSS_flank	HACE1	4	5	4	0.21551	0.78449	50.737	246.85	7.1086	0.0043193	-0.374833602092802	0.464081700374592	E5
chr6:11422211	preTSS_flank	NEDD9	5	5	5	-0.68084	0.20577	93.992	25.288	9.0088	0.00060358	-0.541140542261543	0.2675211142124	E5
chr6:117784390	preTSS_flank	DCBLD1	5	5	5	0.90796	0.033054	87.41	448.57	5.3429	0.374	-0.404175338022768	0.426749570555143	E5
chr6:119714306	preTSS_flank	MAN1A1	5	5	5	0.4027	0.50148	83.378	120.64	8.8695	0.020109	-0.589918232848926	0.217769461925396	E5
chr6:129170956	preTSS_flank	LAMA2	5	5	5	0.11852	0.84945	85.954	413.24	2.5951	0.11573	-0.350865235111377	0.495299027640216	E5
chr6:129233137	gene_body	LAMA2	5	5	5	0.053357	0.9321	88.088	459.49	2.5951	0.11573	-0.742790761739383	0.0907268450210763	E6
chr6:129233150	gene_body	LAMA2	5	5	5	-0.041296	0.94744	89.5	175.51	2.5951	0.11573	0.401267882527055	0.430403433550649	E6
chr6:131419534	preTSS_flank	AKAP7	5	5	5	-0.4308	0.46897	93.682	15.292	6.8304	0.088207	-0.73429294776626	0.0965208658993705	E5
chr6:131419534	preTSS_flank	EPB41L2	5	5	5	-0.81695	0.09139	93.682	15.292	7.4567	0.005403	-0.588632832966413	0.219028037200018	E5
chr6:133164057	postTSS_flank	RPS12	5	5	5	0.78056	0.11925	97.722	11.72	10.532	0.0063678	0.0627358243482278	0.906019720793736	E8
chr6:135347593	postTSS_flank	HBS1L	5	5	5	0.43454	0.46467	92.152	67.583	8.59	0.0014199	0.0104663257529869	0.984301084631982	E1
chr6:152944881	gene_body	SYNE1	5	5	5	0.67471	0.2115	89.1	65.219	9.3125	0.033952	-0.212181423928226	0.686504169453048	E5
chr6:152945760	gene_body	SYNE1	5	5	5	0.52609	0.36249	97.666	10.563	9.3125	0.033952	0.366133020472243	0.475341155342633	E5
chr6:161744414	preTSS_flank	AGPAT4	5	5	5	0.0522	0.93357	47.858	340.39	8.1613	0.024576	0.566570541672292	0.241079376620987	E5
chr6:70463947	gene_body	LMBRD1	5	5	5	0.036046	0.95412	94.344	15.547	8.6709	0.0060472	-0.651427432945127	0.16107797429122	E1
chr6:89863919	gene_body	PM20D2	4	5	4	0.082542	0.91746	93.485	64.174	6.5702	0.026894	-0.19801849413133	0.706854542470479	E5
chr7:106661117	preTSS_flank	PRKAR2B	5	5	5	0.65104	0.23407	84.81	41.092	7.067	0.020797	0.63851596056729	0.17238837796552	E5
chr7:12457554	preTSS_flank	VWDE	5	5	5	-0.045222	0.94244	84	835.64	1.9272	0.11918	0.402089895638432	0.429369356657824	E5
chr7:12591473	preTSS_flank	SCIN	5	5	5	0.38857	0.518	92.526	38.199	4.6233	0.074418	0.226801692681598	0.665630687997422	E5
chr7:12593783	preTSS_flank	SCIN	5	5	5	0.17997	0.77209	95.844	16.987	4.6233	0.074418	-0.506087993971552	0.305678917356654	E3
chr7:12593800	preTSS_flank	SCIN	5	5	5	0.95508	0.01135	96.762	20.674	4.6233	0.074418	0.152960526290732	0.772348613361382	E3
chr7:130783114	preTSS_flank	MKLN1	5	5	5	-0.3616	0.54984	86.726	442.53	9.3464	0.0059829	0.160863493789266	0.760786096748695	E1
chr7:154806050	preTSS_flank	PAXIP1	4	5	4	0.054215	0.94578	91.422	20.078	7.1492	0.0067052	-0.691998965180882	0.127687752923355	E8
chr7:23337497	preTSS_2k	MALSU1	5	5	5	-0.14603	0.81473	96.216	33.256	6.3526	0.0026988	-0.175792052717872	0.739028158272087	E5
chr7:2356036	preTSS_flank	EIF3B	5	5	5	0.1277	0.83785	91.784	25.469	9.1694	0.0032873	0.0328269923050029	0.950777198913454	E8
chr7:2356036	preTSS_2k	SNX8	5	5	5	0.28629	0.64053	91.784	25.469	6.3964	0.0095189	0.00394475963707955	0.994082891236837	E8
chr7:43587970	preTSS_flank	STK17A	5	5	5	-0.59377	0.29112	93.444	45.715	6.9988	0.0023982	-0.309145164679759	0.551054867952309	E5
chr7:48019714	preTSS_2k	HUS1	5	5	5	0.10267	0.86951	78.992	298.69	7.8679	0.0014094	0.000986435709678795	0.99852034691541	E3
chr7:48019714	preTSS_flank	PKD1L1	5	5	5	0.31338	0.60762	78.992	298.69	3.4097	0.069404	-0.246634029584629	0.637550125487616	E3
chr8:109262580	preTSS_2k	EIF3E	5	5	5	-0.078628	0.89999	93.848	40.72	10.439	0.0056219	0.660715283105248	0.153142948019698	E5
chr8:116721981	preTSS_flank	TRPS1	5	5	5	0.36987	0.54004	86.93	102.95	9.6901	0.0075536	-0.874530490754456	0.0226262886184854	E7
chr8:123781021	preTSS_flank	ZHX2	5	5	5	-0.083677	0.89358	4.956	11.093	6.5167	0.012989	-0.357176867419042	0.487018174489294	E5
chr8:133824381	gene_body	PHF20L1	4	5	4	0.58365	0.41635	96.898	13.802	9.3056	0.0025613	0.730382410756727	0.0992407240618567	E2
chr8:26219682	preTSS_flank	BNIP3L	5	5	5	-0.44187	0.45628	98.302	5.9211	10.272	0.0022534	-0.344849158825538	0.5032311552285	E1
chr8:28750418	preTSS_flank	HMBOX1	5	5	5	0.25668	0.67681	96.842	49.865	8.0912	0.0044924	-0.32019312196588	0.536123998490865	E3
chr8:28750418	preTSS_flank	INTS9	5	5	5	-0.5947	0.29017	96.842	49.865	7.3299	0.014561	0.368090015504939	0.472801282605308	E3
chr8:28750431	preTSS_flank	HMBOX1	5	5	5	0.47577	0.41793	94.488	52.362	8.0912	0.0044924	-0.399908826551025	0.432114883532888	E3
chr8:28750431	preTSS_flank	INTS9	5	5	5	-0.3247	0.59396	94.488	52.362	7.3299	0.014561	0.512329899190311	0.298743820456612	E3
chr8:59340068	gene_body	UBXN2B	5	5	5	0.8113	0.095565	95.528	21.875	8.8197	0.0041669	-0.180527400998869	0.732150605364579	E1
chr8:68832178	preTSS_flank	PREX2	5	5	5	0.072392	0.90791	95.682	19.045	1.9068	0.28259	-0.311688950657201	0.547606865098106	E5
chr8:92156827	gene_body	LRRC69	5	5	5	0.40248	0.50174	94.342	38.604	4.2983	0.029963	-0.636184492747836	0.174464961221025	E8
chr9:102669874	preTSS_flank	STX17	4	5	4	-0.45229	0.54771	34.785	69.639	8.1225	0.0060434	0.187705079972335	0.721749105076231	E3
chr9:112970131	postTSS_flank	TXN	5	5	5	0.66477	0.2209	70.18	171.56	8.1016	0.011384	-0.0931552104737754	0.860671379774884	E5
chr9:112970187	postTSS_flank	TXN	5	5	5	0.25739	0.67593	92.006	74.674	8.1016	0.011384	0.174237728378934	0.741288230385275	E5
chr9:114206309	gene_body	KIAA0368	5	5	5	0.51541	0.3741	93.194	18.844	9.6505	0.00036962	-0.189125869287204	0.719693579326917	E1
chr9:116597579	preTSS_flank	ZNF618	5	5	5	0.69569	0.19205	76.464	1835.9	6.0188	0.036213	0.274708727732734	0.598302339687034	E5
chr9:120436135	preTSS_flank	TLR4	5	5	5	-0.10989	0.86037	57.544	292.68	10.726	0.019803	-0.0932887960523171	0.860472742763893	E3
chr9:120474204	gene_body	TLR4	5	5	5	-0.75665	0.13873	96.35	26.95	10.726	0.019803	-0.105593571063978	0.842198327681509	E2
chr9:123582684	preTSS_flank	FBXW2	5	5	5	0.45043	0.44653	90.796	192.86	9.0317	0.005484	-0.341882777105182	0.507156119102656	E1
chr9:123582684	gene_body	PSMD5	5	5	5	-0.49115	0.40079	90.796	192.86	7.6301	0.0059643	-0.296633079917033	0.568100928097174	E1
chr9:136618052	preTSS_flank	SARDH	5	5	5	0.60702	0.27763	87.294	284.72	1.5216	0.063498	-0.403561239954143	0.427520469698375	E8
chr9:136618074	preTSS_flank	SARDH	4	5	4	-0.49603	0.50397	95.353	39.653	1.5216	0.063498	0.422197852670663	0.404331821369597	E8
chr9:136939468	preTSS_flank	BRD3	5	5	5	0.067524	0.91409	96.924	47.309	8.09	0.0044648	0.285053714531281	0.584000536380806	E8
chr9:136939468	postTSS_flank	LINC00094	5	5	5	0.74858	0.14549	96.924	47.309	5.7566	0.004966	NA	NA	E8
chr9:19064115	gene_body	HAUS6	5	5	5	-0.29501	0.6299	94.79	51.695	7.7916	0.0064811	0.513491785345047	0.297459490633855	E1
chr9:32514818	gene_body	DDX58	5	5	5	0.40216	0.50211	78.518	1936.9	8.6912	0.052651	0.771703733975707	0.0722294699498831	E1
chr9:32514818	postTSS_flank	TOPORS	5	5	5	0.67941	0.2071	78.518	1936.9	8.4402	0.004229	0.503489244197437	0.308583752637154	E1
chr9:34293884	gene_body	KIF24	5	5	5	0.79256	0.10982	90.05	120.54	4.7211	0.1175	0.495813712109152	0.317222680949572	E1
chr9:34293884	preTSS_flank	NUDT2	5	5	5	0.50373	0.38689	90.05	120.54	6.1811	0.089536	0.310663668015697	0.54899587067876	E1
chr9:5649508	preTSS_flank	KIAA1432	5	5	5	-0.7964	0.10685	96.41	13.852	9.7586	0.0012881	0.139325731843314	0.792363674071834	E1
chr9:5872830	preTSS_flank	ERMP1	5	5	5	0.98258	0.0027521	93.61	15.395	6.9952	0.017517	0.155365487297998	0.76882690888349	E5
chr9:75722726	preTSS_flank	ANXA1	5	5	5	-0.74708	0.14676	14.408	130.06	11.354	0.014728	-0.00228387823502137	0.996574188603936	E3
chr9:99025000	gene_body	HSD17B3	5	5	5	-0.44218	0.45592	99.166	3.4778	1.0294	1.2645	0.17501929628149	0.740151629598441	E8
