# Supplementary material for: Functional variation in allelic methylomes underscores a strong genetic contribution and reveals novel epigenetic alterations in the human epigenome
Source: Genome Biol. 2017 Mar 10;18:50. doi: 10.1186/s13059-017-1173-7 (PMC5346261; doi:10.1186/s13059-017-1173-7)
Supplement: Additional file 6: — AS and NAS CpG methylation to RNA expression correlations. This mini-website describes the file format and links to individual correlation results for each cell type (.txt tab-separated text file). (ZIP 18638 kb) [file 13059_2017_1173_MOESM6_ESM.zip › Additional File 6 - ALL-PROJECT.short-stats.txt/Muscle.WGBS.merge.rna.cor.short-stats.txt]

meth	gene.bin	gene	n_meth	n_rna	n_compare	cor	p	meth.mean	meth.var	rna.mean	rna.var	asm_ase.cor	asm_ase.p	chromhmm
chr1:100147398	gene_body	PALMD	6	6	6	-0.66586	0.14882	18.012	15.482	8.6077	0.039336	-0.728385818559732	0.100642327235169	E2
chr1:100160155	postTSS_flank	PALMD	6	6	6	-0.027675	0.9585	94.513	11.39	8.6077	0.039336	-0.534905979239774	0.274165859095803	E1
chr1:100160195	postTSS_flank	PALMD	6	6	6	-0.2705	0.60414	95.023	42.469	8.6077	0.039336	-0.00813293354794624	0.987800868652932	E1
chr1:100276707	preTSS_flank	AGL	6	6	6	-0.38421	0.45204	61.677	185.65	11.132	0.20155	-0.603952743443488	0.204219458936097	E3
chr1:100815093	preTSS_flank	CDC14A	6	6	6	-0.68097	0.13643	92.155	15.302	6.0625	0.21372	-0.179908181695975	0.733049267362338	E5
chr1:10472844	gene_body	PGD	6	6	6	-0.20124	0.70222	94.218	35.951	6.2603	0.14138	0.190633934364983	0.717513040659512	E1
chr1:109974488	preTSS_flank	SYPL2	6	6	6	-0.20214	0.70092	70.697	181.21	8.7322	0.086765	-0.288749100563935	0.578913727877554	E5
chr1:110003239	preTSS_flank	ATXN7L2	6	6	6	0.35227	0.49346	49.77	577.66	5.9493	0.071194	-0.662717593099145	0.15145460717653	E3
chr1:110003239	preTSS_flank	CYB561D1	6	6	6	0.61475	0.19404	49.77	577.66	5.7626	0.10223	0.4849352399924	0.329616355803115	E3
chr1:110003239	preTSS_flank	SYPL2	6	6	6	0.74079	0.092078	49.77	577.66	8.7322	0.086765	0.368741765296667	0.471956351213466	E3
chr1:110003256	preTSS_flank	ATXN7L2	6	6	6	0.29675	0.56794	41.678	249.86	5.9493	0.071194	0.0598977693149245	0.91026079492198	E3
chr1:110003256	preTSS_flank	CYB561D1	6	6	6	0.8283	0.04169	41.678	249.86	5.7626	0.10223	0.62809641395866	0.18174900000297	E3
chr1:110003256	preTSS_flank	SYPL2	6	6	6	0.32466	0.53012	41.678	249.86	8.7322	0.086765	-0.534889998690007	0.274182971487377	E3
chr1:110003310	preTSS_flank	ATXN7L2	6	6	6	-0.0032279	0.99516	71.105	265.78	5.9493	0.071194	-0.170174646667836	0.747202108711833	E3
chr1:110003310	preTSS_flank	CYB561D1	6	6	6	0.66223	0.15186	71.105	265.78	5.7626	0.10223	0.254832141086094	0.626026114107235	E3
chr1:110003310	preTSS_flank	SYPL2	6	6	6	0.5173	0.29326	71.105	265.78	8.7322	0.086765	0.573484422756039	0.234078401176298	E3
chr1:110012292	postTSS_flank	AMIGO1	6	6	6	-0.23627	0.65219	43.36	218.15	6.1518	0.24032	NA	NA	E2
chr1:110012292	preTSS_flank	ATXN7L2	6	6	6	-0.034021	0.94899	43.36	218.15	5.9493	0.071194	0.129233344893971	0.807229162340011	E2
chr1:110012292	preTSS_flank	CYB561D1	6	6	6	0.48275	0.33212	43.36	218.15	5.7626	0.10223	0.317747974999828	0.539418555125497	E2
chr1:110012292	preTSS_flank	PSMA5	6	6	6	-0.17004	0.74739	43.36	218.15	7.5153	0.011648	NA	NA	E2
chr1:110012292	gene_body	SYPL2	6	6	6	0.30681	0.55422	43.36	218.15	8.7322	0.086765	-0.0803471828710213	0.879738573134267	E2
chr1:110014190	postTSS_flank	AMIGO1	6	6	6	0.25055	0.63204	41.638	70.648	6.1518	0.24032	NA	NA	E2
chr1:110014190	preTSS_flank	ATXN7L2	6	6	6	-0.27935	0.59187	41.638	70.648	5.9493	0.071194	-0.553292079762204	0.254752120564284	E2
chr1:110014190	preTSS_flank	CYB561D1	6	6	6	-0.10935	0.83663	41.638	70.648	5.7626	0.10223	-0.0149342038306385	0.977600359645098	E2
chr1:110014190	preTSS_flank	PSMA5	6	6	6	0.21389	0.68406	41.638	70.648	7.5153	0.011648	NA	NA	E2
chr1:110014190	gene_body	SYPL2	6	6	6	-0.098232	0.85313	41.638	70.648	8.7322	0.086765	0.373397094850574	0.465934875594022	E2
chr1:110123531	preTSS_flank	AMPD2	6	6	6	0.0022033	0.9967	66.697	44.089	5.1733	0.15874	-0.373944063364338	0.465228982419448	E1
chr1:110123531	gene_body	GNAI3	6	6	6	-0.25371	0.6276	66.697	44.089	7.3689	0.027713	-0.459980854221067	0.358690642051089	E1
chr1:110857648	preTSS_flank	RBM15	6	6	6	0.49395	0.31933	77.097	94.74	7.5665	0.011711	-0.452895263985372	0.367104710815995	E1
chr1:111435844	gene_body	CD53	6	6	6	0.5305	0.2789	90.383	54.059	5.4526	0.12321	0.360642364010697	0.482489552501185	E6
chr1:111455245	postTSS_flank	CD53	6	6	6	0.28637	0.58219	71.467	71.329	5.4526	0.12321	-0.143962909706427	0.785547474080991	E7
chr1:111455989	postTSS_flank	CD53	6	6	6	-0.16828	0.74997	62.475	86.423	5.4526	0.12321	0.875812296850825	0.0221762306782223	E6
chr1:111699176	gene_body	CEPT1	6	6	6	0.20647	0.6947	85.58	38.994	6.7549	0.014913	0.311286628646532	0.548151795381723	E1
chr1:111699190	gene_body	CEPT1	6	6	6	0.60975	0.19872	97.313	11.584	6.7549	0.014913	0.691118187366385	0.0576613119169866	E1
chr1:111728287	postTSS_flank	CEPT1	6	6	6	0.071368	0.89313	95.065	11.193	6.7549	0.014913	0.0707479952080209	0.894055063909165	E1
chr1:112128804	preTSS_flank	ADORA3	6	6	6	-0.67259	0.14324	82.94	84.016	3.5559	0.56652	NA	NA	E4
chr1:112128804	preTSS_flank	RAP1A	6	6	6	-0.59356	0.21422	82.94	84.016	6.717	0.035747	0.161116357250798	0.760416632038708	E4
chr1:112977375	gene_body	CTTNBP2NL	6	6	6	-0.32622	0.52802	91.317	9.4687	6.2361	0.016453	0.0346340995213947	0.948069622880151	E1
chr1:113121684	preTSS_flank	CAPZA1	6	6	6	0.19417	0.7124	99.305	2.8982	7.5983	0.13528	-0.443714991757934	0.37810748037329	E1
chr1:113121684	gene_body	ST7L	6	6	6	0.32073	0.5354	99.305	2.8982	6.8175	0.0066741	NA	NA	E1
chr1:113121694	preTSS_flank	CAPZA1	6	6	6	-0.7637	0.077161	94.873	27.818	7.5983	0.13528	-0.423667444192027	0.402521737701549	E1
chr1:113176247	gene_body	CAPZA1	6	6	6	-0.12584	0.81224	93.355	14.705	7.5983	0.13528	-0.013952532729755	0.973842396163134	E2
chr1:113176247	preTSS_flank	MOV10	6	6	6	0.57651	0.23104	93.355	14.705	6.0318	0.046083	-0.0995333056355431	0.851193073750939	E2
chr1:113176275	gene_body	CAPZA1	6	6	6	-0.47349	0.34284	94.193	30.868	7.5983	0.13528	0.47753020947117	0.231436078764043	E2
chr1:113176275	preTSS_flank	MOV10	6	6	6	0.31935	0.53725	94.193	30.868	6.0318	0.046083	-0.151497644364175	0.774492085291785	E2
chr1:113176275	preTSS_flank	ST7L	6	6	6	-0.37144	0.46846	94.193	30.868	6.8175	0.0066741	NA	NA	E2
chr1:117600084	preTSS_flank	TTF2	6	6	6	0.35518	0.48963	96.658	6.9837	5.7999	0.11314	0.284408703893876	0.584889613983778	E5
chr1:117617696	gene_body	TTF2	6	6	6	0.19724	0.70798	95.787	28.673	5.7999	0.11314	0.107338815355726	0.839610135556102	E1
chr1:117870074	preTSS_flank	MAN1A2	6	6	6	0.82561	0.042967	97.9	6.554	8.0603	0.018993	0.184242723501973	0.726763009484972	E5
chr1:118139010	preTSS_flank	FAM46C	6	6	6	-0.41927	0.40795	91.423	13.801	7.3404	0.88235	-0.267662546707584	0.608094285829138	E3
chr1:119682236	postTSS_2k	WARS2	6	6	6	0.73168	0.098332	67.185	111	6.1841	0.041537	NA	NA	E3
chr1:12188638	preTSS_flank	TNFRSF1B	6	6	6	-0.59147	0.21626	88.09	73.2	6.2484	0.023346	-0.186478249884006	0.658374495482049	E1
chr1:12188659	preTSS_flank	TNFRSF1B	6	6	6	-0.65205	0.16054	97.15	10.206	6.2484	0.023346	0.233769485357163	0.515670348476615	E1
chr1:12188671	preTSS_flank	TNFRSF1B	6	6	6	-0.89271	0.01665	93.448	30.873	6.2484	0.023346	0.458445948719124	0.360507485570203	E1
chr1:12193517	preTSS_flank	TNFRSF1B	6	6	6	0.010706	0.98394	17.72	66.719	6.2484	0.023346	-0.0754728564942594	0.887005667692387	E3
chr1:12193521	preTSS_flank	TNFRSF1B	6	6	6	-0.25941	0.61962	20.052	129.59	6.2484	0.023346	-0.617544777947816	0.191436750790058	E3
chr1:12193537	preTSS_flank	TNFRSF1B	6	6	6	-0.12173	0.8183	35.83	152.76	6.2484	0.023346	-0.0479743495016416	0.928093683146779	E3
chr1:12196504	preTSS_flank	TNFRSF1B	6	6	6	-0.036909	0.94466	96.375	17.438	6.2484	0.023346	-0.260943982700529	0.617468093745935	E4
chr1:12196535	preTSS_flank	TNFRSF1B	6	6	6	-0.095218	0.8576	88.315	36.641	6.2484	0.023346	-0.0707856911662486	0.867719512352456	E4
chr1:12216484	preTSS_flank	TNFRSF1B	6	6	6	-0.19936	0.70492	94.867	32.559	6.2484	0.023346	0.449953146607374	0.370618549852664	E1
chr1:145562298	gene_body	ANKRD35	6	6	6	-0.56405	0.24365	21.432	55.852	5.3876	0.17464	-0.272242881777193	0.601724479458036	E3
chr1:145562298	preTSS_flank	RNF115	6	6	6	-0.25494	0.62587	21.432	55.852	7.7497	0.058687	-0.144130507744671	0.785301293375966	E3
chr1:145651091	gene_body	RNF115	6	6	6	-0.46702	0.3504	94.003	14.286	7.7497	0.058687	0.392291384426934	0.441748280240911	E2
chr1:146694220	preTSS_flank	CHD1L	6	6	6	0.35362	0.49168	32.97	106.35	7.1704	0.0739	-0.306810006432578	0.554225368415024	E5
chr1:146694220	gene_body	FMO5	6	6	6	-0.85218	0.031162	32.97	106.35	4.5	0.029942	NA	NA	E5
chr1:146694263	preTSS_flank	CHD1L	6	6	6	0.49726	0.31559	81.515	112.66	7.1704	0.0739	-0.182269302939451	0.729623729985511	E5
chr1:146694263	gene_body	FMO5	6	6	6	-0.62743	0.18236	81.515	112.66	4.5	0.029942	NA	NA	E5
chr1:146696970	preTSS_flank	CHD1L	6	6	6	0.12792	0.80916	0.695	2.8981	7.1704	0.0739	0.384935767297173	0.451115382598216	E3
chr1:146714283	preTSS_flank	CHD1L	6	6	6	-0.62224	0.1871	1.515	13.771	7.1704	0.0739	-0.60819772415473	0.200190942679167	E4
chr1:146737319	postTSS_2k	CHD1L	6	6	6	-0.75899	0.080128	82.09	19.87	7.1704	0.0739	-0.00901848302091128	0.986472642218935	E1
chr1:146737319	preTSS_flank	FMO5	6	6	6	0.8984	0.01496	82.09	19.87	4.5	0.029942	NA	NA	E1
chr1:1474299	postTSS_flank	ATAD3A	6	6	6	0.21215	0.68655	86.627	90.997	6.0296	0.14144	-0.359431863573173	0.484069933127833	E2
chr1:150338319	postTSS_2k	RPRD2	6	6	6	-0.33071	0.52202	3.895	28.884	7.2116	0.019752	0.999179845888601	1.00870331021241e-06	E3
chr1:151050469	postTSS_flank	BNIPL	6	6	6	0.12686	0.81073	90.318	31.991	3.5125	0.028508	NA	NA	E1
chr1:151050469	preTSS_flank	CDC42SE1	6	6	6	0.044327	0.93355	90.318	31.991	7.3143	0.064851	NA	NA	E1
chr1:151050469	preTSS_flank	GABPB2	6	6	6	-0.46661	0.35088	90.318	31.991	6.465	0.012951	-0.785358356514871	0.0641621713296019	E1
chr1:151050469	postTSS_flank	MLLT11	6	6	6	-0.2794	0.5918	90.318	31.991	4.617	0.76961	NA	NA	E1
chr1:151050475	preTSS_flank	GABPB2	6	6	6	0.81077	0.050325	90.045	17.255	6.465	0.012951	-0.24001372031604	0.646892605029016	E1
chr1:151050485	preTSS_flank	GABPB2	6	6	6	-0.18519	0.72539	95.317	30.161	6.465	0.012951	-0.684141458497422	0.133893858096216	E1
chr1:151061393	preTSS_flank	CDC42SE1	6	6	6	0.024632	0.96306	95.297	27.458	7.3143	0.064851	NA	NA	E1
chr1:151061393	preTSS_flank	GABPB2	6	6	6	0.27922	0.59205	95.297	27.458	6.465	0.012951	-0.544696632116073	0.263759277779565	E1
chr1:151061393	postTSS_flank	MLLT11	6	6	6	-0.20749	0.69323	95.297	27.458	4.617	0.76961	NA	NA	E1
chr1:151061401	preTSS_flank	CDC42SE1	6	6	6	0.23446	0.65475	81.878	550.23	7.3143	0.064851	NA	NA	E1
chr1:151061401	preTSS_flank	GABPB2	6	6	6	0.37579	0.46285	81.878	550.23	6.465	0.012951	-0.544696632116073	0.263759277779565	E1
chr1:151061401	postTSS_flank	MLLT11	6	6	6	-0.11041	0.83506	81.878	550.23	4.617	0.76961	NA	NA	E1
chr1:151122478	preTSS_flank	PIP5K1A	6	6	6	-0.23593	0.65267	95.387	10.619	7.4804	0.003145	0.245340162996796	0.639373487974052	E2
chr1:154145506	preTSS_flank	UBAP2L	6	6	6	-0.418	0.40951	90.628	11.925	7.5034	0.010514	0.359611605144446	0.483835169753422	E2
chr1:154145528	preTSS_flank	UBAP2L	6	6	6	-0.014052	0.97892	82.893	93.251	7.5034	0.010514	-0.4301881435563	0.394523489115929	E2
chr1:154210647	preTSS_flank	HAX1	6	6	6	-0.14682	0.78136	89.202	39.159	8.1531	0.024695	0.490560260399566	0.323186117981896	E1
chr1:154210647	preTSS_flank	UBAP2L	6	6	6	0.44234	0.37977	89.202	39.159	7.5034	0.010514	0.721178352687056	0.105774258433211	E1
chr1:154210662	preTSS_flank	HAX1	6	6	6	-0.40099	0.43076	96.408	12.464	8.1531	0.024695	-0.109089921385236	0.837014236278515	E1
chr1:154210662	preTSS_flank	UBAP2L	6	6	6	0.14497	0.78406	96.408	12.464	7.5034	0.010514	0.473123702555597	0.34326787929814	E1
chr1:154245135	postTSS_2k	HAX1	6	6	6	-0.033516	0.94974	0.98	5.7624	8.1531	0.024695	0.637604615003896	0.173198854434855	E4
chr1:154356452	preTSS_flank	IL6R	6	6	6	0.36485	0.47701	85.292	63.91	7.2793	0.13827	0.480390964102593	0.334844781123956	E5
chr1:154430782	preTSS_flank	TDRD10	6	6	6	0.48175	0.33328	92.952	39.159	4.022	0.073672	0.436966040884034	0.386267938222241	E1
chr1:154430795	preTSS_flank	TDRD10	6	6	6	-0.087049	0.86976	94.002	21.659	4.022	0.073672	-0.442434371228071	0.379651303043528	E1
chr1:15445640	preTSS_flank	TMEM51	6	6	6	0.86495	0.026127	93.3	32.803	3.9345	0.023871	-0.137815272340342	0.794585857619741	E5
chr1:154466128	preTSS_flank	TDRD10	6	6	6	0.016787	0.97482	64.292	45.025	4.022	0.073672	0.228083613422753	0.663807278097407	E3
chr1:154470591	preTSS_flank	TDRD10	6	6	6	-0.53492	0.27415	85.247	72.648	4.022	0.073672	0.581116272643721	0.226445946982128	E3
chr1:155000985	postTSS_flank	ZBTB7B	6	6	6	-0.18903	0.71983	94.318	28.514	6.5834	0.023415	-0.682990797794973	0.134813357803164	E1
chr1:15508378	gene_body	TMEM51	6	6	6	-0.052015	0.92205	67.303	92.146	3.9345	0.023871	0.108577133747998	0.83777430696568	E5
chr1:15521724	gene_body	TMEM51	6	6	6	-0.08273	0.87619	93.288	38.982	3.9345	0.023871	0.147373573643561	0.780540040662399	E5
chr1:156760885	gene_body	PRCC	6	6	6	0.56711	0.24053	94.497	45.539	6.2784	0.0093557	-0.238663046595984	0.648802559617037	E1
chr1:157914249	preTSS_flank	KIRREL	6	6	6	-0.12682	0.81078	77.847	153.57	5.5386	0.029094	-0.523012732405957	0.287013959041647	E5
chr1:157955012	preTSS_flank	KIRREL	6	6	6	0.25084	0.63163	90.29	62.552	5.5386	0.029094	0.101072343943605	0.848907742348533	E5
chr1:157955034	preTSS_flank	KIRREL	6	6	6	-0.20793	0.69261	98.073	11.51	5.5386	0.029094	-0.476760567750468	0.339043139215021	E5
chr1:158979181	preTSS_flank	IFI16	6	6	6	-0.46982	0.34712	87.27	43.674	6.8425	0.093215	0.159402118634745	0.762921949087507	E3
chr1:158979482	preTSS_flank	IFI16	6	6	6	-0.39111	0.44325	40.418	264.69	6.8425	0.093215	-0.726825148758255	0.101743980771832	E3
chr1:160075705	preTSS_flank	ATP1A2	6	6	6	-0.31548	0.54248	84.05	59.618	10.61	0.022392	0.290320860658807	0.576753730384345	E1
chr1:160075705	preTSS_flank	IGSF8	6	6	6	0.8833	0.019634	84.05	59.618	5.5372	0.091477	NA	NA	E1
chr1:161166726	preTSS_flank	NDUFS2	6	6	6	-0.83099	0.040435	47.267	156.22	8.9154	0.064233	-0.798262522813891	0.0569418576502942	E2
chr1:161215503	postTSS_flank	NDUFS2	6	6	6	0.2563	0.62396	76.5	116.09	8.9154	0.064233	0.387543165004861	0.447787749256136	E5
chr1:161217688	postTSS_flank	NDUFS2	6	6	6	0.30514	0.5565	96.215	10.902	8.9154	0.064233	0.567823281586055	0.239804799823233	E5
chr1:161496540	postTSS_flank	FCGR2A	6	6	6	-0.40968	0.41986	96.985	29.161	5.8766	0.1216	0.514453733190859	0.296397742730262	E8
chr1:161537835	preTSS_flank	FCGR2B	6	6	6	-0.5883	0.21936	79.138	47.511	5.1769	0.25382	0.335433015146501	0.515721151727882	E5
chr1:161537835	preTSS_flank	FCGR2C	6	6	6	-0.27646	0.59587	79.138	47.511	4.0893	1.0432	0.178741351019052	0.734743229867234	E5
chr1:161680011	preTSS_flank	DUSP12	6	6	6	-0.60002	0.20798	87.522	12.389	5.6083	0.015367	0.1717932235254	0.744845223825823	E5
chr1:162476482	gene_body	UHMK1	6	6	6	-0.065331	0.90214	95.413	6.7627	8.7959	0.10368	0.255755096240295	0.624731911644514	E1
chr1:162478182	gene_body	UHMK1	6	6	6	0.72506	0.103	94.842	29.775	8.7959	0.10368	0.394894023941363	0.43844910586986	E1
chr1:162636237	gene_body	DDR2	6	6	6	0.37131	0.46863	46.022	71.333	7.2814	0.062183	0.5863570381361	0.221263491071889	E3
chr1:162802604	postTSS_flank	HSD17B7	6	6	6	0.93128	0.0069205	85.267	76.382	4.5245	0.18053	-0.0340741575037989	0.948908544614083	E5
chr1:165624252	gene_body	MGST3	6	6	6	0.84635	0.033601	92.552	24.364	8.1187	0.28054	0.304245537895703	0.557712990100821	E1
chr1:165625616	postTSS_flank	MGST3	6	6	6	-0.026565	0.96016	99.275	3.1537	8.1187	0.28054	-0.655235640720885	0.0777849162924968	E1
chr1:165635296	postTSS_flank	MGST3	6	6	6	0.072254	0.89181	94.21	15.57	8.1187	0.28054	0.116862082979575	0.82550485344839	E2
chr1:165645972	postTSS_flank	MGST3	6	6	6	0.65859	0.15494	89.02	83.018	8.1187	0.28054	-0.0205490015756276	0.969180836162321	E1
chr1:166763643	preTSS_flank	POGK	6	6	6	0.025833	0.96126	89.565	46.749	7.0272	0.0095039	0.471533492315235	0.34512104388595	E5
chr1:167554343	preTSS_flank	RCSD1	6	6	6	-0.31826	0.53873	70.56	26.218	8.5201	0.28164	-0.156659254172282	0.766933493999303	E2
chr1:167554359	preTSS_flank	RCSD1	6	6	6	-0.48306	0.33177	73.705	28.032	8.5201	0.28164	-0.444632421964212	0.37700283525638	E2
chr1:167562347	preTSS_flank	RCSD1	6	6	6	0.62164	0.18765	96.885	7.1258	8.5201	0.28164	0.108153704193456	0.838401992747448	E5
chr1:167590011	preTSS_flank	RCSD1	6	6	6	-0.86022	0.027941	94.913	1.7573	8.5201	0.28164	0.529127663240317	0.280380050686201	E4
chr1:167638271	gene_body	RCSD1	6	6	6	-0.10222	0.8472	94.215	23.328	8.5201	0.28164	0.079538186561266	0.880944312292441	E2
chr1:169096132	gene_body	ATP1B1	6	6	6	0.78515	0.064282	41.71	404.43	9.375	0.064917	0.449100834533875	0.371638672061877	E2
chr1:169102207	postTSS_flank	ATP1B1	6	6	6	0.17122	0.74568	82.162	53.287	9.375	0.064917	0.106090151758335	0.841461801072846	E1
chr1:171070498	gene_body	FMO3	6	6	6	-0.38348	0.45297	79.637	174.5	5.2667	0.60193	-0.186993933141844	0.722778383569614	E5
chr1:171080574	gene_body	FMO3	6	6	6	0.046197	0.93075	33.997	102.27	5.2667	0.60193	0.291432534754304	0.575227306285474	E3
chr1:171084217	gene_body	FMO3	6	6	6	0.18388	0.72729	67.485	197.8	5.2667	0.60193	0.566498094530033	0.241153168258972	E4
chr1:171115625	preTSS_flank	FMO2	6	6	6	-0.62751	0.18228	76.673	28.304	8.4459	0.088239	-0.517759428497108	0.292759991554065	E3
chr1:171116263	preTSS_flank	FMO2	6	6	6	0.010192	0.98471	93.243	2.7762	8.4459	0.088239	-0.551189117772792	0.256944552921812	E3
chr1:171116323	preTSS_flank	FMO2	6	6	6	0.90227	0.013859	84.122	72.237	8.4459	0.088239	0.559946376041622	0.247863213642912	E3
chr1:171116559	preTSS_flank	FMO2	6	6	6	0.13865	0.79336	94.178	6.6574	8.4459	0.088239	-0.529418201055636	0.177228498433491	E5
chr1:171158191	gene_body	FMO2	6	6	6	0.33923	0.51067	78.572	101.58	8.4459	0.088239	0.30161728338065	0.56129358732299	E3
chr1:171158205	gene_body	FMO2	6	6	6	0.30031	0.56308	44.222	286.36	8.4459	0.088239	0.101128884385123	0.8488237985644	E3
chr1:171159389	gene_body	FMO2	6	6	6	-0.28354	0.58608	81.477	89.278	8.4459	0.088239	0.546848508441856	0.261492926209269	E4
chr1:171161386	gene_body	FMO2	6	6	6	0.88277	0.019807	43.883	211.01	8.4459	0.088239	-0.218345455733871	0.677686597601321	E3
chr1:171731910	preTSS_flank	METTL13	6	6	6	-0.19864	0.70595	80.078	76.986	6.436	0.014122	0.611787562298085	0.196809811077275	E5
chr1:171731910	preTSS_flank	VAMP4	6	6	6	0.64822	0.16386	80.078	76.986	6.7676	0.08783	NA	NA	E5
chr1:171741813	preTSS_flank	METTL13	6	6	6	0.3542	0.49092	88.473	93.249	6.436	0.014122	0.0765250387957095	0.885436510240823	E5
chr1:171741813	preTSS_flank	VAMP4	6	6	6	-0.41435	0.41404	88.473	93.249	6.7676	0.08783	NA	NA	E5
chr1:171749995	preTSS_2k	METTL13	6	6	6	-0.68975	0.12945	14.348	127.62	6.436	0.014122	-0.454255952366192	0.36548358188937	E3
chr1:171785402	preTSS_flank	DNM3	6	6	6	-0.27823	0.59343	89.107	44.72	5.6712	0.01981	-0.476387015096873	0.339476204825967	E4
chr1:171785402	postTSS_flank	METTL13	6	6	6	-0.51643	0.29422	89.107	44.72	6.436	0.014122	-0.189930469201853	0.718530032482175	E4
chr1:173634969	preTSS_flank	KLHL20	6	6	6	-0.42013	0.40689	93.427	66.714	7.1122	0.0046552	0.48924406318788	0.32468657436805	E5
chr1:173637522	preTSS_flank	KLHL20	6	6	6	-0.62348	0.18596	59.195	148.33	7.1122	0.0046552	0.59523833004452	0.212591555326085	E7
chr1:173674525	preTSS_flank	KLHL20	6	6	6	-0.37947	0.45811	87.632	99.698	7.1122	0.0046552	0.617554673684108	0.191427568056368	E5
chr1:173792923	postTSS_2k	CENPL	6	6	6	-0.59294	0.21482	2.4933	4.4821	5.0772	0.094451	NA	NA	E2
chr1:173792923	preTSS_2k	DARS2	6	6	6	0.24046	0.64627	2.4933	4.4821	6.4018	0.021619	NA	NA	E2
chr1:173792923	preTSS_flank	ZBTB37	6	6	6	-0.82401	0.043733	2.4933	4.4821	6.2358	0.006564	0.188936310016364	0.719967758020461	E2
chr1:173844070	gene_body	ZBTB37	6	6	6	-0.50191	0.31036	96.208	9.8805	6.2358	0.006564	0.183038670925331	0.728508180098458	E1
chr1:173866056	preTSS_flank	GAS5	6	6	6	0.32361	0.53153	94.743	25.021	7.0305	0.17007	NA	NA	E1
chr1:173866056	postTSS_flank	ZBTB37	6	6	6	-0.16584	0.75352	94.743	25.021	6.2358	0.006564	0.0457307509682411	0.93145169194361	E1
chr1:180131637	gene_body	QSOX1	6	6	6	-0.31699	0.54044	93.205	22.416	6.4752	0.14041	0.477880860845991	0.337745562821668	E1
chr1:180598825	preTSS_flank	XPR1	6	6	6	-0.26123	0.61707	94.288	39.884	7.316	0.051938	-0.577870380266707	0.22967976434709	E1
chr1:181040591	preTSS_flank	IER5	6	6	6	-0.27701	0.59512	85.46	52.976	7.0133	0.36289	0.167707588420811	0.750797075366807	E5
chr1:181040591	postTSS_flank	MR1	6	6	6	0.45425	0.36549	85.46	52.976	5.4903	0.058984	0.0298621370868452	0.955220109108768	E5
chr1:181095554	postTSS_flank	IER5	6	6	6	0.17422	0.74131	94.968	46.523	7.0133	0.36289	0.160374784716135	0.76150024839648	E1
chr1:181096172	postTSS_flank	IER5	6	6	6	0.21069	0.68865	72.853	121.4	7.0133	0.36289	-0.211693865603257	0.687202657026689	E2
chr1:181096196	postTSS_flank	IER5	6	6	6	-0.40972	0.41981	55.087	286.19	7.0133	0.36289	-0.534577004914743	0.274518216024813	E2
chr1:182759581	preTSS_flank	DHX9	6	6	6	0.01892	0.97162	96.44	21.787	8.4207	0.030495	-0.427230801841324	0.39814419566666	E3
chr1:182766502	preTSS_flank	DHX9	6	6	6	-0.11358	0.83036	91.345	117.97	8.4207	0.030495	-0.78777526500819	0.0627797764127835	E1
chr1:182971933	preTSS_flank	LAMC1	6	6	6	0.56788	0.23975	88.128	24.63	9.1407	0.04296	0.699166561087206	0.122138309830268	E3
chr1:182988981	preTSS_flank	LAMC1	6	6	6	0.20642	0.69477	70.698	109.9	9.1407	0.04296	-0.58102850339655	0.226533148565795	E3
chr1:185657258	preTSS_flank	HMCN1	6	6	6	0.37444	0.46459	15.285	71.2	8.4859	0.24387	0.858907219916411	0.0284563797252897	E5
chr1:185664214	preTSS_flank	HMCN1	6	6	6	0.20141	0.70197	57.898	83.176	8.4859	0.24387	0.335563292789363	0.515547731147881	E3
chr1:185692247	preTSS_flank	HMCN1	6	6	6	-0.49591	0.31711	93.935	17.329	8.4859	0.24387	0.226445286076024	0.666137841294352	E5
chr1:185728478	preTSS_flank	HMCN1	6	6	6	-0.046263	0.93066	51.673	144.1	8.4859	0.24387	-0.310682257888412	0.548970677247043	E5
chr1:18976210	gene_body	PAX7	6	6	6	-0.66996	0.14542	60.463	142.44	6.3664	0.31033	-0.735378317281929	0.0957719340787972	E8
chr1:18976502	gene_body	PAX7	6	6	6	0.28807	0.57985	63.89	90.906	6.3664	0.31033	0.246646289821302	0.637532853843067	E8
chr1:192756098	preTSS_flank	RGS2	6	6	6	-0.10654	0.84079	84.352	83.109	5.4755	0.52435	0.0394899035004466	0.940795936063274	E5
chr1:192779230	postTSS_2k	RGS2	6	6	6	-0.073606	0.88979	75.627	12.859	5.4755	0.52435	0.266185954718137	0.610151365841148	E2
chr1:193082903	preTSS_flank	CDC73	6	6	6	-0.036956	0.94459	91.273	22.948	7.7654	0.088973	0.378850406882825	0.458912140338623	E2
chr1:193132970	gene_body	CDC73	6	6	6	-0.47229	0.34424	96.492	40.628	7.7654	0.088973	-0.725222535493797	0.0417647537024345	E1
chr1:19965773	postTSS_flank	MINOS1	6	6	6	-0.33705	0.51357	78.103	56.304	6.7778	0.048961	-0.293283575328932	0.572688067848002	E5
chr1:19965773	preTSS_flank	NBL1	6	6	6	-0.31335	0.54535	78.103	56.304	2.3587	0.24251	0.423734244612152	0.402439525329568	E5
chr1:19965797	postTSS_flank	MINOS1	6	6	6	-0.07662	0.88529	79.918	59.231	6.7778	0.048961	-0.413989205324448	0.414492388839373	E5
chr1:19965797	preTSS_flank	NBL1	6	6	6	-0.54117	0.26749	79.918	59.231	2.3587	0.24251	0.293799730066885	0.571980548785397	E5
chr1:201543207	preTSS_flank	NAV1	6	6	6	-0.0082446	0.98763	37.548	368.25	6.7385	0.090212	0.621979399113837	0.187339870495338	E3
chr1:201547076	preTSS_flank	NAV1	6	6	6	0.016847	0.97473	78.398	55.426	6.7385	0.090212	0.286473286445426	0.582045063888029	E5
chr1:201562627	preTSS_flank	NAV1	6	6	6	-0.32952	0.52361	36.538	363.03	6.7385	0.090212	0.253336571381165	0.628124639833493	E3
chr1:201565167	preTSS_flank	NAV1	6	6	6	-0.5884	0.21926	65.332	40.832	6.7385	0.090212	0.450019964727123	0.370538617464231	E1
chr1:201569914	preTSS_flank	NAV1	6	6	6	0.47875	0.33675	93.405	11.667	6.7385	0.090212	0.0352381776092694	0.947164611722459	E3
chr1:201749174	preTSS_flank	IPO9	6	6	6	0.36427	0.47777	93.757	12.407	7.7643	0.0027414	-0.0216886093746671	0.967472187053125	E2
chr1:201749176	preTSS_flank	IPO9	6	6	6	-0.18038	0.73236	87.902	23.871	7.7643	0.0027414	-0.403594166347196	0.427479124436349	E2
chr1:201952744	postTSS_2k	RNPEP	6	6	6	-0.87323	0.023087	9.625	43.502	6.0934	0.017757	0.426701682744486	0.398793186539811	E3
chr1:201952744	postTSS_flank	TIMM17A	6	6	6	0.19423	0.71231	9.625	43.502	7.6501	0.0066085	-0.270188022719534	0.604580040526183	E3
chr1:201960136	gene_body	RNPEP	6	6	6	0.20235	0.70062	95.583	13.88	6.0934	0.017757	0.14596017465748	0.782614532985593	E2
chr1:201960136	postTSS_flank	TIMM17A	6	6	6	-0.58815	0.2195	95.583	13.88	7.6501	0.0066085	-0.502013753941627	0.310237572302465	E2
chr1:20201905	preTSS_flank	OTUD3	6	6	6	-0.34178	0.50729	83.302	224.49	6.7557	0.01381	-0.500038034320658	0.312457212474245	E8
chr1:203028695	gene_body	PPFIA4	6	6	6	0.45088	0.36951	84.777	69.212	6.8113	0.39136	0.198862038236611	0.705639052689566	E1
chr1:20399167	gene_body	PLA2G5	6	6	6	0.4478	0.37319	90.517	31.066	2.9649	0.92275	-0.913458369376382	0.0109101059729847	E1
chr1:20402744	gene_body	PLA2G5	6	6	6	-0.37152	0.46836	46.11	311.39	2.9649	0.92275	-0.150320110047416	0.776218161715227	E5
chr1:205428411	preTSS_flank	CDK18	6	6	6	-0.25029	0.63241	22.628	31.744	4.2957	0.18637	0.625372267509523	0.184230166677027	E8
chr1:205428438	preTSS_flank	CDK18	6	6	6	0.54963	0.25857	27.818	165.89	4.2957	0.18637	-0.41643827054195	0.411452130108115	E8
chr1:205447173	preTSS_flank	CDK18	6	6	6	-0.49462	0.31858	8.73	56.498	4.2957	0.18637	-0.243616167914029	0.641804916281784	E3
chr1:205455974	preTSS_flank	CDK18	6	6	6	0.40795	0.42203	72.317	84.839	4.2957	0.18637	0.467580406811223	0.349743277871389	E5
chr1:205455978	preTSS_flank	CDK18	6	6	6	0.0098506	0.98522	89.62	88.065	4.2957	0.18637	0.0221874606861488	0.966724270230199	E5
chr1:205456036	preTSS_flank	CDK18	6	6	6	-0.56559	0.24208	78.262	78.131	4.2957	0.18637	0.474108267922868	0.342122306256391	E5
chr1:205456043	preTSS_flank	CDK18	6	6	6	-0.76257	0.077867	69.81	145.98	4.2957	0.18637	0.328536121333871	0.524926252606249	E5
chr1:205456046	preTSS_flank	CDK18	6	6	6	0.2366	0.65172	73.663	215.13	4.2957	0.18637	0.0253749446626645	0.961945752314861	E5
chr1:205497922	gene_body	CDK18	6	6	6	0.17816	0.73559	9.7117	58.356	4.2957	0.18637	-0.0691126831754888	0.896496035778571	E3
chr1:207455411	preTSS_flank	CD55	6	6	6	0.23835	0.64924	67.882	46.464	7.5745	0.038598	-0.403107474937895	0.428090390422057	E3
chr1:207496959	gene_body	CD55	6	6	6	-0.86001	0.028026	92.44	21.212	7.5745	0.038598	-0.40335480314662	0.427779719736409	E2
chr1:207497041	gene_body	CD55	6	6	6	-0.95801	0.0026077	85.62	66.303	7.5745	0.038598	-0.228702366358902	0.662927563069021	E2
chr1:207534694	postTSS_flank	CD55	6	6	6	0.29635	0.56849	88.875	32.51	7.5745	0.038598	-0.0483482891742726	0.927534074681087	E1
chr1:207660377	preTSS_flank	CR1	6	6	6	-0.5227	0.28735	86.153	23.121	4.8709	0.21895	0.366315933780191	0.475103583981641	E5
chr1:207660377	gene_body	CR2	6	6	6	0.1499	0.77683	86.153	23.121	0.56726	0.48112	NA	NA	E5
chr1:207672697	gene_body	CR1	6	6	6	-0.41586	0.41217	20.905	50.185	4.8709	0.21895	-0.180009358303839	0.732902417381455	E5
chr1:207672697	postTSS_flank	CR2	6	6	6	-0.85528	0.029898	20.905	50.185	0.56726	0.48112	NA	NA	E5
chr1:209895405	preTSS_flank	TRAF3IP3	6	6	6	0.62897	0.18095	84.842	117.26	3.9422	0.22579	-0.560915339221692	0.24686627091135	E5
chr1:209895432	preTSS_flank	TRAF3IP3	6	6	6	0.29737	0.56709	71.505	139.91	3.9422	0.22579	0.097128099118818	0.854765998137303	E5
chr1:209914419	preTSS_flank	TRAF3IP3	6	6	6	0.45898	0.35988	92.015	12.361	3.9422	0.22579	0.00817628622342953	0.987735843963994	E1
chr1:209922103	preTSS_flank	TRAF3IP3	6	6	6	0.50509	0.30679	96.535	15.175	3.9422	0.22579	0.213853007162321	0.611083086122887	E4
chr1:209922109	preTSS_flank	TRAF3IP3	6	6	6	-0.26589	0.61056	86.217	76.661	3.9422	0.22579	0.208764674386622	0.61979069110773	E4
chr1:209922163	preTSS_flank	TRAF3IP3	6	6	6	0.58281	0.22476	22.297	26.381	3.9422	0.22579	-0.67662628461955	0.139948154477634	E4
chr1:209926463	preTSS_flank	TRAF3IP3	6	6	6	-0.22158	0.67307	93.845	29.761	3.9422	0.22579	-0.0068749566991342	0.987109862364654	E5
chr1:209931335	preTSS_2k	TRAF3IP3	6	6	6	0.49781	0.31497	85.222	19.02	3.9422	0.22579	0.734231108628751	0.0965636146093618	E1
chr1:209933737	postTSS_2k	TRAF3IP3	6	6	6	-0.7797	0.067451	46.318	153.62	3.9422	0.22579	0.293504530688075	0.480467126099352	E3
chr1:209964892	preTSS_flank	DIEXF	6	6	6	-0.024337	0.9635	60.86	47.545	6.5146	0.066302	-0.391084236408902	0.443281202268261	E8
chr1:209964892	postTSS_flank	TRAF3IP3	6	6	6	0.54248	0.2661	60.86	47.545	3.9422	0.22579	-0.137933840023319	0.794411386945051	E8
chr1:209970333	preTSS_flank	C1orf74	6	6	6	-0.26173	0.61637	94.067	11.278	4.7073	0.0070162	NA	NA	E5
chr1:209970333	preTSS_flank	DIEXF	6	6	6	-0.58107	0.22649	94.067	11.278	6.5146	0.066302	0.0830657022961425	0.875688019528046	E5
chr1:209970333	gene_body	IRF6	6	6	6	0.52125	0.28893	94.067	11.278	3.9269	0.20753	NA	NA	E5
chr1:209970333	postTSS_flank	TRAF3IP3	6	6	6	-0.20541	0.69622	94.067	11.278	3.9422	0.22579	0.578957820466321	0.228594329882065	E5
chr1:209999133	preTSS_flank	DIEXF	6	6	6	-0.83929	0.036664	78.58	207.72	6.5146	0.066302	-0.478533163714386	0.33699086338834	E5
chr1:209999141	preTSS_flank	DIEXF	6	6	6	-0.52585	0.28393	91.275	22.432	6.5146	0.066302	-0.704007818468545	0.118450916798894	E5
chr1:209999146	preTSS_flank	DIEXF	6	6	6	0.045102	0.93239	90.617	48.615	6.5146	0.066302	-0.767663962780317	0.0746992976699654	E5
chr1:210008688	gene_body	DIEXF	6	6	6	0.73653	0.094978	87.995	26.566	6.5146	0.066302	-0.0694637461283514	0.895971969459074	E1
chr1:210044821	postTSS_flank	DIEXF	6	6	6	-0.59963	0.20835	79.962	31.283	6.5146	0.066302	-0.510999101091994	0.300217411776992	E5
chr1:210046174	postTSS_flank	DIEXF	6	6	6	0.76418	0.076859	86.632	28.539	6.5146	0.066302	0.69295460307846	0.126941673285289	E5
chr1:211414026	preTSS_flank	RCOR3	6	6	6	-0.32718	0.52675	92.483	13.825	8.2535	0.019694	0.160254833107658	0.704627055148121	E7
chr1:211431076	preTSS_flank	RCOR3	6	6	6	0.29041	0.57663	28.158	73.242	8.2535	0.019694	0.04891427562334	0.92668710286846	E3
chr1:211476419	preTSS_flank	RCOR3	6	6	6	-0.68682	0.13177	95.37	14.718	8.2535	0.019694	-0.0204954363116858	0.969261150218777	E1
chr1:211476419	preTSS_flank	TRAF5	6	6	6	-0.40787	0.42212	95.37	14.718	5.8774	0.022247	0.163476989195125	0.756968955078783	E1
chr1:211479590	preTSS_flank	RCOR3	6	6	6	-0.51997	0.29033	88.205	31.852	8.2535	0.019694	-0.444713070040394	0.376905783424196	E1
chr1:211479590	preTSS_flank	TRAF5	6	6	6	0.61931	0.1898	88.205	31.852	5.8774	0.022247	0.144647723498347	0.784541644301925	E1
chr1:211582705	gene_body	LINC00467	6	6	6	0.45055	0.36991	94.368	34.18	4.2576	0.19453	0.290427254908767	0.576607595290426	E5
chr1:211582758	gene_body	LINC00467	6	6	6	-0.85488	0.030061	98.908	3.1806	4.2576	0.19453	-0.961228215145846	0.0022257350831575	E5
chr1:213010615	gene_body	C1orf227	6	6	6	0.060415	0.90949	88.643	40.371	0.39655	0.2503	NA	NA	E5
chr1:213010615	preTSS_flank	FLVCR1	6	6	6	-0.52703	0.28264	88.643	40.371	6.0294	0.045383	-0.225876672461088	0.666947135847446	E5
chr1:213010615	postTSS_flank	FLVCR1-AS1	6	6	6	-0.19835	0.70637	88.643	40.371	2.8601	0.15489	NA	NA	E5
chr1:213010615	preTSS_flank	NSL1	6	6	6	-0.61571	0.19314	88.643	40.371	7.6231	0.027025	NA	NA	E5
chr1:213010615	postTSS_flank	TATDN3	6	6	6	0.034643	0.94806	88.643	40.371	7.0521	0.033986	NA	NA	E5
chr1:213016946	preTSS_flank	FLVCR1	6	6	6	0.029544	0.9557	84.278	58.068	6.0294	0.045383	0.0697868439134109	0.895489672198534	E1
chr1:213020705	preTSS_flank	FLVCR1	6	6	6	0.86037	0.027884	85.738	664.15	6.0294	0.045383	-0.615435432319589	0.193398251052714	E5
chr1:213028790	preTSS_flank	FLVCR1	6	6	6	0.048546	0.92724	93.173	28.367	6.0294	0.045383	-0.454143844713084	0.365617052067961	E1
chr1:213028790	postTSS_flank	FLVCR1-AS1	6	6	6	0.11435	0.82923	93.173	28.367	2.8601	0.15489	NA	NA	E1
chr1:213047170	preTSS_flank	C1orf227	6	6	6	0.66132	0.15263	84.348	94.447	0.39655	0.2503	NA	NA	E1
chr1:213047170	gene_body	FLVCR1	6	6	6	-0.047208	0.92924	84.348	94.447	6.0294	0.045383	0.596394676297671	0.211472785845688	E1
chr1:213047170	preTSS_flank	FLVCR1-AS1	6	6	6	-0.047595	0.92866	84.348	94.447	2.8601	0.15489	NA	NA	E1
chr1:213050104	gene_body	FLVCR1	6	6	6	0.23762	0.65027	90.915	78.527	6.0294	0.045383	-0.374150592333738	0.361189130538042	E1
chr1:213050104	preTSS_flank	FLVCR1-AS1	6	6	6	-0.53432	0.27479	90.915	78.527	2.8601	0.15489	NA	NA	E1
chr1:213051571	gene_body	FLVCR1	6	6	6	-0.099724	0.85091	92.528	31.438	6.0294	0.045383	0.364109401012106	0.477971919812091	E1
chr1:213051573	gene_body	FLVCR1	6	6	6	0.4803	0.33495	94.102	29.96	6.0294	0.045383	0.264177314702639	0.612952449587542	E1
chr1:213053575	gene_body	FLVCR1	6	6	6	-0.048465	0.92736	69.193	132.9	6.0294	0.045383	0.0958094543869602	0.856725557541845	E1
chr1:213064578	gene_body	FLVCR1	6	6	6	0.44824	0.37267	92.413	6.8423	6.0294	0.045383	0.818475402622083	0.0464360443881362	E1
chr1:214129206	preTSS_flank	PROX1	6	6	6	-0.070036	0.89512	90.408	13.551	5.8092	0.16436	0.0145682021484774	0.978149242700366	E5
chr1:214172103	gene_body	PROX1	6	6	6	-0.44983	0.37076	70.603	75.43	5.8092	0.16436	0.195057587852449	0.711124341358591	E5
chr1:214172118	gene_body	PROX1	6	6	6	0.072137	0.89198	83.753	45.59	5.8092	0.16436	0.0651944074212064	0.902346937113835	E5
chr1:214491505	gene_body	SMYD2	6	6	6	-0.69189	0.12778	74.827	189.77	7.6103	0.15054	-0.515806026491461	0.294907567465734	E2
chr1:214491507	gene_body	SMYD2	6	6	6	-0.8095	0.050976	67.727	261.03	7.6103	0.15054	-0.201256259795812	0.70219146034194	E2
chr1:214491555	gene_body	SMYD2	6	6	6	-0.76894	0.073913	80.952	175.27	7.6103	0.15054	-0.718545220654175	0.107677216753569	E2
chr1:214491561	gene_body	SMYD2	6	6	6	-0.32053	0.53567	79.49	164.41	7.6103	0.15054	-0.450621060211907	0.369819817199438	E2
chr1:214502351	gene_body	SMYD2	6	6	6	0.45769	0.36141	2.835	14.514	7.6103	0.15054	0.229282639192928	0.662102795985239	E2
chr1:214503448	gene_body	SMYD2	6	6	6	-0.24193	0.64419	93.102	21.896	7.6103	0.15054	-0.583333664567074	0.224247357401892	E1
chr1:214503507	gene_body	SMYD2	6	6	6	-0.42526	0.40057	90.742	11.449	7.6103	0.15054	-0.405174985741966	0.425495655545875	E1
chr1:2184396	gene_body	SKI	6	6	6	-0.09311	0.86074	90.948	45.262	6.0742	0.023069	0.299437593306761	0.564267827382906	E2
chr1:2192661	preTSS_flank	C1orf86	6	6	6	0.33243	0.51972	97.05	7.8938	5.1298	0.02418	NA	NA	E3
chr1:2192661	gene_body	SKI	6	6	6	-0.024886	0.96268	97.05	7.8938	6.0742	0.023069	0.604431576535623	0.203763405024912	E3
chr1:219379692	gene_body	LYPLAL1	6	6	6	0.70721	0.11604	92.367	4.7507	7.2326	0.042611	0.382928820457351	0.453682053840616	E5
chr1:219394076	postTSS_flank	LYPLAL1	6	6	6	0.5577	0.25019	96.122	21.692	7.2326	0.042611	0.614661698215089	0.19411981444748	E1
chr1:220824139	preTSS_flank	C1orf115	6	6	6	0.12965	0.80661	89.118	30.603	6.7112	0.13675	0.182015449374625	0.729991877620852	E1
chr1:220897491	postTSS_flank	C1orf115	6	6	6	0.53647	0.2725	74.443	54.398	6.7112	0.13675	0.845731762553859	0.0338623427177929	E5
chr1:220897491	preTSS_flank	MARC2	6	6	6	-0.099105	0.85183	74.443	54.398	6.5437	0.040557	0.424393126491569	0.401628932648055	E5
chr1:220916569	preTSS_flank	MARC1	6	6	6	-0.17662	0.73782	95.023	3.2223	5.756	0.083335	-0.336741773624989	0.513979759994307	E1
chr1:220916569	preTSS_flank	MARC2	6	6	6	-0.065739	0.90153	95.023	3.2223	6.5437	0.040557	-0.359251078813473	0.484306094167891	E1
chr1:220922962	preTSS_flank	MARC1	6	6	6	-0.095633	0.85699	94.832	20.816	5.756	0.083335	0.0919034072708981	0.862533008039475	E2
chr1:220922962	postTSS_2k	MARC2	6	6	6	0.46632	0.35122	94.832	20.816	6.5437	0.040557	-0.503158188617793	0.308954534171624	E2
chr1:220934116	preTSS_flank	MARC1	6	6	6	0.033666	0.94952	95.518	17.267	5.756	0.083335	-0.411567336262932	0.417506212143336	E1
chr1:220934116	gene_body	MARC2	6	6	6	-0.1871	0.72262	95.518	17.267	6.5437	0.040557	-0.405505727250054	0.425081054932108	E1
chr1:220941320	preTSS_flank	MARC1	6	6	6	-0.43718	0.386	73.41	105.49	5.756	0.083335	0.452549060840344	0.367517580206308	E2
chr1:220941320	gene_body	MARC2	6	6	6	0.32176	0.53402	73.41	105.49	6.5437	0.040557	-0.874220501018341	0.022735777373415	E2
chr1:220972324	gene_body	MARC1	6	6	6	0.43907	0.38372	92.073	25.806	5.756	0.083335	-0.400267963131238	0.325805575263218	E1
chr1:220975394	gene_body	MARC1	6	6	6	-0.090027	0.86532	77.187	171.59	5.756	0.083335	-0.154787952677089	0.769672377278346	E1
chr1:220979211	gene_body	MARC1	6	6	6	-0.42726	0.3981	93.485	39.391	5.756	0.083335	0.182226663029576	0.729685565466429	E1
chr1:222756581	preTSS_flank	HHIPL2	6	6	6	0.28365	0.58593	85.215	65.119	0.6757	0.19323	NA	NA	E2
chr1:222756581	preTSS_flank	MIA3	6	6	6	0.44397	0.3778	85.215	65.119	8.1292	0.005242	0.289901179917481	0.577330268217839	E2
chr1:222756581	gene_body	TAF1A	6	6	6	0.49459	0.31861	85.215	65.119	4.8029	0.055399	NA	NA	E2
chr1:222758242	preTSS_flank	MIA3	6	6	6	-0.65821	0.15526	93.717	14.255	8.1292	0.005242	0.0111964159544155	0.983206077858219	E1
chr1:222761255	preTSS_flank	MIA3	6	6	6	0.42072	0.40616	94.578	43.107	8.1292	0.005242	-0.0422420610286827	0.936674596648943	E1
chr1:222761287	preTSS_flank	MIA3	6	6	6	0.95488	0.0030084	94.025	24.815	8.1292	0.005242	0.657003820010147	0.1562934398545	E1
chr1:222764746	preTSS_flank	MIA3	6	6	6	-0.53685	0.27209	90.417	32.097	8.1292	0.005242	-0.664554853746781	0.149912447292779	E5
chr1:222764777	preTSS_flank	MIA3	6	6	6	-0.20295	0.69976	94.21	18.454	8.1292	0.005242	-0.436963662702703	0.386270824365453	E5
chr1:222764813	preTSS_flank	MIA3	6	6	6	-0.61875	0.19032	76.617	16.234	8.1292	0.005242	0.198279777294031	0.70647800590123	E5
chr1:222797599	preTSS_flank	MIA3	6	6	6	-0.38971	0.44503	89.8	31.346	8.1292	0.005242	-0.421190624087041	0.405573996925777	E1
chr1:222797599	preTSS_flank	TAF1A	6	6	6	-0.15948	0.76281	89.8	31.346	4.8029	0.055399	NA	NA	E1
chr1:223020414	gene_body	DISP1	6	6	6	0.72098	0.10591	95.085	50.788	6.5173	0.0090823	0.383742312418477	0.452641125241762	E1
chr1:223029426	gene_body	DISP1	6	6	6	0.28981	0.57746	34.638	83.857	6.5173	0.0090823	-0.29037759364971	0.485373312014149	E5
chr1:223080286	gene_body	DISP1	6	6	6	-0.70092	0.1208	94.863	19.81	6.5173	0.0090823	-0.254083103318531	0.543701014034054	E1
chr1:224373621	gene_body	DEGS1	6	6	6	-0.60463	0.20357	70.742	115.58	6.8504	0.013937	0.388509497853234	0.446556493133756	E2
chr1:224400589	postTSS_flank	DEGS1	6	6	6	0.046642	0.93009	28.227	125.59	6.8504	0.013937	-0.472244857631934	0.344291605551772	E2
chr1:224400635	postTSS_flank	DEGS1	6	6	6	-0.64086	0.17031	44.41	129.91	6.8504	0.013937	0.0666906679572536	0.900112306278485	E3
chr1:224400638	postTSS_flank	DEGS1	6	6	6	0.033109	0.95036	61.482	168.34	6.8504	0.013937	0.0686702285871463	0.897156567794345	E3
chr1:224400659	postTSS_flank	DEGS1	6	6	6	0.22955	0.66173	53.303	92.787	6.8504	0.013937	0.0280888835916093	0.957877755471853	E3
chr1:224602277	preTSS_flank	CNIH3	6	6	6	-0.65314	0.1596	96.287	10.088	3.524	0.63892	-0.414763771628016	0.413530038142231	E1
chr1:224625521	preTSS_flank	CNIH3	6	6	6	-0.11625	0.82641	88.508	14.668	3.524	0.63892	0.145027112756296	0.783984498594002	E1
chr1:224629471	preTSS_flank	CNIH3	6	6	6	-0.45078	0.36963	90.593	39.702	3.524	0.63892	-0.770068965011437	0.0732243920093099	E1
chr1:225954387	preTSS_flank	EPHX1	6	6	6	0.063005	0.90562	55.615	60.361	6.5726	0.050004	-0.116804492318369	0.825590060269911	E3
chr1:225954387	preTSS_flank	SRP9	6	6	6	-0.62021	0.18897	55.615	60.361	8.7953	0.037992	0.231910291901835	0.658370906274418	E3
chr1:226717941	preTSS_flank	C1orf95	6	6	6	-1.1866e-05	0.99998	68.003	214.15	5.8434	0.13249	0.603887327681546	0.204281794981888	E3
chr1:226778774	gene_body	C1orf95	6	6	6	0.49566	0.3174	91.538	41.838	5.8434	0.13249	-0.00458772244309243	0.993118464614711	E1
chr1:227130395	preTSS_flank	ADCK3	6	6	6	0.64085	0.17032	30.423	93.653	10.024	0.14668	0.411063544068588	0.418134052777994	E2
chr1:22732705	preTSS_flank	ZBTB40	6	6	6	0.52966	0.2798	69.657	104.17	7.3755	0.012326	-0.0554851741731936	0.916857647195127	E8
chr1:2273570	preTSS_flank	RER1	6	6	6	-0.59141	0.21631	85.937	120.91	7.549	0.0047545	-0.538566378737182	0.27025702924927	E5
chr1:228377953	postTSS_flank	IBA57	6	6	6	0.12717	0.81028	85.305	97.649	6.4296	0.014698	0.351423416611571	0.494564993037318	E2
chr1:228377953	preTSS_flank	OBSCN	6	6	6	-0.1985	0.70616	85.305	97.649	10.959	0.19118	0.185233144286282	0.725328080205572	E2
chr1:228389172	postTSS_flank	IBA57	6	6	6	-0.20459	0.6974	93.055	112.25	6.4296	0.014698	0.470904206654272	0.345855375663841	E1
chr1:228389172	preTSS_flank	OBSCN	6	6	6	-0.36949	0.47099	93.055	112.25	10.959	0.19118	0.240021319475942	0.646881862952441	E1
chr1:228389183	postTSS_flank	IBA57	6	6	6	-0.66569	0.14896	92.057	23.91	6.4296	0.014698	0.447820726691802	0.373172656251697	E1
chr1:228389183	preTSS_flank	OBSCN	6	6	6	-0.68295	0.13484	92.057	23.91	10.959	0.19118	0.0180661679070899	0.972903696415324	E1
chr1:228411233	preTSS_flank	OBSCN	6	6	6	0.1114	0.83359	80.462	117.09	10.959	0.19118	0.771754225297216	0.0721988393102837	E2
chr1:228824980	preTSS_flank	RHOU	6	6	6	0.4882	0.32588	83.702	43.129	7.4911	0.21371	0.160897628615517	0.760736219754098	E5
chr1:229732306	preTSS_flank	URB2	6	6	6	0.53418	0.27494	85.952	36.344	6.6074	0.075679	-0.48294725945183	0.331899950652812	E2
chr1:229732323	preTSS_flank	URB2	6	6	6	0.42194	0.40465	85.123	102.22	6.6074	0.075679	-0.533948059466138	0.275192348229365	E2
chr1:229739451	preTSS_flank	URB2	6	6	6	0.51902	0.29138	97.248	9.7792	6.6074	0.075679	0.231623560461259	0.658777900372781	E1
chr1:229758551	preTSS_flank	URB2	6	6	6	-0.45213	0.36802	72.578	44.735	6.6074	0.075679	-0.144042420520511	0.733632987883715	E2
chr1:229758564	preTSS_flank	URB2	6	6	6	-0.56106	0.24672	95.583	30.27	6.6074	0.075679	-0.672369434649007	0.0677325316047265	E2
chr1:229760094	postTSS_2k	TAF5L	6	6	6	0.50715	0.3045	98.697	4.8058	6.5583	0.017431	NA	NA	E2
chr1:229760094	preTSS_2k	URB2	6	6	6	0.42195	0.40464	98.697	4.8058	6.6074	0.075679	0.0998748676416098	0.783690013384459	E2
chr1:229760122	postTSS_2k	TAF5L	6	6	6	0.080159	0.88002	94.4	18.584	6.5583	0.017431	NA	NA	E2
chr1:229760122	preTSS_2k	URB2	6	6	6	0.024358	0.96347	94.4	18.584	6.6074	0.075679	-0.492902294707721	0.214587840186623	E2
chr1:229766848	preTSS_flank	TAF5L	6	6	6	0.5676	0.24003	94.023	26.591	6.5583	0.017431	NA	NA	E2
chr1:229766848	gene_body	URB2	6	6	6	0.13906	0.79275	94.023	26.591	6.6074	0.075679	0.422833911829953	0.403548056270372	E2
chr1:229780755	gene_body	URB2	6	6	6	0.12591	0.81213	93.658	21.292	6.6074	0.075679	0.436771184138694	0.386504439501458	E2
chr1:229780761	gene_body	URB2	6	6	6	0.34015	0.50946	97.133	21.213	6.6074	0.075679	0.377125577019574	0.461129732093654	E2
chr1:229781547	gene_body	URB2	6	6	6	-0.15821	0.76467	89.455	24.544	6.6074	0.075679	0.0825694976407465	0.876427221476727	E1
chr1:229795038	gene_body	URB2	6	6	6	-0.44667	0.37455	75.235	207.32	6.6074	0.075679	-0.126048922232097	0.811927970138298	E1
chr1:229795065	gene_body	URB2	6	6	6	-0.18071	0.73189	95.345	13.464	6.6074	0.075679	0.500539116594111	0.311893711894998	E1
chr1:229796889	postTSS_flank	URB2	6	6	6	-0.83957	0.036541	20.167	138.57	6.6074	0.075679	-0.115640104852205	0.827313049111987	E2
chr1:229796906	postTSS_flank	URB2	6	6	6	0.27722	0.59482	74.688	171.03	6.6074	0.075679	0.193292716708292	0.713671833362352	E2
chr1:229796997	postTSS_flank	URB2	6	6	6	-0.60679	0.20152	26.09	88.999	6.6074	0.075679	-0.602906323362196	0.205217543890672	E2
chr1:229797033	postTSS_flank	URB2	6	6	6	-0.6613	0.15265	45.518	333.79	6.6074	0.075679	-0.53384256207254	0.172959393915764	E2
chr1:230151874	preTSS_flank	GALNT2	6	6	6	0.5116	0.29955	84.105	90.932	7.7412	0.042012	-0.310753125190289	0.548874639171194	E1
chr1:230151926	preTSS_flank	GALNT2	6	6	6	0.45292	0.36708	73.763	13.86	7.7412	0.042012	0.554793385716111	0.253191430913208	E1
chr1:230181938	preTSS_flank	GALNT2	6	6	6	-0.86294	0.026889	91.305	36.519	7.7412	0.042012	-0.30119742931831	0.561866155065604	E5
chr1:230194539	preTSS_flank	GALNT2	6	6	6	0.16497	0.7548	44.702	59.541	7.7412	0.042012	0.303421754242167	0.558834594272021	E5
chr1:230211744	preTSS_flank	GALNT2	6	6	6	0.12003	0.82081	88.428	48.02	7.7412	0.042012	0.338019268776111	0.512281635037166	E2
chr1:230779252	preTSS_flank	COG2	6	6	6	-0.40006	0.43192	81.347	52.432	7.22	0.0034744	-0.28472081886043	0.494298256249394	E3
chr1:230815521	postTSS_2k	COG2	6	6	6	-0.1716	0.74513	90.978	36.345	7.22	0.0034744	-0.262315934241637	0.615551032365513	E1
chr1:230816450	gene_body	COG2	6	6	6	0.39019	0.44442	79.6	19.915	7.22	0.0034744	0.245272295141241	0.63946916382017	E1
chr1:230817428	gene_body	COG2	6	6	6	-0.68229	0.13538	11.067	103.79	7.22	0.0034744	0.193647791063418	0.713159157878601	E2
chr1:230820558	gene_body	COG2	6	6	6	0.58218	0.22539	83.882	86.945	7.22	0.0034744	0.0278262332567297	0.947852738677215	E1
chr1:230822605	gene_body	COG2	6	6	6	0.7865	0.063506	96.468	21.244	7.22	0.0034744	0.205670428867385	0.695844319722842	E1
chr1:231519253	gene_body	EGLN1	6	6	6	0.1435	0.78622	6.8933	23.293	9.0698	0.073644	NA	NA	E3
chr1:231519253	preTSS_flank	EXOC8	6	6	6	-0.88972	0.017571	6.8933	23.293	7.5397	0.059046	NA	NA	E3
chr1:231521124	gene_body	EGLN1	6	6	6	-0.014274	0.97859	89.623	48.132	9.0698	0.073644	NA	NA	E2
chr1:231731323	preTSS_flank	DISC1	6	6	6	-0.14203	0.78838	81.437	57.056	3.8835	0.14831	0.302764864599971	0.559729410403326	E4
chr1:231731360	preTSS_flank	DISC1	6	6	6	0.34968	0.49686	87.955	30.457	3.8835	0.14831	0.1033074229626	0.807672345131218	E4
chr1:231731506	preTSS_flank	DISC1	6	6	6	-0.19274	0.71447	71.857	405.39	3.8835	0.14831	0.487587511050977	0.32657864628373	E3
chr1:231733782	preTSS_flank	DISC1	6	6	6	-0.45257	0.36749	86.1	119.35	3.8835	0.14831	-0.753352652302802	0.0837499860808034	E4
chr1:231736232	preTSS_flank	DISC1	6	6	6	-0.90721	0.012515	16.382	82.761	3.8835	0.14831	0.343807716022133	0.504608105866172	E3
chr1:231736250	preTSS_flank	DISC1	6	6	6	0.46303	0.35509	8.96	14.693	3.8835	0.14831	0.573452703003344	0.234110333473888	E3
chr1:231736627	preTSS_flank	DISC1	6	6	6	-0.082321	0.8768	33.443	151.89	3.8835	0.14831	-0.510908918067648	0.195693492900214	E3
chr1:231738191	preTSS_flank	DISC1	6	6	6	0.048278	0.92764	57.363	154.61	3.8835	0.14831	-0.0869514723198933	0.869901492368406	E3
chr1:231748479	preTSS_flank	DISC1	6	6	6	-0.026058	0.96092	92.947	35.548	3.8835	0.14831	0.205547668691566	0.696020675441786	E5
chr1:231748492	preTSS_flank	DISC1	6	6	6	-0.90007	0.014481	90.877	61.507	3.8835	0.14831	0.169098643996991	0.68893227707944	E5
chr1:231748502	preTSS_flank	DISC1	6	6	6	-0.68996	0.12929	86.912	73.2	3.8835	0.14831	-0.124326410774639	0.769278991176824	E5
chr1:231748508	preTSS_flank	DISC1	6	6	6	-0.73618	0.095217	80.052	30.231	3.8835	0.14831	0.0444044140025186	0.916851102121074	E5
chr1:231769431	gene_body	DISC1	6	6	6	0.44477	0.37684	91.395	7.2954	3.8835	0.14831	0.364184335723428	0.477874422589901	E5
chr1:231769464	gene_body	DISC1	6	6	6	-0.62598	0.18368	71.185	215.31	3.8835	0.14831	-0.850750840091561	0.0317506818186098	E5
chr1:231773381	gene_body	DISC1	6	6	6	-0.42906	0.3959	97.638	16.785	3.8835	0.14831	-0.526294854593717	0.283445943501652	E6
chr1:235451171	gene_body	ARID4B	6	6	6	-0.74997	0.085959	90.145	42.235	7.8295	0.014037	NA	NA	E3
chr1:235451171	preTSS_flank	GGPS1	6	6	6	0.064046	0.90406	90.145	42.235	6.9104	0.028911	-0.247428193551544	0.636431574633588	E3
chr1:2361320	postTSS_flank	RER1	6	6	6	0.46511	0.35264	68.748	166.7	7.549	0.0047545	-0.0798854316411859	0.880426754256334	E7
chr1:2361618	postTSS_flank	RER1	6	6	6	-0.040076	0.93992	91.542	22.633	7.549	0.0047545	-0.625148106433326	0.184434954529458	E7
chr1:236295069	preTSS_flank	GPR137B	6	6	6	0.64701	0.16492	72.303	28.804	4.6823	0.18188	-0.277366355624001	0.594619654006526	E5
chr1:236729418	postTSS_flank	LGALS8	6	6	6	-0.50707	0.30459	96.985	15.11	6.754	0.074554	0.343883502525505	0.504507866446216	E1
chr1:236729467	postTSS_flank	HEATR1	6	6	6	-0.53207	0.27721	92.63	28.852	7.6202	0.08864	NA	NA	E1
chr1:236729467	postTSS_flank	LGALS8	6	6	6	0.23668	0.65161	92.63	28.852	6.754	0.074554	-0.835591085032359	0.0383234265475963	E1
chr1:236830936	preTSS_flank	ACTN2	6	6	6	-0.78236	0.065899	91.92	49.001	10.875	0.063743	0.255048094846149	0.625723237166655	E5
chr1:236830951	preTSS_flank	ACTN2	6	6	6	-0.0044176	0.99337	94.997	24.834	10.875	0.063743	-0.299555571714615	0.564106733448085	E5
chr1:236830968	preTSS_flank	ACTN2	6	6	6	-0.22186	0.67267	91.32	81.826	10.875	0.063743	-0.244934358952762	0.63994561549839	E5
chr1:236989051	gene_body	MTR	6	6	6	-0.36054	0.48262	95.638	19.755	9.0781	0.085176	-0.243425464881685	0.561287239875553	E1
chr1:236989076	gene_body	MTR	6	6	6	-0.21631	0.6806	97.05	15.495	9.0781	0.085176	0.304564030003517	0.463273649262029	E1
chr1:245028897	postTSS_flank	COX20	6	6	6	-0.38011	0.4573	59.08	164.05	6.9791	0.022031	-0.0045105074108359	0.993234284766155	E3
chr1:245028897	preTSS_2k	HNRNPU	6	6	6	0.058519	0.91232	59.08	164.05	9.6982	0.044265	NA	NA	E3
chr1:245028897	preTSS_flank	HNRNPU-AS1	6	6	6	0.55218	0.25591	59.08	164.05	8.5396	0.09442	NA	NA	E3
chr1:246845989	preTSS_flank	SCCPDH	6	6	6	-0.73764	0.094219	52.248	87.284	7.7105	0.014282	-0.0437074346131862	0.934480596107054	E2
chr1:246845996	preTSS_flank	SCCPDH	6	6	6	-0.51966	0.29067	67.557	227.59	7.7105	0.014282	-0.345343149809539	0.502578413851567	E2
chr1:247608149	gene_body	NLRP3	6	6	6	-0.6736	0.14242	34.738	310.51	4.3564	0.0175	0.389876696008066	0.339681575419895	E6
chr1:247608177	gene_body	NLRP3	6	6	6	-0.31796	0.53913	54.423	204.52	4.3564	0.0175	-0.0798496051519781	0.850917170351998	E6
chr1:247612198	gene_body	NLRP3	6	6	6	-0.87125	0.023798	84.06	94.27	4.3564	0.0175	-0.326491099964105	0.527664744259359	E3
chr1:2507417	postTSS_flank	TNFRSF14	6	6	6	0.66005	0.1537	32.297	212.31	5.486	0.053443	0.274079167958652	0.599175578058735	E3
chr1:2513007	postTSS_flank	TNFRSF14	6	6	6	-0.12796	0.80911	47.153	85.805	5.486	0.053443	-0.479743376716882	0.335592293325548	E3
chr1:2513014	preTSS_flank	FAM213B	6	6	6	-0.59911	0.20886	33.057	138.94	4.0428	0.22416	NA	NA	E3
chr1:2513014	postTSS_flank	TNFRSF14	6	6	6	-0.25765	0.62208	33.057	138.94	5.486	0.053443	-0.217005026662984	0.679601971564548	E3
chr1:2513058	preTSS_flank	FAM213B	6	6	6	-0.20409	0.69811	52.992	138.22	4.0428	0.22416	NA	NA	E3
chr1:2513058	postTSS_flank	TNFRSF14	6	6	6	0.0064627	0.99031	52.992	138.22	5.486	0.053443	-0.0282787066246261	0.957593247095326	E3
chr1:2533240	postTSS_flank	FAM213B	6	6	6	-0.513	0.298	72.327	171.93	4.0428	0.22416	NA	NA	E7
chr1:2533240	gene_body	MMEL1	6	6	6	-0.82451	0.043495	72.327	171.93	0.89855	0.67738	NA	NA	E7
chr1:2533240	postTSS_flank	TNFRSF14	6	6	6	-0.4854	0.32908	72.327	171.93	5.486	0.053443	0.262754004591936	0.614939217592753	E7
chr1:2533254	postTSS_flank	FAM213B	6	6	6	0.74304	0.090558	90.167	20.928	4.0428	0.22416	NA	NA	E7
chr1:2533254	gene_body	MMEL1	6	6	6	0.24125	0.64514	90.167	20.928	0.89855	0.67738	NA	NA	E7
chr1:2533254	postTSS_flank	TNFRSF14	6	6	6	0.14491	0.78415	90.167	20.928	5.486	0.053443	0.229663999907993	0.661560877460884	E7
chr1:2533550	postTSS_flank	TNFRSF14	6	6	6	0.29456	0.57094	90.135	52.442	5.486	0.053443	0.0655832754893836	0.901766129044061	E7
chr1:25770207	preTSS_flank	RHCE	6	6	6	-0.30211	0.56062	93.825	11.338	3.1633	0.15033	NA	NA	E2
chr1:25770207	gene_body	TMEM57	6	6	6	-0.17662	0.73782	93.825	11.338	8.0027	0.034575	-0.35126899751758	0.49476802847547	E2
chr1:26376017	postTSS_flank	EXTL1	6	6	6	-0.5398	0.26895	72.058	448.33	5.7381	1.0907	-0.278055017332993	0.593666329202159	E2
chr1:26376034	postTSS_flank	EXTL1	6	6	6	0.12132	0.81891	60.628	137.93	5.7381	1.0907	-0.515505678646686	0.295238295059892	E2
chr1:26376040	postTSS_flank	EXTL1	6	6	6	-0.55388	0.25414	80.992	63.208	5.7381	1.0907	-0.691960958866572	0.127717464192265	E2
chr1:31910875	postTSS_flank	SERINC2	6	6	6	-0.26299	0.61461	85.033	85.66	6.0101	0.14955	0.542385837920831	0.266201426115978	E5
chr1:33324073	gene_body	S100PBP	6	6	6	-0.14767	0.7801	97.132	29.886	6.7673	0.010508	-0.409434287131995	0.420166621530913	E2
chr1:33324073	preTSS_flank	YARS	6	6	6	0.22368	0.67007	97.132	29.886	6.7875	0.032767	NA	NA	E2
chr1:3781822	gene_body	DFFB	6	6	6	-0.60349	0.20466	95.463	30.303	5.0367	0.01708	-0.704207295441305	0.118300042626452	E1
chr1:3781857	gene_body	DFFB	6	6	6	-0.57342	0.23414	93.227	57.446	5.0367	0.01708	-0.071604083701891	0.892777436699969	E1
chr1:3806624	postTSS_flank	DFFB	6	6	6	0.66238	0.15174	92.23	18.647	5.0367	0.01708	0.416017924337178	0.305294190805812	E1
chr1:3812684	postTSS_flank	DFFB	6	6	6	0.53692	0.27201	97.622	7.467	5.0367	0.01708	0.0291217635545116	0.956329703418806	E2
chr1:3817609	postTSS_flank	DFFB	6	6	6	0.29212	0.57429	0.83333	4.1667	5.0367	0.01708	-0.301901540168191	0.560906028243021	E4
chr1:3817611	postTSS_flank	DFFB	6	6	6	0.29212	0.57429	0.79333	3.7763	5.0367	0.01708	-0.469728308899203	0.347229063835237	E4
chr1:39363525	preTSS_flank	GJA9	6	6	6	nan	1	98.71	4.0298	0	0	NA	NA	E1
chr1:39363525	preTSS_flank	MYCBP	6	6	6	nan	1	98.71	4.0298	0	0	NA	NA	E1
chr1:39363525	preTSS_flank	RRAGC	6	6	6	-0.13103	0.80458	98.71	4.0298	5.6656	0.031936	NA	NA	E1
chr1:39458667	postTSS_2k	AKIRIN1	6	6	6	0.48766	0.3265	45.19	74.752	6.924	0.023179	-0.28467078765244	0.584528316926883	E2
chr1:39458667	preTSS_flank	NDUFS5	6	6	6	-0.04623	0.9307	45.19	74.752	8.4398	0.050332	-0.429147384646568	0.395796418736615	E2
chr1:40214403	gene_body	PPIE	6	6	6	-0.22801	0.66391	96.055	15.737	6.8426	0.0089254	-0.767856986867424	0.0745804303921134	E1
chr1:42877868	preTSS_flank	PPCS	6	6	6	0.58727	0.22037	85.112	26.204	6.6703	0.014457	-0.279468739450305	0.591710533048791	E5
chr1:42915524	preTSS_flank	CCDC30	6	6	6	0.62006	0.18911	93.597	16.233	4.1076	0.1385	-0.19242302847601	0.648013862627541	E1
chr1:42915524	preTSS_flank	PPCS	6	6	6	0.37351	0.4658	93.597	16.233	6.6703	0.014457	0.475436988279792	0.233781031340126	E1
chr1:43884628	postTSS_flank	HYI	6	6	6	0.80318	0.054295	91.105	40.443	5.8399	0.063017	NA	NA	E1
chr1:43884628	preTSS_flank	MED8	6	6	6	0.73179	0.098259	91.105	40.443	6.2531	0.042322	NA	NA	E1
chr1:43884628	preTSS_flank	SZT2	6	6	6	-0.51197	0.29914	91.105	40.443	7.2677	0.04117	0.45476350767753	0.364879524413785	E1
chr1:44391474	preTSS_flank	ATP6V0B	6	6	6	0.64436	0.16722	77.787	104.88	7.1322	0.040156	-0.277327421255438	0.5946735632362	E1
chr1:44391474	preTSS_flank	DPH2	6	6	6	0.55207	0.25602	77.787	104.88	6.378	0.055678	0.668033933830534	0.147010629542421	E1
chr1:44391474	preTSS_flank	IPO13	6	6	6	0.48317	0.33165	77.787	104.88	8.0963	0.041391	-0.609418090326343	0.199038881363875	E1
chr1:44393242	preTSS_flank	DPH2	6	6	6	0.87529	0.022358	74.758	88.241	6.378	0.055678	0.100227973138217	0.850161467691435	E1
chr1:44393242	preTSS_flank	IPO13	6	6	6	-0.063262	0.90523	74.758	88.241	8.0963	0.041391	-0.392087431858287	0.442007153401377	E1
chr1:44403455	preTSS_flank	ATP6V0B	6	6	6	0.15451	0.77008	93.655	17.565	7.1322	0.040156	-0.201276036099458	0.702162997536084	E3
chr1:44403455	preTSS_flank	B4GALT2	6	6	6	0.55229	0.25579	93.655	17.565	6.8266	0.11024	-0.123502453338915	0.81568820255865	E3
chr1:44403455	preTSS_flank	DPH2	6	6	6	0.13209	0.80301	93.655	17.565	6.378	0.055678	0.412648510535511	0.309628897435688	E3
chr1:44403455	preTSS_flank	IPO13	6	6	6	0.94868	0.0038834	93.655	17.565	8.0963	0.041391	0.167493863500322	0.691773203675568	E3
chr1:44403472	preTSS_flank	ATP6V0B	6	6	6	0.1905	0.7177	95.39	19.608	7.1322	0.040156	-0.458318604892912	0.360658366168674	E3
chr1:44403472	preTSS_flank	B4GALT2	6	6	6	-0.11698	0.82532	95.39	19.608	6.8266	0.11024	0.421152914768937	0.405620527264542	E3
chr1:44403472	preTSS_flank	DPH2	6	6	6	0.34495	0.5031	95.39	19.608	6.378	0.055678	0.0211173669805873	0.960416706769029	E3
chr1:44403472	preTSS_flank	IPO13	6	6	6	0.50408	0.30793	95.39	19.608	8.0963	0.041391	-0.111541976937026	0.792587021078568	E3
chr1:44414148	postTSS_flank	ARTN	6	6	6	0.71519	0.11012	37.72	68.636	0.93587	0.76698	NA	NA	E2
chr1:44414148	preTSS_flank	ATP6V0B	6	6	6	-0.15322	0.77197	37.72	68.636	7.1322	0.040156	0.418203187624609	0.409265813084891	E2
chr1:44414148	preTSS_flank	B4GALT2	6	6	6	0.050281	0.92464	37.72	68.636	6.8266	0.11024	-0.0179621063038448	0.973059738166639	E2
chr1:44414148	preTSS_flank	DPH2	6	6	6	-0.25503	0.62575	37.72	68.636	6.378	0.055678	0.048610210220895	0.908999333578842	E2
chr1:44414148	preTSS_flank	IPO13	6	6	6	0.51307	0.29793	37.72	68.636	8.0963	0.041391	-0.00586264113174373	0.989007799753215	E2
chr1:44414196	preTSS_flank	ATP6V0B	6	6	6	-0.75972	0.079668	50.672	297.44	7.1322	0.040156	0.741274731449778	0.0917487719575605	E2
chr1:44414196	preTSS_flank	B4GALT2	6	6	6	-0.028069	0.95791	50.672	297.44	6.8266	0.11024	0.663215027691554	0.151036407211268	E2
chr1:44414196	preTSS_flank	DPH2	6	6	6	-0.78639	0.063573	50.672	297.44	6.378	0.055678	-0.0301794442772139	0.943447891846099	E2
chr1:44414196	preTSS_flank	IPO13	6	6	6	-0.10117	0.84877	50.672	297.44	8.0963	0.041391	0.900227215603729	0.00230090342861899	E2
chr1:44424853	preTSS_flank	B4GALT2	6	6	6	0.43165	0.39274	38.94	122.98	6.8266	0.11024	0.616520338207084	0.192388359116585	E1
chr1:44424853	preTSS_flank	DPH2	6	6	6	-0.028331	0.95752	38.94	122.98	6.378	0.055678	-0.0330411342120572	0.95045633445844	E1
chr1:44424853	preTSS_flank	IPO13	6	6	6	0.2584	0.62103	38.94	122.98	8.0963	0.041391	0.351880468771274	0.493964192790103	E1
chr1:44635186	preTSS_flank	DMAP1	6	6	6	0.4357	0.3878	69.023	170.57	6.0703	0.044387	-0.294274304615219	0.571330232960246	E7
chr1:44649368	preTSS_flank	DMAP1	6	6	6	-0.47984	0.33548	62.093	86.642	6.0703	0.044387	0.177215912652482	0.736958906394695	E5
chr1:44895882	preTSS_flank	RNF220	6	6	6	-0.24458	0.64045	96.812	7.1242	7.1754	0.0311	-0.609848776839502	0.198632950456612	E5
chr1:44895913	preTSS_flank	RNF220	6	6	6	-0.43592	0.38753	90.502	75.089	7.1754	0.0311	-0.194605971996806	0.711776050514956	E5
chr1:45237111	preTSS_flank	RPS8	6	6	6	-0.59078	0.21693	80.315	126.87	9.8863	0.094272	0.135809631593501	0.797538006418216	E4
chr1:45237130	preTSS_flank	RPS8	6	6	6	-0.24076	0.64583	84.2	53.763	9.8863	0.094272	-0.697729414833305	0.123242405134305	E4
chr1:45450854	preTSS_flank	UROD	6	6	6	-0.3236	0.53154	85.653	127.33	7.3553	0.015911	-0.906051855606242	0.012824775667671	E2
chr1:45463483	preTSS_flank	UROD	6	6	6	0.042068	0.93694	92.018	20.249	7.3553	0.015911	-0.368985915488037	0.471639954735892	E5
chr1:45466565	preTSS_flank	UROD	6	6	6	-0.31751	0.53974	59.55	99.736	7.3553	0.015911	-0.435764210309715	0.38772741487372	E3
chr1:45477680	preTSS_2k	UROD	6	6	6	-0.19593	0.70986	0.66667	2.6667	7.3553	0.015911	-0.341869833242193	0.507173265590575	E3
chr1:45477698	preTSS_2k	UROD	6	6	6	0.5963	0.21156	0.64167	2.4704	7.3553	0.015911	0.746951659241714	0.0879484133885033	E3
chr1:45480815	gene_body	UROD	6	6	6	0.16233	0.75864	86.315	38.562	7.3553	0.015911	0.649732166844752	0.162544580402361	E2
chr1:46035794	postTSS_flank	AKR1A1	6	6	6	-0.15866	0.76401	1.5867	6.042	6.6401	0.038922	0.749887869564804	0.0860110997422812	E2
chr1:46035794	preTSS_flank	NASP	6	6	6	-0.33425	0.51729	1.5867	6.042	7.2723	0.0048355	0.337172173878083	0.513407461093131	E2
chr1:46077430	postTSS_2k	NASP	6	6	6	0.38328	0.45324	95.872	28.184	7.2723	0.0048355	-0.309563295333797	0.550487694660629	E1
chr1:46080988	gene_body	NASP	6	6	6	-0.55346	0.25457	85.69	68.677	7.2723	0.0048355	0.0830684345579585	0.875683949414797	E1
chr1:46082407	gene_body	NASP	6	6	6	-0.67127	0.14434	88.682	50.164	7.2723	0.0048355	-0.107831509690466	0.838879648154469	E1
chr1:46089188	postTSS_flank	NASP	6	6	6	0.47387	0.3424	67.003	48.126	7.2723	0.0048355	-0.0824435781890833	0.876614814891308	E2
chr1:46089195	postTSS_flank	NASP	6	6	6	-0.48794	0.32618	17.89	139.36	7.2723	0.0048355	0.239385604709402	0.647780644960195	E2
chr1:46108443	preTSS_flank	TMEM69	6	6	6	0.39247	0.44152	97.192	5.4459	6.2924	0.04465	-0.400708193474627	0.325223692201627	E1
chr1:46118193	preTSS_flank	TMEM69	6	6	6	0.55633	0.2516	92.428	21.971	6.2924	0.04465	-0.232449402635075	0.657605833346944	E2
chr1:46128375	preTSS_flank	TMEM69	6	6	6	-0.47372	0.34257	94.573	23.01	6.2924	0.04465	-0.228277805978111	0.66353115563675	E2
chr1:46142877	preTSS_flank	TMEM69	6	6	6	0.80867	0.051407	56.698	1055.1	6.2924	0.04465	0.448429986753852	0.372442290246284	E2
chr1:46142901	gene_body	GPBP1L1	6	6	6	-0.38581	0.45	24.682	284.8	8.402	0.01105	NA	NA	E2
chr1:46142901	preTSS_flank	TMEM69	6	6	6	0.44735	0.37374	24.682	284.8	6.2924	0.04465	-0.291713968746728	0.574841044449517	E2
chr1:46143809	gene_body	GPBP1L1	6	6	6	-0.15169	0.7742	14.632	105.07	8.402	0.01105	NA	NA	E2
chr1:46143809	preTSS_flank	TMEM69	6	6	6	0.081019	0.87874	14.632	105.07	6.2924	0.04465	0.441153940918543	0.381197072675777	E2
chr1:46147227	gene_body	GPBP1L1	6	6	6	-0.51039	0.30089	53.543	115.6	8.402	0.01105	NA	NA	E2
chr1:46147227	preTSS_flank	TMEM69	6	6	6	0.63202	0.1782	53.543	115.6	6.2924	0.04465	0.973606930650776	0.00103569853618701	E2
chr1:46150785	postTSS_2k	GPBP1L1	6	6	6	0.64807	0.16399	2.3233	13.162	8.402	0.01105	NA	NA	E3
chr1:46150785	preTSS_flank	TMEM69	6	6	6	-0.37507	0.46377	2.3233	13.162	6.2924	0.04465	0.00742493774588547	0.988862798048469	E3
chr1:46158299	preTSS_flank	GPBP1L1	6	6	6	0.24124	0.64516	88.572	14.839	8.402	0.01105	NA	NA	E1
chr1:46158299	gene_body	TMEM69	6	6	6	-0.24202	0.64405	88.572	14.839	6.2924	0.04465	-0.0964539138149742	0.820267462527523	E1
chr1:46170722	postTSS_flank	TMEM69	6	6	6	0.85091	0.031685	80.145	197.01	6.2924	0.04465	0.0968716996331052	0.855146978677131	E2
chr1:46179279	postTSS_flank	TMEM69	6	6	6	0.59736	0.21054	96.093	21.996	6.2924	0.04465	-0.085820120801419	0.871585855389124	E1
chr1:46188881	preTSS_flank	GPBP1L1	6	6	6	-0.85852	0.028607	97.94	6.0392	8.402	0.01105	NA	NA	E1
chr1:46188881	gene_body	IPP	6	6	6	-0.30672	0.55435	97.94	6.0392	7.082	0.047903	NA	NA	E1
chr1:46188881	postTSS_flank	TMEM69	6	6	6	0.64552	0.16622	97.94	6.0392	6.2924	0.04465	-0.553623901214362	0.254406851594714	E1
chr1:46241636	preTSS_flank	IPP	6	6	6	-0.37381	0.46541	70.693	38.609	7.082	0.047903	NA	NA	E5
chr1:46241636	preTSS_flank	MAST2	6	6	6	-0.45779	0.36129	70.693	38.609	8.8657	0.063386	0.113034093106731	0.789859410112323	E5
chr1:46241653	preTSS_flank	IPP	6	6	6	-0.37632	0.46216	83.67	48.722	7.082	0.047903	NA	NA	E5
chr1:46241653	preTSS_flank	MAST2	6	6	6	-0.59651	0.21136	83.67	48.722	8.8657	0.063386	-0.06191065614688	0.884213802606348	E5
chr1:46250666	preTSS_flank	IPP	6	6	6	-0.12976	0.80646	92.812	13.816	7.082	0.047903	NA	NA	E5
chr1:46250666	preTSS_flank	MAST2	6	6	6	0.14606	0.78248	92.812	13.816	8.8657	0.063386	-0.411780484717039	0.417240674595407	E5
chr1:46250675	preTSS_flank	IPP	6	6	6	0.29596	0.56902	91.573	23.701	7.082	0.047903	NA	NA	E5
chr1:46250675	preTSS_flank	MAST2	6	6	6	0.62172	0.18758	91.573	23.701	8.8657	0.063386	0.0968245538024002	0.855217034112479	E5
chr1:46298382	gene_body	MAST2	6	6	6	-0.81453	0.048411	86.24	25.024	8.8657	0.063386	0.0750608365652436	0.85978866599504	E1
chr1:46314986	gene_body	MAST2	6	6	6	-0.0060524	0.99092	96.698	7.314	8.8657	0.063386	0.078869848500979	0.881940530341492	E2
chr1:53193794	preTSS_flank	SELRC1	6	6	6	0.58759	0.22006	26.582	51.007	6.5673	0.017989	NA	NA	E2
chr1:53193794	preTSS_flank	ZYG11B	6	6	6	-0.25022	0.63251	26.582	51.007	9.9114	0.2203	-0.401457041858903	0.32423501057134	E2
chr1:53195677	preTSS_flank	ZYG11B	6	6	6	-0.19103	0.71695	97.057	11.662	9.9114	0.2203	-0.033724771584943	0.926310911319059	E2
chr1:53197765	preTSS_flank	ZYG11B	6	6	6	0.076846	0.88496	47.553	104.11	9.9114	0.2203	0.322150541871912	0.533490735315168	E2
chr1:53205933	preTSS_flank	SELRC1	6	6	6	-0.32375	0.53134	26.1	154.31	6.5673	0.017989	NA	NA	E2
chr1:53205933	preTSS_flank	ZYG11B	6	6	6	-0.082113	0.87711	26.1	154.31	9.9114	0.2203	-0.012209897001052	0.977108718359758	E2
chr1:61291125	preTSS_flank	NFIA	6	6	6	-0.55471	0.25328	63.77	173.5	8.6196	0.020555	-0.786577907073413	0.0634629042622679	E1
chr1:61312932	preTSS_flank	NFIA	6	6	6	0.26894	0.60632	95.53	14.611	8.6196	0.020555	0.457126665396376	0.36207169031675	E5
chr1:62175539	preTSS_flank	INADL	6	6	6	0.21538	0.68192	94.602	24.758	8.4902	0.072292	0.178782796892638	0.671856868300342	E1
chr1:62175539	gene_body	TM2D1	6	6	6	-0.53498	0.27409	94.602	24.758	6.8646	0.017463	NA	NA	E1
chr1:62175802	preTSS_flank	INADL	6	6	6	-0.33369	0.51805	84.103	41.349	8.4902	0.072292	-0.623139398941129	0.186274260406357	E2
chr1:62242088	preTSS_flank	INADL	6	6	6	0.63876	0.17217	88.787	103.24	8.4902	0.072292	0.286057742569924	0.582617300242458	E1
chr1:64195025	preTSS_flank	ROR1	6	6	6	-0.89828	0.014995	86.81	31.687	5.0482	0.010955	0.139354191776346	0.792321813023368	E5
chr1:64214663	preTSS_flank	ROR1	6	6	6	-0.36131	0.48162	77.445	118.01	5.0482	0.010955	0.264285302865454	0.612801776649695	E3
chr1:64221617	preTSS_flank	ROR1	6	6	6	0.028652	0.95703	95.823	16.017	5.0482	0.010955	0.326873127041243	0.527152859234659	E5
chr1:64221638	preTSS_flank	ROR1	6	6	6	-0.65827	0.15522	96.583	23.763	5.0482	0.010955	-0.156187591161142	0.711876071831957	E5
chr1:64221882	preTSS_flank	ROR1	6	6	6	0.5489	0.25934	89.268	28.617	5.0482	0.010955	0.826792840418301	0.0424029104359476	E5
chr1:64250353	gene_body	ROR1	6	6	6	0.92172	0.0089507	53.672	122.61	5.0482	0.010955	-0.844003555928782	0.0346042576469624	E2
chr1:64250380	gene_body	ROR1	6	6	6	0.17747	0.73659	31.94	190.94	5.0482	0.010955	-0.414214930980016	0.414211861687614	E2
chr1:64257298	gene_body	ROR1	6	6	6	0.87369	0.022925	77.555	309.86	5.0482	0.010955	0.328720409551375	0.524679674014685	E3
chr1:64919966	preTSS_flank	CACHD1	6	6	6	-0.7721	0.071987	74.732	82.906	6.3206	0.065766	-0.0396909923358177	0.940494775592271	E5
chr1:65204125	preTSS_flank	RAVER2	6	6	6	-0.21964	0.67584	95.643	22.719	7.1212	0.057566	0.430351739667481	0.394323525317226	E1
chr1:65204138	preTSS_flank	RAVER2	6	6	6	0.90119	0.014161	93.748	47.726	7.1212	0.057566	0.0450948613988071	0.932403559151126	E1
chr1:6676495	preTSS_flank	THAP3	6	6	6	-0.33499	0.51632	91.638	42.623	5.9506	0.031996	-0.0418495282452465	0.937262354908594	E2
chr1:66958102	preTSS_flank	SGIP1	6	6	6	0.19199	0.71555	77.64	1461.6	5.4051	0.094955	0.598682703279219	0.209266165452602	E5
chr1:66991534	preTSS_flank	SGIP1	6	6	6	-0.34975	0.49676	75.777	70.766	5.4051	0.094955	-0.158632304763201	0.764047471020569	E5
chr1:67412792	gene_body	MIER1	6	6	6	0.98195	0.00048596	93.813	23.334	7.4895	0.053965	0.134669154671512	0.79921743315583	E2
chr1:67417716	gene_body	MIER1	6	6	6	-0.26347	0.61394	95.332	12.702	7.4895	0.053965	-0.233594198101524	0.655981882482161	E1
chr1:68154078	postTSS_flank	GADD45A	6	6	6	0.66402	0.15036	94.907	18.383	6.2702	1.7689	0.288163305761914	0.57971930672989	E2
chr1:70641187	gene_body	LRRC40	6	6	6	0.34719	0.50015	92.808	1.6137	7.0122	0.033175	NA	NA	E1
chr1:70641187	preTSS_flank	SRSF11	6	6	6	0.47921	0.33621	92.808	1.6137	8.3973	0.026586	-0.379665013681624	0.457865985385233	E1
chr1:70919645	postTSS_flank	CTH	6	6	6	-0.25193	0.6301	92.777	26.971	4.8581	0.17986	-0.217343702578271	0.679117918020748	E5
chr1:74634188	preTSS_flank	FPGT	6	6	6	-0.0062769	0.99058	92.102	15.355	6.6315	0.073881	-0.579706949013695	0.227847777653811	E5
chr1:74634188	preTSS_flank	FPGT-TNNI3K	6	6	6	0.40469	0.42611	92.102	15.355	1.5432	0.65519	-0.528706481163226	0.280835083197964	E5
chr1:74634188	gene_body	LRRIQ3	6	6	6	-0.61074	0.1978	92.102	15.355	1.8029	1.9949	NA	NA	E5
chr1:74634188	preTSS_flank	TNNI3K	6	6	6	-0.15522	0.76904	92.102	15.355	1.3427	1.4198	-0.528706481163226	0.280835083197964	E5
chr1:74665049	postTSS_2k	FPGT	6	6	6	-0.22391	0.66974	84.16	25.389	6.6315	0.073881	0.0994234027514035	0.851356296687975	E3
chr1:74665049	postTSS_2k	FPGT-TNNI3K	6	6	6	-0.23972	0.6473	84.16	25.389	1.5432	0.65519	0.140641620663852	0.790428519235996	E3
chr1:74665049	preTSS_2k	LRRIQ3	6	6	6	-0.017353	0.97397	84.16	25.389	1.8029	1.9949	NA	NA	E3
chr1:74665049	preTSS_flank	TNNI3K	6	6	6	-0.76008	0.079438	84.16	25.389	1.3427	1.4198	0.140641620663852	0.790428519235996	E3
chr1:74690189	postTSS_flank	FPGT	6	6	6	-0.46283	0.35532	83.205	127.54	6.6315	0.073881	-0.659391497444598	0.0752714898750165	E6
chr1:74690189	gene_body	FPGT-TNNI3K	6	6	6	-0.43635	0.38701	83.205	127.54	1.5432	0.65519	-0.695112435647845	0.0556394023278745	E6
chr1:74690189	preTSS_flank	TNNI3K	6	6	6	-0.6433	0.16816	83.205	127.54	1.3427	1.4198	-0.695112435647845	0.0556394023278745	E6
chr1:76189735	preTSS_flank	ACADM	6	6	6	0.10513	0.84289	0.79333	3.7763	9.4005	0.092128	0.117303448063837	0.824851881429201	E3
chr1:76225095	gene_body	ACADM	6	6	6	-0.19772	0.70728	94.525	35.994	9.4005	0.092128	0.172490514491134	0.743830281469321	E1
chr1:76225095	preTSS_flank	MSH4	6	6	6	0.17389	0.74179	94.525	35.994	5.4188	0.44627	0.142044375680101	0.788366423086153	E1
chr1:76225095	preTSS_flank	RABGGTB	6	6	6	0.43363	0.39032	94.525	35.994	7.8368	0.060891	0.186271948379031	0.723823638564393	E1
chr1:76225095	preTSS_flank	SNORD45B	6	6	6	0.49684	0.31607	94.525	35.994	4.026	0.14309	0.102074766091189	0.84741962251831	E1
chr1:76517451	preTSS_flank	ST6GALNAC3	6	6	6	-0.19461	0.71178	96.478	19.869	5.5745	0.088719	-0.377123897883376	0.461131892580099	E5
chr1:76551428	gene_body	ST6GALNAC3	6	6	6	0.041098	0.93839	86.857	10.667	5.5745	0.088719	0.323410285528499	0.531797993818066	E5
chr1:76553930	gene_body	ST6GALNAC3	6	6	6	-0.31247	0.54655	92.228	42.624	5.5745	0.088719	0.273791086987048	0.599575272922778	E5
chr1:7800378	preTSS_flank	PER3	6	6	6	-0.32441	0.53045	81.18	41.745	8.1079	0.53442	0.853552863222708	0.0305997372244309	E1
chr1:7800378	preTSS_flank	VAMP3	6	6	6	-0.54889	0.25935	81.18	41.745	7.8998	0.006423	0.610294930508826	0.198212799303454	E1
chr1:84516328	preTSS_flank	PRKACB	6	6	6	-0.060614	0.90919	55.175	58.589	6.86	0.15474	-0.434753189071275	0.38895663943604	E5
chr1:84527283	preTSS_flank	PRKACB	6	6	6	0.097772	0.85381	96.988	7.2126	6.86	0.15474	0.292592497799277	0.573635729265115	E5
chr1:84560006	preTSS_flank	PRKACB	6	6	6	-0.10542	0.84246	95.062	25.675	6.86	0.15474	-0.453616037949538	0.366245664362089	E3
chr1:89126876	preTSS_flank	PKN2	6	6	6	-0.23422	0.65509	59.365	211.37	7.9959	0.015526	0.141569758883701	0.789064031989704	E4
chr1:89148766	preTSS_flank	PKN2	6	6	6	0.057764	0.91345	3.0017	13.473	7.9959	0.015526	0.533688819740531	0.27547039756039	E3
chr1:89148805	preTSS_flank	PKN2	6	6	6	-0.21167	0.68724	5.9467	13.299	7.9959	0.015526	-0.266439159163435	0.523566137767963	E3
chr1:89151584	preTSS_flank	PKN2	6	6	6	-0.71479	0.11042	31.618	100.4	7.9959	0.015526	-0.126002090506071	0.811997102025032	E3
chr1:90095662	preTSS_flank	LRRC8C	6	6	6	0.52038	0.28989	90.24	29.554	6.9212	0.067079	0.479173091794753	0.336251074868997	E3
chr1:90095678	preTSS_flank	LRRC8C	6	6	6	-0.090705	0.86431	96.143	10.703	6.9212	0.067079	-0.308238906577923	0.55228471795962	E3
chr1:90102449	gene_body	LRRC8C	6	6	6	0.16505	0.75467	75.943	115	6.9212	0.067079	-0.359754287675327	0.38140162191924	E2
chr1:90106741	gene_body	LRRC8C	6	6	6	0.62755	0.18224	93.915	45.781	6.9212	0.067079	0.328638359078636	0.426733009270772	E5
chr1:90113721	gene_body	LRRC8C	6	6	6	-0.32054	0.53566	94.582	24.832	6.9212	0.067079	0.016209770113016	0.969612004649475	E5
chr1:90265145	preTSS_flank	LRRC8D	6	6	6	0.45542	0.36409	88.475	114.34	6.2409	0.049253	-0.0960524438196619	0.856364427649993	E5
chr1:90489942	gene_body	ZNF326	6	6	6	-0.81524	0.048052	95.527	4.7213	6.8579	0.041329	0.0700241259284404	0.895135488494037	E1
chr1:90489974	gene_body	ZNF326	6	6	6	-0.55594	0.252	87.487	6.4324	6.8579	0.041329	0.380874553187194	0.456314034734671	E1
chr1:92505195	preTSS_flank	BTBD8	6	6	6	0.26741	0.60845	68.625	57.044	5.0998	0.084841	-0.319037829510043	0.441156218437784	E5
chr1:92505195	gene_body	EPHX4	6	6	6	-0.5174	0.29316	68.625	57.044	1.0321	0.39133	NA	NA	E5
chr1:9308030	gene_body	H6PD	6	6	6	0.41593	0.41208	76.835	311.78	8.5646	0.18813	0.697723489956802	0.123246965906918	E2
chr1:9308030	preTSS_flank	SPSB1	6	6	6	-0.33954	0.51027	76.835	311.78	5.9975	0.41128	0.0680220473217504	0.898124297987184	E2
chr1:93521067	preTSS_flank	MTF2	6	6	6	0.52026	0.29002	96.513	14.922	7.1826	0.021507	-0.617610081363313	0.191376155935168	E5
chr1:93523088	preTSS_flank	MTF2	6	6	6	-0.16058	0.7612	91.453	60.091	7.1826	0.021507	0.201449818765272	0.701912893094085	E5
chr1:9355959	preTSS_flank	SPSB1	6	6	6	-0.24795	0.6357	85.23	23.842	5.9975	0.41128	-0.0873036275473097	0.869377269459144	E2
chr1:94895056	preTSS_flank	ABCD3	6	6	6	-0.31023	0.54959	89.567	50.661	8.084	0.036811	0.465544917332183	0.352131880819948	E2
chr1:97155106	preTSS_flank	PTBP2	6	6	6	0.43476	0.38895	88.53	100.53	7.621	0.027026	-0.333819906976924	0.517869872094952	E5
chr1:97155111	preTSS_flank	PTBP2	6	6	6	0.50105	0.31132	84.305	64.282	7.621	0.027026	-0.728959376321273	0.100238798189972	E5
chr1:99128526	postTSS_2k	SNX7	6	6	6	-0.55872	0.24913	70.45	125.94	5.7084	0.081982	-0.627002332138806	0.182743818544001	E3
