# Supplementary material for: Functional variation in allelic methylomes underscores a strong genetic contribution and reveals novel epigenetic alterations in the human epigenome
Source: Genome Biol. 2017 Mar 10;18:50. doi: 10.1186/s13059-017-1173-7 (PMC5346261; doi:10.1186/s13059-017-1173-7)
Supplement: Additional file 6: — AS and NAS CpG methylation to RNA expression correlations. This mini-website describes the file format and links to individual correlation results for each cell type (.txt tab-separated text file). (ZIP 18638 kb) [file 13059_2017_1173_MOESM6_ESM.zip › Additional File 6 - ALL-PROJECT.short-stats.txt/TC.MCCS.merge.rna.cor.short-stats.txt]

meth	gene.bin	gene	n_meth	n_rna	n_compare	cor	p	meth.mean	meth.var	rna.mean	rna.var	asm_ase.cor	asm_ase.p	chromhmm
chr10:100134028	postTSS_flank	PYROXD2	7	7	7	0.067956	0.8849	88.804	34.038	6.3328	0.021058	0.53379509449141	0.173004898584884	E5
chr10:100227440	preTSS_flank	HPS1	7	7	7	-0.10408	0.82427	3.6414	12.031	8.2032	0.0047641	-0.0236944414721044	0.964464989136187	E4
chr10:101379775	preTSS_flank	ENTPD7	7	7	7	0.5116	0.24053	0.33286	0.77556	6.3724	0.011388	-0.442897238323377	0.379093052717073	E3
chr10:101379775	postTSS_2k	SLC25A28	7	7	7	0.078084	0.86785	0.33286	0.77556	7.7776	0.017543	-0.238498671640606	0.649035087512116	E3
chr10:101539390	preTSS_flank	ABCC2	7	7	7	0.24025	0.6038	46.269	154.97	6.0907	0.021784	0.179750112015501	0.733278704272781	E3
chr10:101539390	preTSS_flank	COX15	7	7	7	-0.18789	0.68663	46.269	154.97	7.8662	0.0055477	0.54174090836304	0.266884568328735	E3
chr10:101946021	postTSS_flank	CHUK	7	7	7	-0.71333	0.0719	0.47571	1.5841	7.9874	0.0047433	0.659617379164141	0.0751362632814858	E4
chr10:101946021	preTSS_2k	ERLIN1	7	7	7	-0.48305	0.27217	0.47571	1.5841	6.2939	0.010835	-0.00627321626368238	0.988238028091202	E4
chr10:102087044	preTSS_flank	BLOC1S2	7	7	7	0.63893	0.1224	20.907	168.96	7.6461	0.0084169	0.755941436595262	0.0820782503551198	E3
chr10:102087044	preTSS_flank	LINC00263	7	7	7	0.36626	0.41906	20.907	168.96	3.9722	0.16505	NA	NA	E3
chr10:102087044	preTSS_flank	SCD	7	7	7	-0.326	0.4755	20.907	168.96	6.0128	0.29457	-0.141659376977688	0.788932300742897	E3
chr10:102106184	preTSS_flank	LINC00263	7	7	7	-0.21412	0.64477	1.43	3.8762	3.9722	0.16505	NA	NA	E3
chr10:102106184	preTSS_2k	SCD	7	7	7	-0.19462	0.67582	1.43	3.8762	6.0128	0.29457	0.631459926020243	0.178704793639485	E3
chr10:102106188	preTSS_flank	LINC00263	7	7	7	-0.25994	0.57346	1.83	5.4563	3.9722	0.16505	NA	NA	E3
chr10:102106188	preTSS_2k	SCD	7	7	7	-0.36307	0.42344	1.83	5.4563	6.0128	0.29457	0.424540455272846	0.401447756270808	E3
chr10:102106201	preTSS_flank	LINC00263	7	7	7	-0.24369	0.59847	3.4486	16.386	3.9722	0.16505	NA	NA	E3
chr10:102106201	preTSS_2k	SCD	7	7	7	0.17362	0.70968	3.4486	16.386	6.0128	0.29457	-0.512259993242519	0.298821159561961	E3
chr10:102106203	preTSS_flank	LINC00263	7	7	7	-0.2758	0.54938	2.6286	13.305	3.9722	0.16505	NA	NA	E3
chr10:102106203	preTSS_2k	SCD	7	7	7	0.29447	0.52149	2.6286	13.305	6.0128	0.29457	-0.200525621424581	0.703243188104576	E3
chr10:102106225	preTSS_flank	LINC00263	7	7	7	-0.69305	0.084275	0.81429	2.1067	3.9722	0.16505	NA	NA	E3
chr10:102106225	preTSS_2k	SCD	7	7	7	-0.48558	0.2693	0.81429	2.1067	6.0128	0.29457	-0.374553431998583	0.464442953695225	E3
chr10:102106229	preTSS_2k	SCD	7	7	7	-0.41048	0.36034	0.25	0.4375	6.0128	0.29457	-0.374553431998583	0.464442953695225	E3
chr10:102106251	preTSS_2k	SCD	7	7	7	0.26771	0.56164	0.82714	2.1474	6.0128	0.29457	0.726914251423415	0.101680941468659	E3
chr10:102106291	preTSS_flank	LINC00263	7	7	7	-0.21001	0.65128	0.94429	3.3064	3.9722	0.16505	NA	NA	E3
chr10:102106291	preTSS_2k	SCD	7	7	7	-0.56613	0.18521	0.94429	3.3064	6.0128	0.29457	-0.373500018781142	0.362091847703276	E3
chr10:102107185	preTSS_flank	LINC00263	7	7	7	-0.12917	0.78254	0.23429	0.38423	3.9722	0.16505	NA	NA	E4
chr10:102107185	postTSS_2k	SCD	7	7	7	-0.37271	0.41028	0.23429	0.38423	6.0128	0.29457	0.39199508627971	0.442124382001761	E4
chr10:102107286	preTSS_flank	LINC00263	7	7	7	-0.87781	0.009376	0.29143	0.59451	3.9722	0.16505	NA	NA	E3
chr10:102107286	postTSS_2k	SCD	7	7	7	-0.41048	0.36034	0.29143	0.59451	6.0128	0.29457	-0.100018469115019	0.850472573415367	E3
chr10:102241255	postTSS_flank	NDUFB8	7	7	7	0.037745	0.93597	26.774	239.12	8.1447	0.0053773	-0.57993832129005	0.227617398297476	E8
chr10:102241255	postTSS_flank	SEC31B	7	7	7	0.091477	0.84535	26.774	239.12	8.2252	0.015394	-0.547500425548214	0.260807826456432	E8
chr10:102241982	postTSS_flank	NDUFB8	7	7	7	-0.24103	0.6026	0.32429	0.73613	8.1447	0.0053773	0.244696226533608	0.559179960151352	E3
chr10:102241982	postTSS_flank	SEC31B	7	7	7	-0.1102	0.81406	0.32429	0.73613	8.2252	0.015394	0.16499018843627	0.696211703137563	E3
chr10:102241987	postTSS_flank	NDUFB8	7	7	7	-0.24103	0.6026	0.31	0.6727	8.1447	0.0053773	-0.24743556898153	0.554646853964542	E3
chr10:102241987	postTSS_flank	SEC31B	7	7	7	-0.1102	0.81406	0.31	0.6727	8.2252	0.015394	-0.336509590992664	0.415058755726356	E3
chr10:102241987	gene_body	WNT8B	7	7	7	-0.82638	0.02192	0.31	0.6727	1.5802	0.71103	NA	NA	E3
chr10:1022458	preTSS_flank	GTPBP4	7	7	7	0.16103	0.73016	94.433	76.959	8.2004	0.0016801	-0.74014079263393	0.0925164801230589	E6
chr10:1022458	preTSS_flank	IDI2-AS1	7	7	7	0.18112	0.69754	94.433	76.959	2.7804	0.10634	0.0197407455431545	0.970392728140268	E6
chr10:1022467	preTSS_flank	GTPBP4	7	7	7	0.52931	0.22181	94.783	23.286	8.2004	0.0016801	0.374611560507565	0.46436799512686	E6
chr10:1022467	preTSS_flank	IDI2-AS1	7	7	7	0.091479	0.84535	94.783	23.286	2.7804	0.10634	0.0735696486846816	0.889844624584873	E6
chr10:1022472	preTSS_flank	GTPBP4	7	7	7	0.090807	0.84648	91.299	7.0519	8.2004	0.0016801	0.0570883656536717	0.914460479337476	E6
chr10:1022472	preTSS_flank	IDI2-AS1	7	7	7	0.18593	0.68979	91.299	7.0519	2.7804	0.10634	-0.198442441338182	0.706243610380404	E6
chr10:1022494	preTSS_flank	GTPBP4	7	7	7	0.52876	0.22239	90.744	47.538	8.2004	0.0016801	0.517795833891919	0.292720023546002	E6
chr10:1022494	preTSS_flank	IDI2-AS1	7	7	7	0.10625	0.82064	90.744	47.538	2.7804	0.10634	-0.663922320968423	0.150442623995567	E6
chr10:1022509	preTSS_flank	GTPBP4	7	7	7	-0.27946	0.54388	88.67	74.011	8.2004	0.0016801	0.790381141836861	0.0613047653468533	E6
chr10:1022509	preTSS_flank	IDI2-AS1	7	7	7	0.48429	0.27077	88.67	74.011	2.7804	0.10634	-0.154585054953958	0.769969441482952	E6
chr10:1022533	preTSS_flank	GTPBP4	7	7	7	0.33206	0.46684	92.519	37.048	8.2004	0.0016801	0.333769600403682	0.517936924297382	E6
chr10:1022533	preTSS_flank	IDI2-AS1	7	7	7	0.25696	0.57803	92.519	37.048	2.7804	0.10634	0.328429257088305	0.525069252855704	E6
chr10:1022549	preTSS_flank	GTPBP4	7	7	7	-0.39381	0.38206	96.194	35.197	8.2004	0.0016801	0.487989723154694	0.326118880291694	E6
chr10:1022549	preTSS_flank	IDI2-AS1	7	7	7	-0.24431	0.59752	96.194	35.197	2.7804	0.10634	0.0359861670694315	0.946044050514967	E6
chr10:1022580	preTSS_flank	GTPBP4	7	7	7	-0.40656	0.3654	94.566	9.9952	8.2004	0.0016801	-0.340406188768206	0.509113234158157	E6
chr10:1022580	preTSS_flank	IDI2-AS1	7	7	7	0.23637	0.60984	94.566	9.9952	2.7804	0.10634	-0.208300037421607	0.692068899196613	E6
chr10:102288268	preTSS_flank	HIF1AN	7	7	7	0.031147	0.94715	35.293	499.48	8.7453	0.0076083	-0.425220078666522	0.400612352946328	E2
chr10:102288268	postTSS_2k	NDUFB8	7	7	7	0.037092	0.93707	35.293	499.48	8.1447	0.0053773	0.083965881789758	0.874347168354876	E2
chr10:102288268	postTSS_2k	SEC31B	7	7	7	0.84657	0.016278	35.293	499.48	8.2252	0.015394	0.289109892752719	0.578417718135611	E2
chr10:102288312	preTSS_flank	HIF1AN	7	7	7	0.64464	0.11804	27.847	181.37	8.7453	0.0076083	-0.54582087639789	0.262574280260473	E2
chr10:102288312	postTSS_2k	NDUFB8	7	7	7	-0.0051574	0.99124	27.847	181.37	8.1447	0.0053773	-0.410091367151256	0.419346492634679	E2
chr10:102288312	postTSS_2k	SEC31B	7	7	7	-0.0023686	0.99598	27.847	181.37	8.2252	0.015394	-0.57876499697209	0.228786648024405	E2
chr10:102288388	preTSS_flank	HIF1AN	7	7	7	0.59339	0.16018	2.9586	25.572	8.7453	0.0076083	-0.344541553353463	0.50363774126817	E2
chr10:102288388	postTSS_2k	NDUFB8	7	7	7	0.32652	0.47476	2.9586	25.572	8.1447	0.0053773	-0.0873093906360922	0.869368690719051	E2
chr10:102288388	postTSS_2k	SEC31B	7	7	7	0.022382	0.96201	2.9586	25.572	8.2252	0.015394	0.283234197257916	0.586509455838959	E2
chr10:102296024	postTSS_2k	HIF1AN	7	7	7	0.39394	0.38189	2.64	15.657	8.7453	0.0076083	-0.316648976835948	0.540901188864161	E3
chr10:102296024	preTSS_flank	NDUFB8	7	7	7	-0.2652	0.56545	2.64	15.657	8.1447	0.0053773	-0.528045817101604	0.281549411622495	E3
chr10:102296024	preTSS_flank	SEC31B	7	7	7	-0.37484	0.40739	2.64	15.657	8.2252	0.015394	-0.604186524632845	0.203996747330705	E3
chr10:102296034	postTSS_2k	HIF1AN	7	7	7	0.60811	0.14741	1.5571	3.9828	8.7453	0.0076083	0.585392866794834	0.127365789414398	E3
chr10:102296034	preTSS_flank	NDUFB8	7	7	7	0.3232	0.47952	1.5571	3.9828	8.1447	0.0053773	0.0633678520880578	0.881502959977331	E3
chr10:102296034	preTSS_flank	SEC31B	7	7	7	0.10437	0.82379	1.5571	3.9828	8.2252	0.015394	0.0112371043225858	0.978932202999722	E3
chr10:102296049	postTSS_2k	HIF1AN	7	7	7	0.21432	0.64446	4.1457	30.9	8.7453	0.0076083	-0.340416064400438	0.40931618499122	E3
chr10:102296049	preTSS_flank	NDUFB8	7	7	7	-0.69657	0.082051	4.1457	30.9	8.1447	0.0053773	-0.167345544308857	0.692035930801757	E3
chr10:102296049	preTSS_flank	SEC31B	7	7	7	-0.27594	0.54918	4.1457	30.9	8.2252	0.015394	-0.423698186399856	0.295523331977636	E3
chr10:102321848	postTSS_flank	HIF1AN	7	7	7	-0.5132	0.23881	15.439	95.497	8.7453	0.0076083	0.0606146957009676	0.909189309928038	E8
chr10:102321848	preTSS_flank	NDUFB8	7	7	7	0.061113	0.89645	15.439	95.497	8.1447	0.0053773	0.628269741801871	0.181591604623712	E8
chr10:102321848	preTSS_flank	SEC31B	7	7	7	0.70934	0.074251	15.439	95.497	8.2252	0.015394	0.206396198619043	0.694801878234192	E8
chr10:102321850	postTSS_flank	HIF1AN	7	7	7	-0.71935	0.068431	11.499	119.7	8.7453	0.0076083	-0.0107400418437864	0.983890556658172	E8
chr10:102321850	preTSS_flank	NDUFB8	7	7	7	-0.12825	0.78406	11.499	119.7	8.1447	0.0053773	0.638285781247706	0.17259293061247	E8
chr10:102321850	preTSS_flank	SEC31B	7	7	7	0.37628	0.40545	11.499	119.7	8.2252	0.015394	0.46703529974567	0.350382380483741	E8
chr10:102321865	postTSS_flank	HIF1AN	7	7	7	0.25521	0.58071	2.8843	26.192	8.7453	0.0076083	0.0806460032439182	0.879293246978482	E8
chr10:102321865	preTSS_flank	NDUFB8	7	7	7	0.033742	0.94275	2.8843	26.192	8.1447	0.0053773	-0.154843187599192	0.769591510689594	E8
chr10:102321865	preTSS_flank	SEC31B	7	7	7	-0.14745	0.75239	2.8843	26.192	8.2252	0.015394	-0.235222618491767	0.653673468396723	E8
chr10:102321870	postTSS_flank	HIF1AN	7	7	7	-0.8008	0.030457	6.7686	78.355	8.7453	0.0076083	-0.0876834155374536	0.868811948462633	E8
chr10:102321870	preTSS_flank	NDUFB8	7	7	7	-0.20133	0.66509	6.7686	78.355	8.1447	0.0053773	0.290008678078106	0.577182577655154	E8
chr10:102321870	preTSS_flank	SEC31B	7	7	7	0.3644	0.42162	6.7686	78.355	8.2252	0.015394	-0.0844001000454207	0.873700456792859	E8
chr10:102321885	postTSS_flank	HIF1AN	7	7	7	-0.62664	0.13209	5.7143	154.47	8.7453	0.0076083	0.21950081013958	0.601464504919304	E8
chr10:102321885	preTSS_flank	NDUFB8	7	7	7	-0.29481	0.52097	5.7143	154.47	8.1447	0.0053773	0.244696226533608	0.559179960151352	E8
chr10:102321885	preTSS_flank	SEC31B	7	7	7	0.58603	0.16676	5.7143	154.47	8.2252	0.015394	0.16499018843627	0.696211703137563	E8
chr10:102321890	postTSS_flank	HIF1AN	7	7	7	0.47685	0.27928	0.98571	6.8014	8.7453	0.0076083	0.632182300620741	0.0926108489770026	E8
chr10:102321890	preTSS_flank	NDUFB8	7	7	7	0.74072	0.056849	0.98571	6.8014	8.1447	0.0053773	0.00585964981521791	0.989013408086354	E8
chr10:102321890	preTSS_flank	SEC31B	7	7	7	0.50082	0.25226	0.98571	6.8014	8.2252	0.015394	0.224986275563836	0.592170231275454	E8
chr10:102321895	postTSS_flank	HIF1AN	7	7	7	0.27562	0.54966	0.96143	2.7334	8.7453	0.0076083	-0.026048287560865	0.951181548962781	E8
chr10:102321895	preTSS_flank	NDUFB8	7	7	7	-0.40695	0.3649	0.96143	2.7334	8.1447	0.0053773	0.258605401246766	0.536299505008461	E8
chr10:102321895	preTSS_flank	SEC31B	7	7	7	-0.44823	0.31314	0.96143	2.7334	8.2252	0.015394	-0.0676888014447302	0.873470632903085	E8
chr10:102321908	postTSS_flank	HIF1AN	7	7	7	-0.16212	0.72838	4.4329	19.589	8.7453	0.0076083	-0.646479054623845	0.0832395491810977	E8
chr10:102321908	preTSS_flank	NDUFB8	7	7	7	-0.056384	0.90443	4.4329	19.589	8.1447	0.0053773	0.683009697592683	0.0618989381812565	E8
chr10:102321908	preTSS_flank	SEC31B	7	7	7	0.44991	0.3111	4.4329	19.589	8.2252	0.015394	0.451552263053438	0.261388597948458	E8
chr10:102321930	postTSS_flank	HIF1AN	7	7	7	-0.48955	0.26481	8.6229	96.609	8.7453	0.0076083	-0.38509338967329	0.4509139970537	E8
chr10:102321930	preTSS_flank	NDUFB8	7	7	7	-0.26239	0.56972	8.6229	96.609	8.1447	0.0053773	0.102288464297525	0.847102422070924	E8
chr10:102321930	preTSS_flank	SEC31B	7	7	7	0.73265	0.061084	8.6229	96.609	8.2252	0.015394	0.196924443954496	0.708431623873111	E8
chr10:102321936	postTSS_flank	HIF1AN	7	7	7	-0.61116	0.14483	10.633	25.781	8.7453	0.0076083	-0.500420891196027	0.3120266303038	E8
chr10:102321936	preTSS_flank	NDUFB8	7	7	7	-0.18238	0.69551	10.633	25.781	8.1447	0.0053773	-0.0394211532244653	0.940898900937881	E8
chr10:102321936	preTSS_flank	SEC31B	7	7	7	-0.48328	0.27191	10.633	25.781	8.2252	0.015394	0.0611314226359633	0.908417091663012	E8
chr10:102321943	postTSS_flank	HIF1AN	7	7	7	-0.19721	0.67168	9.1243	53.01	8.7453	0.0076083	-0.57034670610979	0.237245510854142	E8
chr10:102321943	preTSS_flank	NDUFB8	7	7	7	-0.25855	0.5756	9.1243	53.01	8.1447	0.0053773	-0.140383841119905	0.790807554217485	E8
chr10:102321943	preTSS_flank	SEC31B	7	7	7	0.46115	0.29765	9.1243	53.01	8.2252	0.015394	-0.0734295524697527	0.890053633667095	E8
chr10:102321945	postTSS_flank	HIF1AN	7	7	7	-0.17953	0.70011	7.5571	58.334	8.7453	0.0076083	-0.320108035145114	0.536238547083614	E8
chr10:102321945	preTSS_flank	NDUFB8	7	7	7	-0.019401	0.96707	7.5571	58.334	8.1447	0.0053773	0.0278148404579625	0.958288499002191	E8
chr10:102321945	preTSS_flank	SEC31B	7	7	7	0.4315	0.33371	7.5571	58.334	8.2252	0.015394	0.0784188382068654	0.882612861568692	E8
chr10:104169678	postTSS_flank	CUEDC2	7	7	7	0.060529	0.89743	61.52	91.336	6.6683	0.0077996	0.141730400286021	0.788827904729915	E3
chr10:104169678	preTSS_flank	FBXL15	7	7	7	0.61557	0.14114	61.52	91.336	5.9499	0.031903	NA	NA	E3
chr10:104169678	postTSS_flank	NFKB2	7	7	7	-0.32833	0.47216	61.52	91.336	8.0272	0.021514	0.692319358845985	0.127437405794639	E3
chr10:104169678	postTSS_flank	PSD	7	7	7	-0.21755	0.63935	61.52	91.336	5.1178	0.024882	-0.387806089488401	0.447452635551615	E3
chr10:104169727	postTSS_flank	CUEDC2	7	7	7	-0.90227	0.0054378	56.429	47.432	6.6683	0.0077996	0.216781533121467	0.679921441267712	E3
chr10:104169727	preTSS_flank	FBXL15	7	7	7	0.55072	0.20014	56.429	47.432	5.9499	0.031903	NA	NA	E3
chr10:104169727	postTSS_flank	NFKB2	7	7	7	0.03667	0.93779	56.429	47.432	8.0272	0.021514	0.457963662416351	0.361079029807234	E3
chr10:104169727	postTSS_flank	PSD	7	7	7	-0.31085	0.49741	56.429	47.432	5.1178	0.024882	-0.513347294598732	0.297619095193345	E3
chr10:104169730	postTSS_flank	CUEDC2	7	7	7	0.069498	0.8823	76.204	74.411	6.6683	0.0077996	-0.270263011000988	0.604475771776362	E3
chr10:104169730	preTSS_flank	FBXL15	7	7	7	-0.77068	0.042563	76.204	74.411	5.9499	0.031903	NA	NA	E3
chr10:104169730	postTSS_flank	NFKB2	7	7	7	-0.23369	0.61402	76.204	74.411	8.0272	0.021514	0.0205305029414737	0.969208572407206	E3
chr10:104169730	postTSS_flank	PSD	7	7	7	0.56436	0.1869	76.204	74.411	5.1178	0.024882	-0.236303631431546	0.652142080086978	E3
chr10:104372477	preTSS_flank	TRIM8	7	7	7	-0.33403	0.46403	57.217	108.52	7.6808	0.0072268	-0.0644861100851268	0.903404916275197	E2
chr10:104373298	preTSS_flank	TRIM8	7	7	7	-0.2854	0.53498	76.924	83.19	7.6808	0.0072268	-0.707062096790154	0.0498462112387109	E2
chr10:104373303	preTSS_flank	TRIM8	7	7	7	0.16473	0.72412	53.427	163.05	7.6808	0.0072268	-0.161522204327286	0.702372165158611	E2
chr10:104434594	gene_body	ARL3	7	7	7	0.2935	0.52292	19.39	71.733	5.8909	0.010441	-0.583387767957501	0.22419382018117	E3
chr10:104434594	preTSS_flank	SFXN2	7	7	7	-0.026536	0.95497	19.39	71.733	6.5234	0.024533	-0.405410986509351	0.425199803476749	E3
chr10:104434594	postTSS_flank	TRIM8	7	7	7	-0.72366	0.065999	19.39	71.733	7.6808	0.0072268	0.769367439219573	0.0736532352677912	E3
chr10:104953525	preTSS_2k	NT5C2	7	7	7	-0.13885	0.76655	88.334	79.143	8.4545	0.0030301	-0.180174440307086	0.732662825556893	E3
chr10:1102699	preTSS_2k	IDI1	7	7	7	-0.88047	0.0088863	1.19	9.9127	8.716	0.017759	-0.482881598628237	0.331975473107071	E4
chr10:1102699	postTSS_flank	IDI2-AS1	7	7	7	0.37735	0.404	1.19	9.9127	2.7804	0.10634	0.0231635083698827	0.96526095161361	E4
chr10:1102699	preTSS_flank	WDR37	7	7	7	0.48487	0.27011	1.19	9.9127	8.3944	0.004961	-0.191716075256038	0.715949154418476	E4
chr10:112431980	gene_body	RBM20	7	7	7	-0.065959	0.88827	0.36571	0.93623	4.3843	0.059506	0.195973669563073	0.709802746594113	E3
chr10:114206115	preTSS_2k	VTI1A	7	7	7	-0.002654	0.99549	0.37571	0.98813	8.2174	0.0015971	-0.103694252690296	0.845016107089014	E3
chr10:114206115	postTSS_2k	ZDHHC6	7	7	7	0.24802	0.59178	0.37571	0.98813	8.4464	0.0063943	0.579969596986951	0.227586263963353	E3
chr10:114206149	preTSS_2k	VTI1A	7	7	7	-0.12774	0.7849	0.28571	0.57143	8.2174	0.0015971	-0.476677615104626	0.339139290320379	E3
chr10:114206149	postTSS_2k	ZDHHC6	7	7	7	0.4731	0.28361	0.28571	0.57143	8.4464	0.0063943	-0.209062239200373	0.690975384919739	E3
chr10:114712140	preTSS_flank	TCF7L2	7	7	7	-0.41718	0.35176	4.9086	37.324	5.1508	0.093477	0.317688519012224	0.539498736440176	E4
chr10:114712162	preTSS_flank	TCF7L2	7	7	7	-0.33015	0.46956	3.3029	31.719	5.1508	0.093477	0.468530774352236	0.348630030797429	E4
chr10:114712165	preTSS_flank	TCF7L2	7	7	7	0.14603	0.75473	4.6943	29.429	5.1508	0.093477	0.317688519012224	0.539498736440176	E4
chr10:114715520	preTSS_flank	TCF7L2	7	7	7	0.33324	0.46516	43.02	354.42	5.1508	0.093477	0.574716145567021	0.232839764574682	E8
chr10:114715567	preTSS_flank	TCF7L2	7	7	7	0.59293	0.16059	15.19	101.01	5.1508	0.093477	0.412031989194446	0.31042520333183	E8
chr10:114715577	preTSS_flank	TCF7L2	7	7	7	0.72666	0.064337	18.414	90.869	5.1508	0.093477	-0.275473205694873	0.59724240065018	E8
chr10:114715592	preTSS_flank	TCF7L2	7	7	7	0.27538	0.55003	30.977	151.98	5.1508	0.093477	-0.387663019294457	0.342672361077549	E8
chr10:115438506	preTSS_flank	CASP7	7	7	7	-0.26355	0.56795	60.966	301.2	7.2477	0.012913	0.523929643653001	0.286015473164536	E3
chr10:11654471	preTSS_2k	USP6NL	7	7	7	-0.38406	0.395	18.05	74.785	7.0487	0.0084519	-0.252052464348735	0.629927806061421	E3
chr10:120924612	preTSS_flank	GRK5	7	7	7	0.19308	0.6783	5.1557	21.822	7.7382	0.007738	-0.218522027878799	0.603127887740758	E3
chr10:120924612	postTSS_flank	PRDX3	7	7	7	0.15638	0.73775	5.1557	21.822	7.3836	0.0057642	0.171277830589158	0.685079570031707	E3
chr10:120924612	postTSS_2k	SFXN4	7	7	7	0.25209	0.58551	5.1557	21.822	6.4825	0.016457	0.143695012683007	0.734257691434074	E3
chr10:120924627	preTSS_flank	GRK5	7	7	7	0.56745	0.18395	2.1357	5.0418	7.7382	0.007738	-0.122718363153379	0.735559930292384	E3
chr10:120924627	postTSS_flank	PRDX3	7	7	7	0.2061	0.6575	2.1357	5.0418	7.3836	0.0057642	-0.0549417003259558	0.880177163141227	E3
chr10:120924627	postTSS_2k	SFXN4	7	7	7	-0.68816	0.087416	2.1357	5.0418	6.4825	0.016457	0.397546749116203	0.255263879759513	E3
chr10:120924696	preTSS_flank	GRK5	7	7	7	-0.44424	0.31799	3.9386	18.102	7.7382	0.007738	-0.340562715080119	0.335577292427416	E3
chr10:120924696	postTSS_flank	PRDX3	7	7	7	0.46214	0.29647	3.9386	18.102	7.3836	0.0057642	-0.13305293182201	0.714044753240056	E3
chr10:120924696	postTSS_2k	SFXN4	7	7	7	0.27875	0.54495	3.9386	18.102	6.4825	0.016457	0.268486492164759	0.453222670149846	E3
chr10:121277973	gene_body	RGS10	7	7	7	0.23773	0.60772	28.316	138.4	8.4296	0.0029855	0.0305234277889911	0.954229077344681	E2
chr10:121277983	gene_body	RGS10	7	7	7	0.69068	0.085789	67.869	272.77	8.4296	0.0029855	-0.772939784130932	0.0714813154157401	E2
chr10:12243750	gene_body	CDC123	7	7	7	0.27353	0.55282	20.151	167.11	7.9816	0.0037226	0.205999056698431	0.69537226290771	E2
chr10:12243750	preTSS_flank	NUDT5	7	7	7	0.48845	0.26605	20.151	167.11	7.3438	0.018807	0.521933289431295	0.28819112699359	E2
chr10:12243800	gene_body	CDC123	7	7	7	0.23717	0.60859	52.611	242.55	7.9816	0.0037226	-0.669490837128061	0.145802659965153	E2
chr10:12243800	preTSS_flank	NUDT5	7	7	7	-0.1851	0.69113	52.611	242.55	7.3438	0.018807	0.242945724817682	0.642751060004279	E2
chr10:124104491	preTSS_flank	PLEKHA1	7	7	7	0.39116	0.38555	71.866	209.85	8.8732	0.01192	-0.18779681756139	0.721616349375391	E5
chr10:124104529	preTSS_flank	PLEKHA1	7	7	7	-0.31457	0.492	92.187	65.465	8.8732	0.01192	-0.521173697172525	0.289020581123552	E5
chr10:126387133	gene_body	FAM53B	7	7	7	-0.32529	0.47652	53.406	182.79	9.1534	0.008933	-0.583918337760798	0.0763315221775341	E3
chr10:126408144	gene_body	FAM53B	7	7	7	0.52353	0.22784	2.05	14.917	9.1534	0.008933	0.10239320092946	0.778348479720105	E3
chr10:126431292	postTSS_2k	FAM53B	7	7	7	-0.20914	0.65267	3.05	13.704	9.1534	0.008933	-0.0313085270993313	0.953052554033788	E3
chr10:126431292	postTSS_flank	METTL10	7	7	7	-0.048941	0.91702	3.05	13.704	7.4962	0.011383	0.0311769149431636	0.953249779566312	E3
chr10:126431316	postTSS_2k	FAM53B	7	7	7	0.13755	0.76869	23.427	126	9.1534	0.008933	0.229931422972033	0.661180925577088	E3
chr10:126431316	postTSS_flank	METTL10	7	7	7	-0.06443	0.89085	23.427	126	7.4962	0.011383	0.488891488384192	0.325088939450742	E3
chr10:129686255	preTSS_flank	PTPRE	7	7	7	-0.064042	0.8915	75.273	111.8	8.2671	0.0065058	0.152426826092918	0.773130498521736	E5
chr10:129705411	preTSS_flank	PTPRE	7	7	7	-0.53202	0.21901	0.47571	1.5841	8.2671	0.0065058	-0.185534467028797	0.724891629503496	E8
chr10:129705416	preTSS_flank	PTPRE	7	7	7	0.32256	0.48044	0.34	0.8092	8.2671	0.0065058	-0.588156109110176	0.219495554513308	E8
chr10:129706018	preTSS_flank	PTPRE	7	7	7	0.72726	0.064006	1.7857	10.743	8.2671	0.0065058	-0.588156109110176	0.219495554513308	E8
chr10:129706044	preTSS_flank	PTPRE	7	7	7	0.12634	0.78722	9.9243	74.837	8.2671	0.0065058	0.0962672200947799	0.856045242200508	E8
chr10:129706047	preTSS_flank	PTPRE	7	7	7	-0.18965	0.68379	7.2143	86.626	8.2671	0.0065058	0.367769059126064	0.473217544339573	E8
chr10:129706068	preTSS_flank	PTPRE	7	7	7	0.25639	0.5789	13.004	85.608	8.2671	0.0065058	-0.726525300961073	0.101956247424762	E8
chr10:129718865	preTSS_flank	PTPRE	7	7	7	0.12063	0.79671	70.359	128.01	8.2671	0.0065058	0.292978361417432	0.573106550103621	E5
chr10:129901986	gene_body	MKI67	7	7	7	-0.27752	0.5468	48.966	495.98	6.5483	0.10245	-0.572316246514639	0.235255546253498	E3
chr10:131934093	preTSS_flank	GLRX3	7	7	7	0.67606	0.095448	47.33	120.9	7.7043	0.00079205	-0.260014204950743	0.618768133034587	E3
chr10:133109195	preTSS_flank	TCERG1L	7	7	7	0.31849	0.48631	3.9443	9.0236	2.0539	1.326	0.179174105718953	0.734114886845208	E8
chr10:133109197	preTSS_flank	TCERG1L	7	7	7	0.047331	0.91974	6.4	42.857	2.0539	1.326	-0.342986393331972	0.505694812380966	E8
chr10:133109214	preTSS_flank	TCERG1L	7	7	7	-0.22589	0.62622	6.3671	101.9	2.0539	1.326	0.854054194987955	0.0303959311883211	E8
chr10:133109216	preTSS_flank	TCERG1L	7	7	7	-0.29988	0.51348	3.5643	35.486	2.0539	1.326	0.537389919384733	0.271510980913031	E8
chr10:133109219	preTSS_flank	TCERG1L	7	7	7	-0.14294	0.75981	8.2343	31.64	2.0539	1.326	-0.50893676093008	0.302506400095916	E8
chr10:133811235	preTSS_flank	BNIP3	7	7	7	0.33205	0.46685	81.46	35.227	7.3736	0.011076	-0.900337688668053	0.0144039126942682	E5
chr10:133989648	preTSS_flank	DPYSL4	7	7	7	-0.50492	0.24777	6.1029	75.544	4.0533	0.34012	-0.312871412991383	0.546006140463895	E8
chr10:134203253	preTSS_flank	PWWP2B	7	7	7	0.25554	0.58021	43.901	250.12	5.8564	0.04183	-0.383761248222616	0.452616904419532	E4
chr10:134209717	preTSS_2k	PWWP2B	7	7	7	0.021034	0.9643	2.6329	22.377	5.8564	0.04183	-0.605920993044756	0.202347502809363	E4
chr10:134214231	gene_body	PWWP2B	7	7	7	0.70582	0.076361	90.387	45.348	5.8564	0.04183	-0.0385321955588422	0.942230311616915	E4
chr10:134214269	gene_body	PWWP2B	7	7	7	0.38156	0.39835	90.326	27.124	5.8564	0.04183	0.761408932820679	0.0785975645677781	E4
chr10:134957581	preTSS_flank	KNDC1	7	7	7	0.41144	0.3591	1.2129	3.2205	2.3121	0.67232	-0.0381709993567026	0.942771309018777	E8
chr10:134957634	preTSS_flank	KNDC1	7	7	7	-0.91052	0.0043817	3.5629	6.8085	2.3121	0.67232	0.294258089399117	0.571352449607945	E8
chr10:134957657	preTSS_flank	KNDC1	7	7	7	0.027798	0.95283	0.12	0.1008	2.3121	0.67232	-0.31750292508341	0.539749046866494	E8
chr10:134957668	preTSS_flank	KNDC1	7	7	7	-0.72076	0.06763	1.08	1.7145	2.3121	0.67232	-0.31750292508341	0.539749046866494	E8
chr10:134957700	preTSS_flank	KNDC1	7	7	7	0.58739	0.16553	6.5643	9.7963	2.3121	0.67232	0.898750257714479	0.0148582840807183	E8
chr10:134965216	preTSS_flank	KNDC1	7	7	7	-0.80979	0.027278	49.406	36.604	2.3121	0.67232	0.647299777425577	0.164658666883062	E8
chr10:134970580	preTSS_flank	KNDC1	7	7	7	-0.47087	0.28621	72.037	149.28	2.3121	0.67232	-0.632615320229174	0.177664023204348	E5
chr10:134970615	preTSS_flank	KNDC1	7	7	7	0.71019	0.073749	83.229	163.96	2.3121	0.67232	0.414140708423412	0.414304096952776	E5
chr10:134971794	preTSS_flank	KNDC1	7	7	7	-0.42205	0.34558	68.437	250.56	2.3121	0.67232	-0.113375829245203	0.830664927045657	E5
chr10:134971828	preTSS_flank	KNDC1	7	7	7	-0.4819	0.27348	93.279	33.287	2.3121	0.67232	0.475326075134076	0.340707256625967	E5
chr10:134971834	preTSS_flank	KNDC1	7	7	7	-0.50499	0.2477	72.123	182.67	2.3121	0.67232	0.0333072319893215	0.950057627066351	E5
chr10:135021087	postTSS_flank	KNDC1	7	7	7	0.83984	0.018052	94.761	37.485	2.3121	0.67232	0.270198042124903	0.604566108607264	E5
chr10:135021101	postTSS_flank	KNDC1	7	7	7	-0.23457	0.61264	92.273	55.464	2.3121	0.67232	0.398404723403465	0.434011573426171	E5
chr10:135021112	postTSS_flank	KNDC1	7	7	7	-0.17381	0.70937	94.887	22.198	2.3121	0.67232	-0.796425056142507	0.0579457831070561	E5
chr10:135021118	postTSS_flank	KNDC1	7	7	7	-0.4462	0.3156	91.284	103.08	2.3121	0.67232	0.452684463809762	0.367356084123673	E5
chr10:135021138	postTSS_flank	KNDC1	7	7	7	0.79012	0.034491	81.947	179.75	2.3121	0.67232	-0.253293556848819	0.628185021363574	E5
chr10:135021161	postTSS_flank	KNDC1	7	7	7	-0.21079	0.65004	88.234	156.55	2.3121	0.67232	0.228509322227293	0.66320199635304	E5
chr10:135021174	postTSS_flank	KNDC1	7	7	7	-0.79555	0.032407	80.924	200.54	2.3121	0.67232	-0.585670598599222	0.221939552774307	E5
chr10:135023044	postTSS_flank	KNDC1	7	7	7	0.018325	0.9689	94.363	56.054	2.3121	0.67232	0.31750292508341	0.539749046866494	E5
chr10:135023046	postTSS_flank	KNDC1	7	7	7	-0.5765	0.17547	94.439	44.601	2.3121	0.67232	0.487581364749764	0.326585673916127	E5
chr10:135023057	postTSS_flank	KNDC1	7	7	7	-0.13355	0.7753	88.933	90.53	2.3121	0.67232	-0.88436581942531	0.019283808014178	E5
chr10:135023080	postTSS_flank	KNDC1	7	7	7	-0.19759	0.67107	74.306	348.87	2.3121	0.67232	0.19130622240376	0.716541385723709	E5
chr10:135023089	postTSS_flank	KNDC1	7	7	7	0.49473	0.25902	95.507	36.111	2.3121	0.67232	0.373645383014422	0.465614404395407	E5
chr10:135023093	postTSS_flank	KNDC1	7	7	7	0.54241	0.20843	95.699	21.063	2.3121	0.67232	0.31750292508341	0.539749046866494	E5
chr10:135023128	postTSS_flank	KNDC1	7	7	7	-0.2075	0.65527	78.874	186.26	2.3121	0.67232	-0.301365144328965	0.561637417891584	E5
chr10:135023128	preTSS_flank	VENTX	7	7	7	-0.52671	0.22452	78.874	186.26	4.1841	0.17262	NA	NA	E5
chr10:135091760	preTSS_2k	ADAM8	7	7	7	0.12922	0.78245	46.774	296.31	8.1068	0.0095359	-0.268013193557698	0.607606047154562	E3
chr10:135091760	postTSS_flank	TUBGCP2	7	7	7	-0.1073	0.81889	46.774	296.31	8.2524	0.0062263	NA	NA	E3
chr10:135091760	preTSS_flank	ZNF511	7	7	7	0.16371	0.72578	46.774	296.31	6.7094	0.0047059	NA	NA	E3
chr10:135091765	preTSS_2k	ADAM8	7	7	7	-0.049217	0.91655	57.493	132.83	8.1068	0.0095359	-0.0297436502369222	0.955397681521198	E3
chr10:135091765	postTSS_flank	TUBGCP2	7	7	7	-0.10424	0.824	57.493	132.83	8.2524	0.0062263	NA	NA	E3
chr10:135091765	preTSS_flank	ZNF511	7	7	7	0.097942	0.83452	57.493	132.83	6.7094	0.0047059	NA	NA	E3
chr10:135091800	preTSS_2k	ADAM8	7	7	7	0.028338	0.95191	10.996	96.587	8.1068	0.0095359	0.0585592461794336	0.912261535984322	E3
chr10:135091800	postTSS_flank	TUBGCP2	7	7	7	-0.25914	0.5747	10.996	96.587	8.2524	0.0062263	NA	NA	E3
chr10:135091800	preTSS_flank	ZNF511	7	7	7	0.055082	0.90663	10.996	96.587	6.7094	0.0047059	NA	NA	E3
chr10:135208428	preTSS_flank	ECHS1	7	7	7	-0.53395	0.21703	0.65	2.9575	7.0942	0.0078476	-0.242424991578789	0.643486156044704	E3
chr10:135208428	preTSS_flank	MTG1	7	7	7	0.20155	0.66474	0.65	2.9575	6.999	0.0048816	0.310149760518444	0.549692457631866	E3
chr10:135208428	postTSS_flank	PAOX	7	7	7	-0.049411	0.91622	0.65	2.9575	5.1686	0.021454	NA	NA	E3
chr10:135208454	preTSS_flank	ECHS1	7	7	7	-0.16872	0.71763	4.0957	26.48	7.0942	0.0078476	0.292475644341277	0.573796009642603	E3
chr10:135208454	preTSS_flank	MTG1	7	7	7	0.26547	0.56504	4.0957	26.48	6.999	0.0048816	-0.228748044817163	0.662862629899509	E3
chr10:135208454	postTSS_flank	PAOX	7	7	7	0.57477	0.17708	4.0957	26.48	5.1686	0.021454	NA	NA	E3
chr10:17627141	postTSS_flank	PTPLA	7	7	7	-0.52098	0.23053	76.504	283.89	4.1963	0.34082	-0.460755015934493	0.357775511704919	E5
chr10:1779460	postTSS_2k	ADARB2	7	7	7	0.13648	0.77046	1.5729	7.4005	2.2457	2.2454	-0.167954673527424	0.750436887285006	E8
chr10:1779490	postTSS_2k	ADARB2	7	7	7	-0.248	0.59181	6.4	38.958	2.2457	2.2454	0.0737551970587628	0.86220970664399	E8
chr10:1779492	postTSS_2k	ADARB2	7	7	7	-0.077211	0.86931	3.2014	37.266	2.2457	2.2454	-0.35323355364726	0.390717767595503	E8
chr10:1779497	postTSS_2k	ADARB2	7	7	7	0.11307	0.80927	2.8857	17.724	2.2457	2.2454	0.04232344304332	0.920738259463121	E8
chr10:1789360	preTSS_flank	ADARB2	7	7	7	0.27405	0.55203	90.403	138.53	2.2457	2.2454	-0.845683139589799	0.0338831129096333	E6
chr10:1789362	preTSS_flank	ADARB2	7	7	7	0.2932	0.52336	93.354	37.223	2.2457	2.2454	0.420270687793977	0.299864901129905	E6
chr10:1789375	preTSS_flank	ADARB2	7	7	7	0.1017	0.82824	92.104	32.915	2.2457	2.2454	0.330660015461276	0.423721482086714	E6
chr10:1789391	preTSS_flank	ADARB2	7	7	7	0.33879	0.45729	96.681	28.358	2.2457	2.2454	-0.494897061867409	0.21244983162067	E6
chr10:1789393	preTSS_flank	ADARB2	7	7	7	0.52093	0.23058	91.664	56.996	2.2457	2.2454	0.105004797495954	0.804558447151278	E6
chr10:1789406	preTSS_flank	ADARB2	7	7	7	-0.3776	0.40367	90.903	22.182	2.2457	2.2454	-0.298936864088267	0.564951688534791	E7
chr10:1815784	preTSS_flank	ADARB2	7	7	7	0.23462	0.61257	93.301	59.751	2.2457	2.2454	-0.422085006073171	0.404470926796931	E5
chr10:1815788	preTSS_flank	ADARB2	7	7	7	-0.73522	0.05972	82.443	136.56	2.2457	2.2454	0.0198666668825071	0.970203920208515	E5
chr10:1815805	preTSS_flank	ADARB2	7	7	7	-0.63475	0.12566	92.051	47.509	2.2457	2.2454	0.309896218549929	0.550036217086844	E5
chr10:1815825	preTSS_flank	ADARB2	7	7	7	-0.63186	0.12793	77.521	182.54	2.2457	2.2454	0.0461272852360589	0.930858145268188	E5
chr10:1815838	preTSS_flank	ADARB2	7	7	7	-0.59668	0.15727	85.351	143.22	2.2457	2.2454	0.0846449919085338	0.873335743283557	E5
chr10:18429151	preTSS_flank	CACNB2	7	7	7	0.022512	0.96179	8.1971	26.193	2.15	0.1058	-0.10642955533238	0.840958444104959	E8
chr10:18429176	preTSS_flank	CACNB2	7	7	7	-0.70892	0.074505	3.7571	18.311	2.15	0.1058	0.010884038183129	0.983674587399335	E8
chr10:18429179	preTSS_flank	CACNB2	7	7	7	0.61559	0.14113	3.4986	18.507	2.15	0.1058	0.314372009094311	0.54397664147932	E8
chr10:18429189	preTSS_flank	CACNB2	7	7	7	0.5399	0.21096	7.1057	14.105	2.15	0.1058	-0.080311218924344	0.879792170953096	E8
chr10:18429198	preTSS_flank	CACNB2	7	7	7	-0.18592	0.68979	3.4457	9.1418	2.15	0.1058	-0.421068395731207	0.405724823649184	E8
chr10:18947465	preTSS_2k	ARL5B	7	7	7	0.18338	0.69389	58.893	524.26	7.9708	0.0087481	0.811162744371457	0.0501223417509693	E3
chr10:18947465	preTSS_flank	NSUN6	7	7	7	0.024731	0.95803	58.893	524.26	7.9115	0.0098737	-0.744390870953057	0.0896537978186739	E3
chr10:18947479	preTSS_2k	ARL5B	7	7	7	0.16154	0.72932	45.701	712.86	7.9708	0.0087481	0.210119583580513	0.689459039588509	E3
chr10:18947479	preTSS_flank	NSUN6	7	7	7	0.009195	0.98439	45.701	712.86	7.9115	0.0098737	-0.661779793114608	0.152244365954961	E3
chr10:18947488	preTSS_2k	ARL5B	7	7	7	0.047246	0.91988	41.574	849.73	7.9708	0.0087481	0.0754374057821861	0.887058541003781	E3
chr10:18947488	preTSS_flank	NSUN6	7	7	7	0.16853	0.71794	41.574	849.73	7.9115	0.0098737	-0.662547562320006	0.151597667179853	E3
chr10:18947502	preTSS_2k	ARL5B	7	7	7	0.11573	0.80484	30.764	296.5	7.9708	0.0087481	-0.02553841685964	0.961700702925364	E3
chr10:18947502	preTSS_flank	NSUN6	7	7	7	0.22369	0.62969	30.764	296.5	7.9115	0.0098737	-0.466623298739611	0.35086570116573	E3
chr10:21435896	gene_body	NEBL	7	7	7	0.074329	0.87416	50.297	213.85	3.7446	0.83858	0.10036093518588	0.849964030813609	E5
chr10:21435924	gene_body	NEBL	7	7	7	-0.11999	0.79776	81.787	160.61	3.7446	0.83858	0.342745971522831	0.506013050114017	E5
chr10:23001201	gene_body	PIP4K2A	7	7	7	0.048936	0.91702	17.339	164.23	9.9691	0.01762	-0.0639656418788818	0.904182398198687	E3
chr10:26845178	preTSS_flank	LINC00264	7	7	7	0.36258	0.42412	74.346	81.251	5.6758	0.028749	-0.186947700844839	0.6575545772232	E2
chr10:26845216	preTSS_flank	LINC00264	7	7	7	-0.29815	0.51604	76.091	121.41	5.6758	0.028749	-0.808803985474967	0.015063548713	E2
chr10:26986339	preTSS_flank	PDSS1	7	7	7	-0.45189	0.30871	0.51	1.8207	5.8191	0.018036	-0.22161169257864	0.673024329298957	E4
chr10:27015157	preTSS_flank	PDSS1	7	7	7	0.68011	0.092719	34.661	343.58	5.8191	0.018036	0.747026458953867	0.0878988203552264	E2
chr10:27015176	preTSS_flank	PDSS1	7	7	7	0.81467	0.025633	11.111	57.717	5.8191	0.018036	0.449875353864865	0.370711618425432	E2
chr10:30024024	postTSS_2k	SVIL	7	7	7	0.60279	0.15196	0.47571	1.5841	8.6156	0.010243	0.522922243268105	0.287112570259102	E3
chr10:30024083	postTSS_2k	SVIL	7	7	7	0.41561	0.35376	0.74857	1.864	8.6156	0.010243	-0.368906580513676	0.471742758423567	E3
chr10:30723854	preTSS_flank	MAP3K8	7	7	7	-0.15094	0.74667	5.47	30.892	6.8996	0.18352	0.779161322166063	0.0677694620198954	E3
chr10:30725306	preTSS_flank	MAP3K8	7	7	7	-0.19101	0.68162	49.776	129.57	6.8996	0.18352	-0.109672046128133	0.836151496173757	E3
chr10:31321127	preTSS_2k	ZNF438	7	7	7	0.054656	0.90735	0.87857	2.2982	6.2407	0.0053825	-0.401192937490685	0.324583537907609	E4
chr10:3214361	postTSS_2k	PITRM1	7	7	7	-0.31103	0.49715	2.9543	9.5071	8.5805	0.0064644	-0.583542990237003	0.224040250673718	E3
chr10:3216155	preTSS_2k	PITRM1	7	7	7	-0.056511	0.90422	72.866	113.38	8.5805	0.0064644	0.414875044927266	0.413391849246595	E5
chr10:33227526	gene_body	ITGB1	7	7	7	-0.73863	0.05793	61.01	199.21	10.721	0.028766	0.171718782946482	0.744953590684612	E2
chr10:3799725	postTSS_flank	KLF6	7	7	7	-0.33738	0.45928	34.426	341.11	10.102	0.062635	0.643668815194199	0.167835843752251	E3
chr10:38299840	preTSS_flank	ZNF25	7	7	7	-0.41583	0.35348	0.59571	2.4841	7.6823	0.004474	-0.403124832518619	0.428068585029837	E4
chr10:38299840	preTSS_flank	ZNF33A	7	7	7	0.70719	0.075537	0.59571	2.4841	9.159	0.0072855	-0.303877212481794	0.558214398854469	E4
chr10:3851723	preTSS_flank	KLF6	7	7	7	-0.65057	0.11359	24.643	65.969	10.102	0.062635	-0.407950575273054	0.422020453428735	E3
chr10:38645114	preTSS_2k	HSD17B7P2	7	7	7	-0.29792	0.51637	3.3171	20.619	6.0455	0.0037892	-0.695782172930271	0.124745279759083	E3
chr10:38645122	preTSS_2k	HSD17B7P2	7	7	7	-0.30718	0.50277	4.2771	24.447	6.0455	0.0037892	-0.695782172930271	0.124745279759083	E3
chr10:38645127	preTSS_2k	HSD17B7P2	7	7	7	-0.3717	0.41165	4.6	24.579	6.0455	0.0037892	-0.695782172930271	0.124745279759083	E3
chr10:38645149	preTSS_2k	HSD17B7P2	7	7	7	-0.30312	0.50872	5.3129	38.346	6.0455	0.0037892	-0.695782172930271	0.124745279759083	E3
chr10:38645158	preTSS_2k	HSD17B7P2	7	7	7	-0.6976	0.081409	2.8	13.004	6.0455	0.0037892	-0.695782172930271	0.124745279759083	E3
chr10:38645163	preTSS_2k	HSD17B7P2	7	7	7	-0.24759	0.59245	1.7071	11.735	6.0455	0.0037892	-0.695782172930271	0.124745279759083	E3
chr10:38645407	postTSS_2k	HSD17B7P2	7	7	7	0.0056622	0.99039	3.0171	33.122	6.0455	0.0037892	-0.244054146419092	0.641187008936304	E4
chr10:43745412	gene_body	RASGEF1A	7	7	7	-0.26684	0.56295	10.029	59.466	5.6308	0.107	0.362654963036975	0.479865495983629	E5
chr10:43857318	postTSS_flank	HNRNPF	7	7	7	0.5861	0.16669	17.551	162.57	9.3889	0.0085828	-0.297538193729189	0.566863085320332	E3
chr10:43857323	postTSS_flank	HNRNPF	7	7	7	0.6109	0.14505	10.664	281.79	9.3889	0.0085828	-0.654849242353982	0.15813482809882	E3
chr10:49812912	gene_body	ARHGAP22	7	7	7	0.66949	0.099966	6.51	54.176	2.742	0.56044	-0.0496198493448467	0.925631311228894	E8
chr10:49812914	gene_body	ARHGAP22	7	7	7	0.047531	0.9194	4.8429	47.735	2.742	0.56044	-0.172842938640221	0.743317405904992	E8
chr10:49812922	gene_body	ARHGAP22	7	7	7	-0.64867	0.115	3.88	13.962	2.742	0.56044	-0.172842938640221	0.743317405904992	E8
chr10:5095398	preTSS_flank	AKR1C3	7	7	7	0.0096133	0.98368	87.267	108.28	4.8817	0.17908	0.33749012866043	0.512984800135276	E5
chr10:5095430	preTSS_flank	AKR1C3	7	7	7	-0.5347	0.21626	96.88	13.044	4.8817	0.17908	-0.497246277656029	0.315603614436308	E5
chr10:5113703	preTSS_flank	AKR1C3	7	7	7	0.3947	0.38089	77.133	98.699	4.8817	0.17908	-0.836410946893838	0.0379531331766131	E5
chr10:51827421	preTSS_2k	FAM21A	7	7	7	0.054729	0.90723	3.4186	15.097	5.5591	0.008709	-0.429000878776608	0.395975718931974	E4
chr10:51827433	preTSS_2k	FAM21A	7	7	7	0.14873	0.75029	1.7943	5.7289	5.5591	0.008709	-0.691079523862803	0.128407362961222	E4
chr10:52408757	preTSS_flank	SGMS1	7	7	7	0.19628	0.67316	44.886	89.409	8.0109	0.010383	0.261044584572704	0.532322697296454	E5
chr10:52419976	preTSS_flank	SGMS1	7	7	7	0.50656	0.24598	21.897	100.12	8.0109	0.010383	-0.514793452994484	0.296023118815698	E4
chr10:52419991	preTSS_flank	SGMS1	7	7	7	0.23834	0.60677	22.244	208.5	8.0109	0.010383	-0.429660185234403	0.395169048984315	E4
chr10:52419993	preTSS_flank	SGMS1	7	7	7	0.21463	0.64397	20.114	178.54	8.0109	0.010383	-0.577256705906033	0.230293211944945	E4
chr10:52420010	preTSS_flank	SGMS1	7	7	7	-0.16228	0.72811	21.763	139.3	8.0109	0.010383	-0.411945489502998	0.41703515233704	E3
chr10:52420020	preTSS_flank	SGMS1	7	7	7	-0.52082	0.23069	14.643	243.17	8.0109	0.010383	-0.495907218819667	0.31711690769242	E3
chr10:52724394	preTSS_flank	PRKG1	7	7	7	0.54749	0.20334	88.677	80.185	0.61904	0.33844	-0.336405098052564	0.51442756458764	E5
chr10:52753252	preTSS_flank	PRKG1	7	7	7	0.040071	0.93203	63.579	178.33	0.61904	0.33844	-0.477160897796073	0.231848924479431	E8
chr10:52753266	preTSS_flank	PRKG1	7	7	7	-0.18314	0.69429	68.289	180.34	0.61904	0.33844	-0.423696487574439	0.295525476282944	E8
chr10:52753270	preTSS_flank	PRKG1	7	7	7	-0.084905	0.85638	75.276	223.73	0.61904	0.33844	-0.0267590965658794	0.94985063983269	E8
chr10:52753286	preTSS_flank	PRKG1	7	7	7	0.3011	0.5117	71.416	90.541	0.61904	0.33844	-0.133206930928298	0.753175820925766	E8
chr10:60144898	preTSS_2k	TFAM	7	7	7	0.10664	0.81999	0.38571	1.0414	8.2869	0.0057831	0.321538132700545	0.534314195560541	E4
chr10:6020045	postTSS_2k	IL15RA	7	7	7	0.59473	0.15899	0.52857	1.9557	5.8472	0.047944	0.10359336696376	0.845165810101027	E4
chr10:6020090	postTSS_2k	IL15RA	7	7	7	0.59473	0.15899	0.55	2.1175	5.8472	0.047944	-0.0830609537634396	0.875695093183231	E4
chr10:60273115	preTSS_flank	BICC1	7	7	7	0.43002	0.33555	3.4514	13.666	0.60626	0.56691	-0.269024056536296	0.606199081061609	E8
chr10:60273124	preTSS_flank	BICC1	7	7	7	0.056048	0.905	6.23	82.097	0.60626	0.56691	0.973004670609079	0.00108328531981394	E8
chr10:60273147	preTSS_flank	BICC1	7	7	7	0.62808	0.13094	3.9371	16.903	0.60626	0.56691	-0.204377341183247	0.697702418968246	E8
chr10:60273160	preTSS_flank	BICC1	7	7	7	0.94479	0.0013352	4.5114	31.82	0.60626	0.56691	-0.686891105508783	0.131707613219671	E8
chr10:60273162	preTSS_flank	BICC1	7	7	7	0.30516	0.50573	2.6371	14.299	0.60626	0.56691	-0.452450955562348	0.36763460661885	E8
chr10:60273164	preTSS_flank	BICC1	7	7	7	0.51036	0.24187	2.6629	21.043	0.60626	0.56691	-0.277681071774675	0.594183938663562	E8
chr10:60273169	preTSS_flank	BICC1	7	7	7	0.65228	0.11231	4.9571	28.848	0.60626	0.56691	-0.0305225733087865	0.954230357870869	E8
chr10:60273172	preTSS_flank	BICC1	7	7	7	0.7918	0.033838	1.4157	7.8547	0.60626	0.56691	-0.207755214384105	0.692850767504219	E8
chr10:60274056	preTSS_flank	BICC1	7	7	7	0.33777	0.45873	42.616	231.87	0.60626	0.56691	-0.684425406168174	0.133667371704196	E8
chr10:60274066	preTSS_flank	BICC1	7	7	7	0.12322	0.79239	40.55	239.11	0.60626	0.56691	-0.323047131923943	0.532285812530154	E8
chr10:60274084	preTSS_flank	BICC1	7	7	7	-0.14978	0.74856	46.17	280.13	0.60626	0.56691	-0.254537898865057	0.626438848641705	E8
chr10:6096165	preTSS_flank	IL2RA	7	7	7	0.78091	0.038199	22.26	168.49	7.3714	0.1433	0.779210173374583	0.0677406737899477	E3
chr10:6096165	preTSS_flank	RBM17	7	7	7	0.68275	0.090959	22.26	168.49	8.8687	0.0047588	NA	NA	E3
chr10:6108370	preTSS_flank	IL2RA	7	7	7	-0.088943	0.8496	74.659	80.352	7.3714	0.1433	0.117692404481079	0.824276501570677	E3
chr10:6108370	preTSS_flank	RBM17	7	7	7	-0.15565	0.73894	74.659	80.352	8.8687	0.0047588	NA	NA	E3
chr10:6112601	preTSS_flank	IL2RA	7	7	7	0.48648	0.26828	94.224	52.165	7.3714	0.1433	0.256963652716844	0.538982255186118	E3
chr10:6112601	preTSS_flank	RBM17	7	7	7	0.070182	0.88115	94.224	52.165	8.8687	0.0047588	NA	NA	E3
chr10:6215253	preTSS_flank	PFKFB3	7	7	7	-0.44331	0.31913	9.5643	81.587	8.1502	0.044745	-0.576606661161491	0.230943727774302	E3
chr10:6215258	preTSS_flank	PFKFB3	7	7	7	-0.72776	0.063732	62.964	74.755	8.1502	0.044745	-0.290238955401814	0.576866235966403	E3
chr10:6218921	preTSS_flank	PFKFB3	7	7	7	0.13981	0.76496	63.8	26.463	8.1502	0.044745	0.024349669255687	0.963482714653752	E2
chr10:6218967	preTSS_flank	PFKFB3	7	7	7	0.28163	0.54062	86.377	62.107	8.1502	0.044745	0.368348316282701	0.472466364144457	E2
chr10:6218989	preTSS_flank	PFKFB3	7	7	7	0.095847	0.83803	67.886	124.67	8.1502	0.044745	-0.0790905894955995	0.852322405484533	E2
chr10:64564924	postTSS_2k	ADO	7	7	7	-0.62349	0.13463	0.40857	1.1685	7.5196	0.0029535	-0.508590083871122	0.302891814729845	E4
chr10:70231337	postTSS_2k	DNA2	7	7	7	-0.48716	0.2675	0.80143	2.3493	6.4286	0.018448	-0.463684160103745	0.354320502658542	E3
chr10:71905581	preTSS_flank	AIFM2	7	7	7	-0.15921	0.73313	0.33286	0.77556	5.5326	0.017861	0.131004740774901	0.804617056376722	E4
chr10:71905581	postTSS_flank	SAR1A	7	7	7	0.57287	0.17885	0.33286	0.77556	9.117	0.0016316	0.481082659535287	0.334047022416187	E4
chr10:71905581	postTSS_2k	TYSND1	7	7	7	-0.25033	0.58822	0.33286	0.77556	7.2364	0.0034101	-0.41462858423983	0.413697946369361	E4
chr10:71952241	postTSS_flank	PPA1	7	7	7	0.070179	0.88115	82.819	49.387	8.7068	0.019011	0.0219049517450234	0.96714782767513	E5
chr10:71952241	preTSS_flank	SAR1A	7	7	7	-0.066544	0.88728	82.819	49.387	9.117	0.0016316	-0.914150034893196	0.0107389583482025	E5
chr10:71952241	preTSS_flank	TYSND1	7	7	7	0.13117	0.77922	82.819	49.387	7.2364	0.0034101	-0.811673636502007	0.0498605602412731	E5
chr10:71952325	postTSS_flank	PPA1	7	7	7	0.57382	0.17797	84.506	106.67	8.7068	0.019011	-0.317927526572948	0.539176435441525	E5
chr10:71952325	preTSS_flank	SAR1A	7	7	7	-0.061301	0.89613	84.506	106.67	9.117	0.0016316	0.126886290307277	0.810692007466044	E5
chr10:71952325	preTSS_flank	TYSND1	7	7	7	0.61875	0.13851	84.506	106.67	7.2364	0.0034101	-0.0464445378390465	0.930383285883813	E5
chr10:72118318	preTSS_flank	EIF4EBP2	7	7	7	-0.13157	0.77858	83.209	104.62	9.1201	0.0086634	-0.193144374357214	0.713886039700656	E5
chr10:72118318	gene_body	LRRC20	7	7	7	0.59686	0.15712	83.209	104.62	5.3924	0.020669	-0.17439961582401	0.741052778128747	E5
chr10:72118342	preTSS_flank	EIF4EBP2	7	7	7	-0.21588	0.64199	59.257	378.29	9.1201	0.0086634	-0.138835530857419	0.793084752289137	E5
chr10:72118342	gene_body	LRRC20	7	7	7	0.0058181	0.99012	59.257	378.29	5.3924	0.020669	-0.428383768420067	0.396731268302156	E5
chr10:72118411	preTSS_flank	EIF4EBP2	7	7	7	-0.24996	0.58878	74.294	392.98	9.1201	0.0086634	-0.233055127980509	0.656746466855885	E5
chr10:72118411	gene_body	LRRC20	7	7	7	0.36979	0.41425	74.294	392.98	5.3924	0.020669	-0.917626721577647	0.00989856944647218	E5
chr10:72190494	postTSS_flank	EIF4EBP2	7	7	7	-0.11162	0.81168	86.194	96.135	9.1201	0.0086634	-0.809045242795669	0.0150095066109067	E2
chr10:72190494	preTSS_flank	LRRC20	7	7	7	0.56338	0.18783	86.194	96.135	5.3924	0.020669	0.403386538044322	0.321694085800195	E2
chr10:73131651	preTSS_flank	CDH23	7	7	7	0.082162	0.86099	6.1286	18.893	7.2418	0.073726	0.653431163087241	0.159351753731142	E5
chr10:73132392	preTSS_flank	CDH23	7	7	7	0.3122	0.49544	80.413	164.36	7.2418	0.073726	-0.158767815920654	0.763849323701598	E5
chr10:73132448	preTSS_flank	CDH23	7	7	7	0.066171	0.88791	86.864	128.33	7.2418	0.073726	0.277999812757774	0.593742735157112	E5
chr10:73500039	preTSS_flank	C10orf105	7	7	7	-0.1101	0.81422	89.616	87.351	3.6375	0.16563	-0.46657393245118	0.350923628980331	E3
chr10:73500039	postTSS_flank	C10orf54	7	7	7	-0.48072	0.27483	89.616	87.351	9.336	0.027588	0.0925001103179327	0.861645562501464	E3
chr10:73595820	gene_body	PSAP	7	7	7	-0.218	0.63864	66.627	73.127	10.253	0.048238	0.0530215452078501	0.920542211505867	E1
chr10:74078626	postTSS_flank	DDIT4	7	7	7	0.32704	0.47401	49.309	452.74	9.4226	0.047682	NA	NA	E3
chr10:74078626	postTSS_flank	DNAJB12	7	7	7	-0.30587	0.50468	49.309	452.74	7.7267	0.0014346	-0.203629025018206	0.698778178817365	E3
chr10:74144827	preTSS_flank	DNAJB12	7	7	7	0.42067	0.34732	46.343	166.63	7.7267	0.0014346	-0.733860951451245	0.0968196762491721	E5
chr10:75617337	gene_body	CAMK2G	7	7	7	0.56088	0.19023	38.83	585.54	8.3362	0.0060349	-0.103480317470622	0.807355061980675	E2
chr10:75617337	preTSS_flank	NDST2	7	7	7	0.0039832	0.99324	38.83	585.54	8.5865	0.0089938	-0.0249822937778501	0.953177685297798	E2
chr10:75645872	preTSS_flank	CAMK2G	7	7	7	-0.64239	0.11975	3.3814	14.396	8.3362	0.0060349	-0.537015802486011	0.271910208392767	E3
chr10:75669331	preTSS_flank	CAMK2G	7	7	7	-0.20201	0.66401	44.22	289.42	8.3362	0.0060349	0.443843314728132	0.377952903794728	E8
chr10:75669331	preTSS_2k	PLAU	7	7	7	0.87904	0.0091487	44.22	289.42	2.0306	0.57578	NA	NA	E8
chr10:76970598	postTSS_2k	VDAC2	7	7	7	-0.1535	0.74246	0.57143	2.2857	8.5599	0.0062026	-0.678322463005463	0.0644304099491868	E4
chr10:80858425	preTSS_flank	ZMIZ1	7	7	7	0.1956	0.67425	87.951	14.842	6.8924	0.022658	-0.0917931643678068	0.862696977362454	E5
chr10:80858473	preTSS_flank	ZMIZ1	7	7	7	0.57731	0.17473	76.703	429.92	6.8924	0.022658	0.676436763672432	0.140102321740151	E5
chr10:80858498	preTSS_flank	ZMIZ1	7	7	7	0.1548	0.74035	91.824	19.995	6.8924	0.022658	0.202626195291115	0.700220356907612	E5
chr10:80858509	preTSS_flank	ZMIZ1	7	7	7	0.31086	0.49739	91.616	44.475	6.8924	0.022658	0.386240049896027	0.449449836238607	E5
chr10:80858546	preTSS_flank	ZMIZ1	7	7	7	0.3052	0.50567	75.349	683.72	6.8924	0.022658	0.193791123983905	0.712952226829068	E5
chr10:80861966	preTSS_flank	ZMIZ1	7	7	7	-0.024293	0.95877	68.986	142.66	6.8924	0.022658	-0.844567205255549	0.034361452592094	E3
chr10:80861986	preTSS_flank	ZMIZ1	7	7	7	-0.030024	0.94905	80.141	46.925	6.8924	0.022658	-0.70858860569959	0.11500748576066	E3
chr10:80862000	preTSS_flank	ZMIZ1	7	7	7	-0.041214	0.93009	48.633	143.57	6.8924	0.022658	0.281426201772107	0.589005274422352	E3
chr10:80864517	preTSS_flank	ZMIZ1	7	7	7	0.10566	0.82163	62.569	184.75	6.8924	0.022658	0.611072583134788	0.19748134083911	E3
chr10:80864526	preTSS_flank	ZMIZ1	7	7	7	-0.03292	0.94414	27.663	155.23	6.8924	0.022658	0.240271486300781	0.646528253508954	E3
chr10:80865000	preTSS_flank	ZMIZ1	7	7	7	-0.09514	0.83921	72.994	106.84	6.8924	0.022658	-0.11646897621861	0.826086487808988	E3
chr10:80865025	preTSS_flank	ZMIZ1	7	7	7	0.26789	0.56136	72.404	55.131	6.8924	0.022658	-0.716056018237473	0.109489901142461	E3
chr10:81140360	postTSS_flank	PPIF	7	7	7	-0.25232	0.58515	94.724	29.739	7.1726	0.030779	0.166042816603499	0.753224693332761	E5
chr10:81141533	postTSS_flank	PPIF	7	7	7	0.12162	0.79506	91.989	38.209	7.1726	0.030779	0.479728819452516	0.335609103762045	E5
chr10:90342788	postTSS_2k	RNLS	7	7	7	-0.37854	0.40241	0.36571	0.93623	5.2485	0.036971	0.211133025550473	0.688006316421986	E4
chr10:90342877	postTSS_2k	RNLS	7	7	7	0.54085	0.21	0.25571	0.45773	5.2485	0.036971	-0.0542680975499828	0.89844691681565	E4
chr10:90342895	postTSS_2k	RNLS	7	7	7	-0.37854	0.40241	0.40857	1.1685	5.2485	0.036971	0.211133025550473	0.688006316421986	E4
chr10:90739045	preTSS_flank	ACTA2	7	7	7	-0.53921	0.21166	40.886	80.523	4.6425	0.2475	0.167841789048423	0.691157006679848	E4
chr10:90739045	preTSS_flank	FAS	7	7	7	-0.21279	0.64689	40.886	80.523	8.0942	0.059026	0.197910702326377	0.638493439259382	E4
chr10:90739063	preTSS_flank	ACTA2	7	7	7	0.13921	0.76596	46.081	27.435	4.6425	0.2475	0.576095025255977	0.2314562485672	E4
chr10:90739063	preTSS_flank	FAS	7	7	7	0.13378	0.77491	46.081	27.435	8.0942	0.059026	0.720050954602594	0.106587193199233	E4
chr10:90749921	preTSS_flank	ACTA2	7	7	7	0.04753	0.9194	58.471	134.95	4.6425	0.2475	-0.148971682001727	0.778195508644805	E3
chr10:90749921	preTSS_2k	FAS	7	7	7	-0.71728	0.06961	58.471	134.95	8.0942	0.059026	-0.668312115393744	0.146779650604625	E3
chr10:91174642	postTSS_flank	IFIT1	7	7	7	-0.34335	0.45085	0.79429	4.4162	5.7228	0.078274	0.0304430466297124	0.954349537044929	E4
chr10:91174642	postTSS_2k	IFIT5	7	7	7	0.070381	0.88081	0.79429	4.4162	8.647	0.019747	0.0934105185466459	0.860291750086291	E4
chr10:91174642	preTSS_flank	LIPA	7	7	7	0.48092	0.27461	0.79429	4.4162	8.5095	0.0058243	0.559057705540456	0.248778931809038	E4
chr10:91174690	postTSS_flank	IFIT1	7	7	7	0.70633	0.076054	0.84	4.9392	5.7228	0.078274	0.0470209967900979	0.929520485918803	E4
chr10:91174690	postTSS_2k	IFIT5	7	7	7	-0.21056	0.65041	0.84	4.9392	8.647	0.019747	0.292923634859242	0.573181594967465	E4
chr10:91174690	preTSS_flank	LIPA	7	7	7	0.11577	0.80478	0.84	4.9392	8.5095	0.0058243	-0.349118061472457	0.497598759597059	E4
chr10:91175006	postTSS_flank	IFIT1	7	7	7	0.70633	0.076054	0.46143	1.4904	5.7228	0.078274	0.0470209967900979	0.929520485918803	E4
chr10:91175006	postTSS_2k	IFIT5	7	7	7	-0.21056	0.65041	0.46143	1.4904	8.647	0.019747	0.292923634859242	0.573181594967465	E4
chr10:91175006	preTSS_flank	LIPA	7	7	7	0.11577	0.80478	0.46143	1.4904	8.5095	0.0058243	-0.349118061472457	0.497598759597059	E4
chr10:91446012	preTSS_flank	KIF20B	7	7	7	0.21783	0.63891	55.603	179.19	8.2134	0.015747	-0.380488161198153	0.456809629808228	E8
chr10:91446012	preTSS_flank	PANK1	7	7	7	-0.082939	0.85968	55.603	179.19	5.4369	0.073037	0.77952950244168	0.0675526292141853	E8
chr10:91461266	preTSS_flank	KIF20B	7	7	7	-0.59512	0.15865	0.26429	0.48893	8.2134	0.015747	-0.617314520952537	0.191650468640736	E4
chr10:94604751	preTSS_flank	EXOC6	7	7	7	0.16024	0.73145	94.557	63.732	7.689	0.0065726	-0.0753102580218644	0.88724817911345	E5
chr10:94608938	preTSS_flank	EXOC6	7	7	7	0.28336	0.53803	0.89286	5.5804	7.689	0.0065726	-0.179520484871645	0.733612030284551	E3
chr10:95205447	gene_body	MYOF	7	7	7	0.41017	0.36075	66.994	142.84	5.7361	0.11149	-0.368689881211918	0.472023596772877	E5
chr10:95222835	gene_body	MYOF	7	7	7	-0.035651	0.93952	28.854	100.05	5.7361	0.11149	0.435808216484049	0.387673941406246	E5
chr10:95222845	preTSS_flank	CEP55	7	7	7	0.30964	0.49917	36.187	92.747	4.6997	0.09029	0.94388138854307	0.00463558069688408	E5
chr10:95222845	gene_body	MYOF	7	7	7	0.045064	0.92357	36.187	92.747	5.7361	0.11149	0.851840166658517	0.00725404828629861	E5
chr10:95222868	preTSS_flank	CEP55	7	7	7	-0.18053	0.69849	34.301	86.603	4.6997	0.09029	0.848005953258248	0.0328975876754383	E5
chr10:95222868	gene_body	MYOF	7	7	7	0.20985	0.65154	34.301	86.603	5.7361	0.11149	0.622182041275019	0.0995113683209961	E5
chr10:95224411	gene_body	MYOF	7	7	7	0.18999	0.68326	72.996	356.64	5.7361	0.11149	-0.138509881246856	0.793563833279322	E5
chr10:95256167	preTSS_2k	CEP55	7	7	7	-0.24464	0.59699	0.71429	3.5714	4.6997	0.09029	-0.285358542314896	0.583580487906226	E4
chr10:95256167	preTSS_flank	MYOF	7	7	7	0.20567	0.65819	0.71429	3.5714	5.7361	0.11149	-0.173691484855254	0.742082798638049	E4
chr10:97777327	gene_body	CC2D2B	7	7	7	-0.046259	0.92155	18.186	80.58	1.8031	0.16792	NA	NA	E5
chr10:97777327	preTSS_flank	CCNJ	7	7	7	-0.65512	0.11023	18.186	80.58	6.7427	0.0070041	0.00759466861989669	0.988608216096568	E5
chr10:99080855	preTSS_flank	ARHGAP19	7	7	7	0.55096	0.19991	20.589	113	7.6	0.0029823	0.315586067263105	0.542336227784125	E3
chr10:99080855	postTSS_2k	FRAT1	7	7	7	0.45023	0.31072	20.589	113	7.4364	0.037461	0.183419422105237	0.727956227708	E3
chr10:99080855	postTSS_flank	FRAT2	7	7	7	-0.11923	0.79903	20.589	113	7.5468	0.0062891	0.0665406509978945	0.900336333133842	E3
chr10:99080879	preTSS_flank	ARHGAP19	7	7	7	-0.39352	0.38244	1.2129	4.6339	7.6	0.0029823	-0.0616598740602133	0.907627402482603	E3
chr10:99080879	postTSS_2k	FRAT1	7	7	7	-0.41541	0.35401	1.2129	4.6339	7.4364	0.037461	0.32438893553303	0.530484025592278	E3
chr10:99080879	postTSS_flank	FRAT2	7	7	7	0.39062	0.38627	1.2129	4.6339	7.5468	0.0062891	0.570415010032463	0.23717638738586	E3
chr10:99080886	preTSS_flank	ARHGAP19	7	7	7	0.35173	0.43913	5.0343	17.59	7.6	0.0029823	0.416994253110718	0.410762977873335	E3
chr10:99080886	postTSS_2k	FRAT1	7	7	7	0.26064	0.57239	5.0343	17.59	7.4364	0.037461	0.407893298160588	0.42209207270381	E3
chr10:99080886	postTSS_flank	FRAT2	7	7	7	0.53539	0.21555	5.0343	17.59	7.5468	0.0062891	0.189941855156665	0.718513569685173	E3
chr10:99080896	preTSS_flank	ARHGAP19	7	7	7	0.2825	0.53932	7.8314	50.211	7.6	0.0029823	0.0364436493271473	0.945358727135767	E3
chr10:99080896	postTSS_2k	FRAT1	7	7	7	0.18879	0.68518	7.8314	50.211	7.4364	0.037461	0.456040249865334	0.363361588404144	E3
chr10:99080896	postTSS_flank	FRAT2	7	7	7	0.51999	0.23157	7.8314	50.211	7.5468	0.0062891	0.523432541443462	0.286556637091755	E3
chr10:99449562	preTSS_flank	AVPI1	7	7	7	-0.098207	0.83408	94.843	24.748	5.6732	0.02337	0.231824784986056	0.658492271042565	E5
chr10:99449562	preTSS_flank	ZFYVE27	7	7	7	-0.62673	0.13202	94.843	24.748	7.8967	0.0058792	-0.350265240207482	0.496088414521225	E5
chr11:102176814	preTSS_flank	BIRC2	7	7	7	0.078999	0.86631	35.877	104.24	9.2352	0.010485	0.237809306398698	0.650010486907924	E3
chr11:102176814	preTSS_flank	BIRC3	7	7	7	-0.61118	0.14481	35.877	104.24	10.417	0.054055	0.246081749366595	0.638328267133395	E3
chr11:108093813	preTSS_flank	ATM	7	7	7	-0.12048	0.79695	0.34857	0.85051	11.584	0.021713	0.116987722009621	0.825318971401908	E4
chr11:108093813	preTSS_2k	NPAT	7	7	7	-0.69429	0.083491	0.34857	0.85051	9.5304	0.0019668	0.0966724957029639	0.855442986302288	E4
chr11:10830638	preTSS_2k	EIF4G2	7	7	7	0.1274	0.78548	0.44571	1.3906	10.712	0.0054062	-0.343141255608307	0.505489858226435	E4
chr11:10830638	preTSS_flank	SNORD97	7	7	7	-0.61672	0.14019	0.44571	1.3906	8.6898	0.068691	-0.121195820303664	0.819096357515582	E4
chr11:10830638	postTSS_flank	ZBED5	7	7	7	-0.71091	0.073323	0.44571	1.3906	8.7874	0.0060519	-0.19621222325056	0.70945867552291	E4
chr11:109963705	preTSS_flank	ZC3H12C	7	7	7	-0.104	0.8244	0.46143	1.4904	3.8698	0.10618	-0.0620907423291072	0.90698357449276	E8
chr11:109963718	preTSS_flank	ZC3H12C	7	7	7	-0.082613	0.86023	0.65	2.9575	3.8698	0.10618	0.715087520192054	0.0461684130051048	E8
chr11:109963722	preTSS_flank	ZC3H12C	7	7	7	0.90732	0.0047753	0.57143	2.2857	3.8698	0.10618	-0.0358894202397465	0.932765098953212	E8
chr11:109963735	preTSS_flank	ZC3H12C	7	7	7	0.90732	0.0047753	0.57143	2.2857	3.8698	0.10618	0.291257724300523	0.483990401782217	E8
chr11:109963768	preTSS_flank	ZC3H12C	7	7	7	0.90732	0.0047753	0.49286	1.7004	3.8698	0.10618	0.291257724300523	0.483990401782217	E8
chr11:109963783	preTSS_flank	ZC3H12C	7	7	7	-0.104	0.8244	0.35714	0.89286	3.8698	0.10618	-0.0748454309204143	0.860188026287291	E8
chr11:109964784	preTSS_flank	ZC3H12C	7	7	7	-0.22997	0.61984	5.5529	79.843	3.8698	0.10618	-0.0539688426033392	0.919125331891157	E8
chr11:109964827	preTSS_flank	ZC3H12C	7	7	7	-0.4695	0.28781	11.071	140.66	3.8698	0.10618	0.0449745687319304	0.901816887676386	E8
chr11:109996663	preTSS_flank	ZC3H12C	7	7	7	-0.36717	0.41782	90.364	82.172	3.8698	0.10618	0.262160965043673	0.615767500545793	E5
chr11:112034998	preTSS_flank	BCO2	7	7	7	-0.76141	0.046741	61.734	180.12	4.1093	0.099856	0.498229196512412	0.314494502955887	E8
chr11:112034998	preTSS_2k	IL18	7	7	7	0.71441	0.071272	61.734	180.12	3.5052	0.28112	0.474801781919125	0.341316208180088	E8
chr11:112034998	preTSS_flank	TEX12	7	7	7	0.51605	0.23576	61.734	180.12	3.479	0.10874	-0.557044594890286	0.250858209106352	E8
chr11:112833250	preTSS_flank	NCAM1	7	7	7	-0.1288	0.78314	0.84	4.9392	3.9428	0.21057	0.574046356432117	0.233512989199835	E8
chr11:112833260	preTSS_flank	NCAM1	7	7	7	-0.22071	0.63437	1.5543	7.1106	3.9428	0.21057	0.581427087147543	0.226137250729145	E8
chr11:113958107	gene_body	ZBTB16	7	7	7	-0.18711	0.68788	70.656	372.46	6.6406	0.23214	0.298525965982072	0.565513032582427	E3
chr11:117187528	preTSS_2k	BACE1	7	7	7	0.27751	0.54682	94.234	92.788	4.8885	0.071713	-0.179753067377754	0.733274414463843	E8
chr11:117187528	preTSS_flank	CEP164	7	7	7	-0.082095	0.8611	94.234	92.788	8.02	0.0049634	-0.563182747827687	0.244539568059383	E8
chr11:117187534	preTSS_2k	BACE1	7	7	7	-0.35563	0.43371	91.249	70.005	4.8885	0.071713	-0.0990077985388024	0.851973566351046	E8
chr11:117187534	preTSS_flank	CEP164	7	7	7	-0.87519	0.0098719	91.249	70.005	8.02	0.0049634	0.849352925717365	0.0323323783837175	E8
chr11:117187541	preTSS_2k	BACE1	7	7	7	0.10639	0.8204	92.016	35.927	4.8885	0.071713	0.155162634082287	0.76912385345405	E8
chr11:117187541	preTSS_flank	CEP164	7	7	7	-0.85653	0.01384	92.016	35.927	8.02	0.0049634	-0.488404892509915	0.325644551353713	E8
chr11:117699869	preTSS_flank	DSCAML1	7	7	7	0.083122	0.85937	87.787	49.304	3.2712	0.32992	-0.453960346604617	0.365835553364978	E3
chr11:117699869	preTSS_2k	FXYD2	7	7	7	0.063164	0.89298	87.787	49.304	1.1679	0.083067	0.296672163007323	0.568047462592512	E3
chr11:117699869	gene_body	FXYD6-FXYD2	7	7	7	nan	1	87.787	49.304	0	0	0.260628864393454	0.61790862461713	E3
chr11:117699891	preTSS_flank	DSCAML1	7	7	7	-0.51739	0.23433	77.541	216.47	3.2712	0.32992	-0.117749334242519	0.824192290344834	E3
chr11:117699891	preTSS_2k	FXYD2	7	7	7	0.1801	0.69919	77.541	216.47	1.1679	0.083067	-0.294288806770836	0.57131036359238	E3
chr11:117699891	gene_body	FXYD6-FXYD2	7	7	7	nan	1	77.541	216.47	0	0	-0.485464919180924	0.329008881949372	E3
chr11:117747104	preTSS_flank	FXYD2	7	7	7	0.56845	0.18301	1.4957	7.7347	1.1679	0.083067	0.284565557594199	0.584673375377523	E3
chr11:117747104	postTSS_2k	FXYD6-FXYD2	7	7	7	nan	1	1.4957	7.7347	0	0	0.301402439517235	0.561586556514628	E3
chr11:118161863	preTSS_flank	CD3E	7	7	7	-0.10186	0.82798	19.774	91.142	9.0518	0.01933	0.0781301665456706	0.883043216064862	E3
chr11:118161863	preTSS_flank	MPZL2	7	7	7	-0.3234	0.47924	19.774	91.142	4.2729	0.24871	NA	NA	E3
chr11:118161863	preTSS_flank	MPZL3	7	7	7	-0.10886	0.81629	19.774	91.142	6.5914	0.028879	NA	NA	E3
chr11:118161865	preTSS_flank	CD3E	7	7	7	0.083472	0.85879	22.447	152.14	9.0518	0.01933	-0.142155973932569	0.788202405872444	E3
chr11:118161865	preTSS_flank	MPZL2	7	7	7	-0.32153	0.48193	22.447	152.14	4.2729	0.24871	NA	NA	E3
chr11:118161865	preTSS_flank	MPZL3	7	7	7	-0.10471	0.82321	22.447	152.14	6.5914	0.028879	NA	NA	E3
chr11:118480122	postTSS_flank	ARCN1	7	7	7	-0.022041	0.96259	67.53	158.24	9.1653	0.0030144	-0.677113006125377	0.0650933929675637	E3
chr11:118480122	preTSS_flank	IFT46	7	7	7	0.18269	0.695	67.53	158.24	6.1202	0.0048855	NA	NA	E3
chr11:118480122	preTSS_flank	PHLDB1	7	7	7	0.21833	0.63813	67.53	158.24	4.0289	0.049344	0.323512687322131	0.434408557757005	E3
chr11:118480158	postTSS_flank	ARCN1	7	7	7	-0.0056106	0.99048	75.514	44.603	9.1653	0.0030144	0.123317892317539	0.771112422999123	E3
chr11:118480158	preTSS_flank	IFT46	7	7	7	-0.049109	0.91673	75.514	44.603	6.1202	0.0048855	NA	NA	E3
chr11:118480158	preTSS_flank	PHLDB1	7	7	7	0.42571	0.34096	75.514	44.603	4.0289	0.049344	0.845741273742938	0.00814781604196746	E3
chr11:118480165	postTSS_flank	ARCN1	7	7	7	0.46817	0.28937	72.529	43.966	9.1653	0.0030144	-0.506283151334561	0.305461187264734	E3
chr11:118480165	preTSS_flank	IFT46	7	7	7	-0.44048	0.32259	72.529	43.966	6.1202	0.0048855	NA	NA	E3
chr11:118480165	preTSS_flank	PHLDB1	7	7	7	-0.04519	0.92336	72.529	43.966	4.0289	0.049344	0.448200940768375	0.372716806408931	E3
chr11:118740900	preTSS_flank	CXCR5	7	7	7	-0.088326	0.85064	18.579	185.01	6.4988	0.030078	-0.180897138342173	0.668144769770622	E3
chr11:118740944	preTSS_flank	CXCR5	7	7	7	0.063724	0.89204	7.3086	28.141	6.4988	0.030078	0.142797054775285	0.735872975274374	E3
chr11:118740974	preTSS_flank	CXCR5	7	7	7	-0.22483	0.62788	8.2314	80.633	6.4988	0.030078	-0.116433166602142	0.783652847488357	E3
chr11:118740976	preTSS_flank	CXCR5	7	7	7	-0.21665	0.64078	3.5414	15.555	6.4988	0.030078	-0.0463735949614022	0.930489471004927	E3
chr11:119300640	preTSS_flank	USP2	7	7	7	-0.28908	0.5295	48.144	457.92	2.8177	0.23145	-0.208626661035898	0.691600254887449	E8
chr11:119300660	preTSS_flank	USP2	7	7	7	-0.49157	0.26254	56.289	245.98	2.8177	0.23145	-0.0220340005521023	0.95869961882364	E8
chr11:120208242	preTSS_flank	ARHGEF12	7	7	7	-0.21	0.65131	40.194	155.92	7.5035	0.050182	0.842995193932548	0.0350406394898428	E3
chr11:120208272	preTSS_flank	ARHGEF12	7	7	7	0.5543	0.19662	7.8243	20.56	7.5035	0.050182	0.363477226153682	0.478794683750431	E3
chr11:121290782	preTSS_flank	SORL1	7	7	7	0.1612	0.72989	94.576	16.927	11.238	0.00729	0.711898354018089	0.112547250775836	E3
chr11:122683420	preTSS_flank	CRTAM	7	7	7	-0.31555	0.49057	18.374	138.8	5.7149	1.2415	-0.604278528669818	0.203909126864756	E2
chr11:12342965	gene_body	MICALCL	7	7	7	-0.51368	0.23829	4.6086	15.391	4.6939	0.030049	-0.361063608340502	0.48193996443411	E3
chr11:124714665	preTSS_flank	ROBO3	7	7	7	-0.12154	0.79519	21.266	145.8	6.1177	0.33916	NA	NA	E8
chr11:126226661	preTSS_flank	ST3GAL4	7	7	7	-0.42025	0.34786	63.706	95.074	5.0502	0.073045	-0.705397487363	0.0506303710144543	E3
chr11:126226670	preTSS_flank	ST3GAL4	7	7	7	-0.5438	0.20703	83.626	78.558	5.0502	0.073045	-0.583873863022158	0.223713041743717	E3
chr11:126226677	preTSS_flank	ST3GAL4	7	7	7	-0.033435	0.94327	58.357	105.59	5.0502	0.073045	-0.800696816644837	0.0556243018450824	E3
chr11:126226679	preTSS_flank	ST3GAL4	7	7	7	0.26351	0.56801	68.463	45.413	5.0502	0.073045	-0.334859766366347	0.516484441251696	E3
chr11:126226698	preTSS_flank	ST3GAL4	7	7	7	-0.5693	0.18221	74.217	261.48	5.0502	0.073045	-0.620797076629414	0.188428570551576	E3
chr11:128597007	gene_body	FLI1	7	7	7	0.4377	0.32602	25.394	159.26	9.3116	0.0086689	-0.0654872767331308	0.901909508724714	E2
chr11:128775744	postTSS_2k	C11orf45	7	7	7	-0.22287	0.63096	4.0529	40.1	3.4573	0.31069	0.552914245148989	0.155199434301284	E4
chr11:128775744	preTSS_flank	KCNJ5	7	7	7	-0.41489	0.35469	4.0529	40.1	2.6	0.24687	-0.526662577885074	0.283047246794683	E4
chr11:128775751	postTSS_2k	C11orf45	7	7	7	-0.16776	0.7192	1.3657	5.6429	3.4573	0.31069	0.290432933041627	0.48528631413265	E4
chr11:128775751	preTSS_flank	KCNJ5	7	7	7	-0.15069	0.74707	1.3657	5.6429	2.6	0.24687	-0.382214656130915	0.454596511432712	E4
chr11:128775772	postTSS_2k	C11orf45	7	7	7	0.26553	0.56494	0.51	1.8207	3.4573	0.31069	-0.420890922358988	0.405943854929157	E4
chr11:128775782	postTSS_2k	C11orf45	7	7	7	-0.37666	0.40494	3.4329	41.783	3.4573	0.31069	-0.420890922358988	0.405943854929157	E4
chr11:130185359	preTSS_2k	ZBTB44	7	7	7	0.62662	0.13211	9.5929	118.61	9.2936	0.016899	0.386631620494306	0.448950191764123	E3
chr11:130185368	preTSS_2k	ZBTB44	7	7	7	0.4824	0.27291	9.6829	67.672	9.2936	0.016899	0.227116555798218	0.665182721434833	E3
chr11:130185375	preTSS_2k	ZBTB44	7	7	7	0.19798	0.67044	8.9229	59.976	9.2936	0.016899	0.250020151091423	0.632784162679965	E3
chr11:130185382	preTSS_2k	ZBTB44	7	7	7	0.24941	0.58964	9.2014	62.671	9.2936	0.016899	0.197977420775662	0.706913737194051	E3
chr11:130786301	postTSS_2k	SNX19	7	7	7	0.053919	0.9086	1.1943	2.4273	8.892	0.013071	0.225996932621364	0.666775954066997	E4
chr11:133797548	gene_body	IGSF9B	7	7	7	-0.10897	0.8161	64.343	223.58	6.1565	0.024136	-0.785273189517391	0.0642111354294225	E3
chr11:133797570	gene_body	IGSF9B	7	7	7	-0.45541	0.30449	49.729	296.63	6.1565	0.024136	-0.477894913554137	0.231028753841001	E3
chr11:133797594	gene_body	IGSF9B	7	7	7	0.51616	0.23564	31.65	58.969	6.1565	0.024136	0.0259703841504223	0.943228085434034	E3
chr11:133797599	gene_body	IGSF9B	7	7	7	0.10901	0.81604	12.157	10.392	6.1565	0.024136	-0.280769454547277	0.431986705489957	E3
chr11:133797644	gene_body	IGSF9B	7	7	7	0.097714	0.83491	7.5457	29.942	6.1565	0.024136	0.127867981046878	0.724817441002863	E3
chr11:133797671	gene_body	IGSF9B	7	7	7	0.76329	0.045875	0.79286	1.9362	6.1565	0.024136	0.543544694904942	0.10438701576568	E3
chr11:133940170	postTSS_2k	JAM3	7	7	7	0.064454	0.89081	95.316	27.807	6.4508	0.028905	0.630394772999638	0.179666515910846	E4
chr11:134094365	preTSS_flank	ACAD8	7	7	7	-0.097344	0.83553	0.32429	0.73613	7.2775	0.0032756	0.288104924340078	0.579799608513094	E4
chr11:134094365	postTSS_2k	NCAPD3	7	7	7	0.21195	0.64822	0.32429	0.73613	8.1957	0.011495	-0.697677237463193	0.123282572061835	E4
chr11:134094365	postTSS_flank	THYN1	7	7	7	-0.41319	0.35685	0.32429	0.73613	7.6821	0.003542	0.507558392341848	0.304039871489328	E4
chr11:134094365	preTSS_2k	VPS26B	7	7	7	-0.42888	0.33698	0.32429	0.73613	8.3621	0.011908	-0.344027371907714	0.504317593148144	E4
chr11:134094430	preTSS_flank	ACAD8	7	7	7	-0.097344	0.83553	0.29143	0.59451	7.2775	0.0032756	0.288104924340078	0.579799608513094	E4
chr11:134094430	preTSS_2k	NCAPD3	7	7	7	0.21195	0.64822	0.29143	0.59451	8.1957	0.011495	-0.697677237463194	0.123282572061835	E4
chr11:134094430	postTSS_flank	THYN1	7	7	7	-0.41319	0.35685	0.29143	0.59451	7.6821	0.003542	0.507558392341848	0.304039871489328	E4
chr11:134094430	preTSS_2k	VPS26B	7	7	7	-0.42888	0.33698	0.29143	0.59451	8.3621	0.011908	-0.344027371907714	0.504317593148144	E4
chr11:1348360	preTSS_flank	TOLLIP	7	7	7	-0.44183	0.32094	81.25	70.127	6.7099	0.015227	-0.385866833035511	0.449926226695653	E8
chr11:14402893	preTSS_flank	RRAS2	7	7	7	-0.27518	0.55032	0.26	0.4732	6.6081	0.086372	-0.514607849789531	0.296227769522625	E4
chr11:14402907	preTSS_flank	RRAS2	7	7	7	0.11099	0.81274	0.31	0.6727	6.6081	0.086372	0.33885593868298	0.511170378521353	E4
chr11:14402912	preTSS_flank	RRAS2	7	7	7	-0.33081	0.46862	1.4771	5.364	6.6081	0.086372	0.268948281396997	0.606304519868975	E4
chr11:14402919	preTSS_flank	RRAS2	7	7	7	-0.56323	0.18798	0.80857	2.1592	6.6081	0.086372	-0.514607849789531	0.296227769522625	E4
chr11:14402922	preTSS_flank	RRAS2	7	7	7	-0.40068	0.37305	2.5829	8.1586	6.6081	0.086372	0.327143814018568	0.526790247452175	E4
chr11:14402936	preTSS_flank	RRAS2	7	7	7	0.25363	0.58314	1.7429	6.6354	6.6081	0.086372	-0.514607849789531	0.296227769522625	E4
chr11:14402944	preTSS_flank	RRAS2	7	7	7	-0.66898	0.10032	4.2486	27.333	6.6081	0.086372	0.120832314580949	0.819633631106378	E4
chr11:14402960	preTSS_flank	RRAS2	7	7	7	-0.53667	0.21424	1.5729	7.4005	6.6081	0.086372	0.268948281396997	0.606304519868975	E4
chr11:1474206	postTSS_flank	MOB2	7	7	7	0.084047	0.85782	65.03	177.83	7.3621	0.0030493	0.138401292499004	0.793723593939715	E5
chr11:1520829	gene_body	MOB2	7	7	7	0.011092	0.98117	90.17	61.165	7.3621	0.0030493	-0.168352350840849	0.749857238171878	E2
chr11:1520840	gene_body	MOB2	7	7	7	0.1065	0.82022	97.044	14.371	7.3621	0.0030493	-0.549079993972281	0.2591507542063	E2
chr11:1520848	gene_body	MOB2	7	7	7	0.69412	0.083594	95.13	35.929	7.3621	0.0030493	-0.60006968962574	0.207933102330439	E2
chr11:1520882	gene_body	MOB2	7	7	7	-0.11672	0.8032	94.524	48.067	7.3621	0.0030493	0.485310865560922	0.329185519504696	E2
chr11:1807123	preTSS_flank	CTSD	7	7	7	-0.50438	0.24837	77.579	285.11	8.1245	0.0093855	-0.179147756825752	0.73415314153958	E5
chr11:1807123	preTSS_flank	IFITM10	7	7	7	0.059043	0.89994	77.579	285.11	3.9089	0.06574	-0.580580016199107	0.226978944657321	E5
chr11:1817881	preTSS_flank	CTSD	7	7	7	-0.57889	0.17326	58.507	50.477	8.1245	0.0093855	0.667138521448272	0.147755158529607	E8
chr11:1817881	preTSS_flank	IFITM10	7	7	7	0.4217	0.34601	58.507	50.477	3.9089	0.06574	-0.115498769542887	0.827522220501523	E8
chr11:1817910	preTSS_flank	CTSD	7	7	7	-0.34172	0.45315	76.607	70.779	8.1245	0.0093855	0.736507575548132	0.0949954766361303	E8
chr11:1817910	preTSS_flank	IFITM10	7	7	7	0.33075	0.4687	76.607	70.779	3.9089	0.06574	0.443606262924264	0.378238471204077	E8
chr11:1817956	preTSS_flank	CTSD	7	7	7	-0.62981	0.12956	80.727	37.972	8.1245	0.0093855	0.252486083255115	0.629318770833981	E8
chr11:1817956	preTSS_flank	IFITM10	7	7	7	0.14565	0.75536	80.727	37.972	3.9089	0.06574	-0.22664171448669	0.665858320315123	E8
chr11:18548890	preTSS_2k	TSG101	7	7	7	-0.61601	0.14077	2.78	11.424	7.3371	0.0085047	0.0161663093653472	0.975752648480887	E3
chr11:1859965	preTSS_flank	LSP1	7	7	7	0.56167	0.18947	89.694	68.105	9.4553	0.0071507	0.551882063078853	0.256221317120217	E3
chr11:1859971	preTSS_flank	LSP1	7	7	7	0.51266	0.23939	78.934	208.38	9.4553	0.0071507	0.096158009025533	0.856207542375669	E3
chr11:18719938	postTSS_flank	IGSF22	7	7	7	0.16846	0.71805	16.777	83.556	4.7884	0.097385	NA	NA	E3
chr11:18719938	preTSS_2k	TMEM86A	7	7	7	-0.20557	0.65833	16.777	83.556	5.5706	0.018091	-0.105029507482953	0.772765661893366	E3
chr11:18719943	postTSS_flank	IGSF22	7	7	7	0.57405	0.17775	29.643	96.931	4.7884	0.097385	NA	NA	E3
chr11:18719943	preTSS_2k	TMEM86A	7	7	7	0.073468	0.87561	29.643	96.931	5.5706	0.018091	0.0483930759710023	0.894387710269745	E3
chr11:18719946	postTSS_flank	IGSF22	7	7	7	0.15925	0.73306	26.533	129.53	4.7884	0.097385	NA	NA	E3
chr11:18719946	preTSS_2k	TMEM86A	7	7	7	0.16048	0.73106	26.533	129.53	5.5706	0.018091	-0.270305250759813	0.450049009661948	E3
chr11:19420682	preTSS_flank	NAV2	7	7	7	-0.44174	0.32105	72.907	130.12	4.2922	0.10133	0.0416900754512397	0.937501116799253	E5
chr11:19420687	preTSS_flank	NAV2	7	7	7	-0.28917	0.52935	50.957	224.31	4.2922	0.10133	-0.0147679831461657	0.977849635680034	E5
chr11:19420765	preTSS_flank	NAV2	7	7	7	-0.66589	0.10249	77.027	171.98	4.2922	0.10133	0.0548141980227089	0.917861050234353	E5
chr11:2437419	postTSS_flank	CD81	7	7	7	-0.21018	0.65101	33.76	293.63	7.9828	0.017678	NA	NA	E5
chr11:2437419	preTSS_flank	KCNQ1	7	7	7	-0.042347	0.92817	33.76	293.63	7.1368	0.038521	0.461926433908283	0.35639236352655	E5
chr11:2437419	gene_body	TRPM5	7	7	7	-0.0090285	0.98467	33.76	293.63	3.4384	0.051773	0.926084199348287	0.00799339720578307	E5
chr11:2437419	postTSS_flank	TSSC4	7	7	7	0.068608	0.8838	33.76	293.63	7.02	0.010163	NA	NA	E5
chr11:2437436	postTSS_flank	CD81	7	7	7	0.52152	0.22996	66.667	258.32	7.9828	0.017678	NA	NA	E5
chr11:2437436	preTSS_flank	KCNQ1	7	7	7	-0.40419	0.36847	66.667	258.32	7.1368	0.038521	0.292897251558585	0.573217774525068	E5
chr11:2437436	gene_body	TRPM5	7	7	7	-0.52396	0.22739	66.667	258.32	3.4384	0.051773	0.345328459663058	0.5025978212211	E5
chr11:2437436	postTSS_flank	TSSC4	7	7	7	-0.040535	0.93124	66.667	258.32	7.02	0.010163	NA	NA	E5
chr11:2437448	postTSS_flank	CD81	7	7	7	0.31822	0.4867	72.716	123.86	7.9828	0.017678	NA	NA	E5
chr11:2437448	preTSS_flank	KCNQ1	7	7	7	-0.39561	0.37969	72.716	123.86	7.1368	0.038521	0.816379189499922	0.0474793681753123	E5
chr11:2437448	gene_body	TRPM5	7	7	7	-0.47216	0.28471	72.716	123.86	3.4384	0.051773	0.366918674474422	0.474320992948445	E5
chr11:2437448	postTSS_flank	TSSC4	7	7	7	-0.28241	0.53945	72.716	123.86	7.02	0.010163	NA	NA	E5
chr11:2502578	gene_body	KCNQ1	7	7	7	0.1533	0.74279	35.756	212.83	7.1368	0.038521	0.393726377560639	0.439928255817024	E3
chr11:2502581	gene_body	KCNQ1	7	7	7	0.5326	0.21842	35.21	314.74	7.1368	0.038521	0.429650762342558	0.39518057406925	E3
chr11:2502593	gene_body	KCNQ1	7	7	7	0.3211	0.48254	56.344	44.976	7.1368	0.038521	0.043367033014135	0.934990230658588	E3
chr11:2502595	gene_body	KCNQ1	7	7	7	0.18507	0.69116	64.749	79.256	7.1368	0.038521	0.191161912343191	0.716749934584395	E3
chr11:2502597	gene_body	KCNQ1	7	7	7	-0.16234	0.72803	54.23	208.69	7.1368	0.038521	0.37816194752161	0.459796879154935	E3
chr11:2935183	gene_body	SLC22A18	7	7	7	0.77555	0.040451	18.833	87.482	5.3282	0.030057	0.0198581765363523	0.970216650703384	E3
chr11:2959242	preTSS_flank	PHLDA2	7	7	7	-0.20793	0.65459	95.931	10.243	1.6286	0.96755	0.43463658210414	0.389098498870125	E4
chr11:2959242	postTSS_flank	SLC22A18	7	7	7	0.15077	0.74695	95.931	10.243	5.3282	0.030057	0.27991134488055	0.501935804281409	E4
chr11:2959242	preTSS_flank	SLC22A18AS	7	7	7	-0.46548	0.29253	95.931	10.243	1.1295	0.71517	-0.132629456157937	0.754220665069943	E4
chr11:2959257	postTSS_flank	SLC22A18	7	7	7	-0.43688	0.32704	95.634	12.044	5.3282	0.030057	-0.219236507819851	0.676414000879119	E4
chr11:2959257	preTSS_flank	SLC22A18AS	7	7	7	0.027229	0.95379	95.634	12.044	1.1295	0.71517	0.375381452261529	0.463375553568903	E4
chr11:2959261	preTSS_flank	PHLDA2	7	7	7	0.17184	0.71256	95.594	8.8795	1.6286	0.96755	0.614846751916131	0.193947137904111	E4
chr11:2959261	postTSS_flank	SLC22A18	7	7	7	0.48911	0.26531	95.594	8.8795	5.3282	0.030057	-0.694161783485455	0.0561167215919041	E4
chr11:2959261	preTSS_flank	SLC22A18AS	7	7	7	-0.18162	0.69673	95.594	8.8795	1.1295	0.71517	-0.794328751792283	0.0185330576310905	E4
chr11:2959276	preTSS_flank	PHLDA2	7	7	7	0.11792	0.8012	95.509	19.497	1.6286	0.96755	0.515630914322417	0.295100375014539	E4
chr11:2959276	postTSS_flank	SLC22A18	7	7	7	0.61311	0.1432	95.509	19.497	5.3282	0.030057	-0.258438831773682	0.536571471118337	E4
chr11:2959276	preTSS_flank	SLC22A18AS	7	7	7	-0.18194	0.69621	95.509	19.497	1.1295	0.71517	0.127092220864229	0.76425571210802	E4
chr11:2959291	preTSS_flank	PHLDA2	7	7	7	-0.36527	0.42042	94.871	9.2997	1.6286	0.96755	0.543578989788376	0.264939363798815	E4
chr11:2959291	postTSS_flank	SLC22A18	7	7	7	-0.15231	0.74443	94.871	9.2997	5.3282	0.030057	-0.123108697489235	0.771492844097485	E4
chr11:2959291	preTSS_flank	SLC22A18AS	7	7	7	-0.26005	0.57329	94.871	9.2997	1.1295	0.71517	0.172374920206268	0.683142199807915	E4
chr11:2959322	postTSS_flank	SLC22A18	7	7	7	0.36676	0.41838	94.289	20.276	5.3282	0.030057	0.311340743664393	0.5480784897887	E4
chr11:2959322	preTSS_flank	SLC22A18AS	7	7	7	-0.14133	0.76246	94.289	20.276	1.1295	0.71517	0.546188901921586	0.262186816374018	E4
chr11:2959378	postTSS_flank	SLC22A18	7	7	7	0.35501	0.43457	85.333	398.8	5.3282	0.030057	0.0155941106921147	0.976610730020806	E4
chr11:2959378	preTSS_flank	SLC22A18AS	7	7	7	-0.55617	0.1948	85.333	398.8	1.1295	0.71517	0.413419267018868	0.415200977841464	E4
chr11:2959393	preTSS_flank	PHLDA2	7	7	7	0.046172	0.9217	97.023	13.24	1.6286	0.96755	0.435654115948543	0.387861205536326	E4
chr11:2959393	postTSS_flank	SLC22A18	7	7	7	-0.1747	0.70792	97.023	13.24	5.3282	0.030057	0.0857594267320006	0.839987751660543	E4
chr11:2959393	preTSS_flank	SLC22A18AS	7	7	7	-0.69338	0.084067	97.023	13.24	1.1295	0.71517	-0.519336857977653	0.187164851660436	E4
chr11:2959397	preTSS_flank	PHLDA2	7	7	7	-0.18385	0.69314	94.264	16.246	1.6286	0.96755	0.184349513580707	0.726608265064059	E4
chr11:2959397	postTSS_flank	SLC22A18	7	7	7	0.029117	0.95059	94.264	16.246	5.3282	0.030057	0.459721665759401	0.251770879029383	E4
chr11:2959397	preTSS_flank	SLC22A18AS	7	7	7	-0.73671	0.058932	94.264	16.246	1.1295	0.71517	-0.100430323953837	0.812955517893292	E4
chr11:2959412	preTSS_flank	PHLDA2	7	7	7	-0.087008	0.85285	96.713	15.329	1.6286	0.96755	0.363519623074567	0.478739491297102	E6
chr11:2959412	postTSS_flank	SLC22A18	7	7	7	-0.77603	0.040248	96.713	15.329	5.3282	0.030057	0.22333622348286	0.594960968396238	E6
chr11:2959412	preTSS_flank	SLC22A18AS	7	7	7	0.70764	0.075268	96.713	15.329	1.1295	0.71517	-0.53505045560587	0.171803620819167	E6
chr11:2959438	preTSS_flank	PHLDA2	7	7	7	0.64554	0.11735	94.749	35.086	1.6286	0.96755	0.1748912915902	0.740337759423581	E6
chr11:2959438	postTSS_flank	SLC22A18	7	7	7	-0.12689	0.78632	94.749	35.086	5.3282	0.030057	0.819979313245653	0.0126867219915168	E6
chr11:2959438	preTSS_flank	SLC22A18AS	7	7	7	-0.44904	0.31216	94.749	35.086	1.1295	0.71517	0.108830463977821	0.797548399460593	E6
chr11:2959453	preTSS_flank	PHLDA2	7	7	7	0.59304	0.16049	93.014	54.308	1.6286	0.96755	0.183451457965036	0.727909790859164	E6
chr11:2959453	postTSS_flank	SLC22A18	7	7	7	-0.061441	0.89589	93.014	54.308	5.3282	0.030057	-0.0584118615818524	0.890726627151887	E6
chr11:2959453	preTSS_flank	SLC22A18AS	7	7	7	-0.5025	0.25042	93.014	54.308	1.1295	0.71517	-0.803700394684048	0.0162355338951621	E6
chr11:2959457	preTSS_flank	PHLDA2	7	7	7	0.3397	0.456	92.336	30.858	1.6286	0.96755	0.399135835494906	0.433089295021923	E6
chr11:2959457	postTSS_flank	SLC22A18	7	7	7	-0.35233	0.43829	92.336	30.858	5.3282	0.030057	0.195508412732156	0.642655888506977	E6
chr11:2959457	preTSS_flank	SLC22A18AS	7	7	7	-0.39086	0.38596	92.336	30.858	1.1295	0.71517	-0.756455720123517	0.0298386677252593	E6
chr11:2959472	postTSS_flank	SLC22A18	7	7	7	0.10623	0.82067	94.944	18.06	5.3282	0.030057	0.164923354266965	0.75485790253316	E6
chr11:2959472	preTSS_flank	SLC22A18AS	7	7	7	-0.69092	0.085633	94.944	18.06	1.1295	0.71517	-0.323262256698327	0.531996823253369	E6
chr11:2959487	postTSS_flank	SLC22A18	7	7	7	-0.022706	0.96146	95.837	13.388	5.3282	0.030057	0.577026799503146	0.230523201364578	E6
chr11:2959487	preTSS_flank	SLC22A18AS	7	7	7	0.26915	0.55944	95.837	13.388	1.1295	0.71517	0.441343014723073	0.380968681036602	E6
chr11:2959998	postTSS_flank	SLC22A18	7	7	7	0.67404	0.096822	95.669	3.1739	5.3282	0.030057	-0.232074691856659	0.658137578478407	E6
chr11:2959998	preTSS_flank	SLC22A18AS	7	7	7	-0.62249	0.13545	95.669	3.1739	1.1295	0.71517	0.0275435351604368	0.958695145160265	E6
chr11:2960088	preTSS_flank	PHLDA2	7	7	7	-0.6693	0.1001	87.853	33.256	1.6286	0.96755	-0.630191126965738	0.17985063151433	E6
chr11:2960088	postTSS_flank	SLC22A18	7	7	7	0.21436	0.64439	87.853	33.256	5.3282	0.030057	-0.0501872144826085	0.906056865162912	E6
chr11:2960088	preTSS_flank	SLC22A18AS	7	7	7	-0.28528	0.53516	87.853	33.256	1.1295	0.71517	0.143435110036709	0.734725127779106	E6
chr11:2960103	preTSS_flank	PHLDA2	7	7	7	0.047758	0.91902	90.701	59.256	1.6286	0.96755	-0.332696232240357	0.51936818946209	E6
chr11:2960103	postTSS_flank	SLC22A18	7	7	7	0.55972	0.19135	90.701	59.256	5.3282	0.030057	0.751428564877564	0.0315943078524619	E6
chr11:2960103	preTSS_flank	SLC22A18AS	7	7	7	-0.33178	0.46723	90.701	59.256	1.1295	0.71517	0.339456654339019	0.410723351369266	E6
chr11:2960129	postTSS_flank	SLC22A18	7	7	7	-0.34762	0.44487	95.507	11.813	5.3282	0.030057	0.307979549801267	0.552636821509829	E6
chr11:2960129	preTSS_flank	SLC22A18AS	7	7	7	0.30058	0.51246	95.507	11.813	1.1295	0.71517	0.695344347362468	0.125084282668396	E6
chr11:2960140	postTSS_flank	SLC22A18	7	7	7	-0.27931	0.54411	96.083	5.2587	5.3282	0.030057	0.233514608057299	0.656094755372523	E6
chr11:2960140	preTSS_flank	SLC22A18AS	7	7	7	-0.18123	0.69735	96.083	5.2587	1.1295	0.71517	0.346362447656969	0.501232350894055	E6
chr11:3010946	gene_body	NAP1L4	7	7	7	-0.60802	0.14749	8.6471	32.338	9.6124	0.0067701	0.177533558962011	0.736497427519924	E3
chr11:3078912	preTSS_2k	CARS	7	7	7	0.88865	0.0074772	2.8457	9.0425	7.8137	0.0067931	-0.519045459081907	0.291349359841621	E3
chr11:3078919	preTSS_2k	CARS	7	7	7	0.73056	0.062213	6.1114	41.719	7.8137	0.0067931	0.822265647869084	0.0445769802392273	E3
chr11:3177730	gene_body	OSBPL5	7	7	7	0.81536	0.025404	81.904	83.858	5.9882	0.3178	0.443394217637893	0.378493977567935	E5
chr11:3178060	gene_body	OSBPL5	7	7	7	-0.49911	0.25415	75.447	61.617	5.9882	0.3178	0.110549136646097	0.834851811699702	E5
chr11:3181616	gene_body	OSBPL5	7	7	7	-0.24006	0.6041	30.114	333.75	5.9882	0.3178	0.257963613216585	0.621637703612709	E3
chr11:3181621	gene_body	OSBPL5	7	7	7	-0.35958	0.42824	19.684	141.01	5.9882	0.3178	0.711820465774496	0.112604879062092	E3
chr11:3181640	gene_body	OSBPL5	7	7	7	-0.43574	0.32845	11.094	62.949	5.9882	0.3178	0.212852645643597	0.685542808990713	E3
chr11:3181652	gene_body	OSBPL5	7	7	7	-0.40637	0.36565	8.7643	31.373	5.9882	0.3178	0.302732888324668	0.559772978547728	E3
chr11:3225190	preTSS_flank	OSBPL5	7	7	7	0.79617	0.032171	48.546	132.78	5.9882	0.3178	0.016726137023652	0.974913134147176	E8
chr11:34066528	preTSS_flank	CAPRIN1	7	7	7	0.21166	0.64867	45.771	168.54	9.6379	0.0019918	0.737821644270124	0.0940954942392815	E8
chr11:34066563	preTSS_flank	CAPRIN1	7	7	7	-0.5194	0.23219	28.144	30.184	9.6379	0.0019918	-0.153990307596904	0.770840325828797	E8
chr11:35167654	gene_body	CD44	7	7	7	0.2082	0.65416	3.7743	13.037	10.469	0.0055366	-0.362126067512929	0.480554651948263	E2
chr11:36311008	preTSS_2k	COMMD9	7	7	7	0.30297	0.50894	0.68	3.2368	7.5391	0.0019207	-0.110300195934858	0.83522066953686	E4
chr11:36311008	preTSS_flank	PRR5L	7	7	7	-0.09318	0.8425	0.68	3.2368	7.3087	0.227	0.326718581209086	0.527359920776288	E4
chr11:43947780	postTSS_flank	ALKBH3	7	7	7	-0.43226	0.33276	89.523	209	7.0505	0.0015226	0.834650505574739	0.038750317728875	E5
chr11:43947780	preTSS_flank	C11orf96	7	7	7	0.13089	0.77969	89.523	209	0.16668	0.1763	0.210222980583729	0.689310794957471	E5
chr11:43947973	postTSS_flank	ALKBH3	7	7	7	-0.58347	0.16908	91.624	45.071	7.0505	0.0015226	-0.666387184804915	0.148381127798803	E5
chr11:43947973	preTSS_flank	C11orf96	7	7	7	0.1369	0.76977	91.624	45.071	0.16668	0.1763	0.148609428597098	0.778726859055025	E5
chr11:43965930	postTSS_2k	C11orf96	7	7	7	-0.34015	0.45537	2.2486	7.0504	0.16668	0.1763	-0.270856108616168	0.603651249700051	E8
chr11:43965932	postTSS_2k	C11orf96	7	7	7	0.8381	0.018527	3.1243	20.926	0.16668	0.1763	0.932967148347029	0.00658950198600827	E8
chr11:43965944	postTSS_2k	C11orf96	7	7	7	-0.26789	0.56135	0.64571	1.2461	0.16668	0.1763	-0.125098472942929	0.813331162863857	E8
chr11:43966015	postTSS_2k	C11orf96	7	7	7	0.99906	5.1595e-08	0.52857	1.9557	0.16668	0.1763	0.131277084581808	0.804215566297145	E8
chr11:45132169	preTSS_flank	PRDM11	7	7	7	0.28035	0.54254	35.841	145.17	6.4288	0.015779	-0.161737599401774	0.759509051957896	E8
chr11:45132174	preTSS_flank	PRDM11	7	7	7	-0.56465	0.18662	1.19	4.3627	6.4288	0.015779	-0.392448944083711	0.44154832624706	E8
chr11:45855960	preTSS_flank	CRY2	7	7	7	0.25495	0.58112	19.354	122.89	8.3676	0.0072784	0.632952536627985	0.177360738620372	E3
chr11:45855960	postTSS_flank	SLC35C1	7	7	7	0.031558	0.94645	19.354	122.89	6.6261	0.016914	0.394924689178126	0.438410281536616	E3
chr11:45856026	preTSS_flank	CRY2	7	7	7	-0.52235	0.22908	4.1443	11.737	8.3676	0.0072784	0.320075805165988	0.536281938683015	E3
chr11:45856026	postTSS_flank	SLC35C1	7	7	7	0.6604	0.10639	4.1443	11.737	6.6261	0.016914	0.0944878332742754	0.858690041444215	E3
chr11:46321276	preTSS_flank	DGKZ	7	7	7	-0.042196	0.92843	78.869	50.401	9.3052	0.00051061	0.166434349187908	0.752653624624588	E5
chr11:47294003	preTSS_flank	ACP2	7	7	7	0.20625	0.65726	88.091	93.87	6.5349	0.00825	-0.390961407395191	0.443437275166688	E2
chr11:47294003	gene_body	MADD	7	7	7	-0.17749	0.7034	88.091	93.87	9.2099	0.0073552	-0.422943692665332	0.403412833990978	E2
chr11:47294003	postTSS_flank	NR1H3	7	7	7	0.35653	0.43246	88.091	93.87	4.76	0.046243	NA	NA	E2
chr11:47294044	preTSS_flank	ACP2	7	7	7	-0.19565	0.67417	84.547	88.325	6.5349	0.00825	-0.606058799866118	0.202216701485174	E2
chr11:47294044	gene_body	MADD	7	7	7	0.14976	0.74859	84.547	88.325	9.2099	0.0073552	-0.012830243278878	0.980755691107847	E2
chr11:47294044	postTSS_flank	NR1H3	7	7	7	-0.2451	0.59629	84.547	88.325	4.76	0.046243	NA	NA	E2
chr11:47294062	preTSS_flank	ACP2	7	7	7	0.4243	0.34274	72.676	122.96	6.5349	0.00825	0.378089842722267	0.35574499966991	E2
chr11:47294062	gene_body	MADD	7	7	7	-0.29521	0.52039	72.676	122.96	9.2099	0.0073552	-0.039215743498236	0.926545832277265	E2
chr11:47294062	postTSS_flank	NR1H3	7	7	7	0.23112	0.61803	72.676	122.96	4.76	0.046243	NA	NA	E2
chr11:5617991	gene_body	HBG2	7	7	7	0.95312	0.0008909	13.273	427.26	0.30529	0.57839	-0.0812104072295047	0.878452185762101	E4
chr11:5617991	preTSS_flank	TRIM34	7	7	7	-0.8604	0.012954	13.273	427.26	1.975	0.9521	-0.119925959403615	0.820973462604255	E4
chr11:5617991	preTSS_flank	TRIM6	7	7	7	0.15396	0.74171	13.273	427.26	1.4084	0.5362	NA	NA	E4
chr11:5617991	postTSS_2k	TRIM6-TRIM34	7	7	7	nan	1	13.273	427.26	0	0	-0.0964663289144401	0.85574935252458	E4
chr11:5705359	preTSS_flank	HBG2	7	7	7	-0.34058	0.45476	8.7143	42.091	0.30529	0.57839	0.759028226847731	0.0801047915615221	E3
chr11:5705359	preTSS_flank	TRIM22	7	7	7	0.016955	0.97122	8.7143	42.091	10.123	0.018347	-0.765762024542469	0.0758751259587531	E3
chr11:5705361	preTSS_flank	HBG2	7	7	7	-0.60127	0.15327	9.8857	21.6	0.30529	0.57839	0.892432562866048	0.0167338121458003	E3
chr11:5705361	preTSS_flank	TRIM22	7	7	7	-0.1463	0.75429	9.8857	21.6	10.123	0.018347	-0.743052483933987	0.0905509412239632	E3
chr11:57056884	postTSS_flank	SSRP1	7	7	7	-0.057269	0.90294	3.1657	6.443	8.6618	0.0012188	NA	NA	E8
chr11:57056884	postTSS_flank	TNKS1BP1	7	7	7	0.77022	0.042765	3.1657	6.443	6.6126	0.0092377	0.111162444134653	0.833943155905056	E8
chr11:57193867	preTSS_flank	PRG2	7	7	7	0.62061	0.13698	46.416	9.2143	2.929	0.34728	NA	NA	E3
chr11:57193867	postTSS_2k	SLC43A3	7	7	7	-0.45667	0.30297	46.416	9.2143	6.4816	0.011988	0.26292028700486	0.614707024996933	E3
chr11:57193931	preTSS_flank	PRG2	7	7	7	-0.6531	0.11171	21.3	49.753	2.929	0.34728	NA	NA	E3
chr11:57193931	postTSS_2k	SLC43A3	7	7	7	0.26909	0.55954	21.3	49.753	6.4816	0.011988	-0.18019859060753	0.669370547450931	E3
chr11:57194869	preTSS_flank	PRG2	7	7	7	0.19368	0.67734	18.676	57.759	2.929	0.34728	NA	NA	E3
chr11:57194869	postTSS_2k	SLC43A3	7	7	7	-0.55379	0.19712	18.676	57.759	6.4816	0.011988	-0.951270871893561	0.00350393755127108	E3
chr11:57283083	postTSS_2k	SLC43A1	7	7	7	0.00099116	0.99832	0.68	3.2368	6.3336	0.017427	0.967950054833138	0.00152433764222293	E4
chr11:57529420	postTSS_flank	C11orf31	7	7	7	-0.20037	0.66662	86.836	144.68	7.5303	0.0061757	NA	NA	E3
chr11:57529420	postTSS_2k	CTNND1	7	7	7	-0.2993	0.51434	86.836	144.68	3.7297	0.11386	0.713567198800505	0.111315613894637	E3
chr11:57529420	preTSS_flank	MED19	7	7	7	-0.14352	0.75886	86.836	144.68	6.2243	0.038086	NA	NA	E3
chr11:57529420	postTSS_flank	TMX2	7	7	7	0.50848	0.24389	86.836	144.68	7.404	0.0076373	-0.438472889780708	0.384440729903905	E3
chr11:57529420	gene_body	TMX2-CTNND1	7	7	7	nan	1	86.836	144.68	0	0	-0.470862391596379	0.345904190703662	E3
chr11:57529466	postTSS_flank	C11orf31	7	7	7	-0.60014	0.15426	81.633	60.556	7.5303	0.0061757	NA	NA	E3
chr11:57529466	postTSS_2k	CTNND1	7	7	7	-0.44491	0.31717	81.633	60.556	3.7297	0.11386	-0.618345361794141	0.190694436833894	E3
chr11:57529466	preTSS_flank	MED19	7	7	7	0.13129	0.77903	81.633	60.556	6.2243	0.038086	NA	NA	E3
chr11:57529466	postTSS_flank	TMX2	7	7	7	0.23548	0.61123	81.633	60.556	7.404	0.0076373	-0.504020451939434	0.307989147086845	E3
chr11:57529466	gene_body	TMX2-CTNND1	7	7	7	nan	1	81.633	60.556	0	0	-0.0501526555665324	0.924834090858134	E3
chr11:57543006	postTSS_flank	C11orf31	7	7	7	0.67249	0.09789	92.757	45.155	7.5303	0.0061757	NA	NA	E5
chr11:57543006	gene_body	CTNND1	7	7	7	0.19151	0.68081	92.757	45.155	3.7297	0.11386	-0.0983052085114037	0.853017193774304	E5
chr11:58986665	postTSS_flank	DTX4	7	7	7	-0.37668	0.40491	28.673	65.181	5.0756	0.011575	-0.0535617079263383	0.91973426853896	E4
chr11:58986665	preTSS_flank	MPEG1	7	7	7	0.41016	0.36075	28.673	65.181	8.2351	0.12424	0.048950711561476	0.926632579823972	E4
chr11:60909590	postTSS_flank	CD5	7	7	7	0.23191	0.6168	93.424	46.951	9.5969	0.012239	-0.0486069964189747	0.927146925790999	E5
chr11:60909590	gene_body	VPS37C	7	7	7	-0.19086	0.68185	93.424	46.951	5.3861	0.013723	-0.339853301416467	0.509846621314779	E5
chr11:60914879	postTSS_flank	CD5	7	7	7	0.2042	0.66052	50.537	33.081	9.5969	0.012239	0.0822066333573503	0.846555587975724	E1
chr11:60914879	gene_body	VPS37C	7	7	7	0.25676	0.57833	50.537	33.081	5.3861	0.013723	-0.115849395505287	0.784718088502705	E1
chr11:60914909	postTSS_flank	CD5	7	7	7	0.3937	0.3822	63.351	76.639	9.5969	0.012239	0.256157150812127	0.624168339820595	E1
chr11:60914909	gene_body	VPS37C	7	7	7	-0.26357	0.56793	63.351	76.639	5.3861	0.013723	0.658264070219332	0.155220618854424	E1
chr11:62078602	preTSS_flank	ASRGL1	7	7	7	0.16689	0.72061	36.794	98.623	4.5321	0.070479	0.436469737487242	0.386870408954287	E4
chr11:62078616	preTSS_flank	ASRGL1	7	7	7	-0.14027	0.76421	11.253	33.58	4.5321	0.070479	0.420536138033801	0.406381836239812	E4
chr11:62078637	preTSS_flank	ASRGL1	7	7	7	-0.25445	0.58187	0.97	3.0483	4.5321	0.070479	-0.139750177639518	0.791739401861883	E4
chr11:62092507	preTSS_flank	ASRGL1	7	7	7	0.27252	0.55434	19.829	152.45	4.5321	0.070479	-0.48022674348575	0.335034284342957	E5
chr11:62092553	preTSS_flank	ASRGL1	7	7	7	0.39638	0.37867	26.497	214.36	4.5321	0.070479	-0.401334249709822	0.430319914686627	E5
chr11:62092560	preTSS_flank	ASRGL1	7	7	7	0.50468	0.24803	10.129	120.19	4.5321	0.070479	-0.363994067516162	0.478121991699405	E5
chr11:62092578	preTSS_flank	ASRGL1	7	7	7	0.54703	0.2038	6.0829	79.354	4.5321	0.070479	-0.474117303291633	0.342111799698288	E5
chr11:62092597	preTSS_flank	ASRGL1	7	7	7	0.52001	0.23155	9.2614	93.834	4.5321	0.070479	-0.32781721368132	0.525888474588135	E5
chr11:62092621	preTSS_flank	ASRGL1	7	7	7	0.31033	0.49817	46.681	426.89	4.5321	0.070479	-0.22312901310499	0.670860892950181	E5
chr11:62105028	postTSS_2k	ASRGL1	7	7	7	0.08592	0.85468	2.2086	8.6151	4.5321	0.070479	0.272048259505618	0.601994791338749	E4
chr11:62150129	gene_body	ASRGL1	7	7	7	0.47957	0.27615	80.521	109.33	4.5321	0.070479	-0.261900787177005	0.616130971554843	E5
chr11:62572443	postTSS_2k	NXF1	7	7	7	-0.35197	0.43878	0.40857	1.1685	8.8747	0.0018228	-0.148826894467702	0.778407874819265	E3
chr11:62572443	postTSS_flank	POLR2G	7	7	7	0.085977	0.85458	0.40857	1.1685	7.6874	0.0054666	0.643918779614457	0.16761630142378	E3
chr11:62572443	postTSS_flank	STX5	7	7	7	-0.77421	0.041025	0.40857	1.1685	7.8712	0.0075641	-0.0960802636332182	0.856323083042581	E3
chr11:62572443	postTSS_flank	TMEM179B	7	7	7	0.42907	0.33674	0.40857	1.1685	7.1707	0.010579	0.0508759541803604	0.923751911440873	E3
chr11:62572443	preTSS_flank	TMEM223	7	7	7	0.065689	0.88872	0.40857	1.1685	5.9314	0.012971	0.709560290597099	0.114282783708582	E3
chr11:62572443	postTSS_flank	WDR74	7	7	7	0.086634	0.85348	0.40857	1.1685	8.0078	0.015186	0.233173420489047	0.656578670517527	E3
chr11:6367341	preTSS_flank	SMPD1	7	7	7	0.39358	0.38236	75.404	368.02	7.5124	0.0055347	-0.185762668523964	0.724561124842771	E5
chr11:63973406	preTSS_flank	DNAJC4	7	7	7	-0.2841	0.53692	95.167	30.178	6.7237	0.014239	-0.0845163626994048	0.873527306797977	E3
chr11:63973406	preTSS_2k	FERMT3	7	7	7	0.44889	0.31234	95.167	30.178	8.4839	0.0071323	-0.450429355756775	0.37004900764933	E3
chr11:63973406	preTSS_flank	MACROD1	7	7	7	0.070548	0.88053	95.167	30.178	4.4982	0.020647	-0.224328366316301	0.669151912934692	E3
chr11:63973406	preTSS_flank	NUDT22	7	7	7	0.57459	0.17725	95.167	30.178	6.7222	0.01883	-0.335933133402918	0.515055506691913	E3
chr11:63973406	preTSS_flank	PLCB3	7	7	7	0.13032	0.78064	95.167	30.178	6.033	0.013673	-0.136626458137047	0.796335501431668	E3
chr11:63973406	postTSS_flank	STIP1	7	7	7	-0.25966	0.5739	95.167	30.178	8.0821	0.042262	-0.13134933123654	0.804109064955879	E3
chr11:63973406	postTSS_flank	TRPT1	7	7	7	0.42586	0.34077	95.167	30.178	6.1309	0.017024	NA	NA	E3
chr11:63973406	preTSS_flank	VEGFB	7	7	7	0.23435	0.61299	95.167	30.178	6.1967	0.023016	0.480874356288922	0.334287193873513	E3
chr11:64006450	postTSS_flank	BAD	7	7	7	0.015291	0.97404	86.13	178.86	6.0087	0.029519	0.177878076377388	0.735996970859978	E1
chr11:64006450	postTSS_flank	DNAJC4	7	7	7	0.073511	0.87554	86.13	178.86	6.7237	0.014239	0.678937787419678	0.138073718487004	E1
chr11:64006450	postTSS_flank	FERMT3	7	7	7	0.1842	0.69257	86.13	178.86	8.4839	0.0071323	0.467722742770974	0.34957646681573	E1
chr11:64006450	preTSS_flank	GPR137	7	7	7	0.05518	0.90647	86.13	178.86	5.4814	0.01222	NA	NA	E1
chr11:64006450	postTSS_flank	NUDT22	7	7	7	0.0816	0.86193	86.13	178.86	6.7222	0.01883	-0.708047476842303	0.115411940778221	E1
chr11:64006450	preTSS_flank	PLCB3	7	7	7	0.23053	0.61896	86.13	178.86	6.033	0.013673	0.650131509004421	0.16219859718831	E1
chr11:64006450	preTSS_flank	TRPT1	7	7	7	-0.63728	0.12368	86.13	178.86	6.1309	0.017024	NA	NA	E1
chr11:64006450	gene_body	VEGFB	7	7	7	0.28268	0.53905	86.13	178.86	6.1967	0.023016	0.135500350412603	0.797993390969116	E1
chr11:64036704	postTSS_flank	BAD	7	7	7	-0.12444	0.79038	0.78571	1.8126	6.0087	0.029519	-0.298967164184022	0.564910300375342	E3
chr11:64036704	postTSS_flank	DNAJC4	7	7	7	0.52026	0.23129	0.78571	1.8126	6.7237	0.014239	0.343253898468553	0.505340795323696	E3
chr11:64036704	preTSS_flank	ESRRA	7	7	7	0.5843	0.16833	0.78571	1.8126	6.4063	0.012426	0.0760485876811726	0.886147027711095	E3
chr11:64036704	postTSS_flank	FKBP2	7	7	7	-0.58076	0.17155	0.78571	1.8126	6.1603	0.031087	NA	NA	E3
chr11:64036704	preTSS_flank	GPR137	7	7	7	-0.2857	0.53453	0.78571	1.8126	5.4814	0.01222	NA	NA	E3
chr11:64036704	postTSS_flank	NUDT22	7	7	7	0.44012	0.32304	0.78571	1.8126	6.7222	0.01883	-0.52334720560498	0.286649575889179	E3
chr11:64036704	gene_body	PLCB3	7	7	7	-0.20749	0.65528	0.78571	1.8126	6.033	0.013673	0.295077175992759	0.570230500507835	E3
chr11:64036704	preTSS_flank	PRDX5	7	7	7	-0.66396	0.10385	0.78571	1.8126	7.3222	0.0055902	NA	NA	E3
chr11:64036704	postTSS_flank	TRMT112	7	7	7	-0.66946	0.099986	0.78571	1.8126	7.9535	0.010145	0.898174615351847	0.0150247298229098	E3
chr11:64036704	preTSS_flank	TRPT1	7	7	7	0.14145	0.76225	0.78571	1.8126	6.1309	0.017024	NA	NA	E3
chr11:64036704	postTSS_flank	VEGFB	7	7	7	0.034857	0.94086	0.78571	1.8126	6.1967	0.023016	0.768777386279686	0.0740148146304147	E3
chr11:64109092	preTSS_flank	CCDC88B	7	7	7	-0.095336	0.83889	84.251	377.97	8.6397	0.015611	-0.126784891659699	0.810841658596583	E2
chr11:64109092	postTSS_flank	ESRRA	7	7	7	-0.18107	0.69762	84.251	377.97	6.4063	0.012426	-0.693623767154361	0.126420377672318	E2
chr11:64109092	postTSS_flank	PRDX5	7	7	7	-0.38802	0.38972	84.251	377.97	7.3222	0.0055902	NA	NA	E2
chr11:64109092	preTSS_flank	RPS6KA4	7	7	7	0.033255	0.94358	84.251	377.97	7.3316	0.013558	0.228140236757545	0.663726762692359	E2
chr11:64109092	preTSS_flank	TRMT112	7	7	7	-0.10649	0.82023	84.251	377.97	7.9535	0.010145	-0.625138880761545	0.184443384887614	E2
chr11:64109140	preTSS_flank	CCDC88B	7	7	7	0.23057	0.61889	80.199	98.126	8.6397	0.015611	0.142213724015732	0.788117532007268	E2
chr11:64109140	postTSS_flank	ESRRA	7	7	7	0.65602	0.10957	80.199	98.126	6.4063	0.012426	-0.738802103711444	0.0934264843625749	E2
chr11:64109140	postTSS_flank	PRDX5	7	7	7	-0.53131	0.21975	80.199	98.126	7.3222	0.0055902	NA	NA	E2
chr11:64109140	preTSS_flank	RPS6KA4	7	7	7	0.32824	0.4723	80.199	98.126	7.3316	0.013558	0.530186490825645	0.279237369323329	E2
chr11:64109140	preTSS_flank	TRMT112	7	7	7	-0.4422	0.32049	80.199	98.126	7.9535	0.010145	-0.44193267240608	0.380256708314021	E2
chr11:64128420	postTSS_flank	CCDC88B	7	7	7	-0.50738	0.2451	87.933	37.035	8.6397	0.015611	-0.150047526102975	0.776617815359781	E1
chr11:64128420	postTSS_flank	PRDX5	7	7	7	0.54091	0.20994	87.933	37.035	7.3222	0.0055902	NA	NA	E1
chr11:64128420	postTSS_2k	RPS6KA4	7	7	7	-0.48227	0.27306	87.933	37.035	7.3316	0.013558	-0.0892473359339837	0.866484427495361	E1
chr11:64128420	preTSS_flank	TRMT112	7	7	7	0.86637	0.011651	87.933	37.035	7.9535	0.010145	0.380500461258778	0.456793850846197	E1
chr11:64142494	postTSS_flank	CCDC88B	7	7	7	0.8236	0.022771	88.391	124.72	8.6397	0.015611	-0.663392171907683	0.150887598541478	E5
chr11:64142494	postTSS_flank	RPS6KA4	7	7	7	0.82793	0.021452	88.391	124.72	7.3316	0.013558	-0.627849537596955	0.181973280982197	E5
chr11:64147043	postTSS_flank	CCDC88B	7	7	7	0.81437	0.025731	92.851	34.934	8.6397	0.015611	0.0068113781226005	0.989783090822607	E5
chr11:64147043	postTSS_flank	RPS6KA4	7	7	7	0.55308	0.19782	92.851	34.934	7.3316	0.013558	-0.213807502592559	0.684175706585424	E5
chr11:64147099	postTSS_flank	CCDC88B	7	7	7	0.15266	0.74384	93.664	30.142	8.6397	0.015611	0.0193130722244185	0.963796993165009	E5
chr11:64147099	postTSS_flank	RPS6KA4	7	7	7	0.19795	0.67049	93.664	30.142	7.3316	0.013558	0.0634043856875294	0.881435008815171	E5
chr11:64147135	postTSS_flank	CCDC88B	7	7	7	-0.27172	0.55556	54.887	194.98	8.6397	0.015611	-0.112068524323238	0.757905895216411	E5
chr11:64147135	postTSS_flank	RPS6KA4	7	7	7	-0.15068	0.7471	54.887	194.98	7.3316	0.013558	-0.100844002058905	0.781633446757817	E5
chr11:64972349	gene_body	CAPN1	7	7	7	0.64228	0.11983	28.027	269.11	8.1606	0.002791	-0.610491577158905	0.198027729220294	E1
chr11:65261410	preTSS_flank	MALAT1	7	7	7	-0.43235	0.33265	97.059	8.9825	14.147	0.012014	NA	NA	E4
chr11:65261410	preTSS_flank	SCYL1	7	7	7	0.18568	0.69018	97.059	8.9825	7.7456	0.0028072	-0.446137125219518	0.375193507351685	E4
chr11:65779561	postTSS_flank	BANF1	7	7	7	0.48572	0.26913	5.1771	17.553	6.5612	0.012949	-0.0544481121975327	0.918408540056612	E8
chr11:65779561	preTSS_flank	EIF1AD	7	7	7	-0.56178	0.18937	5.1771	17.553	7.9544	0.016282	0.631547670008806	0.178625665722008	E8
chr11:65779561	preTSS_flank	SF3B2	7	7	7	0.73102	0.061961	5.1771	17.553	9.3665	0.0025039	NA	NA	E8
chr11:65779578	postTSS_flank	BANF1	7	7	7	-0.10413	0.82418	7.7986	30.239	6.5612	0.012949	0.633746676851841	0.176647360603257	E8
chr11:65779578	preTSS_flank	EIF1AD	7	7	7	-0.02003	0.966	7.7986	30.239	7.9544	0.016282	0.311220322747386	0.548241618783839	E8
chr11:65779578	preTSS_flank	SF3B2	7	7	7	0.33381	0.46435	7.7986	30.239	9.3665	0.0025039	NA	NA	E8
chr11:65779586	postTSS_flank	BANF1	7	7	7	0.26302	0.56877	2.74	17.26	6.5612	0.012949	-0.0544481121975327	0.918408540056612	E8
chr11:65779586	preTSS_flank	EIF1AD	7	7	7	0.12276	0.79317	2.74	17.26	7.9544	0.016282	0.631547670008806	0.178625665722008	E8
chr11:65779586	preTSS_flank	SF3B2	7	7	7	0.30693	0.50313	2.74	17.26	9.3665	0.0025039	NA	NA	E8
chr11:65779588	postTSS_flank	BANF1	7	7	7	0.25848	0.57571	9.7543	68.83	6.5612	0.012949	0.163636180464398	0.756736555905685	E8
chr11:65779588	preTSS_flank	EIF1AD	7	7	7	-0.48758	0.26704	9.7543	68.83	7.9544	0.016282	0.31777543920227	0.53938151851571	E8
chr11:65779588	preTSS_flank	SF3B2	7	7	7	0.51708	0.23467	9.7543	68.83	9.3665	0.0025039	NA	NA	E8
chr11:66079336	postTSS_flank	B3GNT1	7	7	7	-0.81665	0.02498	1.9229	7.1116	5.4803	0.050763	NA	NA	E3
chr11:66079336	postTSS_flank	BRMS1	7	7	7	-0.11509	0.80591	1.9229	7.1116	7.6064	0.0057939	-0.409873544977467	0.419618306733243	E3
chr11:66079336	postTSS_flank	CD248	7	7	7	-0.46971	0.28757	1.9229	7.1116	3.39	1.2065	NA	NA	E3
chr11:66079336	postTSS_flank	RAB1B	7	7	7	0.10661	0.82003	1.9229	7.1116	7.6085	0.013607	NA	NA	E3
chr11:66079336	postTSS_flank	RIN1	7	7	7	-0.15793	0.73523	1.9229	7.1116	4.9387	0.05688	NA	NA	E3
chr11:66079336	preTSS_flank	YIF1A	7	7	7	0.61489	0.14171	1.9229	7.1116	6.1356	0.027551	NA	NA	E3
chr11:6625922	postTSS_2k	ILK	7	7	7	-0.6363	0.12445	12.44	324.42	7.6557	0.020975	0.46340641552315	0.354647599295812	E3
chr11:6625922	preTSS_2k	RRP8	7	7	7	0.073902	0.87488	12.44	324.42	7.375	0.0065526	-0.270255303909437	0.604486488024597	E3
chr11:6625922	postTSS_flank	TAF10	7	7	7	0.5338	0.21718	12.44	324.42	7.4856	0.0038378	NA	NA	E3
chr11:6625922	postTSS_flank	TPP1	7	7	7	-0.47534	0.28103	12.44	324.42	7.2049	0.029348	-0.488469992562296	0.32557019776528	E3
chr11:68025138	postTSS_flank	C11orf24	7	7	7	-0.84123	0.017677	1.63	13.898	5.5626	0.016289	-0.0408025712234733	0.938830108241437	E3
chr11:68025138	preTSS_flank	SUV420H1	7	7	7	-0.48596	0.26887	1.63	13.898	8.373	0.0011176	-0.0652498234573282	0.902264166663111	E3
chr11:68025176	postTSS_flank	C11orf24	7	7	7	0.24005	0.60411	3.9186	52.124	5.5626	0.016289	0.11433766905585	0.829240870453538	E3
chr11:68025176	preTSS_flank	SUV420H1	7	7	7	0.66344	0.10422	3.9186	52.124	8.373	0.0011176	0.542163268666538	0.266437106359067	E3
chr11:68025220	postTSS_flank	C11orf24	7	7	7	0.042754	0.92748	49.271	297.87	5.5626	0.016289	-0.676893773709215	0.139730687510062	E3
chr11:68025220	preTSS_flank	SUV420H1	7	7	7	0.32067	0.48317	49.271	297.87	8.373	0.0011176	-0.482874766088426	0.331983332188102	E3
chr11:68025242	postTSS_flank	C11orf24	7	7	7	-0.64738	0.11596	80.36	50.417	5.5626	0.016289	-0.568976580732844	0.238633760500809	E3
chr11:68025242	preTSS_flank	SUV420H1	7	7	7	0.24316	0.5993	80.36	50.417	8.373	0.0011176	0.14803504102051	0.779569486049614	E3
chr11:68025276	postTSS_flank	C11orf24	7	7	7	0.80345	0.029499	75.913	85.21	5.5626	0.016289	-0.681392862867768	0.136094775602864	E3
chr11:68025276	preTSS_flank	SUV420H1	7	7	7	0.50609	0.24649	75.913	85.21	8.373	0.0011176	0.389129327590997	0.445767307844585	E3
chr11:71159743	preTSS_2k	DHCR7	7	7	7	0.31219	0.49546	0.36571	0.93623	6.3469	0.034143	0.779706648672168	0.0674484152416981	E4
chr11:71159743	preTSS_flank	NADSYN1	7	7	7	0.011886	0.97982	0.36571	0.93623	8.5075	0.014747	0.2009939333031	0.702569032905515	E4
chr11:71813743	postTSS_2k	LAMTOR1	7	7	7	-0.16322	0.72658	2.1114	14.515	7.5161	0.0035683	-0.843437011691425	0.0348491203800635	E3
chr11:71813743	gene_body	LRTOMT	7	7	7	0.2346	0.6126	2.1114	14.515	4.6266	0.00932	NA	NA	E3
chr11:71813743	preTSS_flank	NUMA1	7	7	7	-0.77564	0.040412	2.1114	14.515	10.174	0.0017446	-0.123002319011525	0.816427007610193	E3
chr11:71813767	postTSS_2k	LAMTOR1	7	7	7	0.24071	0.60309	1.3657	5.6429	7.5161	0.0035683	-0.500538509678697	0.311894394184054	E3
chr11:71813767	preTSS_flank	NUMA1	7	7	7	-0.72312	0.0663	1.3657	5.6429	10.174	0.0017446	-0.125776778761988	0.812329713478333	E3
chr11:73882277	preTSS_2k	C2CD3	7	7	7	-0.36858	0.41591	0.22714	0.36116	7.8946	0.0085039	0.529204160979471	0.280297435028465	E4
chr11:73882277	preTSS_flank	PPME1	7	7	7	-0.64761	0.1158	0.22714	0.36116	6.604	0.0041996	-0.527040036844191	0.282638216589927	E4
chr11:74164537	postTSS_flank	KCNE3	7	7	7	-0.069705	0.88195	15.399	106.96	5.4772	0.14802	0.20512372770076	0.696629775142122	E5
chr11:74164537	postTSS_flank	LIPT2	7	7	7	0.17266	0.71124	15.399	106.96	5.7261	0.054104	NA	NA	E5
chr11:75057940	gene_body	ARRB1	7	7	7	-0.42817	0.33787	90.347	123.56	8.793	0.011	-0.0218285147462497	0.95908453416638	E3
chr11:75058017	gene_body	ARRB1	7	7	7	-0.38804	0.38969	94.477	18.728	8.793	0.011	-0.179802344051198	0.670066145460114	E3
chr11:75058019	gene_body	ARRB1	7	7	7	0.45381	0.3064	94.09	36.564	8.793	0.011	0.196359105053929	0.641180957714141	E3
chr11:75058037	gene_body	ARRB1	7	7	7	-0.34754	0.44497	95.123	59.573	8.793	0.011	-0.506045856938865	0.200706229856709	E3
chr11:75062094	postTSS_2k	ARRB1	7	7	7	-0.56119	0.18993	44.604	299.94	8.793	0.011	0.35037437629944	0.394833830981585	E3
chr11:75062094	preTSS_flank	RPS3	7	7	7	0.53461	0.21634	44.604	299.94	11.518	0.0045385	-0.545186793290592	0.16226950373413	E3
chr11:75062114	postTSS_2k	ARRB1	7	7	7	-0.63381	0.1264	42.367	116.49	8.793	0.011	-0.0697074689689881	0.869721275654712	E3
chr11:75062114	preTSS_flank	RPS3	7	7	7	0.14254	0.76047	42.367	116.49	11.518	0.0045385	-0.711231008121947	0.047914538466468	E3
chr11:75062134	postTSS_2k	ARRB1	7	7	7	-0.65386	0.11115	8.45	19.112	8.793	0.011	0.366560307431193	0.371784434322204	E3
chr11:75062134	preTSS_flank	RPS3	7	7	7	-0.11693	0.80285	8.45	19.112	11.518	0.0045385	-0.726321813822684	0.0413031182765154	E3
chr11:75062148	postTSS_2k	ARRB1	7	7	7	0.421	0.3469	6.1014	16.413	8.793	0.011	-0.413339791148152	0.308737192418587	E3
chr11:75062148	preTSS_flank	RPS3	7	7	7	-0.077696	0.8685	6.1014	16.413	11.518	0.0045385	-0.127061096050814	0.764312201532876	E3
chr11:75062226	postTSS_2k	ARRB1	7	7	7	-0.7115	0.072972	10.846	177.04	8.793	0.011	-0.222032016068311	0.597169844946348	E3
chr11:75062226	preTSS_flank	RPS3	7	7	7	0.35865	0.42952	10.846	177.04	11.518	0.0045385	-0.331350410187674	0.42269511270358	E3
chr11:75062231	postTSS_2k	ARRB1	7	7	7	-0.69265	0.08453	12.401	280.81	8.793	0.011	-0.569213308657726	0.140850958012785	E3
chr11:75062231	preTSS_flank	RPS3	7	7	7	0.27707	0.54748	12.401	280.81	11.518	0.0045385	-0.109698332490507	0.795959768869507	E3
chr11:75062240	postTSS_2k	ARRB1	7	7	7	-0.72018	0.067957	10.871	175.68	8.793	0.011	-0.0375515886062503	0.929656933754795	E3
chr11:75062240	preTSS_flank	RPS3	7	7	7	0.38313	0.39624	10.871	175.68	11.518	0.0045385	-0.411567054884331	0.311026362762551	E3
chr11:75062243	postTSS_2k	ARRB1	7	7	7	-0.82991	0.020862	11.009	314.96	8.793	0.011	0.0131487449536885	0.975348944664274	E3
chr11:75062243	preTSS_flank	RPS3	7	7	7	0.16421	0.72496	11.009	314.96	11.518	0.0045385	-0.353063103379893	0.390962617070643	E3
chr11:75062253	postTSS_2k	ARRB1	7	7	7	-0.69712	0.08171	8.18	170.26	8.793	0.011	-0.225459916854796	0.667540433591795	E3
chr11:75062253	preTSS_flank	RPS3	7	7	7	0.2954	0.5201	8.18	170.26	11.518	0.0045385	0.361610630234065	0.481226564085562	E3
chr11:75062264	postTSS_2k	ARRB1	7	7	7	-0.49848	0.25484	16.273	164.61	8.793	0.011	-0.0642974781678749	0.903686690962566	E3
chr11:75062264	preTSS_flank	RPS3	7	7	7	0.55434	0.19659	16.273	164.61	11.518	0.0045385	-0.27317605220637	0.600428824377704	E3
chr11:75062274	postTSS_2k	ARRB1	7	7	7	-0.53787	0.21302	16.111	86.058	8.793	0.011	-0.674933593532688	0.141327666995759	E3
chr11:75062274	preTSS_flank	RPS3	7	7	7	-0.23687	0.60906	16.111	86.058	11.518	0.0045385	-0.032459368617118	0.951328046841924	E3
chr11:7535458	preTSS_flank	PPFIBP2	7	7	7	-0.68699	0.088174	0.47571	1.5841	6.774	1.3064	-0.314388236657331	0.543954705908209	E4
chr11:76102138	preTSS_flank	PRKRIR	7	7	7	0.10242	0.82705	69.939	167.74	9.2704	0.0065109	0.0750883767852596	0.887579118880258	E5
chr11:762386	postTSS_flank	PDDC1	7	7	7	-0.42657	0.33988	95.599	13.065	7.5617	0.0029279	-0.340883863740383	0.408630817132565	E1
chr11:762386	postTSS_flank	PIDD	7	7	7	0.17011	0.71537	95.599	13.065	6.4123	0.023674	0.331027219654155	0.521595989705433	E1
chr11:762386	preTSS_flank	RPLP2	7	7	7	-0.021621	0.9633	95.599	13.065	10.895	0.033186	-0.425782753188884	0.399921150746464	E1
chr11:762386	postTSS_flank	SLC25A22	7	7	7	-0.70567	0.076452	95.599	13.065	6.1081	0.038157	NA	NA	E1
chr11:762386	gene_body	TALDO1	7	7	7	0.26511	0.56559	95.599	13.065	7.6764	0.0026114	-0.186273233696365	0.658732659303897	E1
chr11:762400	postTSS_flank	PDDC1	7	7	7	0.3683	0.41628	93.213	6.657	7.5617	0.0029279	-0.768024925222984	0.0744770811233132	E1
chr11:762400	postTSS_flank	PIDD	7	7	7	-0.36897	0.41537	93.213	6.657	6.4123	0.023674	NA	NA	E1
chr11:762400	preTSS_flank	RPLP2	7	7	7	0.12515	0.7892	93.213	6.657	10.895	0.033186	NA	NA	E1
chr11:762400	postTSS_flank	SLC25A22	7	7	7	-0.3346	0.46322	93.213	6.657	6.1081	0.038157	NA	NA	E1
chr11:762400	gene_body	TALDO1	7	7	7	0.51015	0.24209	93.213	6.657	7.6764	0.0026114	0.749404164424439	0.0863289163882319	E1
chr11:77883839	preTSS_flank	ALG8	7	7	7	0.12487	0.78966	91.791	93.216	7.0033	0.011421	-0.042659443133828	0.936049651725685	E1
chr11:77883839	gene_body	KCTD21	7	7	7	0.30317	0.50864	91.791	93.216	5.3101	0.031694	0.167090632002416	0.692487535712235	E1
chr11:77883839	preTSS_flank	USP35	7	7	7	-0.26964	0.5587	91.791	93.216	6.45	0.0052624	0.171953548201087	0.683886130097291	E1
chr11:77883841	preTSS_flank	ALG8	7	7	7	-0.29145	0.52596	94.481	47.957	7.0033	0.011421	0.322160389601048	0.533477496778674	E1
chr11:77883841	gene_body	KCTD21	7	7	7	0.50714	0.24535	94.481	47.957	5.3101	0.031694	0.158396190845754	0.707937324696719	E1
chr11:77883841	preTSS_flank	USP35	7	7	7	-0.031165	0.94712	94.481	47.957	6.45	0.0052624	0.161049620872406	0.703212758528163	E1
chr11:804173	preTSS_flank	CD151	7	7	7	0.10416	0.82413	59.621	95.313	6.0828	0.023224	NA	NA	E3
chr11:804173	preTSS_flank	PDDC1	7	7	7	-0.62815	0.13089	59.621	95.313	7.5617	0.0029279	-0.599234167866275	0.208735726472767	E3
chr11:804173	postTSS_2k	PIDD	7	7	7	0.043756	0.92579	59.621	95.313	6.4123	0.023674	-0.499218718625431	0.313379399108382	E3
chr11:804173	preTSS_flank	PNPLA2	7	7	7	0.69761	0.081403	59.621	95.313	7.623	0.010353	0.0259972254145457	0.961012947065052	E3
chr11:804173	postTSS_flank	POLR2L	7	7	7	-0.60705	0.14831	59.621	95.313	6.327	0.0089576	-0.297211315980088	0.567310042385072	E3
chr11:804173	preTSS_flank	RPLP2	7	7	7	-0.086531	0.85365	59.621	95.313	10.895	0.033186	0.0522786521931942	0.921653461990792	E3
chr11:804173	preTSS_flank	SLC25A22	7	7	7	-0.52226	0.22917	59.621	95.313	6.1081	0.038157	NA	NA	E3
chr11:804173	preTSS_flank	TSPAN4	7	7	7	0.32208	0.48113	59.621	95.313	4.5984	0.042623	NA	NA	E3
chr11:804187	preTSS_flank	CD151	7	7	7	0.11101	0.8127	62.849	202.3	6.0828	0.023224	NA	NA	E3
chr11:804187	preTSS_flank	PDDC1	7	7	7	0.50469	0.24802	62.849	202.3	7.5617	0.0029279	0.0186662412305573	0.972003890079956	E3
chr11:804187	postTSS_2k	PIDD	7	7	7	-0.24454	0.59716	62.849	202.3	6.4123	0.023674	-0.918390084530469	0.00971849916025831	E3
chr11:804187	preTSS_flank	PNPLA2	7	7	7	-0.12003	0.7977	62.849	202.3	7.623	0.010353	0.136740357319364	0.796167844515635	E3
chr11:804187	postTSS_flank	POLR2L	7	7	7	0.097729	0.83488	62.849	202.3	6.327	0.0089576	0.145226530687333	0.783691671847627	E3
chr11:804187	preTSS_flank	RPLP2	7	7	7	0.57797	0.17412	62.849	202.3	10.895	0.033186	0.358092969399337	0.485819779537999	E3
chr11:804187	preTSS_flank	SLC25A22	7	7	7	0.77478	0.040781	62.849	202.3	6.1081	0.038157	NA	NA	E3
chr11:804187	preTSS_flank	TSPAN4	7	7	7	-0.66264	0.10479	62.849	202.3	4.5984	0.042623	NA	NA	E3
chr11:8054843	preTSS_flank	TUB	7	7	7	0.83921	0.018224	7.2443	46.201	2.9947	0.16154	0.586941374394163	0.220688642085332	E8
chr11:8054853	preTSS_flank	TUB	7	7	7	0.33865	0.45749	6.9829	27.322	2.9947	0.16154	-0.558821424832949	0.249022626966568	E8
chr11:8054860	preTSS_flank	TUB	7	7	7	-0.57664	0.17534	6.0214	39.071	2.9947	0.16154	-0.230279895736294	0.660685893161057	E8
chr11:8054888	preTSS_flank	TUB	7	7	7	-0.0018641	0.99684	0.92857	2.797	2.9947	0.16154	-0.148894831933575	0.724920934056063	E8
chr11:8054916	preTSS_flank	TUB	7	7	7	0.58796	0.16502	3.0443	13.134	2.9947	0.16154	0.0481930853461741	0.909777782464219	E8
chr11:8054935	preTSS_flank	TUB	7	7	7	0.41991	0.34828	2.54	7.2489	2.9947	0.16154	-0.278981045684443	0.503418324916708	E8
chr11:8054963	preTSS_flank	TUB	7	7	7	0.11824	0.80068	1.8514	6.345	2.9947	0.16154	0.203565796414198	0.698869090304155	E8
chr11:805577	preTSS_flank	CD151	7	7	7	0.25502	0.58101	0.71429	3.5714	6.0828	0.023224	NA	NA	E4
chr11:805577	preTSS_flank	PDDC1	7	7	7	-0.23392	0.61366	0.71429	3.5714	7.5617	0.0029279	-0.463663628513133	0.354344678807277	E4
chr11:805577	preTSS_2k	PIDD	7	7	7	0.26917	0.55942	0.71429	3.5714	6.4123	0.023674	-0.179497556835976	0.733645314106109	E4
chr11:805577	preTSS_flank	PNPLA2	7	7	7	0.23154	0.61738	0.71429	3.5714	7.623	0.010353	0.210876436373848	0.688374064006298	E4
chr11:805577	postTSS_flank	POLR2L	7	7	7	-0.84962	0.015506	0.71429	3.5714	6.327	0.0089576	-0.612032629200046	0.196579852783964	E4
chr11:805577	preTSS_flank	RPLP2	7	7	7	-0.28318	0.5383	0.71429	3.5714	10.895	0.033186	-0.242836282476381	0.642905538519005	E4
chr11:805577	preTSS_flank	TSPAN4	7	7	7	0.44691	0.31474	0.71429	3.5714	4.5984	0.042623	NA	NA	E4
chr11:85955220	preTSS_2k	EED	7	7	7	-0.62879	0.13038	12.92	32.16	7.6843	0.0095584	0.0134489026868018	0.979827862241374	E3
chr11:85959386	gene_body	EED	7	7	7	-0.51572	0.23611	51.614	34.12	7.6843	0.0095584	-0.0549970159348498	0.917587650058264	E3
chr11:85959399	gene_body	EED	7	7	7	-0.20823	0.65411	55.216	228.4	7.6843	0.0095584	-0.847396166018937	0.0331549815057199	E3
chr11:926823	postTSS_2k	AP2A2	7	7	7	-0.73779	0.058367	18.433	195.2	7.7747	0.0094805	0.21915099082974	0.676536113253108	E3
chr11:926823	preTSS_flank	CHID1	7	7	7	0.56944	0.18208	18.433	195.2	6.7345	0.0048941	0.517561725157511	0.292977077983305	E3
chr11:926849	postTSS_2k	AP2A2	7	7	7	-0.30163	0.51092	10.339	109.41	7.7747	0.0094805	0.152416362164825	0.773145829761536	E3
chr11:926849	preTSS_flank	CHID1	7	7	7	0.019087	0.9676	10.339	109.41	6.7345	0.0048941	0.546346216907018	0.262021260029776	E3
chr11:94336095	gene_body	PIWIL4	7	7	7	0.55922	0.19183	75.406	89.561	5.4493	0.019213	-0.260030914752427	0.618744763000002	E5
chr11:94667723	postTSS_flank	CWC15	7	7	7	-0.13503	0.77286	26.761	26.626	8.3418	0.0079184	NA	NA	E3
chr11:94667737	postTSS_flank	CWC15	7	7	7	-0.17583	0.7061	11.511	58.293	8.3418	0.0079184	NA	NA	E3
chr12:101800617	postTSS_2k	ARL1	7	7	7	0.71428	0.071349	75.33	46.727	7.6999	0.011403	-0.64225737337771	0.169077767793371	E3
chr12:101800638	postTSS_2k	ARL1	7	7	7	-0.071594	0.87877	45.364	82.922	7.6999	0.011403	-0.660148378709132	0.0748189360666247	E3
chr12:10313719	preTSS_flank	CLEC7A	7	7	7	-0.64633	0.11676	80.001	103.99	7.1785	0.2192	-0.781508178654651	0.066392758858851	E5
chr12:10313719	gene_body	OLR1	7	7	7	-0.59295	0.16056	80.001	103.99	3.2367	0.43894	-0.373504018325159	0.465796858556909	E5
chr12:10313729	preTSS_flank	CLEC7A	7	7	7	-0.264	0.56727	90.77	57.797	7.1785	0.2192	-0.630545698224614	0.179530115590646	E5
chr12:10313729	gene_body	OLR1	7	7	7	-0.55482	0.19611	90.77	57.797	3.2367	0.43894	-0.573554562727856	0.234007797362777	E5
chr12:10313731	preTSS_flank	CLEC7A	7	7	7	0.036427	0.9382	94.043	35.126	7.1785	0.2192	-0.934705723509586	0.00625582788024128	E5
chr12:10313731	gene_body	OLR1	7	7	7	-0.36775	0.41703	94.043	35.126	3.2367	0.43894	-0.652376882321626	0.160259040733403	E5
chr12:104697042	preTSS_2k	EID3	7	7	7	0.40606	0.36605	90.889	25.367	7.0807	0.052946	-0.69226020522995	0.127483610819355	E3
chr12:104697127	preTSS_2k	EID3	7	7	7	-0.25108	0.58706	14.716	50.703	7.0807	0.052946	0.0512106249523156	0.904147822765262	E3
chr12:104697143	preTSS_2k	EID3	7	7	7	-0.32767	0.47311	8.6814	11.04	7.0807	0.052946	-0.348641587800794	0.397337526482779	E3
chr12:104697146	preTSS_2k	EID3	7	7	7	-0.12909	0.78268	17.443	60.787	7.0807	0.052946	-0.482038660612335	0.226426612390526	E3
chr12:105673549	preTSS_flank	APPL2	7	7	7	-0.44336	0.31907	80.726	98.562	8.1527	0.0050899	0.1136132811528	0.830313337117976	E5
chr12:105673549	preTSS_flank	C12orf75	7	7	7	0.53206	0.21897	80.726	98.562	6.724	0.49416	0.466089624108097	0.351492111072146	E5
chr12:106532063	postTSS_2k	NUAK1	7	7	7	-0.67781	0.094266	5.5143	27.841	4.42	2.052	0.185459186823879	0.725000664327742	E8
chr12:10703992	postTSS_flank	KLRAP1	7	7	7	-0.4079	0.36367	94.263	60.575	6.1909	0.16354	-0.22259575088549	0.671621057445513	E4
chr12:10704002	postTSS_flank	KLRAP1	7	7	7	-0.13056	0.78023	95.904	30.326	6.1909	0.16354	-0.520539576387585	0.289713714771262	E4
chr12:10704010	postTSS_flank	KLRAP1	7	7	7	-0.38991	0.38721	91.839	109.05	6.1909	0.16354	-0.123253602270972	0.816055797090788	E4
chr12:107348629	preTSS_flank	C12orf23	7	7	7	-0.54301	0.20782	51.794	186.36	8.1215	0.0071768	-0.580871925861584	0.226688746750418	E3
chr12:107348629	postTSS_flank	MTERFD3	7	7	7	0.69385	0.083767	51.794	186.36	6.4675	0.026498	-0.447353267430502	0.373733373071299	E3
chr12:108064395	preTSS_flank	PWP1	7	7	7	0.05165	0.91243	74.863	224.73	8.1107	0.0034275	0.604844088012772	0.203370851011266	E5
chr12:108064401	preTSS_flank	PWP1	7	7	7	-0.1657	0.72255	58.364	140.56	8.1107	0.0034275	-0.328331180394927	0.525200503955967	E5
chr12:108064457	preTSS_flank	PWP1	7	7	7	0.6837	0.09033	43.594	214.75	8.1107	0.0034275	-0.103264853507674	0.845653308831843	E5
chr12:108064505	preTSS_flank	PWP1	7	7	7	0.14168	0.76188	8.4471	84.9	8.1107	0.0034275	0.262291618635146	0.615584996285349	E5
chr12:108192757	preTSS_flank	PRDM4	7	7	7	-0.10358	0.8251	80.006	79.925	8.2885	0.0032946	0.501219486175245	0.311129194319526	E8
chr12:108192772	preTSS_flank	PRDM4	7	7	7	-0.24337	0.59897	81.961	174.7	8.2885	0.0032946	-0.257302614230534	0.622563391521331	E8
chr12:108192778	preTSS_flank	PRDM4	7	7	7	-0.34459	0.44911	94.133	31.416	8.2885	0.0032946	-0.0510393012089001	0.923507527138507	E8
chr12:108193369	preTSS_flank	PRDM4	7	7	7	0.67956	0.093085	98.126	10.25	8.2885	0.0032946	-0.27014079189615	0.60464571577907	E8
chr12:108193379	preTSS_flank	PRDM4	7	7	7	0.17589	0.70599	92.979	32.895	8.2885	0.0032946	-0.172961471204234	0.743144922386347	E8
chr12:108193394	preTSS_flank	PRDM4	7	7	7	-0.38371	0.39547	77.074	1241.6	8.2885	0.0032946	0.096900352870705	0.855104402268438	E8
chr12:108193718	preTSS_flank	PRDM4	7	7	7	0.26619	0.56394	69.231	178.23	8.2885	0.0032946	-0.506546014523155	0.305168011640417	E8
chr12:108193737	preTSS_flank	PRDM4	7	7	7	0.20859	0.65354	97.277	12.26	8.2885	0.0032946	0.351796254726592	0.494074876542757	E8
chr12:108193768	preTSS_flank	PRDM4	7	7	7	-0.0224	0.96198	83.741	257.72	8.2885	0.0032946	-0.244528835213491	0.640517468711624	E8
chr12:108701065	preTSS_flank	CMKLR1	7	7	7	-0.76832	0.043604	16.599	192.31	5.861	0.68221	-0.0307392858728079	0.953905594023205	E5
chr12:108701104	preTSS_flank	CMKLR1	7	7	7	-0.66943	0.10001	5.79	38.49	5.861	0.68221	-0.16420080509475	0.755912375562047	E5
chr12:108708669	preTSS_flank	CMKLR1	7	7	7	0.4889	0.26554	89.667	62.358	5.861	0.68221	0.502386454404113	0.309819516964465	E3
chr12:109866083	postTSS_flank	KCTD10	7	7	7	0.21079	0.65005	28.85	100.83	7.5672	0.001972	0.32391810429944	0.361211086183786	E5
chr12:109866083	preTSS_flank	UBE3B	7	7	7	0.19712	0.67182	28.85	100.83	8.0542	0.0020046	0.22787078673557	0.526619202727661	E5
chr12:109866113	postTSS_flank	KCTD10	7	7	7	0.043644	0.92598	14.71	29.28	7.5672	0.001972	-0.0682897618140457	0.832983763620902	E5
chr12:109866113	preTSS_flank	UBE3B	7	7	7	0.33191	0.46705	14.71	29.28	8.0542	0.0020046	0.0221647964776084	0.945489535172419	E5
chr12:109866138	postTSS_flank	KCTD10	7	7	7	-0.57881	0.17334	14.524	39.354	7.5672	0.001972	-0.344250926130547	0.330027363871537	E5
chr12:109866138	preTSS_flank	UBE3B	7	7	7	-0.093017	0.84277	14.524	39.354	8.0542	0.0020046	-0.252038898593781	0.482373027523414	E5
chr12:109986923	postTSS_flank	MMAB	7	7	7	0.42454	0.34243	16.541	69.263	6.6224	0.0034944	0.600739159864106	0.207290898453955	E8
chr12:109986923	preTSS_flank	MVK	7	7	7	0.58639	0.16644	16.541	69.263	5.9543	0.039829	0.652267609421562	0.160353202669832	E8
chr12:110025999	preTSS_flank	MMAB	7	7	7	-0.35486	0.43477	87.861	93.934	6.6224	0.0034944	0.406770118011642	0.423497307156546	E1
chr12:110025999	gene_body	MVK	7	7	7	-0.32091	0.48282	87.861	93.934	5.9543	0.039829	0.17528867162579	0.739759962800621	E1
chr12:110026016	preTSS_flank	MMAB	7	7	7	-0.40889	0.36239	92.83	50.715	6.6224	0.0034944	0.0657011381531649	0.90159009683612	E1
chr12:110026016	gene_body	MVK	7	7	7	-0.50257	0.25034	92.83	50.715	5.9543	0.039829	-0.0322170793616764	0.951691100658425	E1
chr12:110026029	preTSS_flank	MMAB	7	7	7	0.081961	0.86133	95.449	55.253	6.6224	0.0034944	0.304922420943226	0.556791858650762	E1
chr12:110026029	gene_body	MVK	7	7	7	-0.12464	0.79005	95.449	55.253	5.9543	0.039829	0.660827156898167	0.153048406599626	E1
chr12:113495534	preTSS_2k	DTX1	7	7	7	-0.48968	0.26467	72.234	186.81	6.3506	0.10344	0.423860331759657	0.402284363269379	E3
chr12:113495567	preTSS_2k	DTX1	7	7	7	-0.76891	0.043344	67.21	103.72	6.3506	0.10344	-0.00286732106841081	0.995699030184267	E3
chr12:113495620	preTSS_2k	DTX1	7	7	7	-0.49314	0.26079	41.086	68.041	6.3506	0.10344	-0.730785367685225	0.0394605659443932	E3
chr12:113497561	postTSS_2k	DTX1	7	7	7	-0.096385	0.83713	88.269	78.186	6.3506	0.10344	0.133830633054718	0.800452546451907	E3
chr12:114418609	preTSS_flank	RBM19	7	7	7	0.50639	0.24617	6.3771	50.234	8.8291	0.0014662	0.0540370589078524	0.919023305845152	E8
chr12:114418690	preTSS_flank	RBM19	7	7	7	0.7951	0.032575	18.061	75.691	8.8291	0.0014662	-0.21874554858624	0.677115122264923	E8
chr12:116757408	preTSS_flank	MED13L	7	7	7	-0.023666	0.95983	32.204	280.03	9.8368	0.0027843	-0.316664684186192	0.540879990339288	E3
chr12:116761449	preTSS_flank	MED13L	7	7	7	-0.16248	0.72779	95.463	32.366	9.8368	0.0027843	-0.596967297761612	0.210919657757122	E5
chr12:118815399	postTSS_2k	SUDS3	7	7	7	-0.49232	0.2617	7.9114	76.676	8.5542	0.0024614	0.928772429118683	0.0074293684818918	E3
chr12:118815399	preTSS_flank	TAOK3	7	7	7	-0.29764	0.51679	7.9114	76.676	8.9452	0.0072634	0.877484999477179	0.0215954175234185	E3
chr12:121325236	gene_body	SPPL3	7	7	7	0.44696	0.31468	45.729	170.22	7.7132	0.0036843	0.176018165481467	0.738699483905849	E3
chr12:121340820	postTSS_2k	SPPL3	7	7	7	0.52708	0.22412	19.177	27.918	7.7132	0.0036843	0.487442015097465	0.32674502003811	E3
chr12:121340827	postTSS_2k	SPPL3	7	7	7	0.23041	0.61915	11.379	103.4	7.7132	0.0036843	-0.457483535946243	0.361648331910124	E3
chr12:121340837	postTSS_2k	SPPL3	7	7	7	-0.19081	0.68193	5.98	13.4	7.7132	0.0036843	0.217495548188245	0.678900916513819	E3
chr12:121533897	preTSS_flank	P2RX7	7	7	7	-0.5871	0.1658	0.37571	0.98813	6.8513	0.012997	-0.431855023364326	0.392487678392313	E3
chr12:121830020	preTSS_flank	ANAPC5	7	7	7	0.53771	0.21318	55.154	363.46	9.0924	0.0021855	NA	NA	E3
chr12:121830020	preTSS_flank	RNF34	7	7	7	0.027279	0.95371	55.154	363.46	7.9997	0.0078206	-0.65959001880757	0.154095256446788	E3
chr12:123200954	preTSS_flank	DENR	7	7	7	0.035182	0.94031	89.674	73.153	8.4966	0.0031425	NA	NA	E5
chr12:123200954	postTSS_flank	HCAR1	7	7	7	-0.19482	0.67551	89.674	73.153	2.4092	0.73101	-0.506915676200496	0.304755899583986	E5
chr12:123200954	postTSS_2k	HCAR3	7	7	7	-0.96568	0.00041148	89.674	73.153	3.8389	0.18162	-0.641586310888032	0.169669580800385	E5
chr12:123322532	preTSS_flank	HIP1R	7	7	7	0.37294	0.40998	85.69	121.08	8.4468	0.0085433	0.27093036994708	0.603548031998988	E3
chr12:12518941	gene_body	LOH12CR1	7	7	7	-0.46788	0.28971	20.9	49.87	7.2346	0.0047451	-0.161310620594266	0.760132810319387	E2
chr12:12518941	preTSS_flank	LOH12CR2	7	7	7	-0.23722	0.60852	20.9	49.87	4.5737	0.032738	NA	NA	E2
chr12:12518941	preTSS_flank	MANSC1	7	7	7	-0.30194	0.51045	20.9	49.87	3.4173	0.079036	NA	NA	E2
chr12:125412459	preTSS_flank	SCARB1	7	7	7	0.30192	0.51049	0.082857	0.048057	4.7086	0.010691	-0.432438950885002	0.391775360724995	E4
chr12:125412459	preTSS_flank	UBC	7	7	7	-0.5502	0.20066	0.082857	0.048057	11.162	0.0056099	NA	NA	E4
chr12:125487763	gene_body	BRI3BP	7	7	7	-0.26327	0.56839	90.036	115.63	5.6433	0.012174	-0.230848493153482	0.659878336886456	E1
chr12:125487763	preTSS_flank	DHX37	7	7	7	0.18397	0.69294	90.036	115.63	7.8171	0.0016055	-0.357297708689027	0.486860044953327	E1
chr12:125487817	gene_body	BRI3BP	7	7	7	-0.72474	0.0654	83.069	724.85	5.6433	0.012174	-0.688192254446987	0.130678496211054	E1
chr12:125487817	preTSS_flank	DHX37	7	7	7	0.57551	0.17639	83.069	724.85	7.8171	0.0016055	0.703876410515227	0.118550352966813	E1
chr12:125487835	gene_body	BRI3BP	7	7	7	0.33911	0.45682	94.291	25.501	5.6433	0.012174	-0.503135533160066	0.308979914284679	E1
chr12:125487835	preTSS_flank	DHX37	7	7	7	-0.12059	0.79677	94.291	25.501	7.8171	0.0016055	0.684126978325642	0.133905412412549	E1
chr12:12760015	preTSS_flank	CREBL2	7	7	7	-0.23004	0.61972	24.266	41.348	8.8774	0.0069147	-0.330169176599089	0.522742384268506	E4
chr12:12760015	preTSS_flank	DUSP16	7	7	7	-0.16462	0.72431	24.266	41.348	8.9198	0.013356	0.0444924127836519	0.933305418853987	E4
chr12:129329942	preTSS_flank	GLT1D1	7	7	7	0.17119	0.71361	88.816	131.87	5.1664	0.086492	-0.606831965790294	0.201483480465807	E5
chr12:129329942	preTSS_flank	SLC15A4	7	7	7	-0.00020516	0.99965	88.816	131.87	7.3479	0.040941	-0.685839755333891	0.132541705671793	E5
chr12:129329944	preTSS_flank	GLT1D1	7	7	7	0.22479	0.62796	85.193	161.83	5.1664	0.086492	0.265895555125698	0.610556134511178	E5
chr12:129329944	preTSS_flank	SLC15A4	7	7	7	-0.10093	0.82953	85.193	161.83	7.3479	0.040941	-0.764023310961383	0.0769573159530424	E5
chr12:129329950	preTSS_flank	GLT1D1	7	7	7	-0.045636	0.92261	91.087	53.534	5.1664	0.086492	-0.778975274425284	0.0678791518377043	E5
chr12:129329950	preTSS_flank	SLC15A4	7	7	7	0.23262	0.61569	91.087	53.534	7.3479	0.040941	-0.203122737701026	0.699506198383421	E5
chr12:129329971	preTSS_flank	GLT1D1	7	7	7	0.5424	0.20844	91.689	84.048	5.1664	0.086492	0.0450837464517717	0.932420197675892	E5
chr12:129329971	preTSS_flank	SLC15A4	7	7	7	-0.81908	0.024195	91.689	84.048	7.3479	0.040941	-0.422434329871979	0.404040369445043	E5
chr12:129329996	preTSS_flank	GLT1D1	7	7	7	-0.042876	0.92728	85.32	167.83	5.1664	0.086492	-0.801132604629623	0.0553899335783488	E5
chr12:129329996	preTSS_flank	SLC15A4	7	7	7	0.35136	0.43964	85.32	167.83	7.3479	0.040941	-0.677067192771134	0.139589776521701	E5
chr12:129330004	preTSS_flank	GLT1D1	7	7	7	0.0079347	0.98653	94.049	20.998	5.1664	0.086492	-0.627022670704395	0.182725304693815	E5
chr12:129330004	preTSS_flank	SLC15A4	7	7	7	-0.10807	0.8176	94.049	20.998	7.3479	0.040941	-0.443874639153621	0.377915174031284	E5
chr12:12993151	postTSS_flank	DDX47	7	7	7	0.65915	0.1073	85.841	47.311	8.6576	0.0046849	0.000668683400445573	0.998996975048828	E3
chr12:12993180	postTSS_flank	DDX47	7	7	7	-0.7079	0.075114	93.33	46.225	8.6576	0.0046849	0.035589760350647	0.946637899021645	E3
chr12:131365023	postTSS_flank	RAN	7	7	7	-0.79638	0.032094	38.499	467.98	9.3674	0.0047725	0.319018312034311	0.537706206785378	E3
chr12:131365023	preTSS_flank	STX2	7	7	7	0.35871	0.42945	38.499	467.98	8.3045	0.037305	-0.1666082522943	0.752400003294143	E3
chr12:13154108	preTSS_2k	HEBP1	7	7	7	0.25864	0.57546	0.36571	0.93623	4.7904	0.080616	-0.0247722901399377	0.962849165750638	E4
chr12:13154108	postTSS_2k	HTR7P1	7	7	7	0.63256	0.12738	0.36571	0.93623	6.0243	0.077912	0.543365622720982	0.265164883565792	E4
chr12:13154108	preTSS_flank	KIAA1467	7	7	7	-0.27253	0.55432	0.36571	0.93623	6.2269	0.029798	0.555717448548905	0.252232681509943	E4
chr12:13154121	preTSS_2k	HEBP1	7	7	7	0.23211	0.61649	0.87286	2.2474	4.7904	0.080616	0.83651968294481	0.0379041488182896	E4
chr12:13154121	postTSS_2k	HTR7P1	7	7	7	0.3951	0.38037	0.87286	2.2474	6.0243	0.077912	0.543365622720982	0.265164883565792	E4
chr12:13154121	preTSS_flank	KIAA1467	7	7	7	0.1184	0.80041	0.87286	2.2474	6.2269	0.029798	0.555717448548905	0.252232681509943	E4
chr12:132169712	preTSS_flank	SFSWAP	7	7	7	0.57826	0.17385	89.229	29.907	8.6452	0.0088764	0.326650846988016	0.527450678918854	E5
chr12:132304050	preTSS_flank	MMP17	7	7	7	-0.11569	0.80491	81.53	107.35	3.0291	0.02402	-0.280157605463215	0.590758136642192	E5
chr12:133043055	preTSS_flank	FBRSL1	7	7	7	0.16158	0.72927	85.464	18.778	6.8581	0.041458	-0.57030865630032	0.237284020666932	E4
chr12:133068714	postTSS_2k	FBRSL1	7	7	7	0.38236	0.39727	39.367	353.91	6.8581	0.041458	-0.600888830311027	0.2071474342699	E3
chr12:133068740	postTSS_2k	FBRSL1	7	7	7	-0.029353	0.95019	12.024	74.289	6.8581	0.041458	0.0274703721726103	0.958804806605714	E3
chr12:133105253	gene_body	FBRSL1	7	7	7	0.57097	0.18063	71.806	67.241	6.8581	0.041458	-0.709222240117808	0.114534680682744	E1
chr12:133105263	gene_body	FBRSL1	7	7	7	0.42335	0.34394	70.267	604.27	6.8581	0.041458	-0.256198878812343	0.624109855556456	E1
chr12:133308648	postTSS_flank	ANKLE2	7	7	7	-0.48006	0.27559	97.283	23.804	8.995	0.0056887	0.238078030413587	0.64963022248566	E2
chr12:133308648	postTSS_flank	PGAM5	7	7	7	0.67282	0.09766	97.283	23.804	7.6113	0.0073687	-0.150231515833425	0.776348051975351	E2
chr12:133308648	postTSS_flank	PXMP2	7	7	7	-0.088858	0.84975	97.283	23.804	4.8785	0.018975	0.587598578068325	0.22004282715375	E2
chr12:133308664	postTSS_flank	ANKLE2	7	7	7	-0.4219	0.34576	97.424	12.77	8.995	0.0056887	0.637680670922307	0.173131155708912	E2
chr12:133308664	postTSS_flank	PGAM5	7	7	7	0.85975	0.013099	97.424	12.77	7.6113	0.0073687	0.0275485298679437	0.95868765878386	E2
chr12:133308664	postTSS_flank	PXMP2	7	7	7	0.013878	0.97644	97.424	12.77	4.8785	0.018975	0.512066291261076	0.299035497268048	E2
chr12:133412466	preTSS_flank	GOLGA3	7	7	7	0.55334	0.19756	49.43	100.75	9.149	0.0051625	-0.412737901073133	0.41604863051059	E3
chr12:133412466	preTSS_flank	POLE	7	7	7	0.15672	0.7372	49.43	100.75	8.1437	0.020432	0.621005318520639	0.188236629304817	E3
chr12:133412498	preTSS_flank	GOLGA3	7	7	7	0.22095	0.63399	35.133	118.38	9.149	0.0051625	-0.0328130387002837	0.950798106775273	E3
chr12:133412498	preTSS_flank	POLE	7	7	7	0.063121	0.89306	35.133	118.38	8.1437	0.020432	0.457704154763004	0.361386697451373	E3
chr12:133412501	preTSS_flank	GOLGA3	7	7	7	0.72714	0.064072	47.644	80.845	9.149	0.0051625	-0.119814103540348	0.821138835543086	E3
chr12:133412501	preTSS_flank	POLE	7	7	7	-0.13192	0.77799	47.644	80.845	8.1437	0.020432	-0.409990330632417	0.419472565977838	E3
chr12:133412505	preTSS_flank	GOLGA3	7	7	7	0.90632	0.004902	41.037	59.431	9.149	0.0051625	-0.196890791754706	0.708480144997366	E3
chr12:133412505	preTSS_flank	POLE	7	7	7	-0.15891	0.73362	41.037	59.431	8.1437	0.020432	-0.102630483654418	0.84659477879057	E3
chr12:133442887	gene_body	CHFR	7	7	7	-0.023324	0.96042	92.936	3.3856	8.1952	0.0022483	0.465220957293933	0.352512575354248	E2
chr12:133442887	preTSS_flank	GOLGA3	7	7	7	-0.83023	0.020768	92.936	3.3856	9.149	0.0051625	-0.343546495009143	0.50495365661381	E2
chr12:133442887	preTSS_flank	POLE	7	7	7	0.21831	0.63815	92.936	3.3856	8.1437	0.020432	-0.179060955975125	0.734279166170672	E2
chr12:133442903	gene_body	CHFR	7	7	7	-0.33262	0.46603	89.974	38.109	8.1952	0.0022483	0.367650855929005	0.47337087564488	E2
chr12:133442903	preTSS_flank	GOLGA3	7	7	7	0.40553	0.36673	89.974	38.109	9.149	0.0051625	0.562811939482963	0.24491948010842	E2
chr12:133442903	preTSS_flank	POLE	7	7	7	-0.14527	0.75598	89.974	38.109	8.1437	0.020432	-0.292394197707163	0.573907731841461	E2
chr12:133442964	gene_body	CHFR	7	7	7	0.0016201	0.99725	91.314	59.355	8.1952	0.0022483	0.401415481696063	0.430217696634041	E2
chr12:133442964	preTSS_flank	GOLGA3	7	7	7	0.76583	0.044719	91.314	59.355	9.149	0.0051625	-0.62919419150019	0.180753088012071	E2
chr12:133442964	preTSS_flank	POLE	7	7	7	-0.22216	0.63208	91.314	59.355	8.1437	0.020432	0.29420293959659	0.571428012702105	E2
chr12:133442990	gene_body	CHFR	7	7	7	0.14845	0.75075	87.18	105.5	8.1952	0.0022483	0.342265951012178	0.50664861381688	E2
chr12:133442990	preTSS_flank	GOLGA3	7	7	7	0.46752	0.29013	87.18	105.5	9.149	0.0051625	-0.337012235578509	0.513620107581539	E2
chr12:133442990	preTSS_flank	POLE	7	7	7	0.041778	0.92914	87.18	105.5	8.1437	0.020432	-0.30263725975219	0.559903279422065	E2
chr12:133443003	gene_body	CHFR	7	7	7	-0.047749	0.91903	89.891	44.805	8.1952	0.0022483	-0.154561951592241	0.770003268513706	E2
chr12:133443003	preTSS_flank	GOLGA3	7	7	7	0.49088	0.26332	89.891	44.805	9.149	0.0051625	0.0719082027072569	0.892323607033068	E2
chr12:133443003	preTSS_flank	POLE	7	7	7	0.045853	0.92224	89.891	44.805	8.1437	0.020432	0.0274919833382574	0.958772414338864	E2
chr12:133443028	gene_body	CHFR	7	7	7	-0.11299	0.8094	87.397	110.98	8.1952	0.0022483	-0.477472877307078	0.338217900538521	E2
chr12:133443028	preTSS_flank	GOLGA3	7	7	7	0.47848	0.2774	87.397	110.98	9.149	0.0051625	-0.705793035974135	0.117103661913891	E2
chr12:133443028	preTSS_flank	POLE	7	7	7	-0.0074542	0.98735	87.397	110.98	8.1437	0.020432	0.861886270615786	0.0272958158948837	E2
chr12:133443041	gene_body	CHFR	7	7	7	-0.22997	0.61984	87.44	151.12	8.1952	0.0022483	-0.118328841712923	0.823335140776638	E2
chr12:133443041	preTSS_flank	GOLGA3	7	7	7	0.64671	0.11647	87.44	151.12	9.149	0.0051625	0.139093628727298	0.792705081738206	E2
chr12:133443041	preTSS_flank	POLE	7	7	7	-0.04561	0.92265	87.44	151.12	8.1437	0.020432	0.460430283408965	0.35815927462962	E2
chr12:133707026	preTSS_2k	ZNF10	7	7	7	0.017254	0.97071	0.68	3.2368	6.9649	0.01078	0.342464522907759	0.406318671162047	E4
chr12:133707026	preTSS_flank	ZNF268	7	7	7	0.20838	0.65388	0.68	3.2368	7.9135	0.011696	0.342464522907759	0.406318671162047	E4
chr12:14721131	preTSS_2k	PLBD1	7	7	7	-0.55115	0.19972	63.324	77.613	6.709	0.19888	-0.320540007406714	0.535657074078175	E8
chr12:14721143	preTSS_2k	PLBD1	7	7	7	-0.29425	0.5218	70.694	254.94	6.709	0.19888	0.0804432803225596	0.849818283957755	E8
chr12:14721150	preTSS_2k	PLBD1	7	7	7	0.094163	0.84085	90.571	55.541	6.709	0.19888	0.351964166926148	0.392542839926928	E8
chr12:14721189	preTSS_2k	PLBD1	7	7	7	0.38308	0.39631	85.637	24.012	6.709	0.19888	0.163782729361049	0.69835498268794	E8
chr12:14721228	preTSS_2k	PLBD1	7	7	7	-0.84373	0.017014	40.924	82.207	6.709	0.19888	0.593072525295145	0.214693400407439	E8
chr12:15117559	preTSS_flank	ARHGDIB	7	7	7	-0.62288	0.13513	92.979	132.09	10.736	0.0074778	0.870746491745725	0.0239800192040667	E3
chr12:15117559	preTSS_flank	ERP27	7	7	7	0.17354	0.7098	92.979	132.09	6.9663	0.033667	0.786858368961457	0.0633025889243908	E3
chr12:2034320	preTSS_flank	CACNA2D4	7	7	7	0.15397	0.7417	3.3114	46.459	6.4609	0.033566	0.134725826020035	0.799133968450669	E3
chr12:215065	gene_body	IQSEC3	7	7	7	0.61383	0.14259	76.064	247.69	4.0993	0.47271	0.727988946973645	0.100921968782261	E5
chr12:221211	gene_body	IQSEC3	7	7	7	0.50605	0.24654	25.824	164.24	4.0993	0.47271	0.546259274452228	0.262112752180107	E5
chr12:27687167	preTSS_flank	PPFIBP1	7	7	7	0.16475	0.72409	25.74	150.98	6.0233	0.026574	0.155653757630043	0.712828933135168	E3
chr12:27690670	preTSS_flank	PPFIBP1	7	7	7	0.51707	0.23467	93.613	37.915	6.0233	0.026574	0.394812281423905	0.333057170039492	E5
chr12:27691058	preTSS_flank	PPFIBP1	7	7	7	0.26238	0.56974	93.453	48.835	6.0233	0.026574	0.856169538776711	0.02954307749153	E5
chr12:28347496	preTSS_flank	CCDC91	7	7	7	-0.13007	0.78105	92.933	33.519	8.9128	0.0035133	-0.642358107527987	0.168989004773814	E1
chr12:28347502	preTSS_flank	CCDC91	7	7	7	0.30647	0.50381	97.971	10.381	8.9128	0.0035133	-0.782953393190486	0.0655513950821057	E1
chr12:28347634	preTSS_flank	CCDC91	7	7	7	-0.26329	0.56835	92.181	17.414	8.9128	0.0035133	0.471547983633513	0.345104140139973	E2
chr12:28347662	preTSS_flank	CCDC91	7	7	7	0.34857	0.44354	93.921	73.076	8.9128	0.0035133	-0.220167283999593	0.67508522805602	E2
chr12:28347704	preTSS_flank	CCDC91	7	7	7	0.16237	0.72797	92.066	62.803	8.9128	0.0035133	-0.014919323541751	0.977622675105252	E2
chr12:34175941	postTSS_2k	ALG10	7	7	7	-0.25878	0.57524	4.23	21.314	7.1078	0.012978	0.615453452159761	0.193381459405065	E3
chr12:34175972	postTSS_2k	ALG10	7	7	7	-0.24195	0.60117	8.7886	26.612	7.1078	0.012978	0.331135882105416	0.521450862579507	E3
chr12:34175978	postTSS_2k	ALG10	7	7	7	-0.35044	0.44092	14.327	32.977	7.1078	0.012978	-0.173571125817232	0.742257894349104	E3
chr12:40501354	preTSS_2k	SLC2A13	7	7	7	0.43611	0.32799	1.6843	11.677	6.3746	0.017199	-0.472249996560371	0.344285616266596	E3
chr12:40501380	preTSS_2k	SLC2A13	7	7	7	0.27646	0.5484	2.3943	7.2891	6.3746	0.017199	-0.472249996560371	0.344285616266596	E3
chr12:46767123	preTSS_2k	SLC38A2	7	7	7	-0.72465	0.065451	0.62143	2.7032	9.8296	0.0067576	0.329996869770249	0.424708333250361	E3
chr12:46767148	preTSS_2k	SLC38A2	7	7	7	-0.34521	0.44823	0.65	2.9575	9.8296	0.0067576	-0.0169275385310785	0.96826692778717	E3
chr12:46767187	preTSS_2k	SLC38A2	7	7	7	0.48671	0.26802	3.0614	39.157	9.8296	0.0067576	-0.103851608239881	0.775258914892891	E3
chr12:4713991	postTSS_flank	AKAP3	7	7	7	0.72852	0.06332	0.84	4.9392	4.5231	0.027863	0.217664166990374	0.604587001484166	E3
chr12:4713991	preTSS_2k	DYRK4	7	7	7	0.44712	0.31449	0.84	4.9392	6.0563	0.012035	-0.817661916867213	0.0131585704215712	E3
chr12:4713991	preTSS_flank	NDUFA9	7	7	7	0.4194	0.34894	0.84	4.9392	7.8328	0.0052712	-0.542055364397798	0.16518341431085	E3
chr12:47584202	postTSS_flank	MIR4698	7	7	7	0.35086	0.44034	64.131	311.35	2.621	0.2655	0.557415511563425	0.25047459151025	E2
chr12:47584439	postTSS_flank	MIR4698	7	7	7	0.46033	0.29861	51.703	552.69	2.621	0.2655	0.958690265176041	0.00252449387557974	E2
chr12:48394856	postTSS_flank	TMEM106C	7	7	7	-0.5866	0.16624	59.471	56.919	7.1725	0.010045	-0.323461727541653	0.434485156270708	E8
chr12:48394864	postTSS_flank	TMEM106C	7	7	7	-0.21782	0.63893	33.179	157.39	7.1725	0.010045	-0.589154895542891	0.124338519731212	E8
chr12:48396352	postTSS_flank	TMEM106C	7	7	7	-0.60844	0.14713	6.03	85.055	7.1725	0.010045	NA	NA	E3
chr12:48396355	postTSS_flank	TMEM106C	7	7	7	-0.06774	0.88526	10.883	101.17	7.1725	0.010045	NA	NA	E3
chr12:48396372	postTSS_flank	TMEM106C	7	7	7	0.018053	0.96936	10.7	104.41	7.1725	0.010045	NA	NA	E3
chr12:48591979	preTSS_flank	ASB8	7	7	7	0.55076	0.2001	0.34	0.8092	7.9407	0.0024226	NA	NA	E4
chr12:49351538	preTSS_2k	ARF3	7	7	7	-0.75043	0.051971	0.65	2.9575	8.5651	0.0026953	-0.697784605388362	0.123199924813304	E3
chr12:49351538	preTSS_flank	FKBP11	7	7	7	-0.56276	0.18842	0.65	2.9575	7.6779	0.033989	-0.470610329440243	0.346198501227263	E3
chr12:49351538	postTSS_flank	WNT10B	7	7	7	0.25633	0.579	0.65	2.9575	6.0155	0.099258	-0.573187117883611	0.234377766113032	E3
chr12:49351552	preTSS_2k	ARF3	7	7	7	-0.29284	0.5239	2.2029	6.067	8.5651	0.0026953	-0.697784605388362	0.123199924813304	E3
chr12:49351552	preTSS_flank	FKBP11	7	7	7	0.28387	0.53727	2.2029	6.067	7.6779	0.033989	-0.470610329440242	0.346198501227263	E3
chr12:49351552	postTSS_flank	WNT10B	7	7	7	0.46874	0.2887	2.2029	6.067	6.0155	0.099258	-0.573187117883611	0.234377766113032	E3
chr12:49351607	preTSS_2k	ARF3	7	7	7	-0.46093	0.29791	0.27429	0.52663	8.5651	0.0026953	0.0168907148494191	0.974666337154659	E3
chr12:49351607	preTSS_flank	FKBP11	7	7	7	-0.15994	0.73194	0.27429	0.52663	7.6779	0.033989	0.319173772954694	0.537496759484331	E3
chr12:49351607	postTSS_flank	WNT10B	7	7	7	0.048187	0.91829	0.27429	0.52663	6.0155	0.099258	-0.132376713284706	0.802594787976834	E3
chr12:49366153	preTSS_flank	ARF3	7	7	7	-0.26706	0.56261	23.07	66.262	8.5651	0.0026953	-0.468846970819842	0.348259924065713	E8
chr12:49366153	preTSS_flank	FKBP11	7	7	7	-0.73703	0.058764	23.07	66.262	7.6779	0.033989	-0.461876573732689	0.356451197062919	E8
chr12:49366153	postTSS_flank	PRKAG1	7	7	7	0.62997	0.12943	23.07	66.262	7.316	0.011269	NA	NA	E8
chr12:49366153	preTSS_2k	WNT10B	7	7	7	-0.27858	0.5452	23.07	66.262	6.0155	0.099258	-0.300524600349884	0.562784044437082	E8
chr12:49524576	preTSS_flank	LMBR1L	7	7	7	0.89345	0.0067159	0.35714	0.89286	8.4449	0.016164	0.602512219630772	0.205593957204805	E4
chr12:49524576	postTSS_2k	TUBA1B	7	7	7	-0.53431	0.21665	0.35714	0.89286	8.9448	0.010053	-0.0901550985617417	0.865133739854279	E4
chr12:49524618	preTSS_flank	LMBR1L	7	7	7	-0.15987	0.73206	0.46143	1.4904	8.4449	0.016164	-0.284394273963116	0.584909508149659	E4
chr12:49524618	postTSS_2k	TUBA1B	7	7	7	0.64648	0.11665	0.46143	1.4904	8.9448	0.010053	0.110774918877102	0.834517285777015	E4
chr12:49627816	preTSS_flank	TUBA1A	7	7	7	0.1898	0.68356	86.951	143.51	9.2117	0.025719	-0.158943800295013	0.763592008633559	E3
chr12:49627816	postTSS_flank	TUBA1C	7	7	7	0.22066	0.63444	86.951	143.51	7.0085	0.02698	NA	NA	E3
chr12:49627822	preTSS_flank	TUBA1A	7	7	7	0.58887	0.1642	84.643	86.598	9.2117	0.025719	0.0938772258236515	0.859597828140027	E3
chr12:49627822	postTSS_flank	TUBA1C	7	7	7	0.05156	0.91259	84.643	86.598	7.0085	0.02698	NA	NA	E3
chr12:49627824	preTSS_flank	TUBA1A	7	7	7	0.11653	0.80352	86.779	119.24	9.2117	0.025719	1.12114807159401e-07	0.999999831827789	E3
chr12:49627824	postTSS_flank	TUBA1C	7	7	7	-0.10678	0.81976	86.779	119.24	7.0085	0.02698	NA	NA	E3
chr12:4965145	postTSS_flank	KCNA6	7	7	7	0.79491	0.032647	73.263	59.791	5.0951	0.18871	-0.135289059148375	0.798304517863909	E3
chr12:51783394	preTSS_flank	CELA1	7	7	7	-0.52597	0.22528	41.929	146.69	4.6406	0.29198	NA	NA	E3
chr12:51783394	gene_body	GALNT6	7	7	7	-0.16473	0.72412	41.929	146.69	6.9066	0.023794	-0.297159025497995	0.567381550741546	E3
chr12:51783394	preTSS_flank	SLC4A8	7	7	7	0.341	0.45416	41.929	146.69	5.5162	0.0198	-0.941587976356499	0.00501829688349204	E3
chr12:51813705	preTSS_flank	GALNT6	7	7	7	-0.37562	0.40635	92.567	25.413	6.9066	0.023794	-0.239059963041893	0.648241153949653	E3
chr12:51813705	preTSS_flank	SLC4A8	7	7	7	-0.074023	0.87468	92.567	25.413	5.5162	0.0198	0.440606347237988	0.274556825786342	E3
chr12:52945419	postTSS_flank	KRT72	7	7	7	-0.14929	0.74937	68.64	94.871	7.0855	0.57997	0.542190519604526	0.26640824580837	E5
chr12:52977101	postTSS_flank	KRT72	7	7	7	0.55511	0.19583	18.493	46.877	7.0855	0.57997	-0.0719430711474602	0.892271574949977	E3
chr12:52977101	postTSS_flank	KRT73	7	7	7	0.57674	0.17525	18.493	46.877	7.0839	0.51392	0.000370055472565664	0.999444916816489	E3
chr12:52977101	preTSS_flank	KRT74	7	7	7	0.25533	0.58053	18.493	46.877	2.2058	1.3839	NA	NA	E3
chr12:52977180	postTSS_flank	KRT72	7	7	7	-0.76049	0.047166	67.137	67.221	7.0855	0.57997	0.760020768786376	0.079474841388687	E3
chr12:52977180	postTSS_flank	KRT73	7	7	7	-0.76122	0.046829	67.137	67.221	7.0839	0.51392	0.480162741822409	0.335108149911495	E3
chr12:52977180	preTSS_flank	KRT74	7	7	7	-0.84756	0.016026	67.137	67.221	2.2058	1.3839	NA	NA	E3
chr12:53365532	preTSS_flank	EIF4B	7	7	7	-0.74127	0.056567	90.673	43.275	11.644	0.0010044	0.390269508042822	0.444316768696756	E5
chr12:53662545	preTSS_flank	ESPL1	7	7	7	-0.17711	0.70402	1.6657	8.1514	3.9409	0.10365	0.452237539207713	0.367889228766636	E3
chr12:53662545	postTSS_flank	MFSD5	7	7	7	0.43961	0.32367	1.6657	8.1514	6.8235	0.0088794	0.635285693327368	0.175268273302194	E3
chr12:53662545	preTSS_flank	RARG	7	7	7	-0.16578	0.72242	1.6657	8.1514	6.807	0.010514	-0.127280642918144	0.810110031872141	E3
chr12:53662623	preTSS_flank	C12orf10	7	7	7	-0.070651	0.88036	9.4557	72.09	6.6872	0.0049302	NA	NA	E3
chr12:53662623	preTSS_flank	ESPL1	7	7	7	-0.15969	0.73235	9.4557	72.09	3.9409	0.10365	-0.279840484161843	0.502048668747288	E3
chr12:53662623	postTSS_flank	MFSD5	7	7	7	0.26377	0.56763	9.4557	72.09	6.8235	0.0088794	0.0323855104460398	0.939319612820262	E3
chr12:53662623	preTSS_flank	PFDN5	7	7	7	0.90907	0.0045571	9.4557	72.09	9.7892	0.0060758	NA	NA	E3
chr12:53662623	preTSS_flank	RARG	7	7	7	0.62313	0.13493	9.4557	72.09	6.807	0.010514	0.763890506859909	0.0273544322302555	E3
chr12:53662652	preTSS_flank	C12orf10	7	7	7	0.12453	0.79022	11.37	90.359	6.6872	0.0049302	NA	NA	E3
chr12:53662652	preTSS_flank	ESPL1	7	7	7	-0.11595	0.80447	11.37	90.359	3.9409	0.10365	0.225683051662275	0.590993080294079	E3
chr12:53662652	postTSS_flank	MFSD5	7	7	7	-0.14903	0.7498	11.37	90.359	6.8235	0.0088794	0.61736874246806	0.102934588270257	E3
chr12:53662652	preTSS_flank	PFDN5	7	7	7	-0.2147	0.64385	11.37	90.359	9.7892	0.0060758	NA	NA	E3
chr12:53662652	preTSS_flank	RARG	7	7	7	0.57102	0.18059	11.37	90.359	6.807	0.010514	0.00355354642891855	0.993337156536928	E3
chr12:53693341	postTSS_flank	AAAS	7	7	7	-0.26934	0.55916	6.9257	36.408	7.1595	0.0050234	0.137600498641893	0.79490190888696	E2
chr12:53693341	postTSS_flank	ESPL1	7	7	7	0.45552	0.30436	6.9257	36.408	3.9409	0.10365	0.665176629763055	0.149392064123701	E2
chr12:53693341	postTSS_flank	MFSD5	7	7	7	-0.20381	0.66114	6.9257	36.408	6.8235	0.0088794	0.0735861302366616	0.889820036096314	E2
chr12:53693341	postTSS_flank	PFDN5	7	7	7	-0.28568	0.53456	6.9257	36.408	9.7892	0.0060758	NA	NA	E2
chr12:53693360	postTSS_flank	AAAS	7	7	7	-0.15502	0.73998	1.75	9.3312	7.1595	0.0050234	0.262959438302587	0.614652358277065	E2
chr12:53693360	postTSS_flank	ESPL1	7	7	7	-0.31391	0.49296	1.75	9.3312	3.9409	0.10365	0.151485313942584	0.774510156455543	E2
chr12:53693360	postTSS_flank	MFSD5	7	7	7	-0.24748	0.59261	1.75	9.3312	6.8235	0.0088794	0.193451070525385	0.713443184549818	E2
chr12:53693360	postTSS_flank	PFDN5	7	7	7	-0.50227	0.25067	1.75	9.3312	9.7892	0.0060758	NA	NA	E2
chr12:53693443	postTSS_flank	AAAS	7	7	7	0.31231	0.49528	0.73857	1.752	7.1595	0.0050234	0.544508722179474	0.263957543786351	E3
chr12:53693443	postTSS_flank	ESPL1	7	7	7	-0.28743	0.53194	0.73857	1.752	3.9409	0.10365	-0.649758922485494	0.162521390055344	E3
chr12:53693443	postTSS_flank	MFSD5	7	7	7	0.048888	0.9171	0.73857	1.752	6.8235	0.0088794	0.895265042494639	0.015879676571054	E3
chr12:54583216	preTSS_2k	SMUG1	7	7	7	-0.51994	0.23162	19.3	133.75	6.0743	0.014357	-0.504532910127856	0.307415933131307	E3
chr12:54920609	gene_body	NCKAP1L	7	7	7	0.84087	0.017774	93.866	47.332	9.5858	0.002164	-0.535052964449432	0.274008482701434	E1
chr12:54920609	preTSS_flank	PDE1B	7	7	7	-0.74426	0.055043	93.866	47.332	6.1459	0.074368	-0.0284965597660976	0.957266730722365	E1
chr12:54944170	preTSS_flank	PDE1B	7	7	7	-0.094908	0.8396	70.033	185.84	6.1459	0.074368	0.101578561922636	0.810846276357246	E3
chr12:56881055	postTSS_2k	GLS2	7	7	7	-0.26821	0.56087	73.094	176.88	5.4205	0.056266	-0.623976164044742	0.1855071447413	E3
chr12:56881055	preTSS_flank	RBMS2	7	7	7	0.21966	0.63603	73.094	176.88	5.938	0.056837	-0.474646961957233	0.341496102032601	E3
chr12:56881055	postTSS_flank	SPRYD4	7	7	7	0.23866	0.60627	73.094	176.88	6.9391	0.0053873	NA	NA	E3
chr12:56881055	preTSS_flank	TIMELESS	7	7	7	-0.070271	0.881	73.094	176.88	6.312	0.020039	0.0988544384594501	0.852201354982737	E3
chr12:56882536	preTSS_2k	GLS2	7	7	7	0.29661	0.51832	23.284	62.911	5.4205	0.056266	-0.584699003914964	0.222897873536426	E3
chr12:56882536	preTSS_flank	MIP	7	7	7	0.63386	0.12636	23.284	62.911	0.26129	0.19998	NA	NA	E3
chr12:56882536	preTSS_flank	RBMS2	7	7	7	0.93618	0.0019089	23.284	62.911	5.938	0.056837	-0.731937661159903	0.0981549925570121	E3
chr12:56882536	postTSS_flank	SPRYD4	7	7	7	-0.49257	0.26142	23.284	62.911	6.9391	0.0053873	NA	NA	E3
chr12:56882536	preTSS_flank	TIMELESS	7	7	7	-0.17113	0.71372	23.284	62.911	6.312	0.020039	-0.104078178582048	0.844446433449937	E3
chr12:56882543	preTSS_2k	GLS2	7	7	7	0.5466	0.20423	57.039	188.3	5.4205	0.056266	-0.444699153225326	0.376922530289176	E3
chr12:56882543	preTSS_flank	MIP	7	7	7	0.14179	0.76171	57.039	188.3	0.26129	0.19998	NA	NA	E3
chr12:56882543	preTSS_flank	RBMS2	7	7	7	-0.38265	0.39689	57.039	188.3	5.938	0.056837	-0.308037557234936	0.552558065043598	E3
chr12:56882543	postTSS_flank	SPRYD4	7	7	7	0.013048	0.97785	57.039	188.3	6.9391	0.0053873	NA	NA	E3
chr12:56882543	preTSS_flank	TIMELESS	7	7	7	0.73039	0.062302	57.039	188.3	6.312	0.020039	-0.0441764519265197	0.933778428584291	E3
chr12:56882558	preTSS_2k	GLS2	7	7	7	-0.14428	0.75761	26.719	17.115	5.4205	0.056266	0.23738797564351	0.650606804881488	E3
chr12:56882558	preTSS_flank	RBMS2	7	7	7	0.18702	0.68804	26.719	17.115	5.938	0.056837	-0.143272134300349	0.786562265256258	E3
chr12:56882558	postTSS_flank	SPRYD4	7	7	7	0.26192	0.57044	26.719	17.115	6.9391	0.0053873	NA	NA	E3
chr12:56882558	preTSS_flank	TIMELESS	7	7	7	-0.52452	0.22681	26.719	17.115	6.312	0.020039	-0.644586051695074	0.167030831440808	E3
chr12:57976977	preTSS_flank	ARHGEF25	7	7	7	-0.30241	0.50976	10.157	7.2272	3.0394	0.069164	NA	NA	E4
chr12:57976977	preTSS_flank	DCTN2	7	7	7	0.10071	0.8299	10.157	7.2272	7.8104	0.0015126	0.489148839698264	0.324795227249898	E4
chr12:57976977	preTSS_flank	DTX3	7	7	7	0.15761	0.73574	10.157	7.2272	7.0813	0.022006	0.126957541823175	0.764500151967739	E4
chr12:57976977	gene_body	KIF5A	7	7	7	-0.44671	0.31498	10.157	7.2272	4.0217	0.17777	NA	NA	E4
chr12:57976977	preTSS_flank	PIP4K2C	7	7	7	-0.36315	0.42333	10.157	7.2272	7.2827	0.0034761	0.568717269112314	0.141276329850254	E4
chr12:57977020	preTSS_flank	ARHGEF25	7	7	7	0.95218	0.00093578	88.611	41.465	3.0394	0.069164	NA	NA	E3
chr12:57977020	preTSS_flank	DCTN2	7	7	7	0.18045	0.69862	88.611	41.465	7.8104	0.0015126	NA	NA	E3
chr12:57977020	preTSS_flank	DTX3	7	7	7	0.58957	0.16357	88.611	41.465	7.0813	0.022006	0.681202204274601	0.136248017542752	E3
chr12:57977020	gene_body	KIF5A	7	7	7	0.096474	0.83698	88.611	41.465	4.0217	0.17777	NA	NA	E3
chr12:57977020	preTSS_flank	PIP4K2C	7	7	7	0.53293	0.21807	88.611	41.465	7.2827	0.0034761	0.790094659577681	0.0614661368156648	E3
chr12:57984929	preTSS_flank	DTX3	7	7	7	-0.13152	0.77865	0.68	3.2368	7.0813	0.022006	0.400908274065222	0.430856070029533	E3
chr12:57984929	preTSS_2k	PIP4K2C	7	7	7	0.066762	0.88691	0.68	3.2368	7.2827	0.0034761	0.737127490099108	0.0945704323253311	E3
chr12:58049649	postTSS_flank	ARHGEF25	7	7	7	-0.23323	0.61474	51.996	88.023	3.0394	0.069164	NA	NA	E8
chr12:58049649	preTSS_flank	OS9	7	7	7	-0.31734	0.48798	51.996	88.023	9.2086	0.0044195	-0.928021750733697	0.00758484763377923	E8
chr12:58176598	preTSS_flank	AGAP2	7	7	7	0.11017	0.81411	0.63	1.1628	8.3864	0.0054548	-0.440007434810514	0.382583006889685	E3
chr12:58176598	preTSS_flank	CDK4	7	7	7	-0.17971	0.69982	0.63	1.1628	7.011	0.025203	-0.292808944705414	0.573338874622098	E3
chr12:58176598	postTSS_flank	MARCH9	7	7	7	-0.12212	0.79422	0.63	1.1628	7.2465	0.011367	NA	NA	E3
chr12:58176598	preTSS_flank	METTL1	7	7	7	-0.12068	0.79661	0.63	1.1628	5.2188	0.023341	-0.147673820563592	0.780099471804949	E3
chr12:58176598	postTSS_flank	METTL21B	7	7	7	0.12035	0.79717	0.63	1.1628	5.6321	0.050578	-0.324378265181812	0.530498346942023	E3
chr12:58176598	postTSS_2k	TSFM	7	7	7	-0.71539	0.0707	0.63	1.1628	6.9888	0.0085033	0.0888958232797444	0.867007513252964	E3
chr12:58176623	preTSS_flank	AGAP2	7	7	7	0.063787	0.89193	0.62143	2.7032	8.3864	0.0054548	-0.478936311907464	0.336524735563575	E4
chr12:58176623	preTSS_flank	CDK4	7	7	7	0.15073	0.74701	0.62143	2.7032	7.011	0.025203	0.668961871169595	0.146240751738278	E4
chr12:58176623	preTSS_flank	METTL1	7	7	7	0.77406	0.04109	0.62143	2.7032	5.2188	0.023341	0.76263466392135	0.0778265993411671	E4
chr12:58176623	postTSS_flank	METTL21B	7	7	7	0.0076593	0.987	0.62143	2.7032	5.6321	0.050578	-0.421145755598664	0.405629361321671	E4
chr12:58176623	postTSS_2k	TSFM	7	7	7	-0.17695	0.70427	0.62143	2.7032	6.9888	0.0085033	-0.937551976903584	0.0057278673694405	E4
chr12:64846215	postTSS_2k	TBK1	7	7	7	-0.84331	0.017124	0.29143	0.59451	7.7316	0.034451	-0.401638892067361	0.429936609776456	E4
chr12:64846215	postTSS_flank	XPOT	7	7	7	-0.85332	0.014601	0.29143	0.59451	8.9656	0.0038821	0.657416113254939	0.15594211959875	E4
chr12:64846237	postTSS_2k	TBK1	7	7	7	-0.84331	0.017124	0.31714	0.70406	7.7316	0.034451	-0.401638892067361	0.429936609776456	E4
chr12:64846237	postTSS_flank	XPOT	7	7	7	-0.85332	0.014601	0.31714	0.70406	8.9656	0.0038821	0.657416113254939	0.15594211959875	E4
chr12:64846242	postTSS_2k	TBK1	7	7	7	-0.84331	0.017124	0.31714	0.70406	7.7316	0.034451	-0.401638892067361	0.429936609776456	E4
chr12:64846242	postTSS_flank	XPOT	7	7	7	-0.85332	0.014601	0.31714	0.70406	8.9656	0.0038821	0.657416113254939	0.15594211959875	E4
chr12:64846247	postTSS_2k	TBK1	7	7	7	-0.0255	0.95672	1.0157	3.1351	7.7316	0.034451	0.772947842664259	0.0714764493768278	E4
chr12:64846247	postTSS_flank	XPOT	7	7	7	-0.078172	0.8677	1.0157	3.1351	8.9656	0.0038821	-0.291338524770266	0.575356348310577	E4
chr12:64846251	postTSS_2k	TBK1	7	7	7	-0.10281	0.82639	0.42	1.2348	7.7316	0.034451	0.0554248215282323	0.91694789776272	E4
chr12:64846251	postTSS_flank	XPOT	7	7	7	0.073264	0.87596	0.42	1.2348	8.9656	0.0038821	0.149515247580742	0.777398321049387	E4
chr12:65019667	preTSS_flank	RASSF3	7	7	7	0.36413	0.42199	3.5714	13.73	9.2989	0.0092809	-0.678910489715902	0.138095791219767	E2
chr12:65019682	preTSS_flank	RASSF3	7	7	7	0.078731	0.86676	5.4971	23.326	9.2989	0.0092809	-0.67375840150623	0.142288840149471	E2
chr12:65220379	gene_body	TBC1D30	7	7	7	0.048677	0.91746	3.09	23.883	3.7356	0.032914	0.539661685459002	0.269091585721853	E8
chr12:65220402	gene_body	TBC1D30	7	7	7	0.194	0.67681	4.1386	13.263	3.7356	0.032914	0.873696186828292	0.0229215393665165	E8
chr12:66629271	gene_body	IRAK3	7	7	7	0.14573	0.75522	0.98857	1.8867	6.9649	0.1856	-0.2603232134206	0.618335994468929	E8
chr12:66629276	gene_body	IRAK3	7	7	7	-0.56643	0.18492	0.38571	1.0414	6.9649	0.1856	-0.767004454199087	0.0751060807586856	E8
chr12:66629299	gene_body	IRAK3	7	7	7	0.64162	0.12034	0.93571	1.7581	6.9649	0.1856	0.513540032173335	0.297406204322218	E8
chr12:66629310	gene_body	IRAK3	7	7	7	0.10866	0.81662	2.6386	7.8436	6.9649	0.1856	0.283674381268729	0.5859022305908	E8
chr12:66629497	gene_body	IRAK3	7	7	7	-0.19624	0.67323	18.699	315.33	6.9649	0.1856	0.137728450917503	0.794713617806596	E8
chr12:69067769	preTSS_flank	NUP107	7	7	7	0.1894	0.68419	1.7886	8.0749	8.2705	0.01584	-0.300478701893133	0.469595710252321	E3
chr12:6934239	postTSS_flank	CD4	7	7	7	-0.322	0.48124	79.62	63.095	9.6474	0.051812	0.666793839121249	0.148042187276524	E5
chr12:6934239	preTSS_flank	GNB3	7	7	7	-0.56121	0.18992	79.62	63.095	3.1644	0.17768	NA	NA	E5
chr12:6934239	preTSS_flank	LEPREL2	7	7	7	-0.31966	0.48462	79.62	63.095	4.7452	0.098164	NA	NA	E5
chr12:6934239	preTSS_flank	LRRC23	7	7	7	-0.1426	0.76037	79.62	63.095	5.5897	0.04821	NA	NA	E5
chr12:6934239	preTSS_flank	RPL13P5	7	7	7	-0.57867	0.17347	79.62	63.095	4.5201	0.035226	NA	NA	E5
chr12:6934239	postTSS_flank	SPSB2	7	7	7	0.039854	0.9324	79.62	63.095	5.466	0.021778	NA	NA	E5
chr12:6934239	preTSS_flank	TPI1	7	7	7	-0.30371	0.50785	79.62	63.095	8.7899	0.012208	NA	NA	E5
chr12:6934239	preTSS_flank	USP5	7	7	7	-0.78504	0.036512	79.62	63.095	8.3347	0.0044585	NA	NA	E5
chr12:6934248	postTSS_flank	CD4	7	7	7	0.01794	0.96955	93.714	22.45	9.6474	0.051812	-0.143455096024826	0.786293463323414	E5
chr12:6934248	preTSS_flank	GNB3	7	7	7	0.2561	0.57935	93.714	22.45	3.1644	0.17768	NA	NA	E5
chr12:6934248	postTSS_2k	GPR162	7	7	7	0.088905	0.84967	93.714	22.45	3.7674	0.12025	NA	NA	E5
chr12:6934248	preTSS_flank	LEPREL2	7	7	7	0.50551	0.24712	93.714	22.45	4.7452	0.098164	NA	NA	E5
chr12:6934248	preTSS_flank	LRRC23	7	7	7	0.61043	0.14545	93.714	22.45	5.5897	0.04821	NA	NA	E5
chr12:6934248	preTSS_flank	RPL13P5	7	7	7	0.5648	0.18647	93.714	22.45	4.5201	0.035226	NA	NA	E5
chr12:6934248	postTSS_flank	SPSB2	7	7	7	0.41223	0.35809	93.714	22.45	5.466	0.021778	NA	NA	E5
chr12:6934248	preTSS_flank	TPI1	7	7	7	0.64526	0.11757	93.714	22.45	8.7899	0.012208	NA	NA	E5
chr12:6934248	preTSS_flank	USP5	7	7	7	0.69923	0.080395	93.714	22.45	8.3347	0.0044585	NA	NA	E5
chr12:6934267	postTSS_flank	CD4	7	7	7	-0.50789	0.24454	84.471	160.47	9.6474	0.051812	-0.444560897148788	0.377088915422872	E5
chr12:6934267	preTSS_flank	GNB3	7	7	7	-0.086012	0.85452	84.471	160.47	3.1644	0.17768	NA	NA	E5
chr12:6934267	postTSS_2k	GPR162	7	7	7	-0.39736	0.37739	84.471	160.47	3.7674	0.12025	NA	NA	E5
chr12:6934267	preTSS_flank	LEPREL2	7	7	7	-0.5894	0.16372	84.471	160.47	4.7452	0.098164	NA	NA	E5
chr12:6934267	preTSS_flank	LRRC23	7	7	7	-0.59524	0.15854	84.471	160.47	5.5897	0.04821	NA	NA	E5
chr12:6934267	preTSS_flank	RPL13P5	7	7	7	-0.19498	0.67524	84.471	160.47	4.5201	0.035226	NA	NA	E5
chr12:6934267	postTSS_flank	SPSB2	7	7	7	0.013035	0.97787	84.471	160.47	5.466	0.021778	NA	NA	E5
chr12:6934267	preTSS_flank	TPI1	7	7	7	-0.11525	0.80565	84.471	160.47	8.7899	0.012208	NA	NA	E5
chr12:6934267	preTSS_flank	USP5	7	7	7	-0.070085	0.88131	84.471	160.47	8.3347	0.0044585	NA	NA	E5
chr12:69724824	preTSS_flank	LYZ	7	7	7	-0.21727	0.6398	1.4157	7.8547	10.266	0.21512	-0.730554398437918	0.0991203973762749	E4
chr12:69724824	preTSS_flank	YEATS4	7	7	7	-0.23761	0.60791	1.4157	7.8547	7.4492	0.03183	-0.220094630147183	0.67518892788344	E4
chr12:69724883	preTSS_flank	LYZ	7	7	7	0.27477	0.55095	0.24143	0.40801	10.266	0.21512	0.146907445221576	0.781224095531817	E4
chr12:69724883	preTSS_flank	YEATS4	7	7	7	0.5707	0.18089	0.24143	0.40801	7.4492	0.03183	0.702326423992805	0.119725974802121	E4
chr12:70013037	postTSS_flank	CCT2	7	7	7	0.13768	0.76848	76.36	195.61	8.8813	0.0053493	-0.329023316155595	0.524274456180899	E5
chr12:7009260	preTSS_flank	ATN1	7	7	7	-0.3614	0.42574	44.741	124.49	5.9542	0.023253	0.422456080515035	0.404013565908515	E5
chr12:7009260	preTSS_flank	C12orf57	7	7	7	-0.42587	0.34075	44.741	124.49	8.208	0.0027036	-0.44463546960709	0.376999167567568	E5
chr12:7009260	preTSS_flank	CDCA3	7	7	7	-0.62527	0.1332	44.741	124.49	2.7637	0.44284	NA	NA	E5
chr12:7009260	preTSS_flank	ENO2	7	7	7	-0.45605	0.30371	44.741	124.49	7.7809	0.012968	0.707242742865786	0.11601457186556	E5
chr12:7009260	preTSS_flank	LRRC23	7	7	7	-0.39317	0.38291	44.741	124.49	5.5897	0.04821	0.0999509231560296	0.850572879474517	E5
chr12:7009260	preTSS_flank	PTPN6	7	7	7	-0.49039	0.26387	44.741	124.49	8.9522	0.0058988	-0.141135517676629	0.789702379210901	E5
chr12:7009260	postTSS_flank	RPL13P5	7	7	7	-0.78608	0.036091	44.741	124.49	4.5201	0.035226	-0.294713864231008	0.570728075922932	E5
chr12:7009260	preTSS_flank	SPSB2	7	7	7	-0.085107	0.85604	44.741	124.49	5.466	0.021778	NA	NA	E5
chr12:7009260	postTSS_flank	TPI1	7	7	7	-0.36248	0.42426	44.741	124.49	8.7899	0.012208	NA	NA	E5
chr12:7009260	postTSS_flank	USP5	7	7	7	-0.47982	0.27587	44.741	124.49	8.3347	0.0044585	NA	NA	E5
chr12:70133391	preTSS_flank	RAB3IP	7	7	7	-0.18045	0.69862	0.31	0.6727	7.7355	0.0054488	-0.0968432948767399	0.855189186098179	E4
chr12:72148252	preTSS_2k	RAB21	7	7	7	0.21138	0.64911	23.614	156.31	8.438	0.0018087	-0.16268392175216	0.758126918458406	E3
chr12:72148272	preTSS_2k	RAB21	7	7	7	-0.16923	0.7168	10.743	43.921	8.438	0.0018087	-0.633923075615037	0.176489063877504	E3
chr12:72148282	preTSS_2k	RAB21	7	7	7	-0.16921	0.71683	8.6643	67.841	8.438	0.0018087	-0.289466960118486	0.577926940362701	E3
chr12:77162318	gene_body	ZDHHC17	7	7	7	-0.040492	0.93131	87.961	51.787	8.7499	0.0011101	0.0551635138241511	0.91733866091572	E2
chr12:788176	preTSS_flank	NINJ2	7	7	7	-0.067735	0.88527	60.377	197.63	5.1404	0.057619	0.100377696784886	0.849939141699613	E3
chr12:8130469	preTSS_flank	SLC2A3	7	7	7	-0.047262	0.91986	71.864	114.57	10.202	0.015107	-0.0811661231302747	0.878518174060689	E5
chr12:89779897	preTSS_flank	DUSP6	7	7	7	0.28314	0.53836	88.757	32.023	6.8575	0.29407	0.356970771568382	0.48728790190332	E5
chr12:89779922	preTSS_flank	DUSP6	7	7	7	0.15039	0.74757	89.253	56.769	6.8575	0.29407	0.53533853195238	0.273702826022549	E5
chr12:94543509	preTSS_flank	PLXNC1	7	7	7	0.32151	0.48196	0.46143	1.4904	8.3843	0.0097218	0.439534937281268	0.383154682561285	E4
chr12:95382568	gene_body	NDUFA12	7	7	7	0.49708	0.25639	20.326	158.24	7.6035	0.0047702	0.768256610526985	0.0259571708062989	E3
chr12:95945121	postTSS_2k	USP44	7	7	7	0.17277	0.71105	92.106	36.233	6.0958	0.05024	-0.616330793127973	0.192564641589753	E3
chr12:96617874	gene_body	ELK3	7	7	7	0.53986	0.211	57.951	331.34	7.2386	0.0041297	0.49470254034629	0.318480615087997	E2
chr12:96617886	gene_body	ELK3	7	7	7	0.49011	0.26418	55.886	355.74	7.2386	0.0041297	0.569823812039731	0.23777494327631	E2
chr13:101327343	preTSS_flank	TMTC4	7	7	7	0.82292	0.022982	1.02	7.2828	7.0359	0.011214	0.774436588662188	0.0705800750302257	E4
chr13:111566103	postTSS_2k	ANKRD10	7	7	7	-0.57801	0.17408	3.3686	10.205	8.6365	0.0022714	-0.0286631604036067	0.95701703388788	E3
chr13:111566400	postTSS_2k	ANKRD10	7	7	7	0.11605	0.8043	0.38571	1.0414	8.6365	0.0022714	0.123351523367267	0.771051268603855	E4
chr13:111566420	postTSS_2k	ANKRD10	7	7	7	0.11605	0.8043	0.47571	1.5841	8.6365	0.0022714	0.123351523367267	0.771051268603855	E4
chr13:111566741	postTSS_2k	ANKRD10	7	7	7	0.13581	0.77156	0.40857	1.1685	8.6365	0.0022714	-0.395427720323077	0.332235404788268	E4
chr13:111805510	preTSS_flank	ARHGEF7	7	7	7	0.61792	0.1392	32.456	113.05	8.686	0.0074444	-0.31254701232522	0.546445158181811	E3
chr13:111977226	gene_body	TEX29	7	7	7	0.17267	0.71122	86.1	223.34	3.3702	0.30382	0.415725780284309	0.412335841435135	E5
chr13:111977231	gene_body	TEX29	7	7	7	0.6905	0.085906	80.253	39.79	3.3702	0.30382	0.315757484509755	0.542104724165769	E5
chr13:111977241	gene_body	TEX29	7	7	7	0.59331	0.16025	77.54	163.51	3.3702	0.30382	-0.164795141826051	0.755044994247747	E5
chr13:111977249	gene_body	TEX29	7	7	7	-0.12224	0.79402	87.493	261.69	3.3702	0.30382	-0.829939515111348	0.0409217298279141	E5
chr13:111977255	gene_body	TEX29	7	7	7	0.51585	0.23597	89.366	49.623	3.3702	0.30382	-0.255621416504039	0.624919321981802	E5
chr13:111977283	gene_body	TEX29	7	7	7	0.26315	0.56857	93.669	87.344	3.3702	0.30382	0.232074556532787	0.658137770531677	E5
chr13:111977299	gene_body	TEX29	7	7	7	-0.10198	0.82777	93.569	42.338	3.3702	0.30382	-0.194500495963869	0.711928276010424	E5
chr13:111977336	gene_body	TEX29	7	7	7	0.28464	0.53611	91.986	20.587	3.3702	0.30382	-0.447903580744255	0.373073303535076	E5
chr13:113305902	preTSS_flank	ATP11A	7	7	7	0.38839	0.38923	57.93	253.6	7.8442	0.030454	0.0289016087670771	0.956659657649484	E5
chr13:113597555	preTSS_flank	MCF2L	7	7	7	0.31479	0.49167	0.35714	0.89286	6.9167	0.022225	-0.071848404571877	0.89241284081636	E3
chr13:113597555	postTSS_flank	MCF2L-AS1	7	7	7	-0.053932	0.90857	0.35714	0.89286	3.8769	0.037629	NA	NA	E3
chr13:113869225	preTSS_flank	CUL4A	7	7	7	0.18597	0.68973	70.607	155.66	8.8055	0.0051807	0.714172748645214	0.110870180848143	E2
chr13:113869225	preTSS_flank	PCID2	7	7	7	0.15761	0.73575	70.607	155.66	7.9609	0.0075695	0.181309882156548	0.73101530142537	E2
chr13:113869230	preTSS_flank	CUL4A	7	7	7	-0.039952	0.93223	67.413	75.07	8.8055	0.0051807	0.216995720029984	0.679615274151725	E2
chr13:113869230	preTSS_flank	PCID2	7	7	7	-0.14497	0.75647	67.413	75.07	7.9609	0.0075695	-0.354782146618343	0.490155060381181	E2
chr13:113869247	preTSS_flank	CUL4A	7	7	7	-0.34789	0.44448	93.491	22.118	8.8055	0.0051807	0.756217926345713	0.0819006014702959	E2
chr13:113869247	preTSS_flank	PCID2	7	7	7	0.079796	0.86496	93.491	22.118	7.9609	0.0075695	-0.436086576348061	0.387335755106458	E2
chr13:113869269	preTSS_flank	CUL4A	7	7	7	-0.674	0.096851	90.356	35.207	8.8055	0.0051807	0.169836032317982	0.747695350377585	E2
chr13:113869269	preTSS_flank	PCID2	7	7	7	0.12785	0.78472	90.356	35.207	7.9609	0.0075695	-0.228446928117937	0.663290701847357	E2
chr13:113869355	preTSS_flank	CUL4A	7	7	7	-0.80985	0.027256	90.299	45.966	8.8055	0.0051807	0.516752053523591	0.293866763834159	E2
chr13:113869355	preTSS_flank	PCID2	7	7	7	-0.30173	0.51076	90.299	45.966	7.9609	0.0075695	-0.875051456287521	0.0224428508741577	E2
chr13:113869401	preTSS_flank	CUL4A	7	7	7	-0.47393	0.28265	95.487	31.227	8.8055	0.0051807	-0.246938306426174	0.637121507475912	E2
chr13:113869401	preTSS_flank	PCID2	7	7	7	-0.13281	0.77652	95.487	31.227	7.9609	0.0075695	0.74354386047595	0.0902210989658492	E2
chr13:113869403	preTSS_flank	CUL4A	7	7	7	-0.21793	0.63875	94.769	24.128	8.8055	0.0051807	0.386460902505263	0.44916800623319	E2
chr13:113869403	preTSS_flank	PCID2	7	7	7	0.57685	0.17515	94.769	24.128	7.9609	0.0075695	-0.314648987111822	0.543602271146645	E2
chr13:113869408	preTSS_flank	CUL4A	7	7	7	-0.30654	0.5037	91.664	38.733	8.8055	0.0051807	0.895052311862604	0.0159430780445717	E2
chr13:113869408	preTSS_flank	PCID2	7	7	7	0.2206	0.63455	91.664	38.733	7.9609	0.0075695	-0.175359027972114	0.739657672248973	E2
chr13:113869445	preTSS_flank	CUL4A	7	7	7	-0.070919	0.87991	92.851	15.586	8.8055	0.0051807	-0.191946413167791	0.715616361937769	E2
chr13:113869445	preTSS_flank	PCID2	7	7	7	-0.2391	0.60559	92.851	15.586	7.9609	0.0075695	-0.734914392175389	0.0960917360859185	E2
chr13:113869447	preTSS_flank	CUL4A	7	7	7	0.51773	0.23397	92.351	80.174	8.8055	0.0051807	0.11272279575583	0.831631958448865	E2
chr13:113869447	preTSS_flank	PCID2	7	7	7	-0.1802	0.69903	92.351	80.174	7.9609	0.0075695	-0.764826842156296	0.0764563292205629	E2
chr13:113869452	preTSS_flank	CUL4A	7	7	7	-0.36589	0.41958	91.837	34.184	8.8055	0.0051807	0.633804853954835	0.176595147094398	E2
chr13:113869452	preTSS_flank	PCID2	7	7	7	-0.26513	0.56555	91.837	34.184	7.9609	0.0075695	-0.1695667686481	0.748087614268886	E2
chr13:113869469	preTSS_flank	CUL4A	7	7	7	0.50234	0.25059	87.891	57.138	8.8055	0.0051807	0.540412198283778	0.268294135763689	E2
chr13:113869469	preTSS_flank	PCID2	7	7	7	-0.092505	0.84363	87.891	57.138	7.9609	0.0075695	-0.0264136134330977	0.960388793961721	E2
chr13:113870491	preTSS_flank	CUL4A	7	7	7	0.21149	0.64894	84.573	115.4	8.8055	0.0051807	0.143685691355253	0.785954700034133	E2
chr13:113870491	preTSS_flank	PCID2	7	7	7	-0.49921	0.25405	84.573	115.4	7.9609	0.0075695	0.0258746230162845	0.961196726955382	E2
chr13:114875171	preTSS_flank	RASA3	7	7	7	0.27922	0.54423	51.424	572.15	9.7636	0.0068135	-0.552574744199331	0.255499151594681	E2
chr13:114876343	preTSS_flank	RASA3	7	7	7	0.51322	0.23878	1.2657	4.9927	9.7636	0.0068135	-0.0701431215124135	0.894957871826757	E3
chr13:114876382	preTSS_flank	RASA3	7	7	7	0.78368	0.037061	7.3029	65.609	9.7636	0.0068135	-0.0147589724342491	0.977863148801943	E3
chr13:114876391	preTSS_flank	RASA3	7	7	7	0.20254	0.66316	14.677	154.1	9.7636	0.0068135	0.0170323726195206	0.97445391163099	E3
chr13:114876395	preTSS_flank	RASA3	7	7	7	0.90886	0.0045828	6.0871	37.447	9.7636	0.0068135	-0.331860231756723	0.52048373736979	E3
chr13:114876501	preTSS_flank	RASA3	7	7	7	-0.18269	0.695	3.4114	8.1096	9.7636	0.0068135	-0.135943378316295	0.797341090267501	E3
chr13:114876510	preTSS_flank	RASA3	7	7	7	0.29836	0.51573	3.95	12.243	9.7636	0.0068135	0.573679148362862	0.233882408704505	E3
chr13:114876532	preTSS_flank	RASA3	7	7	7	-0.021775	0.96304	3.8157	7.2235	9.7636	0.0068135	0.0369576575004367	0.944588753398489	E3
chr13:114876560	preTSS_flank	RASA3	7	7	7	0.47611	0.28013	4.2086	27.677	9.7636	0.0068135	-0.584275168802012	0.223316437092662	E3
chr13:114876570	preTSS_flank	RASA3	7	7	7	0.51151	0.24062	3.5543	15.946	9.7636	0.0068135	-0.179657109488556	0.733413703013106	E3
chr13:114876900	preTSS_flank	RASA3	7	7	7	0.36149	0.42562	5.7429	14.401	9.7636	0.0068135	-0.296269656098124	0.568598155430856	E2
chr13:114876939	preTSS_flank	RASA3	7	7	7	0.70537	0.076635	3.5871	9.7596	9.7636	0.0068135	0.126557440924819	0.811177360327498	E2
chr13:114876949	preTSS_flank	RASA3	7	7	7	0.62151	0.13625	2.9314	8.6411	9.7636	0.0068135	-0.241549918838784	0.644721901400566	E2
chr13:114876965	preTSS_flank	RASA3	7	7	7	0.38849	0.3891	2.8357	6.9617	9.7636	0.0068135	0.121055869277903	0.819303204122909	E2
chr13:114876977	preTSS_flank	RASA3	7	7	7	0.50621	0.24637	3.5671	6.8614	9.7636	0.0068135	-0.0311337495926197	0.953314464744141	E2
chr13:114876987	preTSS_flank	RASA3	7	7	7	0.54542	0.20541	2.6857	7.6082	9.7636	0.0068135	-0.911321935183741	0.0114470255226616	E2
chr13:114877003	preTSS_flank	RASA3	7	7	7	0.25787	0.57664	1.7486	7.8277	9.7636	0.0068135	0.0165359358479202	0.975198356997907	E2
chr13:114877079	preTSS_flank	RASA3	7	7	7	0.24996	0.58879	1.7643	7.1765	9.7636	0.0068135	0.596645506478879	0.211230422270949	E2
chr13:114877101	preTSS_flank	RASA3	7	7	7	0.050421	0.91451	1.0686	0.87978	9.7636	0.0068135	0.596645506478879	0.211230422270949	E2
chr13:114877126	preTSS_flank	RASA3	7	7	7	0.059179	0.89971	2.7886	4.6893	9.7636	0.0068135	0.362105432413922	0.480581545843563	E2
chr13:114881020	preTSS_flank	RASA3	7	7	7	0.19132	0.68112	25.78	197.98	9.7636	0.0068135	-0.639235056797103	0.171749995209267	E2
chr13:114881023	preTSS_flank	RASA3	7	7	7	-0.32692	0.47418	33.749	129.35	9.7636	0.0068135	-0.341645410129503	0.507470581910564	E2
chr13:114881043	preTSS_flank	RASA3	7	7	7	-0.67244	0.097922	56.314	221.08	9.7636	0.0068135	-0.581698954607283	0.22586737424456	E2
chr13:114881064	preTSS_flank	RASA3	7	7	7	-0.83512	0.01936	84.269	79.115	9.7636	0.0068135	-0.808833174553483	0.0513240603124517	E2
chr13:114881080	preTSS_flank	RASA3	7	7	7	-0.5173	0.23443	65.554	232.18	9.7636	0.0068135	0.356121767616868	0.488399513004445	E2
chr13:114881091	preTSS_flank	RASA3	7	7	7	-0.73368	0.060537	86.774	141.72	9.7636	0.0068135	0.336790521576404	0.513914930930115	E2
chr13:114881097	preTSS_flank	RASA3	7	7	7	-0.64299	0.11929	84.714	142.03	9.7636	0.0068135	0.755335616660237	0.0824681049218228	E2
chr13:114881104	preTSS_flank	RASA3	7	7	7	-0.48553	0.26936	75.721	168.72	9.7636	0.0068135	0.740362239717198	0.0923663298032253	E2
chr13:114884183	preTSS_flank	RASA3	6	7	6	-0.012843	0.98074	81.672	45.925	9.7636	0.0068135	-0.299225228056969	0.564557833591905	E2
chr13:114909503	preTSS_flank	RASA3	7	7	7	0.26304	0.56873	45.919	116.04	9.7636	0.0068135	0.321311116411807	0.534619539122662	E3
chr13:114909516	preTSS_flank	RASA3	7	7	7	0.19793	0.67052	55.114	124.2	9.7636	0.0068135	0.385120455093745	0.450879419923857	E3
chr13:21099177	preTSS_flank	CRYL1	7	7	7	0.11721	0.80238	61.151	536.21	6.5326	0.026519	0.122753413488981	0.81679472856655	E3
chr13:21099177	preTSS_flank	IFT88	7	7	7	0.51601	0.2358	61.151	536.21	7.1008	0.013313	0.78344457464787	0.0652665594475135	E3
chr13:21099192	preTSS_flank	CRYL1	7	7	7	0.24836	0.59125	63.243	482.21	6.5326	0.026519	0.304867142896181	0.556867067681768	E3
chr13:21099192	preTSS_flank	IFT88	7	7	7	-0.01286	0.97817	63.243	482.21	7.1008	0.013313	-0.265947476590827	0.610483759694902	E3
chr13:21099331	preTSS_flank	CRYL1	7	7	7	0.29779	0.51657	7.85	22.604	6.5326	0.026519	0.218156882171299	0.677955984295574	E3
chr13:21099331	preTSS_flank	IFT88	7	7	7	-0.25071	0.58763	7.85	22.604	7.1008	0.013313	-0.546220953240136	0.262153082673248	E3
chr13:21099341	preTSS_flank	CRYL1	7	7	7	-0.8267	0.021823	17.199	33.37	6.5326	0.026519	-0.439726533517099	0.275629172431947	E3
chr13:21099341	preTSS_flank	IFT88	7	7	7	-0.51529	0.23657	17.199	33.37	7.1008	0.013313	-0.0623019889543811	0.883485703120608	E3
chr13:21099357	preTSS_flank	CRYL1	7	7	7	-0.03264	0.94462	8.9186	33.15	6.5326	0.026519	-0.20823393428276	0.563731313188241	E3
chr13:21099357	preTSS_flank	IFT88	7	7	7	-0.30712	0.50286	8.9186	33.15	7.1008	0.013313	-0.330930658291301	0.350294825404486	E3
chr13:21099367	preTSS_flank	CRYL1	7	7	7	-0.81065	0.026982	6.0257	36.487	6.5326	0.026519	0.0597880557009071	0.869680136789134	E3
chr13:21099367	preTSS_flank	IFT88	7	7	7	-0.65192	0.11258	6.0257	36.487	7.1008	0.013313	0.0884729508133237	0.807973203500917	E3
chr13:21099376	preTSS_flank	CRYL1	7	7	7	-0.48203	0.27333	3.2643	11.189	6.5326	0.026519	0.102247712251301	0.778656844553297	E3
chr13:21099376	preTSS_flank	IFT88	7	7	7	-0.52446	0.22687	3.2643	11.189	7.1008	0.013313	0.0228734816688959	0.949990429140233	E3
chr13:21099379	preTSS_flank	CRYL1	7	7	7	-0.46851	0.28897	5.4129	28.493	6.5326	0.026519	-0.269784341050525	0.450956947755019	E3
chr13:21099379	preTSS_flank	IFT88	7	7	7	-0.28437	0.53652	5.4129	28.493	7.1008	0.013313	0.0181670440882229	0.960272704443742	E3
chr13:21099390	preTSS_flank	CRYL1	7	7	7	0.11009	0.81424	14.546	120.19	6.5326	0.026519	-0.434496605284652	0.209562267637086	E3
chr13:21099390	preTSS_flank	IFT88	7	7	7	-0.21825	0.63825	14.546	120.19	7.1008	0.013313	-0.472279672671686	0.16812089903615	E3
chr13:21099425	preTSS_flank	CRYL1	7	7	7	-0.056922	0.90352	8.04	144.51	6.5326	0.026519	0.542550811888511	0.266026785965322	E3
chr13:21099425	preTSS_flank	IFT88	7	7	7	-0.30192	0.51048	8.04	144.51	7.1008	0.013313	-0.42947286278514	0.395398183471009	E3
chr13:21099607	preTSS_flank	CRYL1	7	7	7	0.045041	0.92361	0.79571	1.8547	6.5326	0.026519	0.129558208584723	0.806750025727457	E4
chr13:21099607	preTSS_flank	IFT88	7	7	7	0.18174	0.69654	0.79571	1.8547	7.1008	0.013313	0.694063420067798	0.126078384167103	E4
chr13:21099618	preTSS_flank	CRYL1	7	7	7	-0.018576	0.96847	0.38571	1.0414	6.5326	0.026519	0.129558208584723	0.806750025727457	E4
chr13:21099618	preTSS_flank	IFT88	7	7	7	0.5846	0.16805	0.38571	1.0414	7.1008	0.013313	0.694063420067798	0.126078384167103	E4
chr13:21099627	preTSS_flank	CRYL1	7	7	7	-0.018576	0.96847	0.38571	1.0414	6.5326	0.026519	0.129558208584723	0.806750025727457	E4
chr13:21099627	preTSS_flank	IFT88	7	7	7	0.5846	0.16805	0.38571	1.0414	7.1008	0.013313	0.694063420067798	0.126078384167103	E4
chr13:22243323	preTSS_2k	FGF9	7	7	7	-0.74886	0.052741	2.3043	8.7448	5.4185	0.041825	-0.354982555952802	0.489892306153759	E3
chr13:22243335	preTSS_2k	FGF9	7	7	7	-0.30584	0.50473	1.4357	6.2557	5.4185	0.041825	0.216803608533682	0.606051853317352	E3
chr13:22243339	preTSS_2k	FGF9	7	7	7	-0.17078	0.71429	3.9729	10.835	5.4185	0.041825	0.0218461552977697	0.959051489670644	E3
chr13:22243396	preTSS_2k	FGF9	7	7	7	-0.37813	0.40295	1.9971	15.811	5.4185	0.041825	0.440451278455613	0.382046268036524	E3
chr13:24008383	preTSS_flank	SACS	7	7	7	-0.43328	0.3315	93.337	24.959	9.4528	0.0043878	0.280641033198684	0.590090008425743	E8
chr13:24008386	preTSS_flank	SACS	7	7	7	0.76647	0.044434	97.28	13.932	9.4528	0.0043878	-0.500634112845662	0.311786924750444	E8
chr13:28000469	postTSS_2k	GTF3A	7	7	7	-0.21622	0.64145	0.42	1.2348	9.1598	0.0065037	-0.417089761509681	0.41064463208431	E3
chr13:28000469	postTSS_flank	MTIF3	7	7	7	0.43456	0.32991	0.42	1.2348	7.3991	0.0068995	0.422509095845301	0.403948237094834	E3
chr13:29063779	gene_body	FLT1	7	7	7	-0.45	0.311	47.08	249.1	4.5631	0.39286	0.126185413266269	0.728322746199086	E8
chr13:29063896	gene_body	FLT1	7	7	7	0.73172	0.061584	74.001	139.16	4.5631	0.39286	-0.712120616502154	0.112382873503376	E8
chr13:31318262	gene_body	ALOX5AP	7	7	7	0.37837	0.40263	51.847	128.93	7.3138	0.01737	-0.181493417237518	0.730749058066509	E2
chr13:31321186	gene_body	ALOX5AP	7	7	7	0.68734	0.08795	91.069	63.364	7.3138	0.01737	0.0871211852312831	0.869648851446993	E1
chr13:32421630	postTSS_2k	EEF1DP3	7	7	7	0.055371	0.90614	45.484	54.085	4.2114	0.06365	0.965269588764958	0.00178835626038465	E3
chr13:32421643	postTSS_2k	EEF1DP3	7	7	7	-0.13139	0.77886	21.146	156.95	4.2114	0.06365	-0.33763949929508	0.512786275360259	E3
chr13:32884499	preTSS_flank	BRCA2	7	7	7	-0.31367	0.4933	31.323	88.388	6.8638	0.019828	-0.650025155845953	0.162290709365447	E3
chr13:41845683	preTSS_flank	MTRF1	7	7	7	0.076304	0.87084	34.056	146.1	7.4982	0.016794	0.00788921155637575	0.988166428176355	E3
chr13:41845683	preTSS_flank	NAA16	7	7	7	-0.46177	0.29691	34.056	146.1	8.8844	0.032969	0.597740028159494	0.210174163920962	E3
chr13:42570322	preTSS_flank	DGKH	7	7	7	0.13032	0.78063	9.4257	13.669	7.1963	0.013993	0.123833097806573	0.815199821036906	E5
chr13:42621528	preTSS_flank	DGKH	7	7	7	0.36301	0.42352	65.6	175.78	7.1963	0.013993	0.270272364867843	0.604462765850598	E3
chr13:42645976	preTSS_flank	DGKH	7	7	7	0.15231	0.74442	63.701	165.52	7.1963	0.013993	0.545983505510541	0.262403034050181	E3
chr13:42645985	preTSS_flank	DGKH	7	7	7	0.41286	0.35728	67.406	193.62	7.1963	0.013993	0.479853567469126	0.335465057150661	E3
chr13:45961152	postTSS_flank	SLC25A30	7	7	7	0.067671	0.88538	29.446	320.96	7.652	0.015832	0.458802068164167	0.360085663507587	E1
chr13:45961152	preTSS_flank	TPT1	7	7	7	-0.013544	0.97701	29.446	320.96	12.647	0.010808	0.614625607032296	0.194153499061914	E1
chr13:45961152	preTSS_2k	TPT1-AS1	7	7	7	0.79494	0.032634	29.446	320.96	6.4921	0.0075605	0.0788813010177999	0.881923458441542	E1
chr13:45961159	postTSS_flank	SLC25A30	7	7	7	0.20367	0.66136	29.78	221.93	7.652	0.015832	-0.433619023383957	0.390337172537391	E1
chr13:45961159	preTSS_flank	TPT1	7	7	7	0.68853	0.087174	29.78	221.93	12.647	0.010808	-0.384217536388887	0.452033390247974	E1
chr13:45961159	preTSS_2k	TPT1-AS1	7	7	7	-0.026759	0.95459	29.78	221.93	6.4921	0.0075605	-0.182095274928513	0.729876107915867	E1
chr13:45961337	postTSS_flank	SLC25A30	7	7	7	0.46564	0.29234	85.773	49.76	7.652	0.015832	0.664403803206748	0.150038982455565	E1
chr13:45961337	preTSS_flank	TPT1	7	7	7	-0.24605	0.59482	85.773	49.76	12.647	0.010808	0.2352953155107	0.653570458187412	E1
chr13:45961337	preTSS_2k	TPT1-AS1	7	7	7	0.56939	0.18212	85.773	49.76	6.4921	0.0075605	0.192391246304802	0.71497375301363	E1
chr13:45961359	postTSS_flank	SLC25A30	7	7	7	-0.052249	0.91142	76.316	246.2	7.652	0.015832	0.870716411234313	0.0239909306120538	E1
chr13:45961359	preTSS_flank	TPT1	7	7	7	-0.61029	0.14556	76.316	246.2	12.647	0.010808	0.499562097271485	0.312992784346694	E1
chr13:45961359	preTSS_2k	TPT1-AS1	7	7	7	0.6919	0.085011	76.316	246.2	6.4921	0.0075605	0.191362408043661	0.716460192598862	E1
chr13:45961377	postTSS_flank	SLC25A30	7	7	7	-0.10556	0.8218	83.784	83.442	7.652	0.015832	0.378283639126821	0.459640454176478	E1
chr13:45961377	preTSS_flank	TPT1	7	7	7	-0.52983	0.22127	83.784	83.442	12.647	0.010808	0.730350717212157	0.0992629046946778	E1
chr13:45961377	preTSS_2k	TPT1-AS1	7	7	7	0.63945	0.12201	83.784	83.442	6.4921	0.0075605	-0.719871411118956	0.106716910464511	E1
chr13:47152112	gene_body	LRCH1	7	7	7	-0.57197	0.1797	73.9	381.81	7.8874	0.0080431	0.460563763879839	0.358001512227795	E3
chr13:50110458	postTSS_flank	PHF11	7	7	7	0.028474	0.95168	76.861	82.068	8.298	0.0011445	NA	NA	E1
chr13:50110458	gene_body	RCBTB1	7	7	7	0.20925	0.65249	76.861	82.068	7.9786	0.006739	-0.345448967075285	0.502438623704744	E1
chr13:50252539	gene_body	EBPL	6	7	6	0.31842	0.53851	92.628	69.393	6.3347	0.060882	-0.345436512425632	0.502455076346385	E1
chr13:50252551	gene_body	EBPL	6	7	6	0.4443	0.3774	96.495	15.514	6.3347	0.060882	-0.273084459838586	0.600555963724541	E1
chr13:50252556	gene_body	EBPL	6	7	6	0.057635	0.91364	96.945	29.338	6.3347	0.060882	-0.198735908006047	0.705820770839899	E1
chr13:50252591	gene_body	EBPL	7	7	7	0.014625	0.97517	93.803	80.859	6.3347	0.060882	0.187706218821506	0.721747456990785	E1
chr13:50252601	gene_body	EBPL	7	7	7	-0.25398	0.5826	95.634	30.373	6.3347	0.060882	0.257194673930531	0.622714587245205	E1
chr13:50252612	gene_body	EBPL	7	7	7	-0.22035	0.63494	95.647	37.202	6.3347	0.060882	0.253054983822403	0.628519943103023	E1
chr13:50252615	gene_body	EBPL	7	7	7	0.054574	0.90749	95.306	31.511	6.3347	0.060882	-0.104698237416495	0.843526480304848	E1
chr13:50252623	gene_body	EBPL	7	7	7	-0.040423	0.93143	91.62	70.921	6.3347	0.060882	0.0129194613694311	0.980621886155535	E1
chr13:50463193	postTSS_flank	SPRYD7	7	7	7	-0.058702	0.90052	56.52	225.3	5.6009	0.021551	0.252014969810523	0.547098047888717	E4
chr13:50463217	postTSS_flank	SPRYD7	7	7	7	0.95008	0.001041	90.761	46.838	5.6009	0.021551	-0.843501698079037	0.0348211215777049	E4
chr13:50704563	gene_body	DLEU1	7	7	7	-0.27638	0.54851	0.37571	0.98813	5.6307	0.026618	-0.316191766840236	0.541518338778692	E3
chr13:50704563	preTSS_flank	DLEU2	7	7	7	-0.57026	0.1813	0.37571	0.98813	6.2042	0.0099148	0.87108506839257	0.0238573669217235	E3
chr13:50704615	gene_body	DLEU1	7	7	7	0.40751	0.36417	2.7786	38.596	5.6307	0.026618	0.750430848723048	0.0856549643999391	E3
chr13:50704615	preTSS_flank	DLEU2	7	7	7	-0.20338	0.66183	2.7786	38.596	6.2042	0.0099148	0.0110844119663244	0.983374062989155	E3
chr13:51482662	preTSS_2k	RNASEH2B	7	7	7	0.4755	0.28084	92.873	21.701	8.3803	0.017481	0.229433767721026	0.661888028409905	E4
chr13:52396836	preTSS_flank	DHRS12	7	7	7	-0.62678	0.13199	18.261	184.51	6.6993	0.016301	0.0775141176621186	0.883961692908805	E3
chr13:52396860	preTSS_flank	DHRS12	7	7	7	-0.82739	0.021613	24.066	471.67	6.6993	0.016301	-0.174228926413057	0.741301032528841	E3
chr13:52396862	preTSS_flank	DHRS12	7	7	7	-0.58751	0.16542	26.059	341.37	6.6993	0.016301	-0.149587902470806	0.777291776177672	E3
chr13:52544984	preTSS_flank	ALG11	7	7	7	0.45814	0.30123	67.576	113.74	6.4219	0.023019	0.368044846172205	0.472859857723946	E3
chr13:52544984	gene_body	ATP7B	7	7	7	-0.60247	0.15224	67.576	113.74	4.7185	0.13867	0.497154957212804	0.315706732322671	E3
chr13:52544994	preTSS_flank	ALG11	7	7	7	0.045216	0.92332	72.104	393.21	6.4219	0.023019	0.509994728748395	0.30133135031985	E3
chr13:52544994	gene_body	ATP7B	7	7	7	-0.72374	0.065954	72.104	393.21	4.7185	0.13867	-0.00818983480078312	0.987715522458834	E3
chr13:52553324	preTSS_flank	ALG11	7	7	7	-0.62848	0.13062	91.761	48.914	6.4219	0.023019	0.358501234258529	0.48528599987005	E5
chr13:52553324	preTSS_2k	ATP7B	7	7	7	-0.49076	0.26345	91.761	48.914	4.7185	0.13867	-0.522036755117561	0.288078215153648	E5
chr13:52553324	preTSS_flank	UTP14C	7	7	7	0.016301	0.97233	91.761	48.914	7.0431	0.016817	-0.604061566595282	0.204115776259874	E5
chr13:52734135	preTSS_2k	NEK3	7	7	7	0.14477	0.7568	93.614	37.56	6.056	0.058772	-0.415705889600124	0.412360521209631	E3
chr13:52734135	preTSS_flank	NEK5	7	7	7	0.42941	0.33632	93.614	37.56	4.9665	0.024892	-0.307979660115235	0.552636671734035	E3
chr13:52734155	preTSS_2k	NEK3	7	7	7	-0.2871	0.53245	90.673	23.164	6.056	0.058772	-0.529874532587622	0.279573847938321	E3
chr13:52734155	preTSS_flank	NEK5	7	7	7	0.36682	0.4183	90.673	23.164	4.9665	0.024892	-0.44367272087638	0.378158404258274	E3
chr13:53029498	preTSS_2k	CKAP2	7	7	7	-0.75354	0.050457	0.59429	1.0733	7.7151	0.02633	-0.645467993582792	0.0838832675133854	E4
chr13:53029498	preTSS_flank	THSD1	7	7	7	0.2021	0.66387	0.59429	1.0733	4.1488	0.035478	0.177546033556135	0.674030917929724	E4
chr13:53029498	preTSS_flank	VPS36	7	7	7	0.057874	0.90191	0.59429	1.0733	8.6305	0.0068282	-0.48184516211069	0.226640456925652	E4
chr13:53174401	preTSS_flank	HNRNPA1L2	7	7	7	0.41447	0.35522	0.78571	1.8774	7.5252	0.0038572	-0.489242678955222	0.324688153724061	E3
chr13:53174425	preTSS_flank	HNRNPA1L2	7	7	7	-0.40823	0.36324	3.5786	24.278	7.5252	0.0038572	-0.587213248493661	0.220421387035342	E3
chr13:53174428	preTSS_flank	HNRNPA1L2	7	7	7	-0.49405	0.25977	3.1029	19.821	7.5252	0.0038572	0.0129526205118085	0.980572155765308	E3
chr13:53174430	preTSS_flank	HNRNPA1L2	7	7	7	0.1318	0.77818	0.47571	1.5841	7.5252	0.0038572	-0.153297280439621	0.771855326692635	E3
chr13:53174432	preTSS_flank	HNRNPA1L2	7	7	7	0.1318	0.77818	0.95286	6.3556	7.5252	0.0038572	-0.153297280439621	0.771855326692635	E3
chr13:53174439	preTSS_flank	HNRNPA1L2	7	7	7	0.40115	0.37243	1.6843	8.7907	7.5252	0.0038572	-0.388328810204807	0.446786634239373	E3
chr13:53174441	preTSS_flank	HNRNPA1L2	7	7	7	-0.080857	0.86318	1.4143	3.3621	7.5252	0.0038572	-0.957515799945334	0.00266902086099176	E3
chr13:53174450	preTSS_flank	HNRNPA1L2	7	7	7	-0.21389	0.64513	0.92857	2.797	7.5252	0.0038572	-0.615307166587547	0.193517791796118	E3
chr13:53174462	preTSS_flank	HNRNPA1L2	7	7	7	-0.18514	0.69105	3.4786	25.618	7.5252	0.0038572	-0.940557699273871	0.00519506434366925	E3
chr13:53174465	preTSS_flank	HNRNPA1L2	7	7	7	-0.54539	0.20544	8.3771	219.97	7.5252	0.0038572	-0.766126066412235	0.0756494219790739	E3
chr13:53174477	preTSS_flank	HNRNPA1L2	7	7	7	-0.49201	0.26205	0.65	2.9575	7.5252	0.0038572	-0.615307166587547	0.193517791796118	E3
chr13:53174481	preTSS_flank	HNRNPA1L2	7	7	7	0.031096	0.94724	1.3829	5.6056	7.5252	0.0038572	-0.874169094671315	0.0227539585225965	E3
chr13:53227763	postTSS_flank	HNRNPA1L2	7	7	7	-0.83702	0.018828	6.7286	19.783	7.5252	0.0038572	-0.942555017919877	0.00485510685528189	E3
chr13:53227763	postTSS_2k	SUGT1	7	7	7	0.4799	0.27577	6.7286	19.783	7.6574	0.0016212	0.812001517837747	0.0496928884120029	E3
chr13:60970008	preTSS_flank	TDRD3	7	7	7	-0.13171	0.77834	4.8314	24.114	7.962	0.0048567	0.305090748597901	0.556562856203654	E3
chr13:76055547	postTSS_2k	TBC1D4	7	7	7	0.59624	0.15766	0.57857	1.0073	9.9002	0.024506	-0.289943675170109	0.577271883247488	E3
chr13:76055610	postTSS_2k	TBC1D4	7	7	7	0.31125	0.49683	0.93	3.0816	9.9002	0.024506	-0.0303513036216463	0.954487024402738	E3
chr13:76055625	postTSS_2k	TBC1D4	7	7	7	0.55011	0.20074	0.31714	0.70406	9.9002	0.024506	-0.938076305250882	0.0056330913918799	E3
chr13:76055630	postTSS_2k	TBC1D4	7	7	7	-0.64418	0.11838	2.8043	27.303	9.9002	0.024506	0.37759438600827	0.460526656614214	E3
chr13:76079809	postTSS_flank	COMMD6	7	7	7	0.082771	0.85997	83.896	165.82	8.4893	0.0058256	-0.318813675604176	0.537981941867216	E5
chr13:76079809	preTSS_flank	TBC1D4	7	7	7	0.39905	0.37518	83.896	165.82	9.9002	0.024506	0.525888559020666	0.283886709700375	E5
chr13:76079809	preTSS_flank	UCHL3	7	7	7	-0.32371	0.47878	83.896	165.82	7.0346	0.0016906	0.27845450600566	0.593113492243738	E5
chr13:76123253	preTSS_flank	COMMD6	7	7	7	-0.5578	0.19321	86.149	59.476	8.4893	0.0058256	-0.600743369779041	0.207286862556279	E3
chr13:76123253	preTSS_2k	UCHL3	7	7	7	-0.52746	0.22374	86.149	59.476	7.0346	0.0016906	-0.224436743491	0.668997531957538	E3
chr13:76123273	preTSS_flank	COMMD6	7	7	7	-0.074367	0.8741	84.443	38.946	8.4893	0.0058256	-0.74638406657286	0.0883251420188097	E3
chr13:76123273	preTSS_2k	UCHL3	7	7	7	-0.23916	0.6055	84.443	38.946	7.0346	0.0016906	-0.287272889134945	0.580944366274158	E3
chr13:76123350	preTSS_flank	COMMD6	7	7	7	0.027586	0.95319	12.109	52.442	8.4893	0.0058256	-0.255449296966019	0.625160642613563	E3
chr13:76123350	preTSS_2k	UCHL3	7	7	7	0.74135	0.056527	12.109	52.442	7.0346	0.0016906	0.853517122864643	0.0306142913066543	E3
chr13:76123373	preTSS_flank	COMMD6	7	7	7	0.6312	0.12846	3.1214	10.473	8.4893	0.0058256	0.0306912170806714	0.953977629187324	E3
chr13:76123373	preTSS_2k	UCHL3	7	7	7	0.2792	0.54427	3.1214	10.473	7.0346	0.0016906	0.556625957992089	0.251291457139984	E3
chr13:76123391	preTSS_flank	COMMD6	7	7	7	-0.044394	0.92471	5.5429	11.242	8.4893	0.0058256	0.0154748309650603	0.976789606434339	E3
chr13:76123391	preTSS_2k	UCHL3	7	7	7	-0.27396	0.55217	5.5429	11.242	7.0346	0.0016906	-0.0876140323701539	0.868915223680205	E3
chr13:76123401	preTSS_flank	COMMD6	7	7	7	-0.22615	0.62582	1.3929	4.8131	8.4893	0.0058256	0.589996343434965	0.217693075583952	E3
chr13:76123401	preTSS_2k	UCHL3	7	7	7	0.17749	0.70341	1.3929	4.8131	7.0346	0.0016906	0.12739117054676	0.809946928643653	E3
chr13:76123440	preTSS_flank	COMMD6	7	7	7	-0.25718	0.57769	1.89	7.3135	8.4893	0.0058256	0.53535329189244	0.273687031305425	E3
chr13:76123440	preTSS_2k	UCHL3	7	7	7	-0.58366	0.1689	1.89	7.3135	7.0346	0.0016906	-0.23446051120353	0.576231723963188	E3
chr13:76123469	preTSS_flank	COMMD6	7	7	7	0.11263	0.81001	0.20429	0.29213	8.4893	0.0058256	0.117640703663278	0.781450317766323	E3
chr13:76123469	preTSS_2k	UCHL3	7	7	7	-0.34124	0.45382	0.20429	0.29213	7.0346	0.0016906	-0.0469824553109088	0.9120374439165	E3
chr13:76123634	preTSS_flank	COMMD6	7	7	7	0.38886	0.38861	0.26429	0.48893	8.4893	0.0058256	0.589996343434965	0.217693075583952	E4
chr13:76123634	preTSS_2k	UCHL3	7	7	7	0.62875	0.13041	0.26429	0.48893	7.0346	0.0016906	0.12739117054676	0.809946928643653	E4
chr13:76211629	preTSS_flank	LMO7	7	7	7	0.17133	0.71338	62.95	175.35	8.4025	0.0087764	-0.0179520032374755	0.966347225069837	E3
chr13:76211644	preTSS_flank	LMO7	7	7	7	0.45326	0.30706	75.021	59.696	8.4025	0.0087764	0.171781489211117	0.684189963355494	E3
chr13:76211665	preTSS_flank	LMO7	7	7	7	0.19515	0.67497	51.227	136.13	8.4025	0.0087764	-0.361277902046522	0.379239188216216	E3
chr13:79980483	preTSS_2k	RBM26	7	7	7	0.60323	0.15158	0.26	0.4732	9.1259	0.002779	0.24869471916443	0.552567570779344	E4
chr13:79980483	postTSS_2k	RBM26-AS1	7	7	7	-0.11138	0.81208	0.26	0.4732	5.378	0.079893	-0.0580801323649232	0.89134440624403	E4
chr14:100688923	preTSS_flank	YY1	7	7	7	0.61941	0.13797	5.7957	65.425	8.8319	0.0070391	0.517967215848089	0.292531897900803	E3
chr14:100752629	postTSS_flank	SLC25A29	7	7	7	-0.051184	0.91322	78.366	188.26	5.8688	0.86141	-0.577141107638632	0.230408840514277	E3
chr14:100752629	postTSS_flank	YY1	7	7	7	0.42616	0.34039	78.366	188.26	8.8319	0.0070391	-0.294224398298247	0.571398610901617	E3
chr14:100991322	postTSS_flank	BEGAIN	7	7	7	-0.0014933	0.99746	91.701	17.697	3.5918	0.3422	0.506555140058872	0.200178138373868	E5
chr14:100991366	postTSS_flank	BEGAIN	7	7	7	0.5198	0.23178	59.906	147.6	3.5918	0.3422	0.566275115093578	0.0879024240794049	E5
chr14:100991390	postTSS_flank	BEGAIN	7	7	7	0.68998	0.086238	68.519	203.36	3.5918	0.3422	0.611902939925123	0.106902369994271	E5
chr14:100991394	postTSS_flank	BEGAIN	7	7	7	0.62254	0.13541	64.643	207.86	3.5918	0.3422	0.734679883703301	0.0378944897341189	E5
chr14:100991403	postTSS_flank	BEGAIN	7	7	7	0.70229	0.078504	57.32	277.84	3.5918	0.3422	0.726752793123197	0.101795184444374	E5
chr14:100991425	postTSS_flank	BEGAIN	7	7	7	0.53182	0.21922	79.854	113.42	3.5918	0.3422	0.656664095828277	0.156583174884458	E5
chr14:101014382	gene_body	BEGAIN	7	7	7	-0.22129	0.63346	6.12	40.7	3.5918	0.3422	-0.61569754914216	0.193154058608163	E3
chr14:101014385	gene_body	BEGAIN	7	7	7	-0.3151	0.49123	7.4657	214.19	3.5918	0.3422	0.0410839945323011	0.938408680927945	E3
chr14:101014391	gene_body	BEGAIN	7	7	7	0.26114	0.57163	2.9986	26.883	3.5918	0.3422	-0.415484587882801	0.41263513913369	E3
chr14:101014421	gene_body	BEGAIN	7	7	7	-0.56516	0.18613	9.1414	37.856	3.5918	0.3422	-0.300647311535939	0.469334106680707	E3
chr14:103621718	postTSS_flank	TNFAIP2	7	7	7	0.30378	0.50775	53.563	46.347	7.3421	0.23976	0.132966135428956	0.80172621703974	E5
chr14:103621754	postTSS_flank	TNFAIP2	7	7	7	0.39868	0.37566	71.069	470.76	7.3421	0.23976	0.515299726481854	0.295465159623189	E5
chr14:103621808	postTSS_flank	TNFAIP2	7	7	7	-0.068759	0.88355	81.839	86.31	7.3421	0.23976	0.492086341213753	0.321449587830687	E5
chr14:103621825	postTSS_flank	TNFAIP2	7	7	7	0.19633	0.67309	90.669	50.136	7.3421	0.23976	0.479725880827959	0.335612497263656	E5
chr14:103621844	postTSS_flank	TNFAIP2	7	7	7	-0.63344	0.12669	88.55	160.84	7.3421	0.23976	0.557783192523388	0.250094547488688	E5
chr14:103621861	postTSS_flank	TNFAIP2	7	7	7	0.56977	0.18176	90.689	88.4	7.3421	0.23976	0.152804286907718	0.772577494753688	E5
chr14:103622006	postTSS_flank	TNFAIP2	7	7	7	-0.039269	0.93339	86.23	44.984	7.3421	0.23976	-0.489048653610819	0.32490955697026	E5
chr14:103622042	postTSS_flank	TNFAIP2	7	7	7	0.095311	0.83893	86.359	30.164	7.3421	0.23976	0.157118866456011	0.766261045053169	E5
chr14:103622060	postTSS_flank	TNFAIP2	7	7	7	-0.90337	0.0052888	91.091	22.844	7.3421	0.23976	0.0682599286350433	0.897769132812644	E5
chr14:103783595	preTSS_flank	EIF5	7	7	7	0.56253	0.18864	90.259	53.702	10.435	0.0061058	-0.244319160417925	0.55980495153971	E8
chr14:21125841	preTSS_flank	ANG	7	7	7	-0.08264	0.86018	23.39	60.923	2.7436	0.18013	-0.281095354862031	0.589462286012788	E8
chr14:21125841	preTSS_flank	RNASE4	7	7	7	0.60564	0.14951	23.39	60.923	3.6862	0.12766	0.525946167434688	0.283824197866108	E8
chr14:21575677	postTSS_flank	ARHGEF40	7	7	7	-0.041582	0.92947	83.11	94.271	5.481	0.2336	0.0336065879882729	0.949609095704141	E5
chr14:21575677	preTSS_flank	NDRG2	7	7	7	-0.33491	0.46279	83.11	94.271	6.4791	0.019992	NA	NA	E5
chr14:21575677	preTSS_flank	ZNF219	7	7	7	-0.16752	0.71958	83.11	94.271	5.1792	0.015098	0.243475993023016	0.642002706971954	E5
chr14:21776857	preTSS_flank	HNRNPC	7	7	7	0.078652	0.86689	11.059	99.464	10.424	0.0048942	0.679315794150826	0.137768220937019	E3
chr14:21923365	preTSS_flank	CHD8	7	7	7	0.27659	0.5482	25.053	106.43	9.4831	0.00105	0.808461623794766	0.0515169449657473	E3
chr14:21923365	postTSS_flank	RAB2B	7	7	7	0.30672	0.50344	25.053	106.43	7.5101	0.0030922	0.683343708567695	0.134531056097714	E3
chr14:21923365	preTSS_flank	TOX4	7	7	7	0.28473	0.53598	25.053	106.43	8.7889	0.0022209	0.765748640871878	0.0758834295648132	E3
chr14:21924670	preTSS_flank	CHD8	7	7	7	0.22992	0.6199	2.0086	21.741	9.4831	0.00105	-0.304929933725014	0.556781637285458	E3
chr14:21924670	postTSS_flank	RAB2B	7	7	7	0.23668	0.60936	2.0086	21.741	7.5101	0.0030922	-0.526264868925578	0.283478464285932	E3
chr14:21924670	preTSS_flank	TOX4	7	7	7	0.39169	0.38486	2.0086	21.741	8.7889	0.0022209	-0.627772365569364	0.182043413386141	E3
chr14:23014043	postTSS_flank	DAD1	7	7	7	0.74982	0.052268	5.7	31.459	7.852	0.016616	NA	NA	E2
chr14:23014047	postTSS_flank	DAD1	7	7	7	0.64105	0.12077	4.0643	18.901	7.852	0.016616	NA	NA	E2
chr14:23014089	postTSS_flank	DAD1	7	7	7	0.37728	0.4041	4.5114	11.494	7.852	0.016616	NA	NA	E2
chr14:23027729	preTSS_flank	ABHD4	7	7	7	-0.82656	0.021865	19.004	63.221	5.8209	0.050774	-0.499854349799448	0.312663872384562	E3
chr14:23027729	postTSS_flank	DAD1	7	7	7	-0.37691	0.40461	19.004	63.221	7.852	0.016616	0.634166420271788	0.17627078837339	E3
chr14:23027748	preTSS_flank	ABHD4	7	7	7	-0.65405	0.11101	22.547	92.863	5.8209	0.050774	-0.212473993108577	0.686085100554678	E3
chr14:23027748	postTSS_flank	DAD1	7	7	7	-0.13751	0.76876	22.547	92.863	7.852	0.016616	0.0305849365470241	0.954136900340655	E3
chr14:23273064	preTSS_flank	MMP14	7	7	7	-0.22211	0.63216	90.806	92.447	4.0955	0.075768	0.400357926297784	0.43154908975446	E5
chr14:23273064	preTSS_flank	MRPL52	7	7	7	0.50407	0.2487	90.806	92.447	6.6267	0.019631	0.09369402037323	0.825349128493492	E5
chr14:23273064	postTSS_flank	OXA1L	7	7	7	0.15467	0.74056	90.806	92.447	8.7005	0.0086369	0.823276855345715	0.0120339347712268	E5
chr14:23273064	gene_body	SLC7A7	7	7	7	-0.34532	0.44808	90.806	92.447	6.466	0.1052	0.54482323732305	0.162606360716519	E5
chr14:23273083	preTSS_flank	MMP14	7	7	7	-0.16003	0.73179	94.224	68.798	4.0955	0.075768	-0.260246131455117	0.618443784180799	E5
chr14:23273083	preTSS_flank	MRPL52	7	7	7	0.0599	0.89849	94.224	68.798	6.6267	0.019631	0.101829564162252	0.847783602376864	E5
chr14:23273083	postTSS_flank	OXA1L	7	7	7	-0.0075254	0.98722	94.224	68.798	8.7005	0.0086369	0.812220008041611	0.0495813023716996	E5
chr14:23273083	gene_body	SLC7A7	7	7	7	-0.59889	0.15535	94.224	68.798	6.466	0.1052	0.887798452772428	0.018177517659288	E5
chr14:23586036	preTSS_flank	ACIN1	7	7	7	0.54114	0.2097	90.51	139.63	9.5819	0.0024535	0.712976206545829	0.111751095504969	E3
chr14:23586036	postTSS_flank	C14orf119	7	7	7	0.74409	0.055128	90.51	139.63	6.7728	0.052885	-0.199628651275371	0.704534783507823	E3
chr14:23586036	postTSS_flank	CEBPE	7	7	7	-0.58036	0.17192	90.51	139.63	3.1037	0.2628	NA	NA	E3
chr14:23588687	preTSS_flank	ACIN1	7	7	7	0.14797	0.75154	85.353	16.218	9.5819	0.0024535	-0.0373165079538742	0.944051220093965	E3
chr14:23588687	postTSS_flank	C14orf119	7	7	7	-0.59178	0.16161	85.353	16.218	6.7728	0.052885	-0.456291812800742	0.363062764636936	E3
chr14:23588687	postTSS_2k	CEBPE	7	7	7	0.34112	0.45399	85.353	16.218	3.1037	0.2628	NA	NA	E3
chr14:23588752	preTSS_flank	ACIN1	7	7	7	-0.52874	0.2224	35.111	165.54	9.5819	0.0024535	0.528468548048473	0.281092263400961	E3
chr14:23588752	postTSS_flank	C14orf119	7	7	7	-0.19381	0.67712	35.111	165.54	6.7728	0.052885	-0.268455143958369	0.60699081877581	E3
chr14:23588752	postTSS_2k	CEBPE	7	7	7	-0.12262	0.7934	35.111	165.54	3.1037	0.2628	NA	NA	E3
chr14:23589138	preTSS_flank	ACIN1	7	7	7	0.21883	0.63734	14.037	133.79	9.5819	0.0024535	0.354481828626049	0.490548883647346	E3
chr14:23589138	postTSS_flank	C14orf119	7	7	7	0.2673	0.56226	14.037	133.79	6.7728	0.052885	0.10549459247916	0.842345141692799	E3
chr14:23589138	preTSS_2k	CEBPE	7	7	7	-0.54618	0.20465	14.037	133.79	3.1037	0.2628	NA	NA	E3
chr14:24458100	gene_body	DHRS4	7	7	7	0.21883	0.63734	1.3529	7.2662	6.0724	0.018805	NA	NA	E3
chr14:24458100	postTSS_2k	DHRS4L2	7	7	7	0.045279	0.92321	1.3529	7.2662	6.2234	0.026022	-0.0353730668451538	0.946962530075449	E3
chr14:35886300	preTSS_flank	NFKBIA	7	7	7	0.081822	0.86156	1.0986	4.0704	9.8164	0.037429	-0.485843438053368	0.328575019828697	E3
chr14:37641841	preTSS_flank	MIPOL1	7	7	7	0.33954	0.45623	6.7814	16.979	2.7017	0.63463	0.431368721281122	0.393081242549391	E8
chr14:37641846	preTSS_flank	MIPOL1	7	7	7	-0.27015	0.55793	3.6343	12.846	2.7017	0.63463	0.570868573224638	0.236717584680331	E8
chr14:37641873	preTSS_flank	MIPOL1	7	7	7	0.37953	0.40107	2.0071	9.7941	2.7017	0.63463	0.125171212174403	0.813223762522545	E8
chr14:37641879	preTSS_flank	MIPOL1	7	7	7	0.46461	0.29356	3.0314	12.855	2.7017	0.63463	0.283311318475954	0.586403056721484	E8
chr14:37641902	preTSS_flank	MIPOL1	7	7	7	-0.30983	0.49889	5.61	24.445	2.7017	0.63463	-0.0852557583228395	0.872426205145	E8
chr14:37641922	preTSS_flank	MIPOL1	7	7	7	0.03809	0.93538	9.9057	62.428	2.7017	0.63463	0.157602325163783	0.765553814371394	E8
chr14:37699559	gene_body	MIPOL1	7	7	7	0.4387	0.32478	76.154	276.37	2.7017	0.63463	0.564012604727254	0.243690179313513	E5
chr14:50065352	postTSS_flank	DNAAF2	7	7	7	0.63198	0.12784	0.65	2.9575	6.5404	0.020974	0.399957275065161	0.43205383451311	E4
chr14:50065352	preTSS_2k	LRR1	7	7	7	0.068055	0.88473	0.65	2.9575	6.2138	0.011538	-0.178016954557878	0.735795250022254	E4
chr14:50065352	preTSS_flank	MGAT2	7	7	7	0.56653	0.18483	0.65	2.9575	7.9542	0.01071	-0.205843360941434	0.695595903464854	E4
chr14:50065352	postTSS_flank	RPL36AL	7	7	7	-0.28522	0.53525	0.65	2.9575	9.4718	0.014579	-0.593902798047335	0.213886658824646	E4
chr14:50065352	preTSS_flank	RPS29	7	7	7	0.33964	0.45608	0.65	2.9575	10.7	0.032574	-0.249634747407937	0.63332618646177	E4
chr14:50065356	postTSS_flank	DNAAF2	7	7	7	0.63198	0.12784	0.65	2.9575	6.5404	0.020974	0.551822347642021	0.256283611590015	E4
chr14:50065356	preTSS_2k	LRR1	7	7	7	0.068055	0.88473	0.65	2.9575	6.2138	0.011538	-0.639547762349231	0.171472697955413	E4
chr14:50065356	preTSS_flank	MGAT2	7	7	7	0.56653	0.18483	0.65	2.9575	7.9542	0.01071	-0.307478184176928	0.553317653157995	E4
chr14:50065356	postTSS_flank	RPL36AL	7	7	7	-0.28522	0.53525	0.65	2.9575	9.4718	0.014579	-0.593902798047335	0.213886658824646	E4
chr14:50065356	preTSS_flank	RPS29	7	7	7	0.33964	0.45608	0.65	2.9575	10.7	0.032574	-0.632133888185929	0.178097385948363	E4
chr14:50065773	postTSS_flank	DNAAF2	7	7	7	0.08332	0.85904	0.26429	0.48893	6.5404	0.020974	-0.66322794308221	0.151025555623942	E4
chr14:50065773	postTSS_2k	LRR1	7	7	7	-0.22778	0.62326	0.26429	0.48893	6.2138	0.011538	0.668483157383958	0.146637708519146	E4
chr14:50065773	preTSS_flank	MGAT2	7	7	7	0.47634	0.27987	0.26429	0.48893	7.9542	0.01071	-0.280119475550602	0.590810842994951	E4
chr14:50065773	postTSS_flank	RPL36AL	7	7	7	0.29182	0.52541	0.26429	0.48893	9.4718	0.014579	0.545180517359745	0.263248990355968	E4
chr14:50065773	preTSS_flank	RPS29	7	7	7	0.11984	0.79801	0.26429	0.48893	10.7	0.032574	0.0141895070132043	0.978717167952829	E4
chr14:50997758	preTSS_flank	ATL1	7	7	7	0.28315	0.53834	88.769	143.57	5.0645	0.020206	0.0433517128083869	0.93501316776342	E3
chr14:50997758	postTSS_2k	MAP4K5	7	7	7	0.29557	0.51985	88.769	143.57	8.2846	0.0034163	0.0430347291799757	0.935487756129233	E3
chr14:50997761	preTSS_flank	ATL1	7	7	7	-0.49457	0.25919	83.541	29.977	5.0645	0.020206	-0.0105784410119704	0.984132930363878	E3
chr14:50997761	postTSS_2k	MAP4K5	7	7	7	-0.76755	0.043946	83.541	29.977	8.2846	0.0034163	0.0909519326753975	0.863948289733955	E3
chr14:53018496	preTSS_2k	GPR137C	7	7	7	0.5397	0.21116	3.8571	9.0903	2.1593	0.13563	-0.608562080757093	0.199846694617153	E3
chr14:53018496	postTSS_2k	TXNDC16	7	7	7	0.25876	0.57528	3.8571	9.0903	7.5433	0.018892	-0.638629366352217	0.172287635362148	E3
chr14:53621262	preTSS_2k	DDHD1	7	7	7	0.10407	0.82428	92.75	59.626	8.9284	0.0047439	0.660074188290016	0.15368519764274	E3
chr14:54833944	preTSS_flank	CDKN3	7	7	7	0.12666	0.78669	96.329	13.531	4.1685	0.072571	0.476561559703091	0.339273827620239	E5
chr14:54833957	preTSS_flank	CDKN3	7	7	7	-0.15094	0.74666	87.211	130.59	4.1685	0.072571	0.252056127942537	0.629922659800408	E5
chr14:55078706	preTSS_flank	SAMD4A	7	7	7	-0.15825	0.73469	94.677	40.407	5.5467	0.21013	-0.76650020963697	0.0754177726066721	E5
chr14:55078730	preTSS_flank	SAMD4A	7	7	7	0.75402	0.050229	96.294	18.655	5.5467	0.21013	0.497516051497039	0.315299061902973	E5
chr14:55921492	preTSS_flank	ATG14	7	7	7	0.20846	0.65375	28.777	160.76	8.3667	0.012491	0.397454617165565	0.435211061509918	E5
chr14:55921556	preTSS_flank	ATG14	7	7	7	0.46835	0.28916	77.367	130.94	8.3667	0.012491	0.404391000237822	0.426478950561379	E5
chr14:55921569	preTSS_flank	ATG14	7	7	7	-0.059626	0.89896	76.081	114.31	8.3667	0.012491	0.304816431264006	0.556936066294996	E5
chr14:55921589	preTSS_flank	ATG14	7	7	7	-0.064197	0.89124	88.223	20.711	8.3667	0.012491	0.818878033031776	0.0462368821981634	E5
chr14:55921593	preTSS_flank	ATG14	7	7	7	-0.1943	0.67634	86.05	86.858	8.3667	0.012491	0.474755408467605	0.341370088469857	E5
chr14:56616642	gene_body	PELI2	7	7	7	0.052811	0.91047	82.759	256.03	7.8025	0.086811	-0.577415948435434	0.23013396557066	E3
chr14:64855439	postTSS_2k	MTHFD1	7	7	7	-0.52708	0.22413	0.27	0.5103	7.3205	0.0047299	NA	NA	E3
chr14:68283749	preTSS_flank	RAD51B	7	7	7	-0.71714	0.069692	3.9914	23.074	6.8054	0.0073003	-0.330135370818836	0.522787565667246	E3
chr14:68283749	preTSS_2k	ZFYVE26	7	7	7	-0.25998	0.57341	3.9914	23.074	8.2816	0.0066728	0.247581072532063	0.636216303878746	E3
chr14:68283759	preTSS_flank	RAD51B	7	7	7	0.069115	0.88295	6.3314	33.178	6.8054	0.0073003	-0.123515046872039	0.815669600419367	E3
chr14:68283759	preTSS_2k	ZFYVE26	7	7	7	-0.39207	0.38436	6.3314	33.178	8.2816	0.0066728	-0.400028129951955	0.431964556735325	E3
chr14:70817101	gene_body	COX16	7	7	7	0.73288	0.060961	95.621	22.32	4.7342	0.024589	0.543742209580675	0.264766897650136	E2
chr14:70817115	gene_body	COX16	7	7	7	0.51807	0.2336	97.499	20.835	4.7342	0.024589	-0.115506357417415	0.827510990532686	E2
chr14:70817145	gene_body	COX16	7	7	7	0.18691	0.6882	91.717	83.322	4.7342	0.024589	0.576317502679542	0.231233330748272	E2
chr14:71128732	gene_body	TTC9	7	7	7	0.48062	0.27495	90.977	58.638	7.6588	0.068374	0.579236674359749	0.132407728181053	E3
chr14:71255870	gene_body	MAP3K9	7	7	7	-0.48185	0.27354	84.213	24.579	6.3197	0.041999	-0.931186771475512	0.00693996635124414	E1
chr14:71255901	gene_body	MAP3K9	7	7	7	-0.071934	0.8782	94.206	86.816	6.3197	0.041999	0.258617753397717	0.620721953913701	E1
chr14:71255905	gene_body	MAP3K9	7	7	7	-0.1082	0.81739	91.007	139.72	6.3197	0.041999	0.207614411345718	0.693052862179176	E1
chr14:71255910	gene_body	MAP3K9	7	7	7	-0.4207	0.34729	89.131	327.87	6.3197	0.041999	-0.775734122882742	0.0698030287219534	E1
chr14:71288760	preTSS_flank	MAP3K9	7	7	7	0.070246	0.88104	0.51	1.8207	6.3197	0.041999	0.729224305410983	0.100052649044221	E4
chr14:71288779	preTSS_flank	MAP3K9	7	7	7	-0.50123	0.25181	0.75143	3.9525	6.3197	0.041999	-0.446431229616708	0.374840215727249	E4
chr14:74036510	gene_body	ACOT1	7	7	7	0.69305	0.084276	0.27429	0.52663	4.0485	0.22602	0.192177543555582	0.715282455196129	E4
chr14:74036510	postTSS_2k	ACOT2	7	7	7	0.51652	0.23525	0.27429	0.52663	5.7095	0.036318	-0.40768506214433	0.422352484746819	E4
chr14:74036510	preTSS_flank	ACOT4	7	7	7	0.37076	0.41293	0.27429	0.52663	4.5721	0.14182	0.856217316758505	0.0295239472248345	E4
chr14:74036544	gene_body	ACOT1	7	7	7	0.13118	0.77921	0.32429	0.73613	4.0485	0.22602	-0.595326433621973	0.212506230682787	E4
chr14:74036544	postTSS_2k	ACOT2	7	7	7	-0.6289	0.13028	0.32429	0.73613	5.7095	0.036318	-0.0612764774920978	0.908200324425784	E4
chr14:74036544	preTSS_flank	ACOT4	7	7	7	-0.84179	0.017528	0.32429	0.73613	4.5721	0.14182	0.0738243443500878	0.889464656061545	E4
chr14:74036564	gene_body	ACOT1	7	7	7	0.3415	0.45345	0.83286	2.1186	4.0485	0.22602	0.188381104721102	0.720770924551826	E4
chr14:74036564	postTSS_2k	ACOT2	7	7	7	-0.84998	0.015416	0.83286	2.1186	5.7095	0.036318	0.538376757704097	0.27045898940667	E4
chr14:74036564	preTSS_flank	ACOT4	7	7	7	-0.35705	0.43174	0.83286	2.1186	4.5721	0.14182	0.0738243443500878	0.889464656061545	E4
chr14:74036583	gene_body	ACOT1	7	7	7	0.016065	0.97273	0.21286	0.31716	4.0485	0.22602	0.617916675411682	0.191091773828233	E4
chr14:74036583	postTSS_2k	ACOT2	7	7	7	-0.13559	0.77193	0.21286	0.31716	5.7095	0.036318	-0.723872984189991	0.103842385275603	E4
chr14:74036583	preTSS_flank	ACOT4	7	7	7	0.3407	0.45458	0.21286	0.31716	4.5721	0.14182	-0.546679633277947	0.261670510868714	E4
chr14:74058762	postTSS_flank	ACOT2	7	7	7	-0.13559	0.77193	0.10857	0.082514	5.7095	0.036318	-0.505577142689456	0.306249129601971	E4
chr14:74058762	postTSS_2k	ACOT4	7	7	7	0.3407	0.45458	0.10857	0.082514	4.5721	0.14182	-0.598829875343629	0.209124551141594	E4
chr14:74058767	postTSS_flank	ACOT2	7	7	7	-0.13559	0.77193	0.10571	0.078229	5.7095	0.036318	-0.505577142689456	0.306249129601971	E4
chr14:74058767	postTSS_2k	ACOT4	7	7	7	0.3407	0.45458	0.10571	0.078229	4.5721	0.14182	-0.598829875343629	0.209124551141594	E4
chr14:74058784	postTSS_flank	ACOT2	7	7	7	-0.13559	0.77193	0.094286	0.062229	5.7095	0.036318	-0.505577142689456	0.306249129601971	E4
chr14:74058784	postTSS_2k	ACOT4	7	7	7	0.3407	0.45458	0.094286	0.062229	4.5721	0.14182	-0.598829875343629	0.209124551141594	E4
chr14:74079359	postTSS_flank	ACOT2	7	7	7	-0.13559	0.77193	0.10286	0.074057	5.7095	0.036318	0.359158251325543	0.484427369383213	E3
chr14:74079359	postTSS_flank	ACOT4	7	7	7	0.3407	0.45458	0.10286	0.074057	4.5721	0.14182	-0.0663841728533936	0.900570013544973	E3
chr14:74079359	preTSS_flank	DNAL1	7	7	7	-0.84396	0.016953	0.10286	0.074057	6.6613	0.013666	0.0774799533263503	0.884012631636687	E3
chr14:74079374	postTSS_flank	ACOT2	7	7	7	0.51652	0.23525	0.13571	0.12893	5.7095	0.036318	0.295299514796779	0.569926052927334	E3
chr14:74079374	postTSS_flank	ACOT4	7	7	7	0.37076	0.41293	0.13571	0.12893	4.5721	0.14182	-0.39080219932734	0.44363959950504	E3
chr14:74079374	preTSS_flank	DNAL1	7	7	7	0.28838	0.53054	0.13571	0.12893	6.6613	0.013666	-0.168700650078413	0.749349627485533	E3
chr14:74079396	postTSS_flank	ACOT2	7	7	7	-0.13559	0.77193	0.18286	0.23406	5.7095	0.036318	-0.723872984189991	0.103842385275603	E3
chr14:74079396	postTSS_flank	ACOT4	7	7	7	0.3407	0.45458	0.18286	0.23406	4.5721	0.14182	-0.546679633277947	0.261670510868714	E3
chr14:74079396	preTSS_flank	DNAL1	7	7	7	-0.84396	0.016953	0.18286	0.23406	6.6613	0.013666	0.0774799533263503	0.884012631636687	E3
chr14:74079415	postTSS_flank	ACOT2	7	7	7	-0.13559	0.77193	0.091429	0.058514	5.7095	0.036318	0.359158251325543	0.484427369383213	E4
chr14:74079415	postTSS_flank	ACOT4	7	7	7	0.3407	0.45458	0.091429	0.058514	4.5721	0.14182	-0.0663841728533936	0.900570013544973	E4
chr14:74079415	preTSS_flank	DNAL1	7	7	7	-0.84396	0.016953	0.091429	0.058514	6.6613	0.013666	0.0774799533263503	0.884012631636687	E4
chr14:74079423	postTSS_flank	ACOT2	7	7	7	-0.6289	0.13028	0.11286	0.089157	5.7095	0.036318	-0.0612764774920978	0.908200324425784	E4
chr14:74079423	postTSS_flank	ACOT4	7	7	7	-0.84179	0.017528	0.11286	0.089157	4.5721	0.14182	0.0738243443500878	0.889464656061545	E4
chr14:74079423	preTSS_flank	DNAL1	7	7	7	-0.20166	0.66457	0.11286	0.089157	6.6613	0.013666	0.883772527401379	0.019478189763761	E4
chr14:74079441	postTSS_flank	ACOT2	7	7	7	-0.6289	0.13028	0.11571	0.093729	5.7095	0.036318	-0.0612764774920978	0.908200324425784	E4
chr14:74079441	postTSS_flank	ACOT4	7	7	7	-0.84179	0.017528	0.11571	0.093729	4.5721	0.14182	0.0738243443500878	0.889464656061545	E4
chr14:74079441	preTSS_flank	DNAL1	7	7	7	-0.20166	0.66457	0.11571	0.093729	6.6613	0.013666	0.883772527401378	0.019478189763761	E4
chr14:74079450	postTSS_flank	ACOT2	7	7	7	0.51652	0.23525	0.28	0.5488	5.7095	0.036318	0.295299514796779	0.569926052927334	E4
chr14:74079450	postTSS_flank	ACOT4	7	7	7	0.37076	0.41293	0.28	0.5488	4.5721	0.14182	-0.39080219932734	0.44363959950504	E4
chr14:74079450	preTSS_flank	DNAL1	7	7	7	0.28838	0.53054	0.28	0.5488	6.6613	0.013666	-0.168700650078413	0.749349627485533	E4
chr14:74079476	postTSS_flank	ACOT2	7	7	7	0.17449	0.70826	0.55857	0.57141	5.7095	0.036318	0.201509612074966	0.701826844010783	E4
chr14:74079476	postTSS_flank	ACOT4	7	7	7	-0.10697	0.81944	0.55857	0.57141	4.5721	0.14182	-0.272064456219625	0.601972294459204	E4
chr14:74079476	preTSS_flank	DNAL1	7	7	7	0.47404	0.28253	0.55857	0.57141	6.6613	0.013666	0.513580966593322	0.297360997027478	E4
chr14:74079494	postTSS_flank	ACOT2	7	7	7	-0.10666	0.81996	0.41571	0.28693	5.7095	0.036318	-0.268307369834285	0.607196514038997	E4
chr14:74079494	postTSS_flank	ACOT4	7	7	7	-0.14357	0.75877	0.41571	0.28693	4.5721	0.14182	0.553643259506119	0.254386714426192	E4
chr14:74079494	preTSS_flank	DNAL1	7	7	7	-0.33475	0.463	0.41571	0.28693	6.6613	0.013666	-0.681565403156502	0.13595616030938	E4
chr14:74079550	postTSS_flank	ACOT2	7	7	7	-0.15542	0.73932	0.47143	0.36135	5.7095	0.036318	-0.783734481945035	0.0650987085825082	E4
chr14:74079550	postTSS_flank	ACOT4	7	7	7	-0.1769	0.70437	0.47143	0.36135	4.5721	0.14182	0.51916161961612	0.291222071445179	E4
chr14:74079550	preTSS_flank	DNAL1	7	7	7	-0.38272	0.39679	0.47143	0.36135	6.6613	0.013666	-0.371932183201337	0.467827074624348	E4
chr14:74079562	postTSS_flank	ACOT2	7	7	7	-0.13559	0.77193	0.11857	0.098414	5.7095	0.036318	-0.723872984189991	0.103842385275603	E4
chr14:74079562	postTSS_flank	ACOT4	7	7	7	0.3407	0.45458	0.11857	0.098414	4.5721	0.14182	-0.546679633277947	0.261670510868714	E4
chr14:74079562	preTSS_flank	DNAL1	7	7	7	-0.84396	0.016953	0.11857	0.098414	6.6613	0.013666	0.0774799533263503	0.884012631636687	E4
chr14:74723997	postTSS_flank	ABCD4	7	7	7	-0.0084239	0.9857	8.5943	101.6	7.6495	0.015526	-0.739907178564214	0.0926749981894836	E3
chr14:74765900	gene_body	ABCD4	7	7	7	-0.016209	0.97249	61.816	47.771	7.6495	0.015526	0.569697040854757	0.140436824051932	E2
chr14:74765906	gene_body	ABCD4	7	7	7	0.11018	0.81409	75.023	49.834	7.6495	0.015526	0.322740572857063	0.435569740574717	E2
chr14:75868182	preTSS_flank	JDP2	7	7	7	0.79137	0.034004	69.817	359.78	5.3262	0.27343	0.809106567407912	0.0149957892316959	E5
chr14:75868205	preTSS_flank	JDP2	7	7	7	-0.46925	0.2881	97.88	7.7264	5.3262	0.27343	-0.200424836558696	0.634146012460899	E5
chr14:75868215	preTSS_flank	JDP2	7	7	7	0.032697	0.94452	98.47	16.386	5.3262	0.27343	0.23051994365245	0.660344935388212	E5
chr14:75897842	preTSS_2k	JDP2	7	7	7	0.2418	0.6014	78.961	72.363	5.3262	0.27343	-0.142328458661995	0.787948913564941	E5
chr14:75897885	preTSS_2k	JDP2	7	7	7	0.46788	0.28971	85.439	151.07	5.3262	0.27343	0.813879068457837	0.0487377940346321	E5
chr14:75919290	gene_body	JDP2	7	7	7	0.71314	0.072009	93.726	18.689	5.3262	0.27343	0.404602935817408	0.426213061842191	E5
chr14:76043564	preTSS_flank	FLVCR2	7	7	7	0.39049	0.38645	49.113	158.52	5.4793	0.1054	-0.198817549132259	0.636924279976943	E5
chr14:76043633	preTSS_flank	FLVCR2	7	7	7	-0.82853	0.021272	81.13	59.312	5.4793	0.1054	-0.333982390746637	0.517653319408593	E5
chr14:76044033	preTSS_flank	FLVCR2	7	7	7	-0.30747	0.50234	61.221	175.36	5.4793	0.1054	-0.587973531649447	0.0738196418427718	E3
chr14:77292626	preTSS_flank	ANGEL1	7	7	7	-0.16533	0.72315	69.776	334.27	7.5817	0.008247	-0.0510005284743144	0.923565534850392	E5
chr14:77651177	gene_body	TMEM63C	7	7	7	-0.028226	0.9521	61.514	136.55	3.8955	0.34748	-0.403622967106012	0.321383383922051	E8
chr14:77670483	gene_body	TMEM63C	7	7	7	0.35736	0.43132	44.273	712.43	3.8955	0.34748	-0.351658981996205	0.494255312146601	E5
chr14:78120310	preTSS_flank	SPTLC2	7	7	7	-0.5732	0.17854	41.017	69.898	8.2962	0.0068237	0.01855647676742	0.972168479743733	E5
chr14:78175257	preTSS_2k	ALKBH1	7	7	7	-0.24922	0.58993	7.6271	93.227	6.479	0.012305	0.498126616038504	0.3146101858449	E3
chr14:78175257	postTSS_2k	SLIRP	7	7	7	0.14517	0.75615	7.6271	93.227	6.5531	0.017108	0.785894838515185	0.0638541307481195	E3
chr14:78226709	preTSS_flank	ADCK1	7	7	7	0.16239	0.72795	4.0414	15.121	5.599	0.028487	0.398696361267816	0.327886853937609	E3
chr14:78226709	preTSS_2k	C14orf178	7	7	7	-0.50328	0.24956	4.0414	15.121	4.7062	0.020025	-0.107114933871114	0.800690454708551	E3
chr14:78226709	postTSS_2k	SNW1	7	7	7	-0.64764	0.11577	4.0414	15.121	8.7907	0.0021321	-0.107110504582683	0.800698570150725	E3
chr14:78227618	preTSS_flank	ADCK1	7	7	7	-0.53755	0.21335	0.39714	1.1041	5.599	0.028487	0.345810691776714	0.501960854096364	E3
chr14:78227618	postTSS_2k	C14orf178	7	7	7	-0.36808	0.41658	0.39714	1.1041	4.7062	0.020025	0.0960076824582592	0.856430950523413	E3
chr14:78227618	preTSS_2k	SNW1	7	7	7	0.337	0.45982	0.39714	1.1041	8.7907	0.0021321	-0.0533014023242348	0.920123612208078	E3
chr14:78228121	preTSS_flank	ADCK1	7	7	7	0.1784	0.70194	36.11	104.69	5.599	0.028487	0.00238242141630705	0.99642637463677	E3
chr14:78228121	postTSS_2k	C14orf178	7	7	7	0.35336	0.43686	36.11	104.69	4.7062	0.020025	0.641571211877988	0.169682906658779	E3
chr14:78228121	preTSS_2k	SNW1	7	7	7	0.02885	0.95104	36.11	104.69	8.7907	0.0021321	-0.52634490033676	0.283391669840209	E3
chr14:78228133	preTSS_flank	ADCK1	7	7	7	0.16191	0.72872	22.904	82.358	5.599	0.028487	0.103589103431378	0.845172136770732	E3
chr14:78228133	postTSS_2k	C14orf178	7	7	7	0.066511	0.88734	22.904	82.358	4.7062	0.020025	0.628689946442301	0.181210260673895	E3
chr14:78228133	preTSS_2k	SNW1	7	7	7	0.14866	0.75041	22.904	82.358	8.7907	0.0021321	0.0873642318573993	0.869287056357217	E3
chr14:78266277	preTSS_flank	ADCK1	7	7	7	-0.56376	0.18747	1.0986	8.448	5.599	0.028487	-0.543353753538276	0.163971797229579	E3
chr14:78266277	postTSS_flank	C14orf178	7	7	7	0.74961	0.052373	1.0986	8.448	4.7062	0.020025	0.0473822328258261	0.911291194784092	E3
chr14:78266277	preTSS_flank	SNW1	7	7	7	0.50842	0.24397	1.0986	8.448	8.7907	0.0021321	-0.470968367454456	0.238827482866968	E3
chr14:78266614	preTSS_flank	ADCK1	7	7	7	0.39225	0.38412	0.30429	0.64813	5.599	0.028487	-0.351634388532516	0.49428764067057	E3
chr14:78266614	postTSS_flank	C14orf178	7	7	7	0.22818	0.62264	0.30429	0.64813	4.7062	0.020025	-0.427354103908171	0.397993011089178	E3
chr14:78266614	preTSS_flank	SNW1	7	7	7	-0.55298	0.19791	0.30429	0.64813	8.7907	0.0021321	-0.416050240734072	0.411933330164727	E3
chr14:81397592	gene_body	CEP128	7	7	7	0.41805	0.35065	1.29	5.857	7.2954	0.0061677	0.893510829166037	0.00278297381869064	E3
chr14:81397592	preTSS_flank	TSHR	7	7	7	0.69283	0.084413	1.29	5.857	3.1691	0.24307	0.0163873381344456	0.969279241473841	E3
chr14:81421444	gene_body	CEP128	7	7	7	-0.060933	0.89675	1.0857	4.4706	7.2954	0.0061677	0.918987071848761	0.00957879403874795	E4
chr14:81421444	preTSS_2k	TSHR	7	7	7	0.15011	0.74803	1.0857	4.4706	3.1691	0.24307	0.325173213080291	0.529431700955922	E4
chr14:81866685	gene_body	STON2	7	7	7	-0.58337	0.16917	11.697	89.684	4.7467	0.25582	0.150111380857637	0.776524190609462	E8
chr14:81873407	gene_body	STON2	7	7	7	-0.43419	0.33036	53.979	141.91	4.7467	0.25582	-0.484833165940153	0.329733468523804	E8
chr14:81882489	gene_body	STON2	7	7	7	0.09723	0.83572	83.367	107.97	4.7467	0.25582	0.532835768376328	0.276386102900823	E8
chr14:92310695	gene_body	TC2N	7	7	7	0.041367	0.92983	92.056	69.761	10.382	0.010559	-0.48558041210063	0.32887648068027	E2
chr14:92588920	preTSS_flank	ATXN3	7	7	7	0.23495	0.61206	2.6857	22.013	8.3156	0.0036783	-0.00187185929757579	0.996490272015446	E4
chr14:92588920	postTSS_2k	CPSF2	7	7	7	-0.31719	0.48819	2.6857	22.013	8.6445	0.01542	0.176540228254146	0.675800432021243	E4
chr14:92588920	preTSS_2k	NDUFB1	7	7	7	-0.082123	0.86105	2.6857	22.013	6.9804	0.0051261	0.118160754009907	0.780502143753806	E4
chr14:92588937	preTSS_flank	ATXN3	7	7	7	0.11025	0.81397	2.6671	20.922	8.3156	0.0036783	0.0336177871424764	0.937014124669483	E4
chr14:92588937	postTSS_2k	CPSF2	7	7	7	-0.37539	0.40666	2.6671	20.922	8.6445	0.01542	-0.0771101960542578	0.855990479899686	E4
chr14:92588937	preTSS_2k	NDUFB1	7	7	7	0.26698	0.56275	2.6671	20.922	6.9804	0.0051261	-0.153917686473283	0.71592995652575	E4
chr14:93215352	preTSS_flank	GOLGA5	7	7	7	0.13316	0.77594	32.793	167.76	7.8521	0.0094498	-0.428063286807929	0.39712383805552	E3
chr14:93215352	preTSS_2k	LGMN	7	7	7	0.26547	0.56503	32.793	167.76	5.94	0.025004	-0.34159165604833	0.50754180312059	E3
chr14:93250437	preTSS_flank	GOLGA5	7	7	7	-0.5206	0.23093	15.899	294.79	7.8521	0.0094498	0.344758689464421	0.503350725451023	E5
chr14:93250437	preTSS_flank	LGMN	7	7	7	0.48301	0.27222	15.899	294.79	5.94	0.025004	-0.646051150338149	0.165748363809866	E5
chr14:93252456	preTSS_flank	GOLGA5	7	7	7	0.60084	0.15364	78.424	135.74	7.8521	0.0094498	0.386920232502308	0.448582036392378	E5
chr14:93252456	preTSS_flank	LGMN	7	7	7	0.079087	0.86616	78.424	135.74	5.94	0.025004	-0.428793661117961	0.396229367994867	E5
chr14:94639940	preTSS_2k	PPP4R4	7	7	7	0.20327	0.66201	3.3943	15.042	4.6819	0.4095	0.172504416231586	0.743810049335905	E3
chr14:94850929	gene_body	SERPINA1	7	7	7	-0.2518	0.58595	75.07	160.57	7.3603	0.11013	0.798651152396374	0.0567305597467476	E5
chr14:94850966	gene_body	SERPINA1	7	7	7	-0.57248	0.17921	91.627	39.707	7.3603	0.11013	-0.431723159759525	0.392648596463603	E5
chr14:94858368	preTSS_2k	SERPINA1	7	7	7	0.056666	0.90396	66.806	73.156	7.3603	0.11013	0.414987458461087	0.413252259956473	E5
chr14:95892947	preTSS_flank	LINC00341	7	7	7	-0.50936	0.24294	96.647	12.038	7.7572	0.027395	0.33689879920548	0.513770942958842	E1
chr14:95892966	preTSS_flank	LINC00341	7	7	7	0.096284	0.8373	91.866	33.511	7.7572	0.027395	-0.226335065047256	0.666294699180506	E1
chr14:95892979	preTSS_flank	LINC00341	7	7	7	0.52396	0.22738	92.68	9.1282	7.7572	0.027395	0.168903815310646	0.74905356318247	E1
chr14:95892987	preTSS_flank	LINC00341	7	7	7	0.264	0.56727	94.681	70.563	7.7572	0.027395	-0.726656934945114	0.101863037661455	E1
chr14:95950153	preTSS_flank	GLRX5	7	7	7	0.67399	0.096859	95.034	21.554	6.723	0.013436	NA	NA	E2
chr14:95961966	preTSS_flank	GLRX5	7	7	7	0.070236	0.88106	30.821	159.98	6.723	0.013436	-0.445164576190127	0.376362601596566	E3
chr14:95961966	postTSS_flank	SNHG10	7	7	7	-0.11743	0.80202	30.821	159.98	6.0042	0.01479	-0.433552312062479	0.39041842727402	E3
chr14:95962221	preTSS_flank	GLRX5	7	7	7	0.47099	0.28607	27.196	177.67	6.723	0.013436	NA	NA	E2
chr14:95962221	postTSS_flank	SNHG10	7	7	7	-0.043461	0.92629	27.196	177.67	6.0042	0.01479	-0.233721060207436	0.655801978547472	E2
chr14:95962262	preTSS_flank	GLRX5	7	7	7	0.39106	0.38569	48.436	157.39	6.723	0.013436	NA	NA	E2
chr14:95962262	postTSS_flank	SNHG10	7	7	7	-0.268	0.56118	48.436	157.39	6.0042	0.01479	0.198972523795738	0.705479881903986	E2
chr14:95965498	preTSS_flank	GLRX5	7	7	7	0.2983	0.51582	93.926	24.861	6.723	0.013436	-0.91332070434807	0.00152411067342715	E2
chr14:95965498	postTSS_flank	SNHG10	7	7	7	-0.099683	0.83161	93.926	24.861	6.0042	0.01479	-0.766373960751555	0.0754959031547188	E2
chr14:96479650	preTSS_flank	C14orf132	7	7	7	-0.25365	0.58311	89.126	45.719	6.1662	0.62968	0.350165431476088	0.496219765189839	E5
chr14:96479678	preTSS_flank	C14orf132	7	7	7	0.30332	0.50843	76.379	89.06	6.1662	0.62968	0.435202656779608	0.388410000726457	E5
chr14:96479688	preTSS_flank	C14orf132	7	7	7	0.77981	0.038655	77.013	108.72	6.1662	0.62968	-0.0482044358051151	0.92774935183591	E5
chr14:96493812	preTSS_flank	C14orf132	7	7	7	0.074439	0.87398	1.3229	5.1497	6.1662	0.62968	-0.317350069071073	0.539955228322908	E3
chr14:96493824	preTSS_flank	C14orf132	7	7	7	-0.88008	0.0089573	4.1229	24.148	6.1662	0.62968	-0.516802121007206	0.293811719033712	E3
chr14:96504970	preTSS_2k	C14orf132	7	7	7	-0.33511	0.46249	12.15	46.44	6.1662	0.62968	-0.0517035694312379	0.922513754371677	E8
chr14:96505017	preTSS_2k	C14orf132	7	7	7	-0.68751	0.087838	65.749	134.53	6.1662	0.62968	-0.424892650995132	0.401014758482105	E3
chr14:96505051	preTSS_2k	C14orf132	7	7	7	-0.62098	0.13668	56.946	150.89	6.1662	0.62968	0.499304059500916	0.31328329614282	E3
chr14:96505070	preTSS_2k	C14orf132	7	7	7	0.70758	0.075305	39.424	240.82	6.1662	0.62968	-0.467575090714993	0.349749508636919	E3
chr14:96505074	preTSS_2k	C14orf132	7	7	7	0.082672	0.86013	44.034	98.476	6.1662	0.62968	0.534029343201025	0.275105188972902	E3
chr14:96505081	preTSS_2k	C14orf132	7	7	7	-0.047135	0.92007	54.561	344.35	6.1662	0.62968	0.0421932781981364	0.936747640473975	E3
chr14:96968641	preTSS_2k	PAPOLA	7	7	7	-0.035103	0.94044	0.29714	0.61806	9.7532	0.0038755	0.499569727175025	0.312984195739296	E4
chr14:99948329	postTSS_2k	CCNK	7	7	7	0.42561	0.34108	0.28571	0.57143	7.8783	0.016591	-0.418450169410667	0.30218333557541	E3
chr14:99948329	preTSS_2k	SETD3	7	7	7	-0.72301	0.066361	0.28571	0.57143	8.6579	0.0090601	-0.718177871664707	0.0447973261599352	E3
chr14:99948346	postTSS_2k	CCNK	7	7	7	-0.778	0.039413	0.46143	1.4904	7.8783	0.016591	0.171411369856964	0.684843670243723	E3
chr14:99948346	preTSS_2k	SETD3	7	7	7	-0.26799	0.56121	0.46143	1.4904	8.6579	0.0090601	0.243730841507696	0.560780586018617	E3
chr14:99948354	postTSS_2k	CCNK	7	7	7	0.44326	0.31919	1.0043	3.4584	7.8783	0.016591	0.132325627760774	0.754770522727429	E3
chr14:99948354	preTSS_2k	SETD3	7	7	7	0.55915	0.19191	1.0043	3.4584	8.6579	0.0090601	0.37619247385523	0.358362513729386	E3
chr14:99948624	postTSS_2k	CCNK	7	7	7	0.42561	0.34108	0.89286	5.5804	7.8783	0.016591	-0.373699128896443	0.465545042455635	E3
chr14:99948624	preTSS_2k	SETD3	7	7	7	-0.72301	0.066361	0.89286	5.5804	8.6579	0.0090601	-0.965305568914873	0.00178467441757891	E3
chr15:100025972	preTSS_flank	MEF2A	7	7	7	0.05069	0.91406	9.9514	66.854	8.2236	0.0059831	0.0269995228817855	0.959510556655602	E3
chr15:100026238	preTSS_flank	MEF2A	7	7	7	-0.36225	0.42457	9.4114	105.97	8.2236	0.0059831	-0.446975628959017	0.374186564129718	E3
chr15:100026286	preTSS_flank	MEF2A	7	7	7	-0.097825	0.83472	50.731	120.41	8.2236	0.0059831	-0.692508144480665	0.127289993515314	E3
chr15:100047955	preTSS_flank	MEF2A	7	7	7	-0.44953	0.31156	77.306	62.347	8.2236	0.0059831	0.0724353441272583	0.891537013554947	E5
chr15:100050379	preTSS_flank	MEF2A	7	7	7	-0.51181	0.2403	86.413	52.527	8.2236	0.0059831	0.173381121668135	0.742534323604427	E3
chr15:101040598	gene_body	CERS3	7	7	7	0.48281	0.27244	82.254	207.86	4.6592	0.34605	0.532001304887518	0.27728298064181	E5
chr15:101058020	gene_body	CERS3	7	7	7	0.71904	0.068604	78.781	60.945	4.6592	0.34605	0.34269394561071	0.506081922773182	E5
chr15:22893859	preTSS_flank	CYFIP1	7	7	7	0.6232	0.13487	0.39714	1.1041	6.835	0.076385	0.181848116731532	0.730234568726581	E3
chr15:22893874	preTSS_flank	CYFIP1	7	7	7	0.6232	0.13487	0.39714	1.1041	6.835	0.076385	0.181848116731532	0.730234568726581	E3
chr15:22893881	preTSS_flank	CYFIP1	7	7	7	0.71183	0.072778	3.0071	22.134	6.835	0.076385	0.794502399537377	0.0590048895041639	E3
chr15:22893894	preTSS_flank	CYFIP1	7	7	7	0.18134	0.69719	4.7586	23.748	6.835	0.076385	0.0562540607684684	0.915707917379289	E3
chr15:22893896	preTSS_flank	CYFIP1	7	7	7	-0.48085	0.27468	2.54	5.7846	6.835	0.076385	-0.220778633156179	0.674212779337866	E3
chr15:22893901	preTSS_flank	CYFIP1	7	7	7	-0.23204	0.61659	0.83143	2.6237	6.835	0.076385	-0.207021197708849	0.693904437527192	E3
chr15:22893943	preTSS_flank	CYFIP1	7	7	7	0.58512	0.16758	7.0129	25.758	6.835	0.076385	0.00698504128881822	0.989522608469655	E3
chr15:22893957	preTSS_flank	CYFIP1	7	7	7	-0.16566	0.72262	1.79	10.407	6.835	0.076385	-0.212863873331083	0.685526730526337	E3
chr15:22893966	preTSS_flank	CYFIP1	7	7	7	-0.24063	0.60322	2.5043	11.302	6.835	0.076385	0.571582219389258	0.235996407938504	E3
chr15:22893982	preTSS_flank	CYFIP1	7	7	7	0.48982	0.26451	10.31	14.794	6.835	0.076385	-0.507013896435728	0.304646435090631	E3
chr15:22893989	preTSS_flank	CYFIP1	7	7	7	-0.1605	0.73103	1.5557	4.041	6.835	0.076385	-0.262325701757565	0.61553738927818	E3
chr15:22893998	preTSS_flank	CYFIP1	7	7	7	-0.1184	0.80041	3.3743	5.2701	6.835	0.076385	0.0585811696044313	0.91222876365828	E3
chr15:23085635	postTSS_2k	NIPA1	7	7	7	0.50264	0.25026	30.297	173.61	7.448	0.0063019	0.338854235663433	0.511172639732541	E3
chr15:23085640	postTSS_2k	NIPA1	7	7	7	0.55564	0.19531	25.097	288.67	7.448	0.0063019	-0.203627858390913	0.628620589334284	E3
chr15:23085647	postTSS_2k	NIPA1	7	7	7	0.75317	0.050639	17.057	182.69	7.448	0.0063019	-0.0734208013024181	0.86282992649513	E3
chr15:23085666	postTSS_2k	NIPA1	7	7	7	0.070681	0.88031	3.9957	10.739	7.448	0.0063019	-0.0296217357602142	0.944491726284749	E3
chr15:23085684	postTSS_2k	NIPA1	7	7	7	0.59586	0.158	10.829	142.13	7.448	0.0063019	0.461892199912735	0.356432758260787	E3
chr15:25330537	postTSS_2k	SNORD116-18	7	7	7	-0.29223	0.52481	84.067	69.183	5.8887	0.030932	0.500354553509593	0.312101221605136	E1
chr15:26105173	gene_body	ATP10A	7	7	7	-0.93337	0.0021233	17.13	84.469	8.3671	0.047093	-0.144220300672381	0.785169403711884	E3
chr15:26105177	gene_body	ATP10A	7	7	7	-0.86725	0.011467	22.593	183.5	8.3671	0.047093	0.266385764193125	0.60987290381268	E3
chr15:26105205	gene_body	ATP10A	7	7	7	-0.62863	0.1305	9.7643	52.344	8.3671	0.047093	0.846851866255135	0.0333855312723692	E3
chr15:26106160	gene_body	ATP10A	7	7	7	0.6113	0.14471	2.7	7.3937	8.3671	0.047093	-0.344451723323922	0.503756495048938	E3
chr15:26106185	gene_body	ATP10A	7	7	7	0.28547	0.53488	5.6671	9.27	8.3671	0.047093	0.438905707434376	0.383916445966489	E3
chr15:26106240	gene_body	ATP10A	7	7	7	0.45442	0.30567	4.1171	25.436	8.3671	0.047093	-0.813811164423477	0.0487721863544112	E3
chr15:29131087	preTSS_flank	APBA2	7	7	7	0.26572	0.56466	1.4214	6.4349	8.7827	0.036164	0.441397869345385	0.273593853331632	E4
chr15:29131129	preTSS_flank	APBA2	7	7	7	-0.70295	0.078104	0.51	1.8207	8.7827	0.036164	0.123393788183608	0.770974416107064	E4
chr15:29131164	preTSS_flank	APBA2	7	7	7	-0.091033	0.8461	0.40857	1.1685	8.7827	0.036164	-0.189688746710112	0.652773187345729	E4
chr15:29132100	preTSS_flank	APBA2	7	7	7	-0.72024	0.067924	4.5657	70.701	8.7827	0.036164	-0.158821571545591	0.763770723497196	E4
chr15:29132125	preTSS_flank	APBA2	7	7	7	0.19805	0.67034	21.561	318.21	8.7827	0.036164	-0.0765963470729849	0.885330174789403	E4
chr15:31151379	preTSS_flank	FAN1	7	7	7	0.5901	0.1631	34.643	212.01	8.3667	0.028844	0.692339139061197	0.127421957044694	E3
chr15:31151396	preTSS_flank	FAN1	7	7	7	-0.17254	0.71143	31.499	120.24	8.3667	0.028844	0.737875232307156	0.0940588738079868	E3
chr15:31621954	gene_body	KLF13	7	7	7	0.4611	0.29771	5.5471	29.82	10.31	0.0033232	-0.0538037181589372	0.899312550822052	E2
chr15:31646226	gene_body	KLF13	7	7	7	-0.60691	0.14843	60.73	221.78	10.31	0.0033232	0.475057585189365	0.341019051066262	E2
chr15:31646261	gene_body	KLF13	7	7	7	-0.74461	0.054866	79.894	192.57	10.31	0.0033232	0.0697449478858369	0.895552210360326	E2
chr15:34658426	postTSS_2k	LPCAT4	7	7	7	0.22683	0.62476	12.76	69.588	7.0257	0.0049883	0.369529810585369	0.470935353372016	E3
chr15:34658426	preTSS_flank	NOP10	7	7	7	0.11385	0.80798	12.76	69.588	7.2187	0.029125	-0.632529166950872	0.177741542074801	E3
chr15:34658426	preTSS_flank	SLC12A6	7	7	7	0.21271	0.64701	12.76	69.588	9.2791	0.0086959	0.553340074956263	0.254702168991205	E3
chr15:34658450	postTSS_2k	LPCAT4	7	7	7	0.077017	0.86964	15.297	203.64	7.0257	0.0049883	0.366420993243113	0.474967147331135	E3
chr15:34658450	preTSS_flank	NOP10	7	7	7	0.35675	0.43215	15.297	203.64	7.2187	0.029125	0.0131446912207112	0.980284098757916	E3
chr15:34658450	preTSS_flank	SLC12A6	7	7	7	-0.15255	0.74403	15.297	203.64	9.2791	0.0086959	0.325424302632127	0.529094921804234	E3
chr15:38988756	preTSS_2k	C15orf53	7	7	7	0.15829	0.73463	1.5486	7.5152	4.1017	0.32135	-0.234653652908192	0.65447980987432	E3
chr15:38988770	preTSS_2k	C15orf53	7	7	7	0.37775	0.40347	9.0514	26.047	4.1017	0.32135	0.594637954524371	0.213173362951608	E3
chr15:40886024	preTSS_flank	C15orf57	7	7	7	-0.68335	0.090564	0.84	4.9392	6.7562	0.0095379	-0.576225048095256	0.134914107949566	E3
chr15:40886024	preTSS_2k	CASC5	7	7	7	0.30987	0.49884	0.84	4.9392	5.8646	0.049909	0.353551210727977	0.390261637324131	E3
chr15:40886024	postTSS_flank	RPUSD2	7	7	7	-0.19018	0.68295	0.84	4.9392	6.7906	0.0062219	0.779547568833305	0.0225512843320208	E3
chr15:40886027	preTSS_flank	C15orf57	7	7	7	-0.68335	0.090564	0.84	4.9392	6.7562	0.0095379	-0.576225048095256	0.134914107949566	E3
chr15:40886027	preTSS_2k	CASC5	7	7	7	0.30987	0.49884	0.84	4.9392	5.8646	0.049909	0.353551210727977	0.390261637324131	E3
chr15:40886027	postTSS_flank	RPUSD2	7	7	7	-0.19018	0.68295	0.84	4.9392	6.7906	0.0062219	0.779547568833305	0.0225512843320208	E3
chr15:41444888	preTSS_flank	INO80	7	7	7	0.03555	0.93969	97.943	6.8772	8.753	0.0014581	0.556988105492893	0.250916652990462	E5
chr15:41877977	preTSS_flank	RPAP1	7	7	7	-0.39656	0.37844	4.1886	20.098	6.997	0.0056898	0.307544718300384	0.458682824950308	E8
chr15:42162986	postTSS_flank	JMJD7	7	7	7	-0.51253	0.23952	25.21	62.125	6.6337	0.022936	0.0533380682897046	0.920068769621569	E3
chr15:42162986	postTSS_flank	JMJD7-PLA2G4B	7	7	7	nan	1	25.21	62.125	0	0	-0.300211343230037	0.563211536595401	E3
chr15:42162986	postTSS_flank	PLA2G4B	7	7	7	-0.26207	0.57022	25.21	62.125	5.0019	0.063959	-0.162693958585454	0.758112261686172	E3
chr15:42162986	gene_body	SPTBN5	7	7	7	-0.28046	0.54237	25.21	62.125	5.7816	0.2535	0.0145274313465768	0.978210385960173	E3
chr15:42229646	postTSS_flank	EHD4	7	7	7	0.22603	0.62601	1.9329	6.4375	7.5458	0.0078153	0.352707604669546	0.492877474118201	E3
chr15:42229646	preTSS_flank	SPTBN5	7	7	7	0.47826	0.27766	1.9329	6.4375	5.7816	0.2535	-0.352548844769374	0.493086002071807	E3
chr15:45420692	postTSS_2k	DUOXA1	7	7	7	0.33644	0.46061	7.1143	18.94	1.6305	0.25126	0.196680508287301	0.708783355485074	E8
chr15:45684522	preTSS_flank	SPATA5L1	7	7	7	-0.3253	0.4765	30.366	177.6	6.4166	0.024149	-0.306625843585752	0.55447562476014	E8
chr15:50717608	preTSS_flank	USP8	7	7	7	0.1689	0.71733	22.45	126.99	8.8085	0.0066469	0.699429515862781	0.121936761996898	E3
chr15:52089299	preTSS_flank	LYSMD2	7	7	7	-0.26645	0.56355	89.309	17.554	7.0419	0.020521	-0.289686208259251	0.577625645599966	E1
chr15:52089299	gene_body	TMOD2	7	7	7	-0.38174	0.39811	89.309	17.554	8.2011	0.017836	-0.0474325928926718	0.92890446879115	E1
chr15:52089299	preTSS_flank	TMOD3	7	7	7	-0.60064	0.15382	89.309	17.554	8.9519	0.006664	0.57340023632418	0.234163155516454	E1
chr15:52089336	preTSS_flank	LYSMD2	7	7	7	0.53222	0.2188	94.064	95.045	7.0419	0.020521	0.38628154904307	0.449396874865637	E1
chr15:52089336	gene_body	TMOD2	7	7	7	-0.74469	0.054825	94.064	95.045	8.2011	0.017836	-0.460436720399349	0.358151666097425	E1
chr15:52089336	preTSS_flank	TMOD3	7	7	7	-0.27201	0.55512	94.064	95.045	8.9519	0.006664	-0.254688926701042	0.626226993134713	E1
chr15:52528259	preTSS_flank	GNB5	7	7	7	0.30751	0.50228	73.531	253.69	7.8052	0.0049514	0.480208263625323	0.335055611704535	E3
chr15:52528292	preTSS_flank	GNB5	7	7	7	-0.42257	0.34492	77.094	193.21	7.8052	0.0049514	0.105014637544312	0.843057098285669	E3
chr15:52528321	preTSS_flank	GNB5	7	7	7	0.057819	0.90201	83.837	520.63	7.8052	0.0049514	0.340021150180189	0.509623942399104	E3
chr15:52601178	preTSS_flank	MYO5C	7	7	7	-0.25955	0.57406	95.03	32.88	4.7226	0.48714	-0.56124052675852	0.246532047285531	E1
chr15:55559709	gene_body	RAB27A	7	7	7	-0.62612	0.13251	5.91	33.842	7.9351	0.04582	0.463447380277025	0.354599348826701	E3
chr15:55559729	gene_body	RAB27A	7	7	7	-0.46634	0.29152	5.2514	83.518	7.9351	0.04582	0.159779808152228	0.705472698602557	E3
chr15:55559760	gene_body	RAB27A	7	7	7	-0.40055	0.37321	14.616	58.625	7.9351	0.04582	-0.526549479860389	0.283169848348432	E3
chr15:55570544	preTSS_flank	PIGB	7	7	7	0.28585	0.5343	78.104	497.15	7.321	0.0035556	NA	NA	E3
chr15:55570544	gene_body	RAB27A	7	7	7	-0.42347	0.34378	78.104	497.15	7.9351	0.04582	-0.454729411839038	0.364920091931755	E3
chr15:57857901	preTSS_flank	GCOM1	7	7	7	nan	1	10.999	24.416	0	0	-0.472217128779558	0.344323923441413	E3
chr15:57857901	preTSS_flank	MYZAP	7	7	7	-0.43007	0.33549	10.999	24.416	4.0019	0.3581	-0.461153798367487	0.357304437381572	E3
chr15:57857901	preTSS_flank	POLR2M	7	7	7	-0.17887	0.70117	10.999	24.416	7.8098	0.0083627	-0.467037140945957	0.350380221095039	E3
chr15:57906614	gene_body	GCOM1	7	7	7	nan	1	30.596	39.556	0	0	0.0279453850265044	0.958092834358231	E5
chr15:57906614	preTSS_flank	MYZAP	7	7	7	-0.60164	0.15295	30.596	39.556	4.0019	0.3581	0.073267583373917	0.890295280216698	E5
chr15:57906614	preTSS_flank	POLR2M	7	7	7	-0.59922	0.15506	30.596	39.556	7.8098	0.0083627	0.0991467548593239	0.851767177927402	E5
chr15:57906640	gene_body	GCOM1	7	7	7	nan	1	38.337	134.4	0	0	0.0915646574570484	0.86303685681844	E5
chr15:57906640	preTSS_flank	MYZAP	7	7	7	-0.49154	0.26258	38.337	134.4	4.0019	0.3581	0.0801826300914072	0.879983812117263	E5
chr15:57906640	preTSS_flank	POLR2M	7	7	7	-0.44764	0.31385	38.337	134.4	7.8098	0.0083627	0.143480464926032	0.786256193223901	E5
chr15:59980661	postTSS_2k	BNIP2	7	7	7	0.14517	0.75614	0.95286	6.3556	9.3294	0.0037832	0.199818084779791	0.704261967842034	E3
chr15:59980661	preTSS_flank	GTF2A2	7	7	7	0.11748	0.80194	0.95286	6.3556	7.1636	0.024432	0.226004863174891	0.666764665832963	E3
chr15:60663460	gene_body	ANXA2	7	7	7	-0.32844	0.472	92.061	42.095	8.7629	0.01422	0.817898343800939	0.0467221820740522	E2
chr15:60663490	gene_body	ANXA2	7	7	7	-0.42227	0.3453	86.976	130.37	8.7629	0.01422	-0.565137597152876	0.242540569494377	E2
chr15:60664571	gene_body	ANXA2	7	7	7	0.23313	0.61489	92.257	45.758	8.7629	0.01422	0.0942350315223566	0.859065867619568	E1
chr15:65117829	postTSS_2k	PIF1	7	7	7	0.029033	0.95073	0.95286	6.3556	2.8959	0.41359	-0.446970258299158	0.374193010655097	E3
chr15:65117829	preTSS_flank	PLEKHO2	7	7	7	0.42606	0.34052	0.95286	6.3556	7.1756	0.02978	0.558730603629575	0.149991261626534	E3
chr15:65176214	preTSS_flank	ANKDD1A	7	7	7	-0.053645	0.90906	85.796	71.583	5.0166	0.46236	-0.337917197657673	0.412985602753611	E3
chr15:65176214	postTSS_flank	PLEKHO2	7	7	7	0.24724	0.59298	85.796	71.583	7.1756	0.02978	0.614933718825367	0.104691657644151	E3
chr15:65176645	preTSS_flank	ANKDD1A	7	7	7	-0.43612	0.32797	12.03	17.419	5.0166	0.46236	-0.748973027276285	0.086612636815475	E3
chr15:65176645	postTSS_flank	PLEKHO2	7	7	7	0.72527	0.065104	12.03	17.419	7.1756	0.02978	0.900281435485507	0.014419897825785	E3
chr15:65176666	preTSS_flank	ANKDD1A	7	7	7	0.32578	0.47582	9.0957	12.679	5.0166	0.46236	-0.797380203354985	0.057422917199391	E3
chr15:65176666	postTSS_flank	PLEKHO2	7	7	7	0.67981	0.092916	9.0957	12.679	7.1756	0.02978	0.93880784940002	0.00550215257210529	E3
chr15:65185903	preTSS_flank	ANKDD1A	7	7	7	nan	1	0	0	5.0166	0.46236	-0.106537165691466	0.840798858809833	E3
chr15:65611365	preTSS_flank	PARP16	7	7	7	-0.46733	0.29035	2.1071	17.6	6.9208	0.005836	0.232500751704895	0.657532972456877	E5
chr15:65618491	preTSS_flank	PARP16	7	7	7	0.82954	0.020974	65.433	86.142	6.9208	0.005836	-0.0284801128697455	0.946628657216268	E5
chr15:67366815	preTSS_flank	SMAD3	7	7	7	-0.30336	0.50836	25.97	328.8	8.585	0.0051437	0.349850330687044	0.496634513991977	E3
chr15:67366842	preTSS_flank	SMAD3	7	7	7	0.61182	0.14428	9.2229	86.828	8.585	0.0051437	0.0026853949505184	0.995971917256878	E3
chr15:67370108	preTSS_flank	SMAD3	7	7	7	-0.13127	0.77907	94.849	63.37	8.585	0.0051437	0.481796402577817	0.333224559247519	E2
chr15:68072054	preTSS_flank	SKOR1	7	7	7	-0.13234	0.77729	71.649	185.11	4.6763	0.040966	0.46462329211744	0.353215292785659	E1
chr15:68116386	gene_body	SKOR1	7	7	7	0.35664	0.43231	7.1186	39.934	4.6763	0.040966	-0.286542087485947	0.581950333798172	E8
chr15:68116392	gene_body	SKOR1	7	7	7	0.13279	0.77654	2.2886	9.7603	4.6763	0.040966	-0.372217084986844	0.467458884454326	E8
chr15:68116397	gene_body	SKOR1	7	7	7	-0.030469	0.9483	3.7743	29.687	4.6763	0.040966	-0.372217084986844	0.467458884454326	E8
chr15:68116419	gene_body	SKOR1	7	7	7	-0.055316	0.90624	4.7229	13.012	4.6763	0.040966	0.258711262477332	0.620591074958325	E8
chr15:68117283	gene_body	SKOR1	7	7	7	-0.012448	0.97887	26.056	76.459	4.6763	0.040966	0.384267412626761	0.451969621653336	E8
chr15:68118179	gene_body	SKOR1	7	7	7	-0.54972	0.20113	5.4557	64.288	4.6763	0.040966	0.403640665727777	0.427420737978671	E8
chr15:68118181	gene_body	SKOR1	7	7	7	-0.58214	0.17029	6.4743	32.155	4.6763	0.040966	0.563252307480076	0.244468326522475	E8
chr15:68118183	gene_body	SKOR1	7	7	7	-0.39381	0.38206	5.1371	31.494	4.6763	0.040966	-0.372217084986844	0.467458884454326	E8
chr15:68118192	gene_body	SKOR1	7	7	7	-0.44411	0.31815	9.2457	116.93	4.6763	0.040966	0.0660326476832722	0.901094989900593	E8
chr15:68118197	gene_body	SKOR1	7	7	7	0.5175	0.23422	9.3643	61.635	4.6763	0.040966	0.258907795657968	0.620316021576341	E8
chr15:68118209	gene_body	SKOR1	7	7	7	0.58881	0.16426	9.8443	194.23	4.6763	0.040966	-0.552941091171289	0.255117532346537	E8
chr15:68118222	gene_body	SKOR1	7	7	7	-0.25151	0.58639	2.2629	15.138	4.6763	0.040966	-0.553279830450572	0.254764869794551	E8
chr15:68118225	gene_body	SKOR1	7	7	7	0.16575	0.72246	4.3671	32.02	4.6763	0.040966	0.490396771361634	0.323372355903895	E8
chr15:68121364	gene_body	SKOR1	7	7	7	0.49363	0.26024	17.17	14.624	4.6763	0.040966	-0.0485086695584297	0.927294068319777	E8
chr15:68121367	gene_body	SKOR1	7	7	7	0.29532	0.52022	24.031	115.82	4.6763	0.040966	0.23659045955056	0.65173589154922	E8
chr15:68121369	gene_body	SKOR1	7	7	7	0.20275	0.66284	10.44	39.089	4.6763	0.040966	0.694932295806362	0.125403694341776	E8
chr15:68121373	gene_body	SKOR1	7	7	7	-0.058181	0.9014	24.12	248.33	4.6763	0.040966	-0.166288880532982	0.752865788580069	E8
chr15:68121385	gene_body	SKOR1	7	7	7	-0.49207	0.26198	10.016	43.337	4.6763	0.040966	0.287598685438745	0.580496047432171	E8
chr15:68121398	gene_body	SKOR1	7	7	7	-0.27326	0.55323	3.3071	14.271	4.6763	0.040966	-0.672480563179255	0.143337134039216	E8
chr15:68121402	gene_body	SKOR1	7	7	7	-0.19878	0.66917	5.67	38.816	4.6763	0.040966	-0.336009860678501	0.514953406877994	E8
chr15:68121425	gene_body	SKOR1	7	7	7	-0.010647	0.98193	0.98714	3.1092	4.6763	0.040966	-0.336009860678501	0.514953406877994	E8
chr15:68121473	gene_body	SKOR1	7	7	7	-0.36362	0.42269	10.637	69.616	4.6763	0.040966	-0.135194713966171	0.798443447224975	E8
chr15:68121492	gene_body	SKOR1	7	7	7	0.19098	0.68166	2.8243	13.257	4.6763	0.040966	-0.0228654076776812	0.965707865808222	E8
chr15:68571540	preTSS_flank	CLN6	7	7	7	-0.25826	0.57604	11.107	65.223	6.3839	0.01021	-0.0881612556570835	0.868100729094631	E3
chr15:68571540	preTSS_flank	FEM1B	7	7	7	-0.51765	0.23406	11.107	65.223	8.6667	0.0072682	-0.0852672179755216	0.872409140625262	E3
chr15:74249846	postTSS_flank	LOXL1	7	7	7	-0.066023	0.88816	42.356	38.453	3.8207	0.024391	-0.0666761817086632	0.900133939027821	E4
chr15:74249846	preTSS_flank	PML	7	7	7	0.38534	0.3933	42.356	38.453	7.1428	0.021205	0.343982475388552	0.504376968387008	E4
chr15:74249846	postTSS_flank	STOML1	7	7	7	-0.051629	0.91247	42.356	38.453	5.4577	0.032036	0.0524386944707227	0.921414056692225	E4
chr15:74249853	postTSS_flank	LOXL1	7	7	7	0.061505	0.89578	90.717	91.518	3.8207	0.024391	-0.393632534462798	0.440047204264068	E4
chr15:74249853	preTSS_flank	PML	7	7	7	-0.26569	0.56471	90.717	91.518	7.1428	0.021205	0.386741936351081	0.448809460722303	E4
chr15:74249853	postTSS_flank	STOML1	7	7	7	-0.35665	0.4323	90.717	91.518	5.4577	0.032036	0.10914629344338	0.836930685004287	E4
chr15:74257182	postTSS_flank	LOXL1	7	7	7	-0.30295	0.50896	2.21	14.363	3.8207	0.024391	-0.116777340003973	0.825630233200339	E3
chr15:74257182	preTSS_flank	PML	7	7	7	-0.16651	0.72123	2.21	14.363	7.1428	0.021205	-0.251139569227912	0.631210468494941	E3
chr15:74257182	postTSS_flank	STOML1	7	7	7	0.21673	0.64065	2.21	14.363	5.4577	0.032036	NA	NA	E3
chr15:74281984	preTSS_flank	PML	7	7	7	0.78221	0.037662	68.49	241.26	7.1428	0.021205	0.412190679118357	0.4167298177499	E1
chr15:74281984	gene_body	STOML1	7	7	7	-0.0461	0.92182	68.49	241.26	5.4577	0.032036	0.809617126046521	0.0509181836106829	E1
chr15:75474946	preTSS_flank	C15orf39	7	7	7	-0.11595	0.80447	12.7	89.128	6.3816	0.004749	-0.104038874104318	0.844504751772768	E8
chr15:75474952	preTSS_flank	C15orf39	7	7	7	-0.15443	0.74095	11.209	97.852	6.3816	0.004749	-0.325509090546603	0.528981212126472	E8
chr15:77291169	preTSS_flank	PSTPIP1	7	7	7	0.21475	0.64377	8.9429	84.316	8.0432	0.015282	0.204980852608369	0.69683507669648	E2
chr15:77291185	preTSS_flank	PSTPIP1	7	7	7	-0.10385	0.82466	5.2671	33.887	8.0432	0.015282	0.152828321992794	0.717877549449969	E2
chr15:77291209	preTSS_flank	PSTPIP1	7	7	7	-0.18452	0.69206	8.1614	95.227	8.0432	0.015282	0.227139364624659	0.58853526975423	E2
chr15:78327281	preTSS_flank	TBC1D2B	7	7	7	0.33	0.46977	1.4814	9.698	8.9907	0.020369	0.258303827027426	0.621161387110569	E3
chr15:78334191	preTSS_flank	TBC1D2B	7	7	7	-0.56684	0.18453	96.08	8.714	8.9907	0.020369	0.295872899377102	0.569141122033685	E2
chr15:78340947	preTSS_flank	TBC1D2B	7	7	7	0.64158	0.12037	80.89	35.884	8.9907	0.020369	0.127393841683473	0.809942986962801	E2
chr15:78341011	preTSS_flank	TBC1D2B	7	7	7	-0.11452	0.80685	61.254	177.94	8.9907	0.020369	-0.206508373671401	0.623664331303139	E2
chr15:78601024	postTSS_flank	DNAJA4	7	7	7	0.51108	0.24109	5.92	11.73	7.0771	0.016248	0.580695376807352	0.226864242781633	E8
chr15:78601024	preTSS_flank	WDR61	7	7	7	0.62349	0.13463	5.92	11.73	7.4681	0.0042805	0.358964291059513	0.484680800291426	E8
chr15:78601067	postTSS_flank	DNAJA4	7	7	7	-0.15412	0.74146	10.474	76.984	7.0771	0.016248	0.163120331444805	0.757489675503175	E8
chr15:78601067	preTSS_flank	WDR61	7	7	7	-0.37539	0.40665	10.474	76.984	7.4681	0.0042805	0.447125828000485	0.374006292466508	E8
chr15:78632783	preTSS_flank	WDR61	7	7	7	0.38139	0.39858	0.37571	0.98813	7.4681	0.0042805	0.450502475802745	0.369961583809704	E8
chr15:78632802	preTSS_flank	WDR61	7	7	7	-0.63902	0.12234	1.3857	6.7047	7.4681	0.0042805	-0.427658962911908	0.39761929747403	E8
chr15:78632810	preTSS_flank	WDR61	7	7	7	-0.62281	0.13519	1.3543	6.1095	7.4681	0.0042805	-0.427658962911908	0.39761929747403	E8
chr15:78632867	preTSS_flank	WDR61	7	7	7	-0.12191	0.79457	3.6329	30.477	7.4681	0.0042805	0.450502475802745	0.369961583809704	E8
chr15:78857928	postTSS_2k	CHRNA5	7	7	7	0.77044	0.042668	0.81	1.9656	3.5781	0.12239	0.0858242533305794	0.871579702252275	E4
chr15:78857928	postTSS_flank	PSMA4	7	7	7	0.40868	0.36266	0.81	1.9656	8.1306	0.004486	-0.210913380430344	0.688321112644051	E4
chr15:78857933	postTSS_2k	CHRNA5	7	7	7	-0.055138	0.90654	0.34857	0.85051	3.5781	0.12239	-0.209602030017209	0.690201179118043	E4
chr15:78857933	postTSS_flank	PSMA4	7	7	7	-0.40142	0.37208	0.34857	0.85051	8.1306	0.004486	0.262090856069286	0.615865438226622	E4
chr15:79123302	preTSS_flank	ADAMTS7	7	7	7	-0.55502	0.19592	9.88	61.616	0.21532	0.32453	-0.809117084860182	0.0511768985708018	E4
chr15:79123302	preTSS_flank	MORF4L1	7	7	7	0.63843	0.12279	9.88	61.616	9.6575	0.0094587	-0.317495134941386	0.53975955414422	E4
chr15:79123305	preTSS_flank	ADAMTS7	7	7	7	-0.44364	0.31872	6.8086	45.798	0.21532	0.32453	-0.456029478939376	0.363374384784457	E4
chr15:79123305	preTSS_flank	MORF4L1	7	7	7	-0.66425	0.10365	6.8086	45.798	9.6575	0.0094587	0.17836885386261	0.735284161706048	E4
chr15:79123315	preTSS_flank	ADAMTS7	7	7	7	-0.4013	0.37223	13.38	216.16	0.21532	0.32453	-0.191145655195152	0.716773429257801	E4
chr15:79123315	preTSS_flank	MORF4L1	7	7	7	-0.50946	0.24284	13.38	216.16	9.6575	0.0094587	-0.436530142808448	0.386797064710413	E4
chr15:79123330	preTSS_flank	ADAMTS7	7	7	7	-0.34977	0.44186	5.4057	46.446	0.21532	0.32453	-0.81520474804736	0.0480686148402432	E4
chr15:79123330	preTSS_flank	MORF4L1	7	7	7	0.73933	0.057565	5.4057	46.446	9.6575	0.0094587	-0.286792212461595	0.581605978512618	E4
chr15:79123335	preTSS_flank	ADAMTS7	7	7	7	-0.25073	0.5876	1.2443	4.7887	0.21532	0.32453	-0.709825181096423	0.114085571586911	E4
chr15:79123335	preTSS_flank	MORF4L1	7	7	7	0.26878	0.56001	1.2443	4.7887	9.6575	0.0094587	0.118807740826532	0.822626890981417	E4
chr15:79123353	preTSS_flank	ADAMTS7	7	7	7	-0.16667	0.72097	0.47571	1.5841	0.21532	0.32453	-0.467652551470439	0.349658724169039	E4
chr15:79123353	preTSS_flank	MORF4L1	7	7	7	0.12146	0.79532	0.47571	1.5841	9.6575	0.0094587	0.704265388079838	0.118256120132414	E4
chr15:79152378	preTSS_flank	ADAMTS7	7	7	7	-0.56708	0.1843	18.487	62.38	0.21532	0.32453	-0.65471535245956	0.158249557038871	E3
chr15:79152378	preTSS_flank	MORF4L1	7	7	7	0.48751	0.26711	18.487	62.38	9.6575	0.0094587	-0.253673249196567	0.627652077883335	E3
chr15:79152397	preTSS_flank	ADAMTS7	7	7	7	0.3593	0.42863	11.289	25.214	0.21532	0.32453	0.327201250850951	0.526713314422195	E3
chr15:79152397	preTSS_flank	MORF4L1	7	7	7	0.80914	0.027498	11.289	25.214	9.6575	0.0094587	0.334004431365955	0.517623946479097	E3
chr15:79152403	preTSS_flank	ADAMTS7	7	7	7	0.0084539	0.98565	28.336	149.34	0.21532	0.32453	0.115768852810719	0.827122512599528	E3
chr15:79152403	preTSS_flank	MORF4L1	7	7	7	0.65783	0.10825	28.336	149.34	9.6575	0.0094587	-0.590329511087264	0.217367383692345	E3
chr15:79152475	preTSS_flank	ADAMTS7	7	7	7	0.38109	0.39897	12.567	10.593	0.21532	0.32453	-0.476549765708145	0.339287500894524	E3
chr15:79152475	preTSS_flank	MORF4L1	7	7	7	-0.22889	0.62153	12.567	10.593	9.6575	0.0094587	0.567147212279987	0.240492322206208	E3
chr15:79152500	preTSS_flank	ADAMTS7	7	7	7	-0.23028	0.61934	0.91	3.0364	0.21532	0.32453	-0.467652551470439	0.349658724169039	E3
chr15:79152500	preTSS_flank	MORF4L1	7	7	7	0.2613	0.57138	0.91	3.0364	9.6575	0.0094587	-0.306836159289089	0.554189832190983	E3
chr15:79621784	gene_body	TMED3	7	7	7	-0.2204	0.63485	95.796	40.815	7.0141	0.012703	0.951622415038752	0.00345397486441268	E1
chr15:80189822	preTSS_flank	C15orf37	7	7	7	0.69371	0.083856	5.0357	35.165	5.2075	0.03538	0.258269711605645	0.621209146378384	E3
chr15:80189822	preTSS_2k	MTHFS	7	7	7	0.38169	0.39817	5.0357	35.165	3.3751	0.066585	-0.362467037809554	0.480110329532182	E3
chr15:80189822	postTSS_flank	ST20	7	7	7	-0.18786	0.68668	5.0357	35.165	5.326	0.13063	-0.196913234384041	0.708447786218032	E3
chr15:80189822	gene_body	ST20-MTHFS	7	7	7	0.23023	0.61943	5.0357	35.165	3.4772	0.036731	-0.233161633349002	0.656595389978741	E3
chr15:80190950	preTSS_flank	C15orf37	7	7	7	0.80083	0.030446	92.441	74.359	5.2075	0.03538	-0.344429158396526	0.503786326812044	E4
chr15:80190950	preTSS_2k	MTHFS	7	7	7	0.6655	0.10276	92.441	74.359	3.3751	0.066585	-0.0485246536183618	0.927270148666393	E4
chr15:80190950	postTSS_flank	ST20	7	7	7	0.2484	0.59119	92.441	74.359	5.326	0.13063	0.272874236319043	0.600847800935232	E4
chr15:80190950	gene_body	ST20-MTHFS	7	7	7	0.16369	0.72583	92.441	74.359	3.4772	0.036731	0.236254026547831	0.652212333423801	E4
chr15:80190978	preTSS_flank	C15orf37	7	7	7	0.35573	0.43357	94.791	9.7999	5.2075	0.03538	-0.173094194954331	0.742951797112567	E4
chr15:80190978	preTSS_2k	MTHFS	7	7	7	0.22752	0.62367	94.791	9.7999	3.3751	0.066585	0.486435965616689	0.327896278176725	E4
chr15:80190978	postTSS_flank	ST20	7	7	7	-0.10481	0.82304	94.791	9.7999	5.326	0.13063	0.127270956910569	0.810124325526171	E4
chr15:80190978	gene_body	ST20-MTHFS	7	7	7	-0.23961	0.60481	94.791	9.7999	3.4772	0.036731	0.190459928367318	0.717764572905977	E4
chr15:83315725	postTSS_2k	CPEB1	7	7	7	-0.018134	0.96922	43.511	524.88	3.4278	0.23149	NA	NA	E8
chr15:85113464	postTSS_2k	UBE2Q2P1	7	7	7	-0.35431	0.43554	0.52857	1.9557	5.8415	0.027472	-0.440103988005081	0.38246622324653	E3
chr15:85113464	preTSS_flank	ZSCAN2	7	7	7	-0.79609	0.032201	0.52857	1.9557	6.221	0.0065034	-0.300880477713559	0.562298497120735	E3
chr15:85113484	postTSS_2k	UBE2Q2P1	7	7	7	-0.35431	0.43554	0.47571	1.5841	5.8415	0.027472	-0.324465881542773	0.432976835696221	E3
chr15:85113484	preTSS_flank	ZSCAN2	7	7	7	-0.79609	0.032201	0.47571	1.5841	6.221	0.0065034	-0.0526078739604356	0.901542081394356	E3
chr15:85174624	postTSS_flank	NMB	7	7	7	nan	1	0	0	4.1735	0.12598	0.612887670708261	0.195778389240589	E4
chr15:85174624	postTSS_flank	WDR73	7	7	7	nan	1	0	0	7.354	0.013681	-0.0448628210133188	0.932750915567779	E4
chr15:85174624	postTSS_flank	ZSCAN2	7	7	7	nan	1	0	0	6.221	0.0065034	-0.444879085270873	0.376706028143051	E4
chr15:85197214	postTSS_flank	NMB	7	7	7	0.0037613	0.99361	0.27	0.5103	4.1735	0.12598	-0.33408242899699	0.418643938909965	E3
chr15:85197214	postTSS_2k	WDR73	7	7	7	-0.5657	0.18561	0.27	0.5103	7.354	0.013681	0.391420849513205	0.337602539908886	E3
chr15:85549225	preTSS_flank	PDE8A	7	7	7	-0.30667	0.50352	87.854	63.723	7.8429	0.017419	-0.0662183158819213	0.900817705376814	E5
chr15:85874333	preTSS_flank	AKAP13	7	7	7	-0.096741	0.83653	0.81571	4.6577	10.711	0.0073915	0.507724032298498	0.303855439580891	E3
chr15:86293107	postTSS_flank	KLHL25	7	7	7	-0.6331	0.12696	97.889	13.297	5.8466	0.02813	-0.389194226264552	0.445684702887565	E1
chr15:86383626	preTSS_flank	KLHL25	7	7	7	-0.53014	0.22095	2.37	12.427	5.8466	0.02813	0.265032296149774	0.611759770685641	E3
chr15:86383648	preTSS_flank	KLHL25	7	7	7	-0.36462	0.42131	13.46	34.997	5.8466	0.02813	-0.116408163023988	0.783698466961867	E3
chr15:86383662	preTSS_flank	KLHL25	7	7	7	-0.28423	0.53672	2.5629	10.97	5.8466	0.02813	-0.16825819563459	0.690419720366641	E3
chr15:86383694	preTSS_flank	KLHL25	7	7	7	-0.27687	0.54778	1.4357	6.2557	5.8466	0.02813	0.108002180371034	0.799065136639161	E3
chr15:89631177	preTSS_2k	ABHD2	7	7	7	0.8283	0.02134	0.73286	1.5955	8.8265	0.0069269	-0.597965105032575	0.209957221673459	E3
chr15:90771754	postTSS_flank	CIB1	7	7	7	0.62677	0.13199	92.857	149.71	8.3308	0.022166	0.431530791218165	0.392883391353209	E1
chr15:90771754	preTSS_flank	NGRN	7	7	7	0.36648	0.41876	92.857	149.71	7.9385	0.015185	NA	NA	E1
chr15:90771754	gene_body	SEMA4B	7	7	7	0.24956	0.5894	92.857	149.71	6.1222	0.0086665	0.335331657392331	0.515856087079331	E1
chr15:90771754	preTSS_flank	TTLL13	7	7	7	-0.47443	0.28208	92.857	149.71	3.6361	0.19219	0.285682416354166	0.583134281113564	E1
chr15:90776337	gene_body	CIB1	7	7	7	-0.49099	0.26319	3.43	16.403	8.3308	0.022166	0.288377642079176	0.579424519234136	E3
chr15:90776337	preTSS_flank	NGRN	7	7	7	-0.3153	0.49093	3.43	16.403	7.9385	0.015185	NA	NA	E3
chr15:90776337	postTSS_flank	SEMA4B	7	7	7	0.57447	0.17736	3.43	16.403	6.1222	0.0086665	-0.441028740088281	0.381348335015648	E3
chr15:90776337	preTSS_flank	TTLL13	7	7	7	0.41978	0.34845	3.43	16.403	3.6361	0.19219	-0.569635678276017	0.237965543854035	E3
chr15:90776629	gene_body	CIB1	7	7	7	0.053811	0.90878	0.25571	0.45773	8.3308	0.022166	0.544392850758395	0.264079829850459	E4
chr15:90776629	postTSS_flank	SEMA4B	7	7	7	0.29549	0.51998	0.25571	0.45773	6.1222	0.0086665	-0.663229830833507	0.15102396955198	E4
chr15:90776629	preTSS_flank	TTLL13	7	7	7	0.062285	0.89447	0.25571	0.45773	3.6361	0.19219	0.470193553025642	0.346685330671465	E4
chr15:90849481	postTSS_flank	NGRN	7	7	7	-0.36435	0.42168	46.284	93.542	7.9385	0.015185	NA	NA	E3
chr15:90849481	preTSS_flank	ZNF774	7	7	7	-0.25724	0.57759	46.284	93.542	2.1511	0.24306	-0.374332957077021	0.464727297651776	E3
chr15:90895570	preTSS_flank	IQGAP1	7	7	7	-0.25091	0.58732	1.4957	8.5341	10.152	0.016984	0.0715183908601729	0.892905317711531	E4
chr15:90938213	preTSS_flank	IQGAP1	7	7	7	0.23753	0.60803	67.99	301.76	10.152	0.016984	0.554255414907366	0.253750250241605	E2
chr15:90938213	postTSS_flank	ZNF774	7	7	7	0.43403	0.33057	67.99	301.76	2.1511	0.24306	NA	NA	E2
chr15:91040703	preTSS_flank	CRTC3	7	7	7	-0.25266	0.58463	90.687	58.778	8.6749	0.013658	0.474722424824069	0.341408413301284	E1
chr15:91040748	preTSS_flank	CRTC3	7	7	7	-0.41649	0.35264	95.126	28.912	8.6749	0.013658	0.871040743090075	0.0238734071016069	E1
chr15:91040825	preTSS_flank	CRTC3	7	7	7	0.089675	0.84837	32.496	142.38	8.6749	0.013658	-0.0725611530210176	0.89134929209113	E1
chr15:91054573	preTSS_flank	CRTC3	7	7	7	-0.33965	0.45606	21.484	218.89	8.6749	0.013658	-0.412436602870161	0.416423643617198	E3
chr15:91054597	preTSS_flank	CRTC3	7	7	7	-0.29742	0.51711	30.849	389.88	8.6749	0.013658	-0.578383957844247	0.229166878336872	E3
chr15:91054609	preTSS_flank	CRTC3	7	7	7	0.0026261	0.99554	49.691	305.88	8.6749	0.013658	-0.454944188750261	0.364664575014472	E3
chr15:91073116	preTSS_2k	CRTC3	7	7	7	-0.39456	0.38107	0.79429	4.4162	8.6749	0.013658	-0.166780014396958	0.752149519254129	E4
chr15:91073172	postTSS_2k	CRTC3	7	7	7	0.17553	0.70659	0.71429	3.5714	8.6749	0.013658	0.568200387596674	0.239421643593217	E4
chr15:91373455	preTSS_flank	FURIN	7	7	7	-0.70003	0.079895	17.091	150.02	7.8327	0.026682	-0.0435020745392898	0.934788050517167	E3
chr15:91373467	preTSS_flank	FURIN	7	7	7	-0.2084	0.65385	5.9529	29.17	7.8327	0.026682	-0.133826292860903	0.800458940142948	E3
chr15:92410305	gene_body	SLCO3A1	7	7	7	0.61693	0.14001	91.106	137.05	7.4411	0.0093126	-0.258439178803627	0.620971912727535	E3
chr15:92410381	gene_body	SLCO3A1	7	7	7	-0.025537	0.95666	94.83	44.706	7.4411	0.0093126	-0.0161642148905217	0.975755789372146	E3
chr15:93388189	preTSS_flank	FAM174B	7	7	7	0.034507	0.94145	49.22	201.03	4.2859	0.19971	-0.385471352296274	0.345645337184689	E3
chr15:94867690	preTSS_flank	MCTP2	7	7	7	-0.21776	0.63903	14.713	26.393	7.6657	0.066518	0.62972164644157	0.180275385755115	E3
chr15:94867710	preTSS_flank	MCTP2	7	7	7	-0.22534	0.62708	6.5586	46.394	7.6657	0.066518	0.115036353002971	0.828206629376229	E3
chr15:98442321	preTSS_flank	ARRDC4	7	7	7	-0.6225	0.13544	22.061	103.48	6.863	0.21271	-0.256203042551138	0.540226799970872	E8
[truncated: 8,275 more rows]
