# Supplementary material for: Functional variation in allelic methylomes underscores a strong genetic contribution and reveals novel epigenetic alterations in the human epigenome
Source: Genome Biol. 2017 Mar 10;18:50. doi: 10.1186/s13059-017-1173-7 (PMC5346261; doi:10.1186/s13059-017-1173-7)
Supplement: Additional file 6: — AS and NAS CpG methylation to RNA expression correlations. This mini-website describes the file format and links to individual correlation results for each cell type (.txt tab-separated text file). (ZIP 18638 kb) [file 13059_2017_1173_MOESM6_ESM.zip › Additional File 6 - ALL-PROJECT.short-stats.txt/TC.WGBS.merge.rna.cor.short-stats.txt]

meth	gene.bin	gene	n_meth	n_rna	n_compare	cor	p	meth.mean	meth.var	rna.mean	rna.var	asm_ase.cor	asm_ase.p	chromhmm
chr10:100143188	postTSS_flank	PYROXD2	18	18	18	-0.0049312	0.98451	93.483	74.101	6.3316	0.015446	0.0897804860900038	0.865691110270857	E1
chr10:100157703	postTSS_flank	HPS1	18	18	18	-0.075652	0.76544	94.511	113.43	8.2314	0.01415	0.070269900915655	0.894768640056961	E1
chr10:100157703	gene_body	PYROXD2	18	18	18	-0.034347	0.89237	94.511	113.43	6.3316	0.015446	-0.0337850883911858	0.949341649107066	E1
chr10:100157709	postTSS_flank	HPS1	18	18	18	-0.10856	0.66808	98.647	7.3447	8.2314	0.01415	-0.350668463013274	0.495557870300597	E1
chr10:100157709	gene_body	PYROXD2	18	18	18	0.055107	0.82807	98.647	7.3447	6.3316	0.015446	-0.780378742548705	0.0670536944857793	E1
chr10:100164288	postTSS_flank	HPS1	16	18	16	-0.16975	0.52967	72.273	162.55	8.2314	0.01415	0.0267042818677256	0.934344877151101	E1
chr10:100164288	gene_body	PYROXD2	16	18	16	0.022366	0.93447	72.273	162.55	6.3316	0.015446	0.168314733815488	0.601040472047343	E1
chr10:100167009	postTSS_flank	HPS1	16	18	16	-0.036062	0.89452	91.144	111.82	8.2314	0.01415	-0.105186085735709	0.842802766746408	E5
chr10:100167009	gene_body	PYROXD2	16	18	16	0.0077512	0.97727	91.144	111.82	6.3316	0.015446	0.527132954133947	0.282537562101767	E5
chr10:100168496	postTSS_flank	HPS1	17	18	17	-0.16517	0.5264	94.305	28.413	8.2314	0.01415	0.358301674622866	0.252775863443588	E5
chr10:100168496	gene_body	PYROXD2	17	18	17	-0.18665	0.47319	94.305	28.413	6.3316	0.015446	0.116711114922396	0.717934165095014	E5
chr10:100169910	postTSS_flank	HPS1	18	18	18	0.36143	0.14057	94.105	68.164	8.2314	0.01415	0.0210556153455036	0.953961255818969	E5
chr10:100169910	gene_body	PYROXD2	18	18	18	0.35153	0.15258	94.105	68.164	6.3316	0.015446	0.110532989738777	0.761141583520709	E5
chr10:100173563	postTSS_flank	HPS1	17	18	17	-0.15882	0.54264	98.028	6.5932	8.2314	0.01415	0.149833685461831	0.642085449439741	E3
chr10:100173563	postTSS_2k	PYROXD2	17	18	17	-0.33315	0.19132	98.028	6.5932	6.3316	0.015446	0.271436738182525	0.393431628236552	E3
chr10:100173598	postTSS_flank	HPS1	18	18	18	-0.60824	0.0074003	96.962	11.939	8.2314	0.01415	0.16471678355247	0.696696852525267	E3
chr10:100173598	postTSS_2k	PYROXD2	18	18	18	-0.40262	0.097614	96.962	11.939	6.3316	0.015446	0.290442274567275	0.485271629121317	E3
chr10:100193041	gene_body	HPS1	18	18	18	-0.024836	0.92207	97.262	15.91	8.2314	0.01415	0.150535646868992	0.775902172411636	E1
chr10:100193041	preTSS_flank	PYROXD2	18	18	18	-0.22937	0.35989	97.262	15.91	6.3316	0.015446	-0.0926471487046548	0.861426895073085	E1
chr10:100225504	preTSS_flank	HPS1	17	18	17	-0.4322	0.08317	84.259	120.97	8.2314	0.01415	0.273964798115884	0.511440855477099	E5
chr10:101143879	postTSS_flank	GOT1	17	18	17	0.019401	0.94108	95.817	22.279	6.2755	0.015047	0.135771702223065	0.643507210221321	E5
chr10:101143891	postTSS_flank	GOT1	17	18	17	0.10966	0.67524	94.548	26.84	6.2755	0.015047	0.0869232389574842	0.748896131253648	E5
chr10:101143917	postTSS_flank	GOT1	17	18	17	0.19415	0.45525	97.622	15.787	6.2755	0.015047	-0.0075842486949992	0.988623845083635	E5
chr10:101152702	postTSS_flank	GOT1	18	18	18	-0.12248	0.62826	54.407	374.4	6.2755	0.015047	0.116877273308966	0.82548237917047	E3
chr10:101237193	preTSS_flank	GOT1	18	18	18	-0.052463	0.83621	87.297	603.99	6.2755	0.015047	0.0767053408472384	0.885167644693349	E8
chr10:101238090	preTSS_flank	GOT1	17	18	17	-0.36943	0.14446	90.783	57.673	6.2755	0.015047	0.526083835247951	0.283674833475328	E8
chr10:1013180	preTSS_flank	GTPBP4	18	18	18	0.30562	0.21746	94.121	14.52	8.1946	0.003898	0.267684635188744	0.608063527038792	E5
chr10:1013185	preTSS_flank	GTPBP4	18	18	18	0.2622	0.29321	91.292	62.791	8.1946	0.003898	-0.483567016509637	0.331187419830814	E5
chr10:101347717	postTSS_flank	SLC25A28	18	18	18	-0.52759	0.024435	92.986	48.731	7.7771	0.011023	-0.777140833407399	0.0689650273252052	E5
chr10:101350316	postTSS_flank	SLC25A28	18	18	18	0.10642	0.67427	68.168	185.56	7.7771	0.011023	0.458173280811179	0.253579877842538	E5
chr10:1013530	preTSS_flank	GTPBP4	18	18	18	-0.067957	0.78875	58.307	405.3	8.1946	0.003898	0.00165457330111482	0.997518142313118	E3
chr10:101353295	postTSS_flank	SLC25A28	18	18	18	0.67601	0.0020716	54.337	538.03	7.7771	0.011023	-0.781870238771339	0.00754031916554859	E5
chr10:101363405	postTSS_flank	SLC25A28	18	18	18	0.36983	0.1309	94.58	78.268	7.7771	0.011023	-0.517497336072858	0.293047792959215	E5
chr10:101388217	preTSS_flank	ENTPD7	18	18	18	-0.39383	0.10587	44.916	443.02	6.4134	0.010645	-0.0250323496972279	0.96245931832126	E5
chr10:101388217	preTSS_flank	SLC25A28	18	18	18	0.49146	0.038325	44.916	443.02	7.7771	0.011023	-0.418704876184731	0.408645051602987	E5
chr10:101498380	preTSS_flank	ABCC2	18	18	18	0.37327	0.12708	76.139	247.34	6.06	0.024041	0.444028852497709	0.377729445606854	E2
chr10:101498380	preTSS_flank	COX15	18	18	18	0.23174	0.35482	76.139	247.34	7.8978	0.005686	0.698422186000907	0.122709639717191	E2
chr10:101498380	gene_body	CUTC	18	18	18	-0.14379	0.56919	76.139	247.34	7.5763	0.0054228	0.193771073853879	0.712981172667019	E2
chr10:101517858	preTSS_flank	ABCC2	18	18	18	0.22468	0.37006	93.499	134.84	6.06	0.024041	0.850324580127794	0.00746998589032066	E1
chr10:101517858	preTSS_flank	COX15	18	18	18	-0.13441	0.59492	93.499	134.84	7.8978	0.005686	0.602929305461331	0.113602647205095	E1
chr10:101538985	preTSS_flank	ABCC2	18	18	18	0.21819	0.3844	84.154	38.511	6.06	0.024041	-0.453055561867847	0.259605230731249	E5
chr10:101538985	preTSS_flank	COX15	18	18	18	0.25985	0.29772	84.154	38.511	7.8978	0.005686	-0.49556853212263	0.211732652028263	E5
chr10:101547013	gene_body	ABCC2	18	18	18	0.012058	0.96212	91.741	134.32	6.06	0.024041	-0.196730754098895	0.585924037072751	E5
chr10:101555411	gene_body	ABCC2	18	18	18	0.012088	0.96203	96.066	17.697	6.06	0.024041	0.347061450976762	0.500309885876488	E5
chr10:101555435	gene_body	ABCC2	18	18	18	0.1264	0.61724	95.671	60.098	6.06	0.024041	-0.141792121330511	0.788737183705989	E5
chr10:101557318	gene_body	ABCC2	17	18	17	0.35453	0.16263	63.311	165.11	6.06	0.024041	0.54366031541385	0.264853425667761	E1
chr10:1017332	preTSS_flank	GTPBP4	16	18	16	0.098833	0.71574	35.815	120.02	8.1946	0.003898	-0.0367847647896562	0.931090758464545	E5
chr10:101764558	gene_body	DNMBP	17	18	17	0.52386	0.0309	88.988	92.412	6.2928	0.099634	0.224063408379098	0.483876354041293	E5
chr10:101771219	preTSS_2k	DNMBP	18	18	18	-0.30027	0.22602	95.061	137.61	6.2928	0.099634	0.051528686207535	0.861125563033805	E5
chr10:101771222	preTSS_2k	DNMBP	18	18	18	-0.18711	0.4572	93.203	256.2	6.2928	0.099634	-0.0114510866996276	0.969008323967878	E5
chr10:101771229	preTSS_2k	DNMBP	18	18	18	-0.19649	0.43453	94.905	101.25	6.2928	0.099634	-0.121464576523796	0.679135155208827	E5
chr10:101771243	preTSS_2k	DNMBP	18	18	18	-0.037031	0.88402	94.847	65.579	6.2928	0.099634	0.359928512185289	0.483421337250378	E5
chr10:101776772	preTSS_flank	DNMBP	17	18	17	0.052104	0.84257	93.285	58.352	6.2928	0.099634	0.193004579885274	0.593181271115412	E5
chr10:101792462	preTSS_flank	DNMBP	18	18	18	0.11389	0.65272	66.796	230.77	6.2928	0.099634	0.617396408524099	0.102914722585821	E5
chr10:101905581	postTSS_flank	ERLIN1	18	18	18	-0.25092	0.31523	89.918	49.813	6.3154	0.015068	-0.286714030324158	0.581713608653437	E5
chr10:101916863	gene_body	ERLIN1	18	18	18	-0.43991	0.067721	91.933	280.93	6.3154	0.015068	0.253076602821567	0.281674311205185	E1
chr10:101937177	gene_body	ERLIN1	17	18	17	-0.24028	0.35292	95.684	25.489	6.3154	0.015068	0.64462888618727	0.0844196991933464	E1
chr10:1019527	preTSS_flank	GTPBP4	18	18	18	-0.078147	0.75792	85.015	223.95	8.1946	0.003898	0.698089244121985	0.054160493598479	E5
chr10:1019527	preTSS_flank	IDI2-AS1	18	18	18	0.47175	0.0481	85.015	223.95	3.1288	0.16071	-0.262624134290528	0.61512058038777	E5
chr10:1019543	preTSS_flank	GTPBP4	18	18	18	0.45424	0.058269	95.073	28.665	8.1946	0.003898	0.275323716950692	0.509262770779416	E5
chr10:1019543	preTSS_flank	IDI2-AS1	18	18	18	-0.054139	0.83105	95.073	28.665	3.1288	0.16071	-0.0486530566831327	0.927077998785235	E5
chr10:101967393	gene_body	CHUK	18	18	18	0.22751	0.36392	97.627	8.8723	7.937	0.0093862	-0.490833471028654	0.322874978922842	E1
chr10:101967393	preTSS_flank	ERLIN1	18	18	18	0.33131	0.17926	97.627	8.8723	6.3154	0.015068	0.909285939252562	0.0119703163716385	E1
chr10:102028502	postTSS_flank	BLOC1S2	18	18	18	-0.13205	0.60146	97.624	6.9107	7.6495	0.0074083	0.352784998037216	0.391362256150525	E5
chr10:102028502	preTSS_flank	CHUK	18	18	18	-0.17565	0.48569	97.624	6.9107	7.937	0.0093862	-0.123012758214719	0.771667323121048	E5
chr10:102028502	preTSS_2k	CWF19L1	18	18	18	-0.047727	0.85083	97.624	6.9107	8.434	0.0071424	0.390972781484226	0.338205205225528	E5
chr10:102032874	postTSS_flank	BLOC1S2	18	18	18	-0.31902	0.19693	83.069	288.64	7.6495	0.0074083	-0.443701170992197	0.378124130038423	E1
chr10:102032874	preTSS_flank	CHUK	18	18	18	-0.49441	0.037004	83.069	288.64	7.937	0.0093862	-0.534254125621411	0.274864213473083	E1
chr10:102032874	preTSS_flank	CWF19L1	18	18	18	0.13323	0.59818	83.069	288.64	8.434	0.0071424	0.102905342095949	0.846186845401435	E1
chr10:102097707	preTSS_flank	SCD	18	18	18	0.34888	0.15591	83.932	112.66	5.7419	0.22015	-0.058784860983479	0.890032048018944	E5
chr10:102127461	postTSS_flank	SCD	17	18	17	-0.11952	0.64775	77.805	402.15	5.7419	0.22015	0.49831070485489	0.314402594916428	E5
chr10:102233190	postTSS_flank	SEC31B	16	18	16	-0.24912	0.35216	81.767	86.289	8.332	0.030121	-0.0683015129812679	0.897707047108669	E8
chr10:102237821	postTSS_flank	SEC31B	18	18	18	-0.3003	0.22598	68.657	158.91	8.332	0.030121	0.202049341242925	0.575622881447421	E8
chr10:102252012	preTSS_flank	HIF1AN	18	18	18	0.52889	0.024023	93.921	66.634	8.7748	0.0059525	0.0529502213169967	0.920648896978957	E1
chr10:102252012	postTSS_flank	NDUFB8	18	18	18	0.26009	0.29725	93.921	66.634	8.1498	0.0087896	0.0278352928684883	0.958257844138841	E1
chr10:102252012	postTSS_flank	SEC31B	18	18	18	0.21277	0.39662	93.921	66.634	8.332	0.030121	0.2536046835142	0.627748309881037	E1
chr10:102264819	preTSS_flank	HIF1AN	18	18	18	-0.38224	0.11749	95.372	24.444	8.7748	0.0059525	-0.00920963671564019	0.986185935495299	E1
chr10:102264819	postTSS_flank	NDUFB8	18	18	18	0.05611	0.82498	95.372	24.444	8.1498	0.0087896	0.991851208550637	9.93336518348986e-05	E1
chr10:102264819	postTSS_flank	SEC31B	18	18	18	-0.091045	0.71938	95.372	24.444	8.332	0.030121	0.858714206669975	0.0285323625230183	E1
chr10:102291077	preTSS_flank	HIF1AN	18	18	18	0.68383	0.0017519	96.799	17.065	8.7748	0.0059525	-0.742002257288586	0.0912577222455414	E5
chr10:102291077	preTSS_2k	NDUFB8	18	18	18	-0.0094352	0.97036	96.799	17.065	8.1498	0.0087896	-0.451293520738275	0.369016256306227	E5
chr10:102291077	preTSS_2k	SEC31B	18	18	18	0.45548	0.057496	96.799	17.065	8.332	0.030121	0.0375158610391945	0.943752609099741	E5
chr10:102291085	preTSS_flank	HIF1AN	18	18	18	0.18235	0.46894	97.717	8.277	8.7748	0.0059525	-0.410091509023887	0.239176937951169	E5
chr10:102291085	preTSS_2k	NDUFB8	18	18	18	-0.069297	0.78468	97.717	8.277	8.1498	0.0087896	-0.326366711767032	0.357380273473149	E5
chr10:102291085	preTSS_2k	SEC31B	18	18	18	0.12733	0.61461	97.717	8.277	8.332	0.030121	0.036768600033789	0.91967733675145	E5
chr10:102295135	preTSS_2k	HIF1AN	17	18	17	0.077365	0.7679	96.541	16.313	8.7748	0.0059525	0.472376008144071	0.344138764806571	E3
chr10:102295135	preTSS_flank	NDUFB8	17	18	17	0.035287	0.89305	96.541	16.313	8.1498	0.0087896	-0.203805084167927	0.698525049944114	E3
chr10:102295135	preTSS_flank	SEC31B	17	18	17	-0.33024	0.19546	96.541	16.313	8.332	0.030121	0.0164075704465837	0.975390852857756	E3
chr10:102295142	preTSS_2k	HIF1AN	17	18	17	-0.091868	0.72583	97.311	14.425	8.7748	0.0059525	0.0277496905699411	0.958386148404859	E3
chr10:102295142	preTSS_flank	NDUFB8	17	18	17	0.0976	0.70941	97.311	14.425	8.1498	0.0087896	-0.41242641600188	0.416436324743997	E3
chr10:102295142	preTSS_flank	SEC31B	17	18	17	0.17994	0.48951	97.311	14.425	8.332	0.030121	-0.72201437465755	0.105173202155937	E3
chr10:102303050	gene_body	HIF1AN	18	18	18	0.79004	9.5897e-05	89.979	288.3	8.7748	0.0059525	-0.179512561055598	0.733623532977114	E1
chr10:102303050	preTSS_flank	NDUFB8	18	18	18	0.04499	0.8593	89.979	288.3	8.1498	0.0087896	-0.352219465058974	0.493518720745899	E1
chr10:102303050	preTSS_flank	SEC31B	18	18	18	0.42738	0.076889	89.979	288.3	8.332	0.030121	-0.629539893419578	0.180439935423948	E1
chr10:102303868	gene_body	HIF1AN	18	18	18	-0.28664	0.24883	93.826	42.99	8.7748	0.0059525	0.274067595149488	0.511275968781056	E1
chr10:102303868	preTSS_flank	NDUFB8	18	18	18	0.2997	0.22695	93.826	42.99	8.1498	0.0087896	-0.112933268565985	0.790043660468814	E1
chr10:102303868	preTSS_flank	SEC31B	18	18	18	0.013185	0.95859	93.826	42.99	8.332	0.030121	0.213963126605173	0.610895074996747	E1
chr10:102333646	postTSS_flank	HIF1AN	18	18	18	0.24216	0.33297	74.917	266.35	8.7748	0.0059525	-0.0682069887488887	0.897848172925186	E8
chr10:102333646	preTSS_flank	NDUFB8	18	18	18	-0.22681	0.36544	74.917	266.35	8.1498	0.0087896	-0.690198534958934	0.129098522102129	E8
chr10:1024201	preTSS_flank	GTPBP4	17	18	17	0.10288	0.69437	92.302	35.207	8.1946	0.003898	-0.157125779555193	0.591648012961157	E6
chr10:1024201	preTSS_flank	IDI2-AS1	17	18	17	0.52634	0.029973	92.302	35.207	3.1288	0.16071	0.119120630479727	0.68503429312958	E6
chr10:1024243	preTSS_flank	GTPBP4	17	18	17	0.26268	0.3084	96.386	6.8692	8.1946	0.003898	0.00475215906610716	0.989604886798017	E6
chr10:1024243	preTSS_flank	IDI2-AS1	17	18	17	0.067679	0.79634	96.386	6.8692	3.1288	0.16071	-0.284970857383618	0.424830504610187	E6
chr10:102742753	preTSS_flank	C10orf2	18	18	18	0.16483	0.51337	86.618	144.55	6.3984	0.021616	0.148576201743914	0.778775598870155	E1
chr10:102742753	preTSS_flank	LZTS2	18	18	18	0.15191	0.54734	86.618	144.55	6.4949	0.022078	0.411058852779447	0.418139900671807	E1
chr10:102742753	postTSS_flank	MRPL43	18	18	18	-0.14265	0.57229	86.618	144.55	7.115	0.0092923	0.540767873296468	0.267916535661366	E1
chr10:102742753	postTSS_flank	PDZD7	18	18	18	-0.12745	0.61427	86.618	144.55	3.6372	0.1466	-0.178511815319221	0.73507654756503	E1
chr10:102742753	preTSS_flank	SFXN3	18	18	18	0.1855	0.46116	86.618	144.55	7.6991	0.021613	0.377656399961979	0.460446900555578	E1
chr10:102777771	postTSS_flank	C10orf2	17	18	17	0.1281	0.62415	87.134	55.45	6.3984	0.021616	-0.190024884999689	0.652187545338267	E8
chr10:102777771	postTSS_flank	LZTS2	17	18	17	-0.22073	0.39457	87.134	55.45	6.4949	0.022078	0.0233845158844812	0.94249410623214	E8
chr10:102777771	preTSS_flank	MRPL43	17	18	17	-0.12878	0.6223	87.134	55.45	7.115	0.0092923	-0.146014124070902	0.650689008312009	E8
chr10:102777771	gene_body	PDZD7	17	18	17	-0.32217	0.20726	87.134	55.45	3.6372	0.1466	-0.301611934924073	0.397038536980149	E8
chr10:102777771	preTSS_flank	SFXN3	17	18	17	-0.45226	0.068351	87.134	55.45	7.6991	0.021613	0.361216252020752	0.305116952594716	E8
chr10:102777805	postTSS_flank	LZTS2	18	18	18	-0.46696	0.050734	60.648	255.53	6.4949	0.022078	-0.660373208977543	0.153432179197694	E8
chr10:102777805	preTSS_flank	MRPL43	18	18	18	-0.48417	0.041745	60.648	255.53	7.115	0.0092923	-0.426990904714147	0.398438396980203	E8
chr10:102777805	gene_body	PDZD7	18	18	18	-0.23523	0.34742	60.648	255.53	3.6372	0.1466	0.0267278071014277	0.959917836195444	E8
chr10:102777805	preTSS_flank	SFXN3	18	18	18	-0.30247	0.22248	60.648	255.53	7.6991	0.021613	0.132781885731095	0.801997712054195	E8
chr10:1036306	postTSS_2k	GTPBP4	18	18	18	0.15225	0.54644	88.708	180.74	8.1946	0.003898	0.787142916499938	0.0631401279378889	E3
chr10:103789659	gene_body	C10orf76	18	18	18	0.20963	0.40378	94.199	31.381	7.8429	0.0058068	-0.587342030039714	0.0167456486554868	E1
chr10:103789659	preTSS_flank	HPS6	18	18	18	0.27845	0.2632	94.199	31.381	7.2418	0.020694	-0.553352958270735	0.0970526520177135	E1
chr10:103789668	gene_body	C10orf76	18	18	18	0.088125	0.72805	95.418	39.63	7.8429	0.0058068	0.0114667853547791	0.963981381605236	E1
chr10:103789668	preTSS_flank	HPS6	18	18	18	-0.14948	0.55385	95.418	39.63	7.2418	0.020694	0.287747174886667	0.420132185169956	E1
chr10:103823131	preTSS_flank	C10orf76	18	18	18	-0.21664	0.38787	92.584	41.646	7.8429	0.0058068	0.44557807118373	0.196852339651903	E5
chr10:103977778	preTSS_flank	GBF1	18	18	18	-0.12167	0.63057	76.628	232.62	8.6879	0.0089496	-0.541772246699776	0.266851357535281	E5
chr10:103977837	preTSS_flank	GBF1	18	18	18	-0.25702	0.30321	94.657	31.201	8.6879	0.0089496	0.0574708561150655	0.892479185238292	E5
chr10:103992903	preTSS_flank	GBF1	18	18	18	-0.18814	0.45469	91.456	36.679	8.6879	0.0089496	0.0903581468625482	0.864831648529866	E8
chr10:103992949	preTSS_flank	GBF1	18	18	18	0.20734	0.40907	96.713	47.734	8.6879	0.0089496	0.058691957092388	0.856224107927531	E8
chr10:103992993	preTSS_flank	GBF1	18	18	18	0.11633	0.64574	95.171	137.82	8.6879	0.0089496	0.36786212346022	0.29563883231573	E8
chr10:104008264	gene_body	GBF1	18	18	18	0.15639	0.53546	92.507	129.59	8.6879	0.0089496	-0.344971463425087	0.328948686119213	E2
chr10:104036422	gene_body	GBF1	18	18	18	0.107	0.67259	98.762	5.7004	8.6879	0.0089496	-0.786633316720178	0.0634312167366202	E1
chr10:104192808	postTSS_flank	NFKB2	18	18	18	-0.26079	0.29592	20.948	128.24	8.108	0.051017	-0.54469252825824	0.162727563526378	E3
chr10:104192808	preTSS_flank	PSD	18	18	18	-0.20701	0.40983	20.948	128.24	5.0692	0.073274	-0.530752988810723	0.175934652942871	E3
chr10:104192808	preTSS_flank	TMEM180	18	18	18	-0.077353	0.76031	20.948	128.24	5.4434	0.071968	0.117717379878248	0.8242395575052	E3
chr10:104192828	postTSS_flank	NFKB2	18	18	18	-0.1935	0.44169	59.714	561	8.108	0.051017	-0.47622036213503	0.339669472630928	E3
chr10:104192828	preTSS_flank	PSD	18	18	18	-0.29305	0.23793	59.714	561	5.0692	0.073274	-0.570303695246633	0.237289041879839	E3
chr10:104192830	postTSS_flank	NFKB2	18	18	18	0.19552	0.43685	55.651	666.05	8.108	0.051017	-0.625699806183527	0.183931105202379	E3
chr10:104192830	preTSS_flank	PSD	18	18	18	-0.37001	0.1307	55.651	666.05	5.0692	0.073274	-0.726263351504095	0.10214184566557	E3
chr10:104192832	postTSS_flank	NFKB2	18	18	18	0.18333	0.46651	67.908	710.87	8.108	0.051017	-0.616316133871434	0.192578277895262	E3
chr10:104192832	preTSS_flank	PSD	18	18	18	-0.27919	0.26187	67.908	710.87	5.0692	0.073274	-0.682763449067663	0.134995354607349	E3
chr10:104192840	postTSS_flank	NFKB2	18	18	18	0.11385	0.65284	58.814	555.12	8.108	0.051017	-0.594498967296836	0.21330814338539	E3
chr10:104192840	preTSS_flank	PSD	18	18	18	-0.31012	0.21041	58.814	555.12	5.0692	0.073274	-0.540269234236366	0.268445970424725	E3
chr10:104266199	preTSS_flank	ACTR1A	18	18	18	-0.20697	0.40993	91.823	136.77	8.132	0.014679	-0.29732048276878	0.567160762317067	E1
chr10:104266199	preTSS_flank	SUFU	18	18	18	0.20841	0.4066	91.823	136.77	6.6976	0.019482	-0.773905945170283	0.070898985527975	E1
chr10:104266199	postTSS_flank	TMEM180	18	18	18	-0.18543	0.46134	91.823	136.77	5.4434	0.071968	-0.00351012193267794	0.994734838725012	E1
chr10:104266229	preTSS_flank	ACTR1A	18	18	18	-0.16374	0.5162	96.777	67.122	8.132	0.014679	0.168832061536639	0.68940398631417	E1
chr10:104266229	preTSS_flank	SUFU	18	18	18	0.33433	0.17509	96.777	67.122	6.6976	0.019482	-0.678112617544616	0.0645451518662822	E1
chr10:104266229	postTSS_flank	TMEM180	18	18	18	-0.23381	0.35041	96.777	67.122	5.4434	0.071968	-0.419423417958171	0.300942832510571	E1
chr10:104266246	preTSS_flank	ACTR1A	18	18	18	-0.1518	0.54763	94.439	71.735	8.132	0.014679	0.401339273728485	0.430313592495678	E1
chr10:104266246	preTSS_flank	SUFU	18	18	18	0.1093	0.66593	94.439	71.735	6.6976	0.019482	0.363629951583943	0.478595874463312	E1
chr10:104266246	postTSS_flank	TMEM180	18	18	18	-0.13019	0.60664	94.439	71.735	5.4434	0.071968	0.637656280136012	0.173152865176383	E1
chr10:104281176	preTSS_flank	ACTR1A	18	18	18	-0.071647	0.77755	95.677	136.63	8.132	0.014679	0.0268307551603179	0.949716472831153	E2
chr10:104281176	preTSS_flank	SUFU	18	18	18	0.23563	0.34657	95.677	136.63	6.6976	0.019482	0.123408418584088	0.770947813204865	E2
chr10:104284001	preTSS_flank	ACTR1A	18	18	18	-0.07099	0.77954	91.257	540.2	8.132	0.014679	0.136441502210562	0.747329493222189	E1
chr10:104284001	preTSS_flank	SUFU	18	18	18	0.32496	0.18825	91.257	540.2	6.6976	0.019482	0.550608798364141	0.157290773765141	E1
chr10:104304693	preTSS_flank	ACTR1A	18	18	18	0.17759	0.48082	97.327	6.4532	8.132	0.014679	0.331273892371574	0.521266556082052	E2
chr10:104304693	preTSS_flank	SUFU	18	18	18	0.2206	0.37904	97.327	6.4532	6.6976	0.019482	-0.700812694537345	0.120878982443344	E2
chr10:104401457	preTSS_flank	TRIM8	18	18	18	0.16263	0.51908	58.587	204.67	7.7033	0.007684	0.596527449507678	0.211344480281798	E3
chr10:104401471	preTSS_flank	TRIM8	18	18	18	-0.14932	0.55427	48.185	380.89	7.7033	0.007684	0.017544748909764	0.973685576931994	E3
chr10:104401481	preTSS_flank	TRIM8	18	18	18	-0.1581	0.53095	44.739	336.32	7.7033	0.007684	0.768231495383681	0.0743500469662672	E3
chr10:104401497	preTSS_flank	TRIM8	18	18	18	-0.019397	0.93911	50.162	434.95	7.7033	0.007684	-0.142917646550251	0.787083109060561	E3
chr10:104457410	gene_body	ARL3	18	18	18	-0.44519	0.064113	95.097	20.6	5.8302	0.037576	-0.333026156536073	0.420208267974037	E1
chr10:104457410	preTSS_flank	SFXN2	18	18	18	0.35523	0.14801	95.097	20.6	6.5305	0.025539	-0.215481750004255	0.608304168826234	E1
chr10:104459906	gene_body	ARL3	18	18	18	0.018496	0.94193	97.225	23.48	5.8302	0.037576	0.573561976913558	0.234000334641096	E1
chr10:104459906	preTSS_flank	SFXN2	18	18	18	-0.0076201	0.97606	97.225	23.48	6.5305	0.025539	-0.0934259527748963	0.860268800784912	E1
chr10:104479374	preTSS_flank	ARL3	18	18	18	-0.27503	0.26935	76.561	61.277	5.8302	0.037576	-0.0306627304232114	0.954020318961316	E2
chr10:104479374	gene_body	SFXN2	18	18	18	-0.0092593	0.97091	76.561	61.277	6.5305	0.025539	0.213579155402218	0.684502586212971	E2
chr10:104506530	preTSS_flank	ARL3	18	18	18	0.0072472	0.97723	96.665	10.083	5.8302	0.037576	0.667293344290023	0.14762630964325	E2
chr10:104506530	postTSS_flank	SFXN2	18	18	18	-0.14611	0.56291	96.665	10.083	6.5305	0.025539	0.248297034370224	0.63520838048197	E2
chr10:104509073	preTSS_flank	ARL3	18	18	18	-0.29533	0.23413	98.344	6.3668	5.8302	0.037576	0.200445735919743	0.703358199924003	E1
chr10:104509073	postTSS_flank	SFXN2	18	18	18	0.066711	0.79255	98.344	6.3668	6.5305	0.025539	-0.170131074138166	0.747265575238775	E1
chr10:104613071	preTSS_2k	C10orf32	18	18	18	-0.33197	0.17835	93.688	205.85	7.2941	0.012563	0.39542470901181	0.332239423337561	E3
chr10:104613133	preTSS_2k	C10orf32	18	18	18	-0.31025	0.21021	93.413	136.45	7.2941	0.012563	-0.00238372818480023	0.996424414495162	E3
chr10:104624438	preTSS_flank	AS3MT	17	18	17	-0.0083958	0.97449	90.126	558.68	0.6816	0.48817	0.325709199397691	0.301538649031068	E1
chr10:104624438	gene_body	C10orf32	17	18	17	-0.17761	0.49525	90.126	558.68	7.2941	0.012563	0.316234571950399	0.316631926121237	E1
chr10:104647794	gene_body	AS3MT	17	18	17	-0.12245	0.63965	90.47	63.879	0.6816	0.48817	-0.0396667042991523	0.940531150288239	E1
chr10:104647794	postTSS_flank	C10orf32	17	18	17	0.044943	0.86401	90.47	63.879	7.2941	0.012563	0.167991829722575	0.750382725536094	E1
chr10:104647794	preTSS_flank	CNNM2	17	18	17	-0.015417	0.95317	90.47	63.879	6.6629	0.0084045	0.491175195804428	0.322485968971452	E1
chr10:104684406	gene_body	CNNM2	18	18	18	-0.087679	0.72938	95.244	36.583	6.6629	0.0084045	0.764704657859414	0.0765324133846212	E2
chr10:104685474	gene_body	CNNM2	16	18	16	0.19258	0.47487	96.706	15.246	6.6629	0.0084045	0.096370473289862	0.8204210185086	E2
chr10:104959826	preTSS_flank	NT5C2	18	18	18	-0.21167	0.39912	93.114	66.424	8.4568	0.0027724	-0.313601827765843	0.449411042601209	E5
chr10:105077128	gene_body	PCGF6	18	18	18	-0.2889	0.24495	94.047	49.93	6.2969	0.025442	-0.468334010478536	0.17219812970583	E1
chr10:105259371	preTSS_flank	NEURL	18	18	18	-0.24199	0.33332	94.583	31.653	4.8546	0.16418	0.0461116459857353	0.913663143661595	E5
chr10:105275457	preTSS_flank	NEURL	18	18	18	0.17248	0.49372	51.065	430.16	4.8546	0.16418	0.663457415700923	0.150832806718189	E5
chr10:105292809	preTSS_flank	NEURL	18	18	18	-0.090474	0.72107	90.751	63.539	4.8546	0.16418	0.175029426727036	0.740136899427039	E7
chr10:105292931	preTSS_flank	NEURL	18	18	18	-0.11641	0.64551	89.812	30.421	4.8546	0.16418	-0.334417351378118	0.517073749309945	E7
chr10:105627582	preTSS_flank	SH3PXD2A	18	18	18	0.057873	0.81957	96.79	67.521	7.4967	0.059751	-0.048632979401074	0.908956842981274	E1
chr10:1056297	gene_body	GTPBP4	16	18	16	0.58621	0.017009	97.902	12.003	8.1946	0.003898	0.327535289454035	0.526265954890002	E1
chr10:1056297	postTSS_flank	IDI1	16	18	16	0.53614	0.032291	97.902	12.003	8.6189	0.018737	0.490292751479463	0.323490870230699	E1
chr10:1056297	preTSS_flank	IDI2-AS1	16	18	16	-0.23518	0.38059	97.902	12.003	3.1288	0.16071	0.360535429685672	0.482629097889008	E1
chr10:1056297	preTSS_flank	WDR37	16	18	16	-0.015576	0.95434	97.902	12.003	8.4	0.0020837	-0.318282638071645	0.538697669247159	E1
chr10:1056301	gene_body	GTPBP4	16	18	16	-0.22461	0.40298	90.249	171.91	8.1946	0.003898	0.327535289454035	0.526265954890002	E1
chr10:1056301	postTSS_flank	IDI1	16	18	16	-0.26004	0.33072	90.249	171.91	8.6189	0.018737	0.490292751479463	0.323490870230699	E1
chr10:1056301	preTSS_flank	IDI2-AS1	16	18	16	-0.50887	0.044111	90.249	171.91	3.1288	0.16071	0.360535429685672	0.482629097889008	E1
chr10:1056301	preTSS_flank	WDR37	16	18	16	0.19927	0.45937	90.249	171.91	8.4	0.0020837	-0.318282638071645	0.538697669247159	E1
chr10:105634861	preTSS_flank	SH3PXD2A	18	18	18	0.049467	0.84545	90.713	89.941	7.4967	0.059751	0.0449739616402857	0.93258454099381	E1
chr10:105634903	preTSS_flank	SH3PXD2A	18	18	18	0.10521	0.6778	92.246	150.29	7.4967	0.059751	-0.186297846449317	0.658689657764288	E1
chr10:105642800	gene_body	OBFC1	17	18	17	-0.10158	0.69806	98.155	13.429	8.3591	0.0067359	-0.296288761924544	0.476115196623179	E1
chr10:105642800	preTSS_flank	SH3PXD2A	17	18	17	-0.37011	0.14366	98.155	13.429	7.4967	0.059751	0.0140256730895757	0.973705311657851	E1
chr10:105643319	gene_body	OBFC1	17	18	17	0.23872	0.35614	85.414	55.944	8.3591	0.0067359	0.306083968003303	0.460930347413464	E1
chr10:105643319	preTSS_flank	SH3PXD2A	17	18	17	0.48016	0.051091	85.414	55.944	7.4967	0.059751	0.0647014546773554	0.879022920136447	E1
chr10:105643330	gene_body	OBFC1	17	18	17	0.29021	0.25849	92.427	82.159	8.3591	0.0067359	0.060810466006302	0.867467922215164	E1
chr10:105643330	preTSS_flank	SH3PXD2A	17	18	17	-0.13189	0.61385	92.427	82.159	7.4967	0.059751	-0.213274482638838	0.554110134438434	E1
chr10:105643339	gene_body	OBFC1	18	18	18	-0.31856	0.19761	90.452	571.69	8.3591	0.0067359	0.223357941481174	0.535058962129574	E1
chr10:105643339	preTSS_flank	SH3PXD2A	18	18	18	0.013152	0.95869	90.452	571.69	7.4967	0.059751	-0.245785274974821	0.493664339210699	E1
chr10:105661322	gene_body	OBFC1	17	18	17	-0.095212	0.71623	54.964	260.96	8.3591	0.0067359	-0.160273091677169	0.761648867113809	E2
chr10:105661322	preTSS_flank	SH3PXD2A	17	18	17	0.23731	0.35908	54.964	260.96	7.4967	0.059751	0.2271134765163	0.665187102107984	E2
chr10:105661327	gene_body	OBFC1	17	18	17	0.04868	0.85281	48.139	126.68	8.3591	0.0067359	-0.266166573033421	0.610178378585393	E2
chr10:105661327	preTSS_flank	SH3PXD2A	17	18	17	0.25352	0.32618	48.139	126.68	7.4967	0.059751	0.386106763131479	0.449619950822351	E2
chr10:105667507	gene_body	OBFC1	17	18	17	-0.48157	0.050314	93.388	146.18	8.3591	0.0067359	0.281939587048644	0.498709418101648	E2
chr10:105671238	gene_body	OBFC1	18	18	18	-0.49554	0.036512	16.272	153.65	8.3591	0.0067359	-0.807395958541781	0.0520720249109564	E3
chr10:105683488	preTSS_flank	OBFC1	18	18	18	-0.17976	0.47537	89.543	157.25	8.3591	0.0067359	0.555693354247179	0.0953524322546155	E5
chr10:105683488	preTSS_flank	SLK	18	18	18	-0.54676	0.018872	89.543	157.25	9.2961	0.009129	-0.529178838077278	0.11574541567996	E5
chr10:105724809	preTSS_flank	OBFC1	17	18	17	0.25192	0.32934	97.709	10.464	8.3591	0.0067359	0.247028668610221	0.555319375321756	E5
chr10:105724809	preTSS_flank	SLK	17	18	17	0.054496	0.83544	97.709	10.464	9.2961	0.009129	-0.279852896432794	0.502028898215973	E5
chr10:105724887	preTSS_flank	OBFC1	17	18	17	-0.15184	0.56073	97.775	8.1796	8.3591	0.0067359	0.312128509007815	0.451659175775585	E5
chr10:105724887	preTSS_flank	SLK	17	18	17	0.18417	0.47919	97.775	8.1796	9.2961	0.009129	-0.271647187713765	0.515163626769582	E5
chr10:105741907	gene_body	SLK	16	18	16	-0.0009028	0.99735	94.262	8.4253	9.2961	0.009129	0.135833563324305	0.797502771043145	E2
chr10:105757386	gene_body	SLK	16	18	16	-0.15512	0.56622	96.688	18.356	9.2961	0.009129	-0.170085586964009	0.638515667314995	E1
chr10:105854366	preTSS_flank	SFR1	18	18	18	0.29888	0.22829	76.608	218.86	6.3762	0.034014	-0.413447904340074	0.415165364210927	E5
chr10:105884450	gene_body	SFR1	16	18	16	0.11124	0.68171	97.11	25.266	6.3762	0.034014	-0.429207050030305	0.288609559130508	E1
chr10:105895934	postTSS_flank	SFR1	18	18	18	-0.27107	0.27659	95.658	19.857	6.3762	0.034014	-0.420803924980327	0.406051238505176	E8
chr10:105909353	postTSS_flank	SFR1	17	18	17	-0.24304	0.34725	95.831	16.441	6.3762	0.034014	-0.370012362136167	0.292606318524993	E8
chr10:105911081	postTSS_flank	SFR1	17	18	17	-0.21947	0.39735	80.321	163.75	6.3762	0.034014	-0.775710027242269	0.0698174230453756	E7
chr10:105920241	postTSS_flank	SFR1	17	18	17	-0.031839	0.90345	89.839	153.07	6.3762	0.034014	0.0647997570532385	0.87884014549162	E5
chr10:105989530	preTSS_flank	GSTO2	18	18	18	0.14723	0.55989	97.634	25.281	4.1863	0.099023	0.385907121400208	0.449874793084211	E8
chr10:106368524	preTSS_flank	SORCS3	16	18	16	-0.045919	0.8659	76.507	183.03	6.0048	0.24089	0.711980179888364	0.11248672305699	E6
chr10:106382760	preTSS_flank	SORCS3	18	18	18	0.22991	0.35873	24.493	73.623	6.0048	0.24089	0.151684260745758	0.774218593335641	E8
chr10:106384626	preTSS_flank	SORCS3	18	18	18	-0.28796	0.24655	61.517	673.44	6.0048	0.24089	-0.0374842018313167	0.929782928508854	E8
chr10:106385261	preTSS_flank	SORCS3	17	18	17	0.082558	0.75276	69.432	162.72	6.0048	0.24089	-0.371442602025928	0.290598490502766	E8
chr10:1078811	postTSS_flank	GTPBP4	18	18	18	0.16095	0.52346	96.531	15.688	8.1946	0.003898	-0.416682555251341	0.411149286414511	E5
chr10:1078811	postTSS_flank	IDI1	18	18	18	-0.056155	0.82485	96.531	15.688	8.6189	0.018737	0.586759974767195	0.220867032188095	E5
chr10:1078811	gene_body	IDI2-AS1	18	18	18	0.0042691	0.98659	96.531	15.688	3.1288	0.16071	0.659805838831628	0.153912414163057	E5
chr10:1078811	preTSS_flank	WDR37	18	18	18	0.099566	0.69426	96.531	15.688	8.4	0.0020837	0.15547423832981	0.768667722712138	E5
chr10:11032574	preTSS_flank	CELF2	17	18	17	-0.068726	0.79325	95.474	39.955	10.239	0.020264	-0.326817884467825	0.299799293958001	E8
chr10:11064831	preTSS_flank	CELF2	17	18	17	0.25649	0.32035	62.585	277.7	10.239	0.020264	0.180304118930902	0.732474626769601	E8
chr10:11074598	preTSS_flank	CELF2	17	18	17	0.13691	0.60029	88.978	119.92	10.239	0.020264	-0.511231208196263	0.19536364726976	E5
chr10:11076021	preTSS_flank	CELF2	18	18	18	0.175	0.48733	95.444	20.458	10.239	0.020264	-0.00600257189309068	0.988745448044887	E5
chr10:11086058	preTSS_flank	CELF2	18	18	18	-0.15988	0.52626	80.418	140.84	10.239	0.020264	-0.276152173580264	0.50793664286714	E8
chr10:11086073	preTSS_flank	CELF2	18	18	18	-0.34661	0.1588	88.848	54.183	10.239	0.020264	-0.0524963605847721	0.84689331340842	E8
chr10:11094151	preTSS_flank	CELF2	18	18	18	0.11426	0.65168	87.281	148.21	10.239	0.020264	0.459310074090896	0.359484234654359	E5
chr10:111700920	preTSS_flank	XPNPEP1	17	18	17	0.1789	0.49208	96.439	11.997	7.9685	0.015785	-0.665824513108073	0.148850651704289	E5
chr10:111709887	preTSS_flank	XPNPEP1	16	18	16	-0.39579	0.12915	93.415	33.48	7.9685	0.015785	-0.227596699382251	0.664499734751629	E5
chr10:111711830	preTSS_flank	XPNPEP1	17	18	17	0.10084	0.70017	93.735	139.03	7.9685	0.015785	0.338117549231647	0.512151063100608	E5
chr10:111729204	preTSS_flank	ADD3	18	18	18	0.010966	0.96555	72.31	323.39	10.75	0.0076101	-0.362253393773266	0.377857564092682	E5
chr10:111729204	preTSS_flank	XPNPEP1	18	18	18	0.21177	0.3989	72.31	323.39	7.9685	0.015785	0.039057587835173	0.926841466426309	E5
chr10:111729227	preTSS_flank	ADD3	18	18	18	-0.13022	0.60653	80.234	147.59	10.75	0.0076101	-0.283831040507467	0.495707840337211	E5
chr10:111729227	preTSS_flank	XPNPEP1	18	18	18	-0.12066	0.63342	80.234	147.59	7.9685	0.015785	0.323455580980407	0.434494395652803	E5
chr10:111732019	preTSS_flank	ADD3	18	18	18	-0.16221	0.52018	90.137	522.3	10.75	0.0076101	0.260534563818156	0.61804047056611	E5
chr10:111732019	preTSS_flank	XPNPEP1	18	18	18	-0.056074	0.8251	90.137	522.3	7.9685	0.015785	0.473909765292816	0.342353159489978	E5
chr10:112016916	gene_body	MXI1	18	18	18	-0.21431	0.39313	96.224	31.277	8.4903	0.0099928	0.230364054770902	0.58310520192084	E1
chr10:112016916	postTSS_flank	SMNDC1	18	18	18	0.073013	0.77341	96.224	31.277	7.5933	0.017341	-0.147080375993077	0.728175654487413	E1
chr10:112043169	postTSS_flank	SMNDC1	18	18	18	-0.43241	0.073108	94.894	79.033	7.5933	0.017341	-0.494871052888122	0.318289727613426	E1
chr10:112054867	gene_body	SMNDC1	16	18	16	0.11235	0.6787	97.262	11.138	7.5933	0.017341	0.382100057486652	0.275871146227689	E1
chr10:112062380	gene_body	SMNDC1	17	18	17	-0.48287	0.049608	90.824	561.21	7.5933	0.017341	-0.822811433872766	0.0443121946232526	E2
chr10:112065426	preTSS_2k	SMNDC1	18	18	18	-0.11677	0.6445	31.151	433.94	7.5933	0.017341	0.861288416538085	0.0275268869917773	E3
chr10:112065437	preTSS_2k	SMNDC1	18	18	18	-0.0023028	0.99276	25.42	525.49	7.5933	0.017341	0.829014671811359	0.0413545116561067	E3
chr10:112067782	preTSS_flank	SMNDC1	18	18	18	-0.43712	0.069691	78.256	547.13	7.5933	0.017341	-0.208773286616469	0.562698762767534	E5
chr10:112067784	preTSS_flank	SMNDC1	18	18	18	-0.34649	0.15895	67.552	486.27	7.5933	0.017341	-0.242679520470573	0.499313496715477	E5
chr10:112107368	preTSS_flank	SMNDC1	17	18	17	-0.23411	0.36578	94.662	32.031	7.5933	0.017341	-0.063240459198005	0.905265771747829	E5
chr10:112107378	preTSS_flank	SMNDC1	17	18	17	0.26034	0.31288	91.937	58.079	7.5933	0.017341	-0.183324217382664	0.663890841736984	E5
chr10:112264974	gene_body	DUSP5	18	18	18	0.22612	0.36693	92.42	547.24	8.3196	0.064456	0.315803045097054	0.54204319804446	E2
chr10:112330635	gene_body	SMC3	17	18	17	-0.23669	0.36037	75.069	152.11	9.2703	0.007034	-0.207539046686924	0.621893920254739	E2
chr10:112379033	preTSS_flank	RBM20	18	18	18	0.15344	0.54327	91.438	546.69	4.0656	0.24454	0.192405462597241	0.648044404999641	E5
chr10:112394080	preTSS_flank	RBM20	18	18	18	0.4382	0.068922	91.384	36.069	4.0656	0.24454	0.657828446233442	0.155591100787932	E5
chr10:112401598	preTSS_flank	RBM20	16	18	16	0.064878	0.81133	59.064	97.104	4.0656	0.24454	0.147049024225709	0.648353976448975	E8
chr10:112406729	gene_body	RBM20	16	18	16	0.30699	0.24746	55.767	227.14	4.0656	0.24454	0.874583133796322	0.0226077200713886	E8
chr10:112406779	gene_body	RBM20	17	18	17	-0.038149	0.88442	92.166	49.518	4.0656	0.24454	-0.0114065624935923	0.978614550382176	E8
chr10:112410314	gene_body	RBM20	16	18	16	-0.085769	0.75213	39.693	159.17	4.0656	0.24454	0.30200750930037	0.560761567392336	E8
chr10:112429057	gene_body	RBM20	18	18	18	0.23778	0.34205	92.395	102.12	4.0656	0.24454	-0.0648068023343762	0.902925888243845	E5
chr10:112430541	gene_body	RBM20	17	18	17	0.12976	0.61964	93.429	44.686	4.0656	0.24454	0.256446030563698	0.474483700866966	E5
chr10:112432869	gene_body	RBM20	18	18	18	0.084382	0.73921	96.302	15.318	4.0656	0.24454	-0.16182785636462	0.759377210045092	E3
chr10:112436150	gene_body	RBM20	16	18	16	0.072933	0.78837	92.852	25.246	4.0656	0.24454	0.474183677452561	0.342034621684551	E5
chr10:112436255	gene_body	RBM20	18	18	18	0.046755	0.85384	96.114	14.43	4.0656	0.24454	0.250507223016433	0.632099314176584	E5
chr10:1125767	preTSS_flank	IDI1	18	18	18	0.29825	0.22931	93.398	27.933	8.6189	0.018737	-0.297258577262775	0.56724541366425	E1
chr10:1125767	gene_body	WDR37	18	18	18	-0.30141	0.22419	93.398	27.933	8.4	0.0020837	0.259370511890955	0.61966855648415	E1
chr10:1137233	preTSS_flank	IDI1	18	18	18	0.61568	0.0065249	98.283	11.293	8.6189	0.018737	-0.480198346608697	0.335067057004613	E1
chr10:1137233	gene_body	WDR37	18	18	18	-0.39547	0.10429	98.283	11.293	8.4	0.0020837	-0.247152561447742	0.636819739385597	E1
chr10:1137277	preTSS_flank	IDI1	18	18	18	-0.021524	0.93244	97.574	10.701	8.6189	0.018737	-0.593300785951857	0.121049650628975	E1
chr10:1137277	gene_body	WDR37	18	18	18	-0.078722	0.75619	97.574	10.701	8.4	0.0020837	0.298697519426055	0.401841288694805	E1
chr10:113928873	gene_body	GPAM	17	18	17	-0.034195	0.89634	96.736	17.867	7.0396	0.015098	0.0906821020921242	0.830900885320927	E1
chr10:113944947	preTSS_2k	GPAM	17	18	17	-0.28125	0.27415	64.016	233.92	7.0396	0.015098	0.549353613335623	0.258864126610538	E3
chr10:1141047	preTSS_flank	IDI1	18	18	18	-0.13245	0.60033	95.044	13.471	8.6189	0.018737	-0.36169391233569	0.304430435238398	E1
chr10:1141047	gene_body	WDR37	18	18	18	0.44264	0.065843	95.044	13.471	8.4	0.0020837	-0.446192838682007	0.145958877664474	E1
chr10:1141143	preTSS_flank	IDI1	18	18	18	0.10176	0.68785	96.131	10.327	8.6189	0.018737	-0.00571619153289152	0.984526933535756	E1
chr10:1141143	gene_body	WDR37	18	18	18	0.0264	0.91718	96.131	10.327	8.4	0.0020837	-0.0149321871308668	0.956229132747745	E1
chr10:1141176	preTSS_flank	IDI1	18	18	18	0.35677	0.14614	95.244	13.238	8.6189	0.018737	0.418378735083084	0.302274482441298	E1
chr10:1141176	gene_body	WDR37	18	18	18	0.36324	0.13844	95.244	13.238	8.4	0.0020837	-0.429160348282079	0.215847131278485	E1
chr10:114121737	preTSS_flank	ACSL5	18	18	18	0.4561	0.057117	85.746	100.96	8.5674	0.013877	0.834355264375246	0.0388847727534167	E5
chr10:114122785	preTSS_flank	ACSL5	18	18	18	-0.17528	0.48664	96.397	28.429	8.5674	0.013877	-0.279000648432931	0.592357922562781	E5
chr10:114122810	preTSS_flank	ACSL5	18	18	18	-0.35169	0.15238	94.134	33.349	8.5674	0.013877	0.00435651076085453	0.990470313577695	E5
chr10:114155787	preTSS_flank	ACSL5	18	18	18	-0.39322	0.10646	80.378	110.15	8.5674	0.013877	-0.826173772755761	0.0426972077540935	E1
chr10:114156707	preTSS_flank	ACSL5	17	18	17	0.37541	0.13757	97.519	12.26	8.5674	0.013877	0.294771521565186	0.570649103242133	E1
chr10:114156707	postTSS_flank	ZDHHC6	17	18	17	-0.35351	0.16394	97.519	12.26	8.4418	0.0052831	-0.329755527106723	0.523295304270156	E1
chr10:114159816	preTSS_flank	ACSL5	17	18	17	0.083374	0.75039	94.923	24.788	8.5674	0.013877	-0.384698519435316	0.346696499773584	E1
chr10:114159816	preTSS_flank	VTI1A	17	18	17	0.26531	0.30339	94.923	24.788	8.225	0.0044345	0.357916194267131	0.384017644827581	E1
chr10:114159816	postTSS_flank	ZDHHC6	17	18	17	-0.25113	0.33092	94.923	24.788	8.4418	0.0052831	-0.303742384638263	0.464542381940962	E1
chr10:114197950	preTSS_flank	VTI1A	18	18	18	-0.08379	0.74098	94.507	22.043	8.225	0.0044345	0.44554452012723	0.268576329055782	E1
chr10:114197950	gene_body	ZDHHC6	18	18	18	0.03575	0.888	94.507	22.043	8.4418	0.0052831	-0.0757051693750326	0.858594233610398	E1
chr10:114197993	preTSS_flank	VTI1A	17	18	17	-0.030757	0.90671	97.905	10.118	8.225	0.0044345	0.112222642021784	0.728412309379902	E1
chr10:114197993	gene_body	ZDHHC6	17	18	17	-0.44861	0.07089	97.905	10.118	8.4418	0.0052831	-0.195896380198493	0.541741880749412	E1
chr10:114198001	preTSS_flank	VTI1A	17	18	17	-0.021205	0.93562	96.972	15.099	8.225	0.0044345	0.557616662765025	0.150981177657438	E1
chr10:114198001	gene_body	ZDHHC6	17	18	17	0.26469	0.30456	96.972	15.099	8.4418	0.0052831	-0.596758052265493	0.118344953867486	E1
chr10:114206149	preTSS_2k	VTI1A	18	18	18	0.35482	0.14851	0.44	1.6578	8.225	0.0044345	-0.26074246006293	0.617749810546934	E3
chr10:114206149	postTSS_2k	ZDHHC6	18	18	18	0.046722	0.85394	0.44	1.6578	8.4418	0.0052831	-0.287760019946893	0.580274073593526	E3
chr10:114208298	postTSS_2k	VTI1A	18	18	18	0.1769	0.48254	93.358	141.72	8.225	0.0044345	0.560644213253393	0.247145066776985	E3
chr10:114209697	gene_body	VTI1A	18	18	18	0.25703	0.30319	95.244	46.486	8.225	0.0044345	-0.0807220235790384	0.879179958804169	E2
chr10:114209697	preTSS_flank	ZDHHC6	18	18	18	-0.014887	0.95325	95.244	46.486	8.4418	0.0052831	0.526931214779999	0.282756117594467	E2
chr10:114213353	gene_body	VTI1A	18	18	18	0.16104	0.52322	95.214	131.83	8.225	0.0044345	-0.1150839505769	0.721727658439076	E5
chr10:114213353	preTSS_flank	ZDHHC6	18	18	18	-0.14835	0.55689	95.214	131.83	8.4418	0.0052831	-0.0632985508780088	0.862087878441583	E5
chr10:114217477	gene_body	VTI1A	18	18	18	-0.036288	0.88633	95.463	21.227	8.225	0.0044345	-0.253822379556766	0.381225780614806	E4
chr10:114217477	preTSS_flank	ZDHHC6	18	18	18	0.18444	0.46377	95.463	21.227	8.4418	0.0052831	0.235268815025454	0.461674959195379	E4
chr10:1145282	gene_body	WDR37	18	18	18	0.048198	0.84937	91.39	50.77	8.4	0.0020837	-0.34082430007603	0.278312406090396	E1
chr10:1145288	gene_body	WDR37	18	18	18	-0.065804	0.79531	91.128	69.82	8.4	0.0020837	-0.300874541617956	0.341964408749386	E1
chr10:114691371	preTSS_flank	TCF7L2	18	18	18	0.10125	0.68934	91.898	126.87	5.1746	0.073469	-0.165715396366401	0.694925278019277	E8
chr10:115441685	preTSS_flank	CASP7	18	18	18	-0.34918	0.15553	32.78	346.71	7.1792	0.034219	-0.124661694312847	0.81397611343134	E3
chr10:115579077	preTSS_flank	NHLRC2	17	18	17	0.10835	0.67891	96.639	25.731	7.5384	0.021249	-0.0487820891528923	0.92688490944973	E5
chr10:115609917	gene_body	DCLRE1A	17	18	17	0.14489	0.57902	91.232	33.021	6.4053	0.066558	0.136014146385479	0.797236900939926	E2
chr10:115609917	preTSS_flank	NHLRC2	17	18	17	-0.13644	0.60157	91.232	33.021	7.5384	0.021249	0.404556177284026	0.426271719163269	E2
chr10:115609928	gene_body	DCLRE1A	17	18	17	0.15016	0.56512	85.484	56.999	6.4053	0.066558	0.0456738674574939	0.931536838990733	E2
chr10:115609928	preTSS_flank	NHLRC2	17	18	17	0.12275	0.63881	85.484	56.999	7.5384	0.021249	0.697631520997864	0.123317769970837	E2
chr10:115628254	preTSS_flank	DCLRE1A	16	18	16	-0.062346	0.81858	97.839	9.845	6.4053	0.066558	-0.611865200766245	0.196736947163921	E1
chr10:115628254	preTSS_flank	NHLRC2	16	18	16	-0.05592	0.83703	97.839	9.845	7.5384	0.021249	0.275551522054207	0.597133843258431	E1
chr10:115664146	gene_body	NHLRC2	18	18	18	0.40508	0.095391	96.836	8.1496	7.5384	0.021249	0.411119147046902	0.418064743339803	E1
chr10:115664205	gene_body	NHLRC2	18	18	18	0.070734	0.78032	94.363	133.16	7.5384	0.021249	0.379277516878977	0.45836353217862	E1
chr10:115888947	postTSS_flank	C10orf118	18	18	18	-0.18224	0.4692	95.397	15.997	8.8788	0.010861	0.528375768173694	0.281192572829554	E1
chr10:115894924	postTSS_flank	C10orf118	17	18	17	-0.079844	0.76066	91.378	564.28	8.8788	0.010861	0.35331243407082	0.259920660638107	E1
chr10:115910911	postTSS_flank	C10orf118	16	18	16	0.039275	0.88517	95.528	16.223	8.8788	0.010861	0.517592431608032	0.188913568785044	E1
chr10:115965471	preTSS_flank	C10orf118	18	18	18	-0.10194	0.68732	87.724	169.41	8.8788	0.010861	-0.727672482464204	0.101145200841959	E8
chr10:11626584	gene_body	USP6NL	18	18	18	-0.095562	0.70603	89.939	192.72	6.8193	0.088342	0.96164353108804	0.00217861268378483	E5
chr10:11628870	gene_body	USP6NL	18	18	18	-0.27001	0.27854	81.358	904.26	6.8193	0.088342	0.23736952178076	0.571367578574497	E3
chr10:11635033	gene_body	USP6NL	17	18	17	0.06358	0.80845	66.954	295.04	6.8193	0.088342	0.862592029689783	0.0270242289277065	E1
chr10:116407965	gene_body	ABLIM1	17	18	17	0.5885	0.012951	90.544	36.675	10.405	0.016358	-0.108887371282769	0.797444212154645	E5
chr10:11644084	gene_body	USP6NL	18	18	18	0.083849	0.74081	84.522	263.32	6.8193	0.088342	0.226159556819744	0.666544485688993	E5
chr10:116449307	gene_body	ABLIM1	18	18	18	-0.051576	0.83894	96.428	39.804	10.405	0.016358	-0.459510223196916	0.181527272117723	E5
chr10:116449310	gene_body	ABLIM1	18	18	18	-0.18682	0.45792	94.392	39.704	10.405	0.016358	-0.470975107534729	0.169462515380048	E5
chr10:116449318	gene_body	ABLIM1	18	18	18	0.22631	0.36651	95.579	32.044	10.405	0.016358	-0.560423692167213	0.091974206488197	E5
chr10:116449371	gene_body	ABLIM1	18	18	18	-0.017516	0.945	92.714	34.127	10.405	0.016358	-0.049643828754209	0.907070642637156	E5
chr10:116450723	gene_body	ABLIM1	18	18	18	0.17184	0.49537	98.147	7.7145	10.405	0.016358	0.228978490493272	0.662535066948946	E5
chr10:116486071	gene_body	ABLIM1	18	18	18	0.1187	0.63899	75.016	170.98	10.405	0.016358	-0.230174897192614	0.583423257436085	E5
chr10:116486113	gene_body	ABLIM1	18	18	18	0.44029	0.067457	82.428	165.62	10.405	0.016358	-0.364181805408065	0.477877714671978	E5
chr10:11651525	gene_body	USP6NL	17	18	17	0.23317	0.36778	93.781	25.961	6.8193	0.088342	0.425631158270388	0.293088359729548	E3
chr10:116556694	preTSS_flank	FAM160B1	18	18	18	-0.055034	0.82829	92.246	40.496	8.6837	0.0079913	0.668777011971717	0.0697725712322517	E5
chr10:11661191	preTSS_flank	USP6NL	18	18	18	-0.26574	0.28651	90.589	531.79	6.8193	0.088342	-0.492143968235523	0.215403543287278	E5
chr10:116613301	gene_body	FAM160B1	17	18	17	-0.076871	0.76934	96.744	6.2987	8.6837	0.0079913	-0.073437039242792	0.890042464065599	E1
chr10:116615073	gene_body	FAM160B1	17	18	17	-0.15788	0.54505	91.035	37.945	8.6837	0.0079913	0.474948645733899	0.341145590568698	E1
chr10:116621149	gene_body	FAM160B1	17	18	17	-0.35883	0.15724	92.368	73.164	8.6837	0.0079913	-0.0522435890712172	0.921705913025853	E1
chr10:116623043	gene_body	FAM160B1	16	18	16	0.055867	0.83718	94.496	24.297	8.6837	0.0079913	-0.287600293810016	0.58049383442621	E1
chr10:116649708	preTSS_flank	TRUB1	18	18	18	-0.053693	0.83242	92.798	39.415	7.344	0.021386	0.0746279545426974	0.837657501200067	E5
chr10:116681509	preTSS_flank	TRUB1	17	18	17	-0.034728	0.89473	82.274	525.07	7.344	0.021386	0.270998903454845	0.448841267285762	E8
chr10:11669684	preTSS_flank	USP6NL	18	18	18	-0.095938	0.70492	92.687	94.344	6.8193	0.088342	0.925286290396491	0.00816467647028252	E5
chr10:116698967	postTSS_2k	TRUB1	17	18	17	0.67644	0.0028671	88.772	52.574	7.344	0.021386	0.49255322348745	0.320919007958378	E3
chr10:116701567	gene_body	TRUB1	18	18	18	0.26335	0.29103	95.789	22.713	7.344	0.021386	0.23668520265903	0.651601734947204	E2
chr10:11671230	preTSS_flank	USP6NL	18	18	18	-0.091478	0.7181	93.258	235.38	6.8193	0.088342	0.162032713695721	0.579972231058407	E5
chr10:11671234	preTSS_flank	USP6NL	18	18	18	0.016661	0.94768	91.752	232.05	6.8193	0.088342	-0.0804121916630769	0.767202084441773	E5
chr10:116713103	gene_body	TRUB1	18	18	18	-0.36398	0.13758	81.739	461.46	7.344	0.021386	0.412726710496707	0.416062556937494	E1
chr10:116718430	gene_body	TRUB1	17	18	17	0.10268	0.69495	98.165	7.9226	7.344	0.021386	0.498882788130942	0.142146606275138	E1
chr10:116718498	gene_body	TRUB1	18	18	18	-0.28209	0.25675	96.801	8.8955	7.344	0.021386	0.428162975937911	0.289913796831117	E1
chr10:116728091	gene_body	TRUB1	18	18	18	-0.32764	0.18443	91.987	89.25	7.344	0.021386	0.239999275818065	0.452448718175623	E1
chr10:116728109	gene_body	TRUB1	18	18	18	0.23268	0.35281	96.537	9.2035	7.344	0.021386	-0.165914674317023	0.646888566971888	E1
chr10:11680675	preTSS_flank	USP6NL	17	18	17	0.5245	0.030659	94.828	25.392	6.8193	0.088342	0.229479061032807	0.661823665498263	E5
chr10:116848458	preTSS_flank	ATRNL1	17	18	17	0.040386	0.87769	85.251	101.29	0.9732	0.81843	0.657463656767903	0.0388326356257671	E8
chr10:11703128	preTSS_flank	USP6NL	18	18	18	-0.096935	0.70199	61.05	132.02	6.8193	0.088342	-0.213032343370695	0.68528548485778	E5
chr10:11746504	preTSS_flank	ECHDC3	18	18	18	0.35683	0.14606	94.527	42.447	3.6477	0.50789	-0.272831129181983	0.60090764774268	E5
chr10:11782845	preTSS_2k	ECHDC3	17	18	17	0.15568	0.55074	90.613	83.178	3.6477	0.50789	0.477967148314116	0.337645695175722	E8
chr10:11818379	postTSS_flank	ECHDC3	18	18	18	0.64492	0.0038547	93.052	52.182	3.6477	0.50789	0.546463352861114	0.16108970116658	E5
chr10:118498895	gene_body	HSPA12A	18	18	18	-0.32814	0.18372	67.385	203.89	0.35248	0.54813	-0.328932850343808	0.524395468690462	E8
chr10:118846305	gene_body	KIAA1598	18	18	18	0.22344	0.37279	86.712	504.15	5.552	0.18983	-0.260266417399139	0.618415416316529	E8
chr10:1188576	preTSS_flank	LINC00200	18	18	18	-0.051825	0.83818	72.01	253.45	1.9142	1.7025	0.299514809959029	0.471092339407833	E5
chr10:118916191	preTSS_flank	KIAA1598	17	18	17	-0.34357	0.17694	87.479	92.992	5.552	0.18983	-0.057954711685309	0.891577989549599	E8
chr10:118916236	preTSS_flank	KIAA1598	18	18	18	-0.43295	0.072705	86.15	538.44	5.552	0.18983	-0.0507954815558552	0.863084529386458	E8
chr10:119019462	gene_body	SLC18A2	17	18	17	-0.28193	0.27294	78.69	259.93	4.707	0.28622	-0.548912155153716	0.259326633337031	E8
chr10:119032930	gene_body	SLC18A2	16	18	16	-0.22422	0.40382	95.679	24.535	4.707	0.28622	0.336063083987796	0.514882586918975	E5
chr10:119096864	gene_body	PDZD8	17	18	17	-0.32368	0.20503	96.009	21.327	8.0484	0.041584	0.106893916944672	0.840269826071249	E1
chr10:119098132	gene_body	PDZD8	18	18	18	0.094635	0.70876	95.949	14.379	8.0484	0.041584	-0.655196955332375	0.0397471887150334	E1
chr10:119103460	gene_body	PDZD8	18	18	18	-0.3086	0.21278	93.186	126.45	8.0484	0.041584	-0.605491351461453	0.111666047608465	E5
chr10:119108882	gene_body	PDZD8	18	18	18	-0.21773	0.38543	91.397	121.05	8.0484	0.041584	-0.339506842865086	0.510306346229228	E3
chr10:119114792	gene_body	PDZD8	17	18	17	-0.0038482	0.98831	85.333	121.46	8.0484	0.041584	-0.44563066529273	0.375802161418805	E3
chr10:119124246	gene_body	PDZD8	18	18	18	-0.18581	0.46039	93.626	26.579	8.0484	0.041584	-0.101072391284046	0.811775958383359	E3
chr10:119162304	preTSS_flank	PDZD8	18	18	18	-0.28585	0.25018	87.256	217.96	8.0484	0.041584	0.308265138041783	0.552249109507198	E8
chr10:119166145	preTSS_flank	PDZD8	18	18	18	0.22902	0.36065	95.452	27.674	8.0484	0.041584	0.474710604063974	0.341422148626703	E5
chr10:119183419	preTSS_flank	PDZD8	18	18	18	-0.39977	0.10024	69.926	424.94	8.0484	0.041584	-0.309149032693948	0.456219548930916	E5
chr10:119184329	preTSS_flank	PDZD8	17	18	17	-0.24064	0.35218	74.575	149.63	8.0484	0.041584	-0.459664580667432	0.359064744513055	E5
chr10:119823426	gene_body	CASC2	17	18	17	-0.19017	0.46473	88.376	603.76	0.93777	0.70804	-0.273847911265219	0.599496427286468	E8
chr10:119823426	preTSS_flank	RAB11FIP2	17	18	17	-0.21444	0.40852	88.376	603.76	8.3672	0.0121	0.0863383615738217	0.789624360785447	E8
chr10:119824117	gene_body	CASC2	18	18	18	-0.21485	0.39191	87.801	497.92	0.93777	0.70804	0.240076016466866	0.646804545202919	E8
chr10:119824117	preTSS_flank	RAB11FIP2	18	18	18	-0.26701	0.28413	87.801	497.92	8.3672	0.0121	-0.801174708934131	0.00533704531033334	E8
chr10:119840499	preTSS_flank	RAB11FIP2	17	18	17	-0.1098	0.67486	47.239	238.21	8.3672	0.0121	-0.784747084947845	0.0645139815231148	E8
chr10:119853088	preTSS_flank	RAB11FIP2	18	18	18	0.3366	0.172	61.062	134.03	8.3672	0.0121	-0.304665395071917	0.39203645675931	E8
chr10:119853134	preTSS_flank	RAB11FIP2	18	18	18	-0.024743	0.92237	55.199	420.28	8.3672	0.0121	-0.471763550090168	0.237925455332202	E8
chr10:120082091	gene_body	FAM204A	18	18	18	0.030462	0.90449	94.472	64.019	8.1957	0.0085909	-0.184508409286481	0.726378028533671	E1
chr10:120093843	gene_body	FAM204A	18	18	18	-0.059423	0.81482	98.163	6.6802	8.1957	0.0085909	-0.110733946190222	0.73189714555586	E1
chr10:120144112	preTSS_flank	FAM204A	18	18	18	-0.2292	0.36027	46.936	464.61	8.1957	0.0085909	-0.0805793825661359	0.879392528602775	E8
chr10:120146091	preTSS_flank	FAM204A	18	18	18	-0.36369	0.13792	59.856	612.18	8.1957	0.0085909	-0.45809058963708	0.253676670226497	E8
chr10:120149776	preTSS_flank	FAM204A	16	18	16	-0.20955	0.43603	95.503	35.322	8.1957	0.0085909	-0.327603513359564	0.428278029877147	E8
chr10:120149787	preTSS_flank	FAM204A	16	18	16	-0.20111	0.45515	93.014	30.8	8.1957	0.0085909	-0.101123966782596	0.811681221015165	E8
chr10:120150466	preTSS_flank	FAM204A	18	18	18	-0.022021	0.93088	95.374	62.725	8.1957	0.0085909	-0.730115553961457	0.099427551738903	E8
chr10:1203281	preTSS_flank	LINC00200	18	18	18	-0.0058751	0.98154	76.144	119.85	1.9142	1.7025	0.0402960514398158	0.90104831980084	E5
chr10:12044303	gene_body	UPF2	18	18	18	-0.094714	0.70853	93.318	236.34	8.8512	0.0081552	0.158724391808831	0.587833913691796	E1
chr10:12063883	preTSS_flank	DHTKD1	18	18	18	-0.021862	0.93139	95.034	40.57	7.4506	0.0022616	0.10826086177616	0.838243138406188	E2
chr10:12063883	gene_body	UPF2	18	18	18	0.14442	0.5675	95.034	40.57	8.8512	0.0081552	0.807187988080664	0.0521806727351295	E2
chr10:12069596	preTSS_flank	DHTKD1	18	18	18	0.17202	0.4949	98.133	10.823	7.4506	0.0022616	0.395858130863696	0.43722901263266	E2
chr10:12069596	gene_body	UPF2	18	18	18	-0.056569	0.82357	98.133	10.823	8.8512	0.0081552	0.224127396652255	0.669438210857535	E2
chr10:12073461	preTSS_flank	DHTKD1	17	18	17	-0.3909	0.1208	92.615	28.302	7.4506	0.0022616	0.262398548640323	0.615435640454988	E1
chr10:12073461	gene_body	UPF2	17	18	17	-0.15676	0.54796	92.615	28.302	8.8512	0.0081552	0.11397561083907	0.8297768804008	E1
chr10:120804420	gene_body	EIF3A	18	18	18	-0.3948	0.10493	96.388	19.582	10.429	0.0061098	-0.354176716423832	0.389364145499163	E1
chr10:120810602	preTSS_2k	EIF3A	16	18	16	-0.077429	0.77563	96.579	12.47	10.429	0.0061098	0.458888134703446	0.252743895018439	E1
chr10:120847011	preTSS_flank	EIF3A	18	18	18	0.14203	0.574	56.376	117.27	10.429	0.0061098	-0.625615220703216	0.0971101822402382	E4
chr10:120847047	preTSS_flank	EIF3A	18	18	18	0.20586	0.41248	86.713	92.547	10.429	0.0061098	0.243980748354798	0.496943324125284	E4
chr10:120849954	preTSS_flank	EIF3A	16	18	16	-0.23105	0.38926	55.75	397.06	10.429	0.0061098	-0.467306000171507	0.350064949756264	E3
chr10:120852665	preTSS_flank	EIF3A	18	18	18	0.20904	0.40514	97.398	7.0062	10.429	0.0061098	-0.00191955308957354	0.995276123026657	E3
chr10:120862198	preTSS_flank	EIF3A	17	18	17	0.20663	0.42619	95.888	99.979	10.429	0.0061098	-0.498495979986855	0.314193717370834	E4
chr10:120862210	preTSS_flank	EIF3A	17	18	17	0.26901	0.29645	94.266	150.41	10.429	0.0061098	0.128308140189388	0.762049614148443	E4
chr10:120864761	preTSS_flank	EIF3A	18	18	18	0.023943	0.92487	94.622	59.824	10.429	0.0061098	0.334256106816887	0.418386961369831	E3
chr10:120864776	preTSS_flank	EIF3A	18	18	18	0.081065	0.74915	95.803	37.592	10.429	0.0061098	-0.196561764152238	0.540342424119658	E3
chr10:120909249	postTSS_flank	PRDX3	17	18	17	0.30371	0.23598	97.478	15.395	7.4558	0.013453	-0.52637980723395	0.118044597256381	E1
chr10:120909249	gene_body	SFXN4	17	18	17	-0.33981	0.18204	97.478	15.395	6.4891	0.019171	-0.287487715492252	0.420570229274748	E1
chr10:120909322	postTSS_flank	PRDX3	18	18	18	-0.39563	0.10413	92.545	143.83	7.4558	0.013453	-0.6017248950801	0.114519564434091	E1
chr10:120909322	gene_body	SFXN4	18	18	18	-0.39885	0.1011	92.545	143.83	6.4891	0.019171	-0.20913094245728	0.619162595575239	E1
chr10:120914999	postTSS_flank	PRDX3	18	18	18	-0.17926	0.47664	93.502	55.806	7.4558	0.013453	0.58449839680571	0.223095946282641	E1
chr10:120914999	gene_body	SFXN4	18	18	18	-0.33595	0.17288	93.502	55.806	6.4891	0.019171	0.123183752480907	0.816158980998305	E1
chr10:120923323	preTSS_flank	GRK5	18	18	18	0.42225	0.080885	94.547	50.758	7.7897	0.010938	-0.522100566150362	0.288008586694248	E1
chr10:120923323	postTSS_flank	PRDX3	18	18	18	-0.28072	0.25916	94.547	50.758	7.4558	0.013453	-0.125941986423506	0.812085827465426	E1
chr10:120923323	postTSS_2k	SFXN4	18	18	18	0.12556	0.6196	94.547	50.758	6.4891	0.019171	0.251232534715374	0.631079818670887	E1
chr10:120923342	preTSS_flank	GRK5	18	18	18	0.27531	0.26884	96.094	55.904	7.7897	0.010938	0.302588511566805	0.466326475774202	E1
chr10:120923342	postTSS_flank	PRDX3	18	18	18	-0.45453	0.058089	96.094	55.904	7.4558	0.013453	-0.261574071379019	0.531460860879491	E1
chr10:120923342	postTSS_2k	SFXN4	18	18	18	0.36779	0.1332	96.094	55.904	6.4891	0.019171	0.00886527475557824	0.983378480749499	E1
chr10:120924627	preTSS_flank	GRK5	17	18	17	0.093125	0.72222	1.6535	18.556	7.7897	0.010938	-0.655666279130734	0.157435480717025	E3
chr10:120924627	postTSS_flank	PRDX3	17	18	17	-0.044767	0.86454	1.6535	18.556	7.4558	0.013453	-0.443410081193854	0.378474860526716	E3
chr10:120924627	postTSS_2k	SFXN4	17	18	17	0.074521	0.77622	1.6535	18.556	6.4891	0.019171	-0.479790502156513	0.335537875906254	E3
chr10:120927486	preTSS_flank	GRK5	17	18	17	-0.024331	0.92615	96.595	18.052	7.7897	0.010938	-0.308542522003037	0.457150156527134	E1
chr10:120927486	gene_body	PRDX3	17	18	17	0.22269	0.39028	96.595	18.052	7.4558	0.013453	-0.44502577824049	0.269201500659336	E1
chr10:120927486	preTSS_flank	SFXN4	17	18	17	0.23093	0.37252	96.595	18.052	6.4891	0.019171	0.28785167387606	0.489350742866479	E1
chr10:120927534	preTSS_flank	GRK5	17	18	17	0.015077	0.9542	95.316	15.22	7.7897	0.010938	-0.0115721273002092	0.966072467943692	E1
chr10:120927534	gene_body	PRDX3	17	18	17	0.54293	0.024315	95.316	15.22	7.4558	0.013453	0.0427818268007901	0.874995285725269	E1
chr10:120927534	preTSS_flank	SFXN4	17	18	17	-0.25924	0.315	95.316	15.22	6.4891	0.019171	0.683343888543623	0.00352079963649921	E1
chr10:120957707	preTSS_flank	GRK5	18	18	18	0.2071	0.40963	38.448	265.99	7.7897	0.010938	-0.787344350726493	0.0630252356590003	E5
chr10:120957707	preTSS_flank	PRDX3	18	18	18	-0.015234	0.95216	38.448	265.99	7.4558	0.013453	0.0277660592736507	0.958361614267415	E5
chr10:120957707	preTSS_flank	SFXN4	18	18	18	-0.2505	0.31606	38.448	265.99	6.4891	0.019171	0.690708038453715	0.128698607023222	E5
chr10:121016477	gene_body	GRK5	17	18	17	-0.43894	0.077956	95.751	28.111	7.7897	0.010938	0.490221180725694	0.323572423112099	E5
chr10:12115908	gene_body	DHTKD1	18	18	18	0.13384	0.59647	92.516	74.599	7.4506	0.0022616	-0.504898488323912	0.201898655019256	E1
chr10:12115908	preTSS_flank	UPF2	18	18	18	0.21074	0.40124	92.516	74.599	8.8512	0.0081552	0.41113432056836	0.311586385627499	E1
chr10:12122076	gene_body	DHTKD1	18	18	18	-0.014859	0.95333	90.994	120.22	7.4506	0.0022616	-0.439633804858482	0.383035038123889	E1
chr10:12122076	preTSS_flank	SEC61A2	18	18	18	0.16001	0.52593	90.994	120.22	6.6268	0.018593	-0.85571521406448	0.0297252816671469	E1
chr10:12122076	preTSS_flank	UPF2	18	18	18	-0.35106	0.15317	90.994	120.22	8.8512	0.0081552	0.475924448285748	0.340012742338906	E1
chr10:121280387	gene_body	RGS10	18	18	18	-0.37305	0.12732	93.788	125.55	8.3308	0.024814	0.322800000853883	0.260305824730473	E2
chr10:121280997	gene_body	RGS10	18	18	18	-0.37012	0.13057	97.178	61.515	8.3308	0.024814	0.418543750724501	0.302063950178536	E2
chr10:121281031	gene_body	RGS10	18	18	18	0.11248	0.65678	95.607	136.36	8.3308	0.024814	-0.536323366515286	0.170590158019152	E2
chr10:121287646	gene_body	RGS10	18	18	18	-0.20366	0.4176	94.728	79.83	8.3308	0.024814	0.470036104397145	0.346869307515286	E2
chr10:121324856	preTSS_flank	RGS10	18	18	18	0.10313	0.68384	72.467	820.14	8.3308	0.024814	0.536233057714749	0.272746219928013	E5
chr10:121324856	postTSS_flank	TIAL1	18	18	18	-0.46581	0.051385	72.467	820.14	8.5167	0.019672	0.54967752688689	0.258524973268674	E5
chr10:121324905	preTSS_flank	RGS10	17	18	17	0.12194	0.64106	96.466	23.315	8.3308	0.024814	-0.561610866302298	0.24615163385297	E5
chr10:121324905	postTSS_flank	TIAL1	17	18	17	-0.069057	0.79228	96.466	23.315	8.5167	0.019672	-0.0605007881746842	0.909359544627905	E5
chr10:12132922	gene_body	DHTKD1	18	18	18	0.077956	0.75849	95.482	51.908	7.4506	0.0022616	0.142610097704783	0.736209387957762	E1
chr10:12132922	preTSS_flank	SEC61A2	18	18	18	0.37796	0.122	95.482	51.908	6.6268	0.018593	-0.474199735002882	0.235172764465829	E1
chr10:12132922	preTSS_flank	UPF2	18	18	18	0.12199	0.62965	95.482	51.908	8.8512	0.0081552	-0.200745966054036	0.63359137177018	E1
chr10:121345658	gene_body	TIAL1	18	18	18	-0.45147	0.060013	79.697	245.5	8.5167	0.019672	0.592712375145494	0.215043724867775	E2
chr10:121347316	preTSS_flank	RGS10	18	18	18	0.10205	0.68701	91.099	525.32	8.3308	0.024814	-0.433291354128172	0.390736330995568	E2
chr10:121347316	gene_body	TIAL1	18	18	18	-0.58816	0.010248	91.099	525.32	8.5167	0.019672	-0.732115616185003	0.0980310992904161	E2
chr10:121347342	preTSS_flank	RGS10	17	18	17	0.37575	0.13719	94.882	16.121	8.3308	0.024814	0.149278630615106	0.724232945916317	E2
chr10:121347342	gene_body	TIAL1	17	18	17	-0.093992	0.71973	94.882	16.121	8.5167	0.019672	0.346916553761337	0.399836868219359	E2
chr10:121413796	gene_body	BAG3	17	18	17	0.10732	0.68184	18.638	174.64	7.1621	0.022303	0.0642675520116142	0.903731394703786	E2
chr10:121433321	gene_body	BAG3	16	18	16	0.24203	0.36646	97.329	8.5506	7.1621	0.022303	0.145627987961801	0.730783469959641	E1
chr10:121435992	gene_body	BAG3	17	18	17	-0.065541	0.80265	92.021	572.48	7.1621	0.022303	0.324912638065764	0.432306476601155	E1
chr10:121435992	preTSS_flank	INPP5F	17	18	17	-0.095095	0.71657	92.021	572.48	7.4748	0.018252	0.315140287469958	0.447068424427122	E1
chr10:121444701	postTSS_flank	BAG3	17	18	17	-0.020755	0.93698	95.304	39.534	7.1621	0.022303	-0.176826459933196	0.737524779338302	E5
chr10:121444701	preTSS_flank	INPP5F	17	18	17	-0.26012	0.3133	95.304	39.534	7.4748	0.018252	0.37569886053254	0.462966587493836	E5
chr10:121448422	postTSS_flank	BAG3	18	18	18	0.53804	0.021264	95.623	29.197	7.1621	0.022303	0.366456960538496	0.474920440787109	E5
chr10:121448422	preTSS_flank	INPP5F	18	18	18	0.0085417	0.97317	95.623	29.197	7.4748	0.018252	-0.159434578993809	0.762874495980486	E5
chr10:121448469	postTSS_flank	BAG3	18	18	18	0.051183	0.84016	97.821	13.475	7.1621	0.022303	0.582478981693958	0.0288337211983261	E5
chr10:121448469	preTSS_flank	INPP5F	18	18	18	0.36101	0.14106	97.821	13.475	7.4748	0.018252	-0.0653881379132175	0.824247174959713	E5
chr10:121462645	preTSS_flank	INPP5F	18	18	18	-0.064036	0.8007	76.644	465.55	7.4748	0.018252	-0.367297411324768	0.473829450270534	E5
chr10:121471234	preTSS_flank	INPP5F	18	18	18	0.059189	0.81553	93.983	40.314	7.4748	0.018252	0.22696217302445	0.665402358671177	E5
chr10:121484128	preTSS_flank	INPP5F	17	18	17	-0.1282	0.62388	50.674	347.76	7.4748	0.018252	0.177340438579461	0.674392515482563	E3
chr10:121597130	postTSS_flank	MCMBP	18	18	18	0.22636	0.3664	89.269	123.85	8.6841	0.010808	0.143639041719484	0.786023230293732	E1
chr10:121603652	gene_body	MCMBP	18	18	18	0.2642	0.28941	98.481	6.1134	8.6841	0.010808	-0.0872469228238694	0.730665283536347	E1
chr10:121603652	preTSS_flank	SEC23IP	18	18	18	0.38853	0.11108	98.481	6.1134	7.9722	0.0063515	-0.175643641465641	0.485712514921186	E1
chr10:121603722	gene_body	MCMBP	16	18	16	-0.29505	0.26726	95.69	25.132	8.6841	0.010808	-0.389412956169969	0.266005670321732	E1
chr10:121603722	preTSS_flank	SEC23IP	16	18	16	-0.14611	0.58924	95.69	25.132	7.9722	0.0063515	-0.287762944629277	0.420105568079555	E1
chr10:121605532	gene_body	MCMBP	16	18	16	-0.11936	0.65973	97.408	10.427	8.6841	0.010808	-0.555798960516465	0.25214817811624	E1
chr10:121605532	preTSS_flank	SEC23IP	16	18	16	0.089364	0.74207	97.408	10.427	7.9722	0.0063515	0.437844381733212	0.385202497662736	E1
chr10:121605647	gene_body	MCMBP	18	18	18	-0.086492	0.73292	88.164	136.54	8.6841	0.010808	-0.538705084046427	0.270109334820539	E1
chr10:121605647	preTSS_flank	SEC23IP	18	18	18	0.087431	0.73012	88.164	136.54	7.9722	0.0063515	0.115638947211959	0.82731476235154	E1
chr10:121605912	gene_body	MCMBP	17	18	17	-0.050009	0.84884	96.075	9.3307	8.6841	0.010808	-0.2105766326731	0.43373314293719	E1
chr10:121605912	preTSS_flank	SEC23IP	17	18	17	-0.095055	0.71668	96.075	9.3307	7.9722	0.0063515	0.102739762675201	0.704964546439656	E1
chr10:121614662	preTSS_2k	MCMBP	18	18	18	0.13515	0.59287	97.546	10.257	8.6841	0.010808	0.0213711283144123	0.942191701351503	E1
chr10:121614662	preTSS_flank	SEC23IP	18	18	18	0.33497	0.17422	97.546	10.257	7.9722	0.0063515	-0.311459562105988	0.278375656471603	E1
chr10:121614701	preTSS_2k	MCMBP	18	18	18	-0.18361	0.46581	92.607	169.49	8.6841	0.010808	0.0484708177705042	0.869300322428	E1
chr10:121614701	preTSS_flank	SEC23IP	18	18	18	-0.21043	0.40196	92.607	169.49	7.9722	0.0063515	0.140317323069363	0.632330764908382	E1
chr10:121660327	preTSS_flank	MCMBP	17	18	17	0.25022	0.33273	69.179	694.99	8.6841	0.010808	-0.229852475223198	0.522930369778389	E2
chr10:121660327	preTSS_flank	SEC23IP	17	18	17	-0.091412	0.72715	69.179	694.99	7.9722	0.0063515	-0.144198345794518	0.691043564005949	E2
chr10:121665231	preTSS_flank	MCMBP	17	18	17	-0.21504	0.40718	90.165	548	8.6841	0.010808	0.48189574833483	0.33311013910926	E1
chr10:121665231	preTSS_flank	SEC23IP	17	18	17	-0.35292	0.16469	90.165	548	7.9722	0.0063515	-0.750250490317604	0.0857731863255047	E1
chr10:121665293	preTSS_flank	MCMBP	17	18	17	-0.24361	0.34608	90.674	563.72	8.6841	0.010808	-0.0443124058832444	0.917022939106847	E1
chr10:121665293	preTSS_flank	SEC23IP	17	18	17	-0.37823	0.1344	90.674	563.72	7.9722	0.0063515	-0.233890681734423	0.577186185578892	E1
chr10:121672995	preTSS_flank	MCMBP	17	18	17	-0.30274	0.23756	92.101	37.376	8.6841	0.010808	0.0943736642674167	0.795386460914009	E1
chr10:121672995	preTSS_flank	SEC23IP	17	18	17	-0.34582	0.17394	92.101	37.376	7.9722	0.0063515	0.0684382496220273	0.850990565147604	E1
chr10:121678887	preTSS_flank	MCMBP	17	18	17	-0.22311	0.38937	91.244	205.67	8.6841	0.010808	-0.0284407325424256	0.957350403688934	E1
chr10:121678887	preTSS_2k	SEC23IP	17	18	17	-0.37429	0.13885	91.244	205.67	7.9722	0.0063515	0.346424271253431	0.501150742667267	E1
chr10:121678991	preTSS_flank	MCMBP	17	18	17	-0.041294	0.87496	95.918	17.62	8.6841	0.010808	-0.578263167543325	0.229287464838395	E1
chr10:121678991	postTSS_2k	SEC23IP	17	18	17	0.050197	0.84827	95.918	17.62	7.9722	0.0063515	-0.0469501180401739	0.929626569331222	E1
chr10:121698756	gene_body	SEC23IP	18	18	18	-0.31217	0.20726	94.892	45.888	7.9722	0.0063515	-0.630698760424092	0.179391827964429	E1
chr10:12180508	gene_body	SEC61A2	16	18	16	-0.051727	0.84911	97.712	11.306	6.6268	0.018593	-0.750805646789909	0.0854095247556751	E1
chr10:12203361	preTSS_flank	CDC123	18	18	18	0.1199	0.63557	94.409	74.137	7.9607	0.0068755	0.145647539525038	0.78307351632534	E1
chr10:12203361	postTSS_flank	NUDT5	18	18	18	0.16151	0.522	94.409	74.137	7.4021	0.012764	-0.304554503175026	0.557292484978882	E1
chr10:12203361	gene_body	SEC61A2	18	18	18	-0.27425	0.27078	94.409	74.137	6.6268	0.018593	-0.354836719040814	0.490083506909087	E1
chr10:12205949	preTSS_flank	CDC123	17	18	17	0.37731	0.13543	98.364	4.4387	7.9607	0.0068755	0.0548246075749347	0.828937797300891	E1
chr10:12205949	postTSS_flank	NUDT5	17	18	17	0.61322	0.0088523	98.364	4.4387	7.4021	0.012764	0.0975605424149812	0.70014866051423	E1
chr10:12205949	gene_body	SEC61A2	17	18	17	-0.62773	0.0069787	98.364	4.4387	6.6268	0.018593	0.0534419054144923	0.833194027105706	E1
chr10:12207910	preTSS_flank	CDC123	17	18	17	0.0078822	0.97605	93.364	48.166	7.9607	0.0068755	0.375629396681146	0.463056078794228	E1
chr10:12207910	postTSS_flank	NUDT5	17	18	17	-0.22966	0.37524	93.364	48.166	7.4021	0.012764	-0.13895740077719	0.792905474123164	E1
chr10:12207910	gene_body	SEC61A2	17	18	17	0.21876	0.39892	93.364	48.166	6.6268	0.018593	-0.619252213977237	0.189855025445404	E1
chr10:12243800	gene_body	CDC123	18	18	18	0.005909	0.98143	57.226	165.03	7.9607	0.0068755	-0.196060130181695	0.587227739519496	E2
chr10:12243800	preTSS_flank	NUDT5	18	18	18	0.12324	0.62612	57.226	165.03	7.4021	0.012764	-0.133110970381714	0.713924420782194	E2
chr10:12249376	gene_body	CDC123	16	18	16	-0.37681	0.15025	93.769	26.975	7.9607	0.0068755	-0.746067170471795	0.088535789504666	E1
chr10:12249376	preTSS_flank	NUDT5	16	18	16	-0.17102	0.52656	93.769	26.975	7.4021	0.012764	-0.855969846549133	0.0296230975652773	E1
chr10:12249469	gene_body	CDC123	18	18	18	0.071382	0.77835	77.824	145.17	7.9607	0.0068755	-0.277178232021656	0.337360936174661	E1
chr10:12249469	preTSS_flank	NUDT5	18	18	18	0.06252	0.80533	77.824	145.17	7.4021	0.012764	-0.467719326399732	0.0917009611367613	E1
chr10:12255645	gene_body	CDC123	18	18	18	-0.17541	0.4863	87.652	533.45	7.9607	0.0068755	0.186291800174474	0.723794894185074	E1
chr10:12255645	preTSS_flank	NUDT5	18	18	18	-0.090394	0.72131	87.652	533.45	7.4021	0.012764	-0.652014442634429	0.160571449684858	E1
chr10:122573858	preTSS_flank	WDR11	18	18	18	0.1038	0.68188	91.374	74.991	8.4861	0.0062179	0.175417082201993	0.677777917121206	E8
chr10:122611791	preTSS_2k	WDR11	17	18	17	0.47472	0.054169	58.979	459.14	8.4861	0.0062179	0.189686250029914	0.718883163433934	E3
chr10:122620759	gene_body	WDR11	18	18	18	-0.35516	0.14809	93.297	33.284	8.4861	0.0062179	-0.642357325906938	0.168989693432643	E1
chr10:122629371	gene_body	WDR11	18	18	18	-0.29899	0.2281	96.85	38.177	8.4861	0.0062179	0.444448666978919	0.377223998264284	E1
chr10:122635080	gene_body	WDR11	18	18	18	-0.36421	0.13731	97.352	12.997	8.4861	0.0062179	0.613924440027637	0.194808388505591	E1
chr10:122636150	gene_body	WDR11	18	18	18	0.21869	0.3833	93.317	40.219	8.4861	0.0062179	-0.086402228014656	0.838800294781131	E1
chr10:122640271	gene_body	WDR11	18	18	18	-0.24935	0.31836	94.17	127.17	8.4861	0.0062179	0.140223900356136	0.791042742669466	E1
chr10:122645014	gene_body	WDR11	17	18	17	-0.17956	0.49045	98.596	7.1708	8.4861	0.0062179	0.384532825563293	0.451630329748262	E1
chr10:12278031	gene_body	CDC123	17	18	17	-0.14619	0.57558	96.318	23.212	7.9607	0.0068755	0.0629258815695203	0.804095035335538	E1
chr10:12278031	preTSS_flank	NUDT5	17	18	17	-0.29684	0.24727	96.318	23.212	7.4021	0.012764	-0.235051558406555	0.347785548307705	E1
chr10:12283205	gene_body	CDC123	18	18	18	-0.25319	0.31071	55.641	361.08	7.9607	0.0068755	-0.0705801414483836	0.868101076659288	E2
chr10:12283205	preTSS_flank	NUDT5	18	18	18	-0.049937	0.844	55.641	361.08	7.4021	0.012764	-0.0971109744744833	0.819058445471655	E2
chr10:12285708	gene_body	CDC123	17	18	17	-0.19187	0.46068	94.552	32.319	7.9607	0.0068755	0.404629270462636	0.426180026907057	E1
chr10:12285708	preTSS_flank	NUDT5	17	18	17	-0.22523	0.38477	94.552	32.319	7.4021	0.012764	0.636490788996542	0.174191557636857	E1
chr10:12285715	gene_body	CDC123	17	18	17	-0.25601	0.32129	95.496	30.437	7.9607	0.0068755	0.0872651288157573	0.787411608800137	E1
chr10:12285715	preTSS_flank	NUDT5	17	18	17	0.0042272	0.98715	95.496	30.437	7.4021	0.012764	0.423586052709542	0.170012654677918	E1
chr10:12285738	gene_body	CDC123	17	18	17	-0.388	0.12382	98.008	18.818	7.9607	0.0068755	-0.0243920268612988	0.934035450842395	E1
chr10:12285738	preTSS_flank	NUDT5	17	18	17	-0.48714	0.047335	98.008	18.818	7.4021	0.012764	-0.170422490734763	0.560230387049344	E1
chr10:12285770	gene_body	CDC123	18	18	18	0.45178	0.059813	98.387	7.6607	7.9607	0.0068755	0.497550890090639	0.209622725866635	E1
chr10:12285770	preTSS_flank	NUDT5	18	18	18	0.03359	0.89473	98.387	7.6607	7.4021	0.012764	0.174418172046048	0.679538016086969	E1
chr10:123327024	gene_body	FGFR2	18	18	18	0.11767	0.64191	93.376	44.543	4.3734	0.15911	0.589076727127594	0.124401005704111	E5
chr10:123331414	gene_body	FGFR2	18	18	18	0.0052921	0.98337	90.913	89.639	4.3734	0.15911	-0.613833083553792	0.194893782078228	E5
chr10:123347142	gene_body	FGFR2	18	18	18	0.24227	0.33275	52.552	420.29	4.3734	0.15911	-0.0938670208436827	0.859613000720929	E5
chr10:123348338	gene_body	FGFR2	18	18	18	-0.30882	0.21244	76.884	269.15	4.3734	0.15911	-0.0109347543834831	0.9794989697924	E8
chr10:123350199	gene_body	FGFR2	17	18	17	0.45346	0.067528	50.855	643.87	4.3734	0.15911	-0.548485413228216	0.259774027200567	E5
chr10:123354724	preTSS_2k	FGFR2	17	18	17	-0.18422	0.47906	59.688	280.85	4.3734	0.15911	-0.518444205310924	0.188058619072663	E8
chr10:123393536	preTSS_flank	FGFR2	17	18	17	-0.38572	0.12624	94.875	35.096	4.3734	0.15911	0.411443344136298	0.417660705716951	E5
chr10:123394380	preTSS_flank	FGFR2	17	18	17	0.3293	0.19681	82.061	305.79	4.3734	0.15911	-0.784372009061495	0.0647302875835645	E5
chr10:123396461	preTSS_flank	FGFR2	18	18	18	0.25701	0.30323	91.692	196.43	4.3734	0.15911	-0.124909453162356	0.813610262101849	E5
chr10:123396659	preTSS_flank	FGFR2	18	18	18	-0.17196	0.49505	93.975	49.794	4.3734	0.15911	-0.237154694794508	0.571726305664264	E5
chr10:123396739	preTSS_flank	FGFR2	17	18	17	0.0183	0.94442	85.224	63.756	4.3734	0.15911	0.785494180659584	0.0640841188489976	E5
chr10:123396775	preTSS_flank	FGFR2	18	18	18	-0.33401	0.17553	95.608	17.899	4.3734	0.15911	-0.710498671594658	0.0212897168072401	E5
chr10:123398778	preTSS_flank	FGFR2	18	18	18	-0.37098	0.12961	69.439	271.12	4.3734	0.15911	0.327331368119205	0.526539042491082	E5
chr10:123644157	gene_body	ATE1	18	18	18	-0.29335	0.23743	90.552	168.62	7.828	0.0058608	0.0418600842374624	0.897225249486698	E1
chr10:123657256	gene_body	ATE1	18	18	18	-0.33639	0.17229	93.227	547.1	7.828	0.0058608	-0.165038163971418	0.696126581156183	E1
chr10:123657266	gene_body	ATE1	18	18	18	0.056698	0.82318	97.358	12.635	7.828	0.0058608	-0.368399318316827	0.472400242501429	E1
chr10:123660224	gene_body	ATE1	18	18	18	-0.090327	0.72151	30.303	301.64	7.828	0.0058608	-0.528696327962134	0.177930350883071	E2
chr10:123660252	gene_body	ATE1	18	18	18	0.001865	0.99414	15.08	154.98	7.828	0.0058608	-0.350978830065332	0.495149618402276	E2
chr10:123691348	preTSS_flank	ATE1	18	18	18	-0.16355	0.51669	96.254	21.812	7.828	0.0058608	0.721570499844212	0.105492136636678	E5
chr10:123691348	postTSS_flank	NSMCE4A	18	18	18	-0.032576	0.8979	96.254	21.812	8.0747	0.0059162	0.598916084037309	0.209041616073884	E5
chr10:123700962	preTSS_flank	ATE1	18	18	18	-0.35063	0.1537	86.775	134.52	7.828	0.0058608	0.276039855801173	0.508116355422042	E8
chr10:123700962	postTSS_flank	NSMCE4A	18	18	18	0.055322	0.82741	86.775	134.52	8.0747	0.0059162	0.375120034323005	0.359845856115748	E8
chr10:123700962	preTSS_flank	TACC2	18	18	18	0.29466	0.23525	86.775	134.52	0.45794	0.45489	0.627192613196002	0.182570639351669	E8
chr10:123709662	preTSS_flank	ATE1	18	18	18	0.12078	0.63308	91.6	82.31	7.828	0.0058608	-0.202923319993801	0.699792995439917	E5
chr10:123709662	postTSS_flank	NSMCE4A	18	18	18	-0.14114	0.57642	91.6	82.31	8.0747	0.0059162	-0.383876938745921	0.45246893342275	E5
chr10:123710870	preTSS_flank	ATE1	18	18	18	-0.19752	0.43207	94.666	133.93	7.828	0.0058608	0.422435115733182	0.404039401009927	E5
chr10:123710870	postTSS_flank	NSMCE4A	18	18	18	0.24184	0.33363	94.666	133.93	8.0747	0.0059162	-0.406539868648436	0.423785567286838	E5
chr10:123710870	preTSS_flank	TACC2	18	18	18	0.015693	0.95072	94.666	133.93	0.45794	0.45489	0.459768076062544	0.35894231035641	E5
chr10:123722894	preTSS_flank	ATE1	18	18	18	-0.3587	0.14381	92.751	45.462	7.828	0.0058608	-0.161894626812132	0.759279678358456	E1
chr10:123722894	gene_body	NSMCE4A	18	18	18	0.1895	0.45137	92.751	45.462	8.0747	0.0059162	-0.966187382037314	0.00169561083326475	E1
chr10:123732441	preTSS_flank	ATE1	18	18	18	-0.45739	0.056326	81.718	44.774	7.828	0.0058608	0.0464001803474316	0.930449678733276	E2
chr10:123732441	gene_body	NSMCE4A	18	18	18	0.44827	0.062079	81.718	44.774	8.0747	0.0059162	-0.0716626624969127	0.892690019389045	E2
chr10:123732441	preTSS_flank	TACC2	18	18	18	-0.24917	0.31873	81.718	44.774	0.45794	0.45489	0.146476979424062	0.781855899682824	E2
chr10:123745245	preTSS_flank	NSMCE4A	18	18	18	0.22798	0.36288	68.107	140.29	8.0747	0.0059162	0.130774491902007	0.757579110895743	E7
chr10:123750929	preTSS_flank	NSMCE4A	17	18	17	-0.18054	0.48806	97.378	12.306	8.0747	0.0059162	0.59710493649084	0.210786792089911	E8
chr10:123750929	preTSS_flank	TACC2	17	18	17	-0.087483	0.73848	97.378	12.306	0.45794	0.45489	-0.278074215866645	0.593639758045628	E8
chr10:123754460	preTSS_flank	NSMCE4A	18	18	18	-0.0013847	0.99565	83.269	539.68	8.0747	0.0059162	-0.604193044771607	0.203990537341538	E5
chr10:123766673	preTSS_flank	NSMCE4A	18	18	18	-0.22559	0.36808	94.345	37.851	8.0747	0.0059162	-0.0881227555793623	0.86815803054979	E5
chr10:123766701	preTSS_flank	NSMCE4A	18	18	18	0.10543	0.67714	83.801	115.1	8.0747	0.0059162	-0.589745774431496	0.0727389577247595	E5
chr10:123788951	preTSS_flank	TACC2	18	18	18	-0.059749	0.81382	79.687	155.18	0.45794	0.45489	-0.311663007269901	0.452370437913746	E5
chr10:124102659	preTSS_flank	PLEKHA1	16	18	16	-0.22299	0.40647	76.493	179.99	8.8309	0.013762	0.597680515946537	0.210231540457552	E5
chr10:124164944	gene_body	PLEKHA1	17	18	17	0.021887	0.93355	93.776	14.561	8.8309	0.013762	0.0232341727219978	0.965155012131351	E2
chr10:12433515	gene_body	CAMK1D	16	18	16	0.14632	0.58869	29.428	106.37	7.0759	0.020018	0.355125436040578	0.489705003934103	E5
chr10:1244010	postTSS_flank	LINC00200	17	18	17	0.29501	0.25034	87.999	42.507	1.9142	1.7025	0.255246088344607	0.625445580996451	E5
chr10:124685972	postTSS_flank	C10orf88	17	18	17	-0.078201	0.76545	95.841	12.799	6.663	0.019001	-0.566050107396227	0.00927722200824222	E5
chr10:124685972	preTSS_flank	CUZD1	17	18	17	nan	1	95.841	12.799	0	0	0.29140600598604	0.212556507193026	E5
chr10:124685972	preTSS_flank	FAM24B	17	18	17	-0.1778	0.49479	95.841	12.799	5.0716	0.045825	0.282995702640893	0.226658253192809	E5
chr10:124686511	postTSS_flank	C10orf88	18	18	18	-0.076013	0.76435	93.607	57.55	6.663	0.019001	0.0107716371711828	0.970846479585091	E5
chr10:124686511	preTSS_flank	CUZD1	18	18	18	nan	1	93.607	57.55	0	0	-0.167873137507652	0.566199204565598	E5
chr10:124686511	preTSS_flank	FAM24B	18	18	18	-0.047829	0.85052	93.607	57.55	5.0716	0.045825	-0.125528235362163	0.668948425235537	E5
chr10:124686564	postTSS_flank	C10orf88	18	18	18	0.30056	0.22556	84.507	159.07	6.663	0.019001	-0.217527947812025	0.678854616383574	E5
chr10:124686564	preTSS_flank	CUZD1	18	18	18	nan	1	84.507	159.07	0	0	0.408174556719652	0.421740425685521	E5
chr10:124686564	preTSS_flank	FAM24B	18	18	18	-0.2683	0.28171	84.507	159.07	5.0716	0.045825	0.399763496978694	0.432298027360439	E5
chr10:124694959	gene_body	C10orf88	17	18	17	-0.10928	0.67631	92.738	36.501	6.663	0.019001	-0.526575982837187	0.0530496591313548	E1
chr10:124694959	preTSS_flank	PSTK	17	18	17	-0.070375	0.7884	92.738	36.501	6.0904	0.033294	-0.246128412946707	0.396310009288192	E1
chr10:124704596	gene_body	C10orf88	17	18	17	0.27962	0.27706	96.822	25.733	6.663	0.019001	0.185678484439941	0.724683045435856	E1
chr10:124704596	preTSS_flank	PSTK	17	18	17	0.29973	0.24249	96.822	25.733	6.0904	0.033294	0.308228227839793	0.552299214219578	E1
chr10:124709335	gene_body	C10orf88	16	18	16	0.15698	0.5615	84.436	29.816	6.663	0.019001	-0.721379480041045	0.043403146535222	E1
chr10:124709335	preTSS_flank	PSTK	16	18	16	-0.35927	0.17173	84.436	29.816	6.0904	0.033294	0.0925408511363654	0.827473986787484	E1
chr10:124720239	preTSS_flank	ACADSB	17	18	17	-0.074068	0.77755	93.565	154.13	8.2009	0.010863	-0.484129106598557	0.110740984516127	E8
chr10:124720239	preTSS_flank	C10orf88	17	18	17	0.016037	0.95129	93.565	154.13	6.663	0.019001	-0.506008087948879	0.0932510299294584	E8
chr10:124720239	postTSS_flank	IKZF5	17	18	17	-0.068691	0.79336	93.565	154.13	7.8421	0.024934	-0.136520415977466	0.672241936684041	E8
chr10:124720239	preTSS_flank	PSTK	17	18	17	0.091762	0.72614	93.565	154.13	6.0904	0.033294	-0.255180273046223	0.423442891158223	E8
chr10:124784591	gene_body	ACADSB	18	18	18	0.27525	0.26895	96.352	26.094	8.2009	0.010863	0.508088132878599	0.198592952588713	E1
chr10:124784591	preTSS_flank	IKZF5	18	18	18	0.075574	0.76567	96.352	26.094	7.8421	0.024934	0.0539533917977265	0.89903353971326	E1
chr10:124784591	postTSS_flank	PSTK	18	18	18	0.30949	0.21139	96.352	26.094	6.0904	0.033294	-0.248578212167846	0.552759846980756	E1
chr10:124785798	gene_body	ACADSB	17	18	17	0.065235	0.80355	92.499	156.62	8.2009	0.010863	-0.269930079978619	0.60493873625753	E5
chr10:124785798	preTSS_flank	IKZF5	17	18	17	-0.10669	0.6836	92.499	156.62	7.8421	0.024934	0.439873799631297	0.382744662476491	E5
chr10:124785798	postTSS_flank	PSTK	17	18	17	-0.145	0.57872	92.499	156.62	6.0904	0.033294	0.540595453509825	0.268099558403578	E5
chr10:124817713	gene_body	ACADSB	17	18	17	0.58089	0.014476	98.628	3.7676	8.2009	0.010863	-0.502737280562312	0.204154817379742	E5
chr10:124817713	preTSS_flank	IKZF5	17	18	17	0.28883	0.26086	98.628	3.7676	7.8421	0.024934	-0.211879332587604	0.614455955116267	E5
chr10:124817747	gene_body	ACADSB	17	18	17	0.13737	0.59906	96.908	10.169	8.2009	0.010863	0.0315032883851359	0.931154909582063	E5
chr10:124817747	preTSS_flank	IKZF5	17	18	17	0.16635	0.52342	96.908	10.169	7.8421	0.024934	0.329366560196094	0.35271500603542	E5
chr10:124874391	preTSS_flank	BUB3	18	18	18	-0.27054	0.27757	68.542	172.46	9.4482	0.0059236	-0.07531515650079	0.887240873071349	E8
chr10:124921384	gene_body	BUB3	18	18	18	-0.32437	0.1891	90.867	572.96	9.4482	0.0059236	-0.688894403806279	0.130124597218074	E2
chr10:124932070	postTSS_flank	BUB3	17	18	17	0.26669	0.3008	99.116	3.8784	9.4482	0.0059236	-0.279888028684335	0.591130794411855	E1
chr10:124932074	postTSS_flank	BUB3	17	18	17	0.26385	0.30617	98.562	5.4777	9.4482	0.0059236	-0.274404169763663	0.598724739699447	E1
chr10:125831072	gene_body	CHST15	16	18	16	0.4233	0.10232	81.426	161.78	6.2127	0.21827	0.334745750386303	0.344426988942288	E5
chr10:125842991	gene_body	CHST15	18	18	18	0.047267	0.85226	93.691	28.542	6.2127	0.21827	-0.189283430120972	0.653479562346958	E5
chr10:125855500	preTSS_flank	CHST15	18	18	18	0.45375	0.058574	94.34	27.114	6.2127	0.21827	0.271955513003357	0.514667778598221	E8
chr10:125855510	preTSS_flank	CHST15	18	18	18	-0.044586	0.86055	93.64	35.388	6.2127	0.21827	-0.286896820679412	0.490857594451868	E8
chr10:125855534	preTSS_flank	CHST15	18	18	18	0.53102	0.023358	89.646	131.66	6.2127	0.21827	-0.247646006842018	0.636124874337761	E8
chr10:126126690	preTSS_flank	LHPP	18	18	18	0.7383	0.00046759	97.404	13.019	6.3126	0.022134	0.282769804427865	0.497391073104428	E5
chr10:126126690	preTSS_flank	OAT	18	18	18	0.35128	0.15289	97.404	13.019	7.8811	0.016016	-0.449821488355823	0.263449365422535	E5
chr10:126144784	preTSS_flank	LHPP	17	18	17	-0.24314	0.34703	94.902	48.46	6.3126	0.022134	0.11176866298789	0.833045125665579	E8
chr10:126174711	preTSS_flank	LHPP	18	18	18	-0.21787	0.38513	91.962	124.23	6.3126	0.022134	0.193445078925345	0.713451835621976	E1
chr10:126410618	gene_body	FAM53B	18	18	18	-0.3347	0.17459	79.764	138.78	9.1335	0.025913	-0.312965413215939	0.545878946588737	E2
chr10:126419762	gene_body	FAM53B	17	18	17	-0.67125	0.0031754	96.124	36.915	9.1335	0.025913	-0.356314537538604	0.488147049382574	E2
chr10:126419765	gene_body	FAM53B	17	18	17	-0.14964	0.56648	98.079	8.4693	9.1335	0.025913	-0.356314537538604	0.488147049382574	E2
chr10:126419775	gene_body	FAM53B	17	18	17	-0.10877	0.67775	92.361	168.42	9.1335	0.025913	-0.356314537538604	0.488147049382574	E2
chr10:126456448	preTSS_flank	FAM175B	17	18	17	-0.24976	0.33365	96.122	22.075	7.4283	0.0089338	-0.830705876252529	0.040564723357911	E1
chr10:126456448	preTSS_flank	FAM53B	17	18	17	-0.16436	0.52847	96.122	22.075	9.1335	0.025913	-0.413424495688319	0.415194475345147	E1
chr10:126456448	gene_body	METTL10	17	18	17	-0.26236	0.30901	96.122	22.075	7.4484	0.0084267	-0.220769074553517	0.674226418396725	E1
chr10:126468979	preTSS_flank	FAM175B	18	18	18	-0.24079	0.33579	90.479	529.33	7.4283	0.0089338	-0.633591513633145	0.0916613599320862	E1
chr10:126468979	preTSS_flank	FAM53B	18	18	18	-0.15091	0.55001	90.479	529.33	9.1335	0.025913	0.211862938502809	0.614483996264873	E1
chr10:126468979	gene_body	METTL10	18	18	18	-0.00012881	0.9996	90.479	529.33	7.4484	0.0084267	0.544404808731978	0.162994530632738	E1
chr10:126512256	gene_body	FAM175B	18	18	18	0.046356	0.85507	97.103	8.1408	7.4283	0.0089338	0.169036818282391	0.640617602960992	E1
chr10:126512256	preTSS_flank	METTL10	18	18	18	0.37778	0.12219	97.103	8.1408	7.4484	0.0084267	-0.180949497126357	0.616880797337659	E1
chr10:126529195	postTSS_flank	FAM175B	18	18	18	-0.22879	0.36115	97.054	27.574	7.4283	0.0089338	-0.693724490825336	0.126341992063689	E5
chr10:126529195	preTSS_flank	METTL10	18	18	18	0.20914	0.40492	97.054	27.574	7.4484	0.0084267	0.10850819028374	0.837876503774909	E5
chr10:126529201	postTSS_flank	FAM175B	18	18	18	0.053202	0.83393	96.975	31.317	7.4283	0.0089338	-0.478070154117083	0.230833164770553	E5
chr10:126529201	preTSS_flank	METTL10	18	18	18	-0.044081	0.86212	96.975	31.317	7.4484	0.0084267	-0.432450527125635	0.284576145247217	E5
chr10:126529232	postTSS_flank	FAM175B	18	18	18	-0.32004	0.19542	90.867	66.194	7.4283	0.0089338	0.451443463609196	0.190311681277846	E5
chr10:126529232	preTSS_flank	METTL10	18	18	18	0.1038	0.68191	90.867	66.194	7.4484	0.0084267	-0.0228799104580794	0.949976388231631	E5
chr10:126532345	postTSS_flank	FAM175B	18	18	18	0.16243	0.51959	89.425	65.727	7.4283	0.0089338	0.0326343370195761	0.919802868692815	E5
chr10:126582598	preTSS_flank	ZRANB1	18	18	18	-0.15507	0.53893	87.823	238.44	8.7131	0.0016735	-0.819588460510123	0.0458864387891202	E5
chr10:126582609	preTSS_flank	ZRANB1	18	18	18	0.33058	0.18028	93.449	50.579	8.7131	0.0016735	0.0412265072809187	0.938195273877833	E5
chr10:126582642	preTSS_flank	ZRANB1	18	18	18	0.27219	0.27453	96.826	19.881	8.7131	0.0016735	0.125799446462399	0.766602772162426	E5
chr10:126582646	preTSS_flank	ZRANB1	18	18	18	0.076825	0.7619	93.531	47.128	8.7131	0.0016735	0.237647242692776	0.650239843985787	E5
chr10:126586115	preTSS_flank	ZRANB1	18	18	18	-0.064112	0.80047	87.12	102.4	8.7131	0.0016735	-0.166437596760041	0.752648888207556	E8
chr10:126589716	preTSS_flank	ZRANB1	18	18	18	0.0048924	0.98463	93.443	41.897	8.7131	0.0016735	-0.6613159387631	0.152635641760442	E8
chr10:126592191	preTSS_flank	ZRANB1	18	18	18	0.14846	0.5566	71.463	209.13	8.7131	0.0016735	-0.0506559185598708	0.924081114263078	E5
chr10:126592289	preTSS_flank	ZRANB1	18	18	18	-0.15388	0.54211	96.516	21.524	8.7131	0.0016735	0.139086743271007	0.701565543843562	E5
chr10:126594139	preTSS_flank	ZRANB1	18	18	18	-0.1824	0.46882	86.983	162.81	8.7131	0.0016735	0.125063282178524	0.730663017080338	E5
chr10:126599842	preTSS_flank	ZRANB1	18	18	18	0.19834	0.43014	71.598	222.19	8.7131	0.0016735	0.171142460951291	0.745792667831223	E5
chr10:126599848	preTSS_flank	ZRANB1	18	18	18	-0.16826	0.50451	48.923	423.6	8.7131	0.0016735	-0.35809018311739	0.383769680041686	E5
chr10:126619274	preTSS_flank	ZRANB1	18	18	18	-0.15014	0.55209	94.778	36.841	8.7131	0.0016735	-0.619818979029542	0.189331185235945	E5
chr10:126619375	preTSS_flank	ZRANB1	18	18	18	-0.33301	0.17691	95.179	98.714	8.7131	0.0016735	-0.275104337602064	0.597753771384819	E5
chr10:126627275	preTSS_flank	ZRANB1	18	18	18	0.035495	0.8888	82.912	578.12	8.7131	0.0016735	-0.101534709242261	0.848221311882486	E3
chr10:126654527	gene_body	ZRANB1	17	18	17	-0.071243	0.78584	99.158	2.5028	8.7131	0.0016735	0.160699460303886	0.657408158986162	E2
chr10:126654562	gene_body	ZRANB1	18	18	18	-0.25713	0.30298	98.665	7.0131	8.7131	0.0016735	-0.0448088892930518	0.902177124716878	E2
chr10:126654632	gene_body	ZRANB1	18	18	18	-0.19504	0.438	85.279	164.32	8.7131	0.0016735	-0.176908622901727	0.512188615307859	E2
chr10:126657012	gene_body	ZRANB1	18	18	18	0.050909	0.841	95.122	66.295	8.7131	0.0016735	0.139774421470585	0.741316399982816	E1
chr10:126821499	gene_body	CTBP2	17	18	17	-0.4771	0.052806	84.751	529.97	5.4147	0.29629	0.167855739047874	0.750581105239447	E5
chr10:126851743	preTSS_flank	CTBP2	18	18	18	0.21006	0.4028	93.692	49.98	5.4147	0.29629	-0.785707871220843	0.0208168883593839	E8
chr10:126861262	preTSS_flank	CTBP2	18	18	18	-0.046263	0.85536	90.232	91.853	5.4147	0.29629	-0.860633714464654	0.00607963461950923	E8
chr10:127386360	preTSS_flank	C10orf137	18	18	18	0.050714	0.8416	87.657	509.82	8.6955	0.0058075	0.0727278806989162	0.891100520364274	E5
chr10:127438428	postTSS_2k	C10orf137	18	18	18	0.26392	0.28994	93.693	87.38	8.6955	0.0058075	0.533589223503915	0.275577248794296	E1
chr10:127467731	preTSS_flank	BCCIP	18	18	18	-0.035976	0.8873	80.763	545.07	7.9071	0.0069884	0.250347154131996	0.632324359716297	E5
chr10:127467731	postTSS_flank	UROS	18	18	18	-0.031606	0.90092	80.763	545.07	6.9744	0.0094718	0.537938617961717	0.270925862103854	E5
chr10:127500655	preTSS_flank	BCCIP	18	18	18	0.0085018	0.97329	95.809	21.314	7.9071	0.0069884	-0.500171949395002	0.20684993870207	E1
chr10:127500655	preTSS_flank	UROS	18	18	18	0.049076	0.84666	95.809	21.314	6.9744	0.0094718	-0.206250277747057	0.624107915567473	E1
chr10:127524606	gene_body	BCCIP	18	18	18	-0.084508	0.73884	95.626	135.78	7.9071	0.0069884	-0.0588863056247152	0.871631952204102	E1
chr10:127524606	postTSS_flank	DHX32	18	18	18	-0.18534	0.46154	95.626	135.78	6.6653	0.13895	-0.208383013645203	0.563445838873303	E1
chr10:127524606	preTSS_flank	UROS	18	18	18	-0.066298	0.79381	95.626	135.78	6.9744	0.0094718	-0.0617082358410611	0.86552607773118	E1
chr10:127532760	gene_body	BCCIP	17	18	17	-0.032792	0.90057	92.862	136.54	7.9071	0.0069884	-0.0165955930571037	0.968888975863167	E1
chr10:127532760	postTSS_flank	DHX32	17	18	17	-0.40128	0.11039	92.862	136.54	6.6653	0.13895	-0.00988821572516281	0.98146080402761	E1
chr10:127532760	preTSS_flank	UROS	17	18	17	-0.40275	0.10897	92.862	136.54	6.9744	0.0094718	-0.351040872640499	0.393872656296222	E1
chr10:127548917	postTSS_flank	BCCIP	18	18	18	-0.1662	0.50983	91.577	138.26	7.9071	0.0069884	-0.757358012925794	0.0295300706106738	E1
chr10:127548917	preTSS_2k	DHX32	18	18	18	-0.29682	0.23167	91.577	138.26	6.6653	0.13895	-0.0455881534939708	0.914640569528555	E1
chr10:127548917	preTSS_flank	FANK1	18	18	18	0.064356	0.79973	91.577	138.26	4.6617	0.17185	0.308116924562712	0.457803637444573	E1
chr10:127548917	preTSS_flank	UROS	18	18	18	-0.39093	0.10869	91.577	138.26	6.9744	0.0094718	-0.513329055136878	0.193223812032242	E1
chr10:127565332	preTSS_flank	DHX32	18	18	18	0.28314	0.25491	87.647	59.925	6.6653	0.13895	0.0760912609687068	0.857878628226359	E1
chr10:127565332	preTSS_flank	FANK1	18	18	18	-0.31391	0.20459	87.647	59.925	4.6617	0.17185	-0.590439140940504	0.123314448220598	E1
chr10:127614276	preTSS_flank	DHX32	5	18	5	-0.4156	0.4865	90	500	6.6653	0.13895	-0.0170691014926363	0.958010321931481	E5
chr10:127614276	preTSS_flank	FANK1	5	18	5	-0.154	0.8047	90	500	4.6617	0.17185	0.39207258648821	0.207477016640421	E5
chr10:128037470	gene_body	ADAM12	18	18	18	-0.1338	0.59659	78.651	126.28	4.8634	0.26443	0.0413367059055186	0.938030257637057	E5
chr10:128047291	gene_body	ADAM12	17	18	17	0.1799	0.48962	95.274	28.71	4.8634	0.26443	0.176820043262745	0.737534103404102	E5
chr10:128072749	gene_body	ADAM12	18	18	18	-0.39014	0.10947	90.122	534.21	4.8634	0.26443	0.232036246756009	0.468030047216973	E8
chr10:128074650	gene_body	ADAM12	18	18	18	-0.49679	0.035967	92.527	60.748	4.8634	0.26443	-0.788120559659153	0.020161012915512	E8
chr10:128079588	preTSS_flank	ADAM12	17	18	17	-0.025883	0.92145	83.238	169.2	4.8634	0.26443	-0.0667209453414713	0.820717253370099	E8
chr10:128110735	preTSS_flank	ADAM12	17	18	17	-0.40145	0.11022	73.069	115.44	4.8634	0.26443	-0.574897929262823	0.232657181884916	E5
chr10:128549059	preTSS_flank	DOCK1	18	18	18	0.10373	0.68208	92.484	68.328	2.816	0.30518	-0.367289907265294	0.296448650667549	E5
chr10:128553302	preTSS_flank	DOCK1	18	18	18	-0.033716	0.89434	93.033	130.06	2.816	0.30518	-0.00886099588795159	0.986708854038579	E5
chr10:129666499	preTSS_flank	PTPRE	17	18	17	-0.3123	0.22232	82.471	536.04	8.3213	0.036799	0.0864314434502172	0.789402053513395	E8
chr10:129690851	preTSS_flank	PTPRE	17	18	17	-0.076681	0.7699	88.833	78.968	8.3213	0.036799	-0.722607454839706	0.104747726214006	E8
chr10:129692316	preTSS_flank	PTPRE	16	18	16	0.19833	0.46152	89.562	46.02	8.3213	0.036799	0.318263258185755	0.538723794370078	E8
chr10:129700130	preTSS_flank	PTPRE	18	18	18	0.38041	0.1194	71.532	204.53	8.3213	0.036799	0.0790338573791377	0.881696050523007	E8
chr10:129715916	preTSS_flank	PTPRE	18	18	18	-0.054373	0.83033	88.631	101.07	8.3213	0.036799	0.247549904764137	0.490466818506104	E5
chr10:129740411	preTSS_flank	PTPRE	17	18	17	-0.075874	0.77226	61.742	170.59	8.3213	0.036799	0.493047533835397	0.320357608994572	E5
chr10:129877602	postTSS_flank	MKI67	17	18	17	-0.2483	0.33658	92.397	163.28	6.6722	0.13271	-0.286124929720496	0.582524768242948	E1
chr10:129882086	postTSS_flank	MKI67	18	18	18	-0.21242	0.39742	97.203	34.839	6.6722	0.13271	-0.708748355247126	0.114888203413538	E1
chr10:129882097	postTSS_flank	MKI67	18	18	18	0.072005	0.77646	97.546	16.296	6.6722	0.13271	-0.320493591571281	0.438956321887748	E1
chr10:129882144	postTSS_flank	MKI67	17	18	17	0.26447	0.30499	95.918	20.38	6.6722	0.13271	-0.544224291905668	0.26425775927163	E1
chr10:129883100	postTSS_flank	MKI67	18	18	18	-0.052485	0.83614	93.966	551.89	6.6722	0.13271	-0.742734316141727	0.0907648021858474	E1
chr10:129883112	postTSS_flank	MKI67	18	18	18	0.069577	0.78383	89.469	567.88	6.6722	0.13271	0.454017230469263	0.258467600895462	E1
chr10:129899559	postTSS_flank	MKI67	18	18	18	-0.0046588	0.98536	70.417	421.12	6.6722	0.13271	-0.188710676068732	0.601584631166955	E3
chr10:129911935	gene_body	MKI67	18	18	18	-0.37784	0.12212	95.914	15.108	6.6722	0.13271	-0.0586478359739248	0.872148218515252	E5
chr10:129917525	gene_body	MKI67	18	18	18	0.49439	0.037013	93.399	24.99	6.6722	0.13271	-0.622837400261751	0.0990504046445695	E5
chr10:129921685	gene_body	MKI67	17	18	17	-0.065107	0.80393	86.217	44.212	6.6722	0.13271	-0.406642111671309	0.423657556399793	E8
chr10:129926916	preTSS_flank	MKI67	18	18	18	-0.26575	0.28648	97.775	20.469	6.6722	0.13271	-0.35916996664167	0.382232383922174	E5
chr10:129926924	preTSS_flank	MKI67	18	18	18	0.16437	0.51456	97.793	19.472	6.6722	0.13271	0.523872844835998	0.286077286818899	E5
chr10:129928534	preTSS_flank	MKI67	18	18	18	0.014913	0.95317	84.689	65.27	6.6722	0.13271	0.0567858874327605	0.860852581473287	E5
chr10:129931499	preTSS_flank	MKI67	18	18	18	0.16293	0.51831	95.913	43.076	6.6722	0.13271	-0.0713901627333512	0.844627496702468	E5
chr10:129944542	preTSS_flank	MKI67	17	18	17	-0.32805	0.19863	94.985	48.657	6.6722	0.13271	0.168029919769209	0.56583136586234	E5
chr10:13091563	preTSS_flank	OPTN	17	18	17	-0.19411	0.45535	92.965	34.962	9.1779	0.025654	-0.495760410831439	0.211527943686529	E8
chr10:13101546	gene_body	CCDC3	18	18	18	0.24153	0.33426	98.472	4.206	0.093211	0.092725	0.151705369393251	0.719886582480075	E8
chr10:13101546	preTSS_flank	OPTN	18	18	18	-0.21542	0.39063	98.472	4.206	9.1779	0.025654	-0.0547473707167646	0.897553611598867	E8
chr10:13101558	gene_body	CCDC3	17	18	17	0.22764	0.37956	97.716	7.6992	0.093211	0.092725	0.201627474852984	0.632069635238691	E8
chr10:13101558	preTSS_flank	OPTN	17	18	17	-0.16865	0.51759	97.716	7.6992	9.1779	0.025654	-0.217337670236381	0.605142632397788	E8
chr10:13101577	gene_body	CCDC3	17	18	17	0.1454	0.57766	93.254	54.256	0.093211	0.092725	-0.121584201273122	0.678834543104975	E8
chr10:13101577	preTSS_flank	OPTN	17	18	17	-0.29204	0.25537	93.254	54.256	9.1779	0.025654	0.142666009927648	0.626584259269801	E8
chr10:13102288	gene_body	CCDC3	18	18	18	0.22796	0.36293	93.324	90.097	0.093211	0.092725	0.756088336325659	0.0819838434461384	E8
chr10:13102288	preTSS_flank	OPTN	18	18	18	-0.47511	0.046314	93.324	90.097	9.1779	0.025654	-0.462420821335405	0.355809187441609	E8
chr10:13116698	gene_body	CCDC3	18	18	18	-0.0066477	0.97911	49.721	427.47	0.093211	0.092725	0.276305450100599	0.596089053439747	E8
chr10:13116698	preTSS_flank	OPTN	18	18	18	0.099969	0.69308	49.721	427.47	9.1779	0.025654	-0.147801895347063	0.779911552761532	E8
chr10:131228035	preTSS_flank	MGMT	16	18	16	-0.45604	0.07583	94.659	33.759	6.4273	0.017577	0.085262110759315	0.872416745754897	E5
chr10:131250098	preTSS_flank	MGMT	18	18	18	-0.014952	0.95305	87.261	119.1	6.4273	0.017577	0.15183554389009	0.719653620077382	E8
chr10:131255784	preTSS_flank	MGMT	17	18	17	0.17857	0.49288	78.506	186.7	6.4273	0.017577	0.368078746009952	0.47281589655771	E8
chr10:131287867	gene_body	MGMT	18	18	18	0.34299	0.1635	91.507	529.84	6.4273	0.017577	0.763241283441746	0.0774463165845578	E6
chr10:131293492	gene_body	MGMT	17	18	17	0.048691	0.85278	92.261	55.492	6.4273	0.017577	0.796782296291273	0.057749967685865	E1
chr10:131307299	gene_body	MGMT	18	18	18	0.15525	0.53847	94.403	136.04	6.4273	0.017577	-0.255924265219068	0.624494767341807	E5
chr10:131307320	gene_body	MGMT	18	18	18	-0.017611	0.9447	96.143	34.855	6.4273	0.017577	0.19539218844715	0.710641569297937	E5
chr10:13131563	gene_body	CCDC3	18	18	18	-0.26971	0.2791	97.394	8.0912	0.093211	0.092725	-0.611241017012898	0.197323058294814	E5
chr10:13131563	preTSS_flank	OPTN	18	18	18	-0.00121	0.9962	97.394	8.0912	9.1779	0.025654	0.530923496296437	0.278443049125749	E5
chr10:13152699	preTSS_flank	CCDC3	17	18	17	-0.13813	0.59702	92.705	152.2	0.093211	0.092725	-0.0945699774104007	0.794968421629347	E2
chr10:13152699	gene_body	OPTN	17	18	17	-0.028029	0.91496	92.705	152.2	9.1779	0.025654	-0.203898633956618	0.572057224182817	E2
chr10:13159891	preTSS_flank	CCDC3	18	18	18	-0.033236	0.89584	76.122	584.32	0.093211	0.092725	-0.193497378518783	0.713376322680088	E2
chr10:13159891	preTSS_flank	MCM10	18	18	18	0.060333	0.81203	76.122	584.32	4.1135	0.11086	-0.309736458239026	0.550252855383695	E2
chr10:13159891	gene_body	OPTN	18	18	18	0.031726	0.90055	76.122	584.32	9.1779	0.025654	-0.384097759078878	0.452186541630991	E2
chr10:13159916	preTSS_flank	CCDC3	18	18	18	0.061237	0.80926	30.303	360.96	0.093211	0.092725	-0.41204525632447	0.4169109037634	E2
chr10:13159916	preTSS_flank	MCM10	18	18	18	0.24967	0.31773	30.303	360.96	4.1135	0.11086	-0.506184108722166	0.305571678338134	E2
chr10:13159916	gene_body	OPTN	18	18	18	0.2663	0.28545	30.303	360.96	9.1779	0.025654	0.0127701600079321	0.980845801247708	E2
chr10:13165497	preTSS_flank	CCDC3	18	18	18	0.41369	0.087903	78.914	169.16	0.093211	0.092725	0.107523749066535	0.839335936603878	E1
chr10:13165497	gene_body	OPTN	18	18	18	-0.40678	0.093878	78.914	169.16	9.1779	0.025654	0.0374406387362544	0.94386528406606	E1
chr10:13167843	preTSS_flank	CCDC3	18	18	18	-0.64059	0.0041812	98.362	9.1817	0.093211	0.092725	-0.136324829305031	0.707269993412575	E1
chr10:13167843	preTSS_flank	MCM10	18	18	18	0.050512	0.84223	98.362	9.1817	4.1135	0.11086	-0.137744035334695	0.704337111643361	E1
chr10:13167843	gene_body	OPTN	18	18	18	0.3809	0.11888	98.362	9.1817	9.1779	0.025654	0.18039549037348	0.617977841301959	E1
chr10:13169507	preTSS_flank	CCDC3	18	18	18	0.040723	0.87254	86.742	672.8	0.093211	0.092725	-0.151994005886605	0.547123489205884	E1
chr10:13169507	preTSS_flank	MCM10	18	18	18	-0.10455	0.67972	86.742	672.8	4.1135	0.11086	-0.126680418009146	0.69482244205553	E1
chr10:13169507	gene_body	OPTN	18	18	18	0.059714	0.81393	86.742	672.8	9.1779	0.025654	-0.0300913631883302	0.905649673820538	E1
chr10:13174740	preTSS_flank	CCDC3	18	18	18	-0.035409	0.88907	95.008	36.464	0.093211	0.092725	-0.213551677351094	0.611597652860627	E1
chr10:13174740	preTSS_flank	MCM10	18	18	18	-0.34161	0.1653	95.008	36.464	4.1135	0.11086	-0.331377444611046	0.521128279157456	E1
chr10:13174740	gene_body	OPTN	18	18	18	-0.15113	0.54943	95.008	36.464	9.1779	0.025654	-0.523156037783422	0.183366508642412	E1
chr10:131901535	preTSS_flank	GLRX3	18	18	18	-0.077225	0.76069	94.984	74.997	7.6952	0.0061387	-0.0574894802721966	0.913860782117474	E1
chr10:131953040	preTSS_flank	GLRX3	17	18	17	-0.52175	0.031702	97.921	17.384	7.6952	0.0061387	0.37752507946287	0.356523205271086	E1
chr10:131957517	preTSS_2k	GLRX3	18	18	18	-0.24397	0.32926	87.694	212.44	7.6952	0.0061387	-0.0239064264196898	0.964147191837699	E1
chr10:131967671	gene_body	GLRX3	17	18	17	-0.082673	0.75242	88.349	66.151	7.6952	0.0061387	0.496213225713744	0.144634400449331	E2
chr10:131971683	gene_body	GLRX3	18	18	18	-0.070817	0.78007	95.363	38.908	7.6952	0.0061387	-0.18109669969257	0.73132457546829	E2
chr10:131979297	postTSS_flank	GLRX3	17	18	17	0.31952	0.21125	94.01	34.742	7.6952	0.0061387	0.227167449615762	0.665110319392988	E1
chr10:131982959	postTSS_flank	GLRX3	18	18	18	0.010728	0.9663	93.146	158.32	7.6952	0.0061387	0.250548469596776	0.632041327519116	E1
chr10:13220155	gene_body	MCM10	17	18	17	0.017317	0.94741	98.296	9.4026	4.1135	0.11086	0.499012608712354	0.0986254781287084	E5
chr10:13297048	postTSS_flank	PHYH	18	18	18	0.5605	0.015541	88.666	59.062	6.0708	0.018106	0.172910175442371	0.743219564891066	E8
chr10:133098845	preTSS_flank	TCERG1L	18	18	18	0.00033941	0.99893	96.188	9.8934	1.4361	1.5272	-0.585840187350613	0.0751342856697239	E6
chr10:133101922	preTSS_flank	TCERG1L	17	18	17	-0.18229	0.48377	90.87	129.69	1.4361	1.5272	0.623049715098219	0.0989013308931455	E8
chr10:133101999	preTSS_flank	TCERG1L	18	18	18	0.31542	0.20231	72.882	117.02	1.4361	1.5272	0.179531190772452	0.733596489002511	E8
chr10:133154066	preTSS_flank	TCERG1L	17	18	17	-0.25866	0.31613	94.525	28.269	1.4361	1.5272	-0.349098578797931	0.49762442188509	E5
chr10:133154089	preTSS_flank	TCERG1L	17	18	17	0.23538	0.36311	94.734	43.053	1.4361	1.5272	-0.657810503794624	0.155606368194062	E5
chr10:13329168	gene_body	PHYH	18	18	18	-0.23966	0.33813	93.299	81.324	6.0708	0.018106	-0.364230584596425	0.477814251446939	E1
chr10:13334104	gene_body	PHYH	16	18	16	0.34102	0.19615	89.142	52.256	6.0708	0.018106	-0.0928424727806441	0.861136429109367	E1
chr10:13363625	preTSS_flank	PHYH	18	18	18	0.20881	0.40568	74.836	921.07	6.0708	0.018106	0.0219062136523584	0.967145935722426	E1
chr10:13363625	postTSS_flank	SEPHS1	18	18	18	0.098312	0.69794	74.836	921.07	7.5735	0.0052401	-0.345016846691317	0.50300955037605	E1
chr10:13363719	preTSS_flank	PHYH	18	18	18	0.22152	0.37703	95.14	34.803	6.0708	0.018106	-0.150533852085711	0.721983994685833	E1
chr10:13363719	postTSS_flank	SEPHS1	18	18	18	0.39612	0.10367	95.14	34.803	7.5735	0.0052401	-0.223247629526371	0.595110930397166	E1
chr10:13365839	preTSS_flank	PHYH	18	18	18	0.24341	0.33039	94.682	26.485	6.0708	0.018106	0.172295146494647	0.683283022843855	E1
chr10:13365839	postTSS_flank	SEPHS1	18	18	18	0.55844	0.016007	94.682	26.485	7.5735	0.0052401	0.410957012038791	0.311815987952083	E1
chr10:133841735	preTSS_flank	BNIP3	18	18	18	-0.22693	0.36518	92.686	92.296	7.3344	0.012915	-0.577603888728718	0.229946077254803	E8
chr10:133841743	preTSS_flank	BNIP3	18	18	18	-0.15279	0.545	87.814	235.8	7.3344	0.012915	-0.0530401799615181	0.92051433798437	E8
chr10:133877497	preTSS_flank	JAKMIP3	17	18	17	0.20464	0.43077	89.245	62.516	4.0599	0.13923	0.127186896913681	0.76408388708667	E5
chr10:133883715	preTSS_flank	JAKMIP3	18	18	18	-0.15658	0.53494	95.157	78.121	4.0599	0.13923	0.355719861547803	0.488926002133999	E5
chr10:133886128	preTSS_flank	JAKMIP3	17	18	17	0.052316	0.84194	93.066	134.8	4.0599	0.13923	-0.539300980654052	0.16776974236905	E8
chr10:133889484	preTSS_flank	JAKMIP3	17	18	17	0.086222	0.74213	49.528	519.93	4.0599	0.13923	0.170065812955992	0.74736063466229	E5
chr10:133889835	preTSS_flank	JAKMIP3	18	18	18	0.33106	0.17961	94.282	15.38	4.0599	0.13923	-0.0830349691356074	0.875733801302417	E5
chr10:133889880	preTSS_flank	JAKMIP3	18	18	18	0.093265	0.71281	90.35	53.698	4.0599	0.13923	0.0421148693605564	0.896602649103971	E5
chr10:133889891	preTSS_flank	JAKMIP3	18	18	18	0.19042	0.44914	92.608	41.108	4.0599	0.13923	-0.612941662940502	0.195727825330636	E5
chr10:133893325	preTSS_flank	JAKMIP3	18	18	18	-0.4971	0.035833	89.605	146.51	4.0599	0.13923	-0.849680666070987	0.0321955527487213	E8
chr10:133928307	preTSS_flank	JAKMIP3	16	18	16	0.45277	0.078223	92.461	74.796	4.0599	0.13923	-0.0225920136475058	0.950605186360258	E5
chr10:133928333	preTSS_flank	JAKMIP3	16	18	16	0.081571	0.76394	85.371	91.416	4.0599	0.13923	-0.402062645187678	0.249405581392999	E5
chr10:133932990	preTSS_flank	JAKMIP3	18	18	18	0.14653	0.56178	72.836	302.42	4.0599	0.13923	0.617987116608192	0.102491086393953	E5
chr10:133939049	preTSS_flank	JAKMIP3	16	18	16	0.34534	0.19017	80.371	58.163	4.0599	0.13923	0.819535294732231	0.0459126217381174	E5
chr10:133957096	preTSS_flank	DPYSL4	17	18	17	0.04806	0.85467	92.448	37.966	4.4704	0.86858	0.29272910684993	0.573448366607977	E8
chr10:133957096	preTSS_flank	JAKMIP3	17	18	17	0.18133	0.48612	92.448	37.966	4.0599	0.13923	0.0632599139257283	0.905236706401715	E8
chr10:133964027	preTSS_flank	DPYSL4	18	18	18	0.090528	0.72091	90.341	203.32	4.4704	0.86858	-0.13938234561958	0.792280402528385	E5
chr10:133964027	preTSS_flank	JAKMIP3	18	18	18	-0.060033	0.81295	90.341	203.32	4.0599	0.13923	0.110618730063064	0.834748698140919	E5
chr10:134027540	postTSS_flank	DPYSL4	18	18	18	-0.14053	0.57807	73.236	340.35	4.4704	0.86858	0.614095074569277	0.194648932570072	E1
chr10:134102856	preTSS_flank	LRRC27	18	18	18	-0.33118	0.17944	92.057	229.4	5.6195	0.053451	0.472248519545982	0.344287337683971	E5
chr10:134102856	gene_body	STK32C	18	18	18	-0.21414	0.39351	92.057	229.4	5.081	0.038712	0.38657441966177	0.449023168995651	E5
chr10:134109892	gene_body	STK32C	18	18	18	-0.12395	0.62412	95.421	16.142	5.081	0.038712	0.466069786037347	0.351515404033433	E5
chr10:13413750	preTSS_flank	SEPHS1	18	18	18	-0.34952	0.1551	46.153	393.62	7.5735	0.0052401	-0.322537212474097	0.435875789396795	E4
chr10:134157072	gene_body	LRRC27	18	18	18	0.11685	0.64425	75.377	240.89	5.6195	0.053451	0.823446241513396	0.0440051455791992	E1
chr10:134157072	preTSS_flank	STK32C	18	18	18	-0.078898	0.75566	75.377	240.89	5.081	0.038712	0.628047754055893	0.181793197217767	E1
chr10:134191825	postTSS_flank	LRRC27	18	18	18	-0.35915	0.14327	90.007	139.19	5.6195	0.053451	0.765346867531546	0.0761328926141258	E5
chr10:134191825	preTSS_flank	PWWP2B	18	18	18	-0.30274	0.22204	90.007	139.19	5.7436	0.036306	0.22866515616006	0.66298045943578	E5
chr10:134191825	preTSS_flank	STK32C	18	18	18	0.14606	0.56307	90.007	139.19	5.081	0.038712	0.859022079643906	0.0284112088868915	E5
chr10:134309949	preTSS_flank	INPP5A	18	18	18	-0.16416	0.51511	91.656	43.955	7.0082	0.029464	0.0701500580230157	0.894947518257963	E5
chr10:134325063	preTSS_flank	INPP5A	18	18	18	0.29418	0.23603	90.26	30.619	7.0082	0.029464	-0.436527263917838	0.27954589248723	E5
chr10:134381143	preTSS_flank	INPP5A	18	18	18	0.18385	0.46521	98.131	15.878	7.0082	0.029464	-0.413766831446293	0.414768812350339	E5
chr10:134963556	preTSS_flank	KNDC1	18	18	18	0.18773	0.45568	91.964	54.309	2.6279	0.77589	-0.0295311981306045	0.955716079759938	E8
chr10:134965905	preTSS_flank	KNDC1	18	18	18	-0.31089	0.20923	88.014	92.439	2.6279	0.77589	-0.00972902172953929	0.976060506998727	E8
chr10:134967281	preTSS_flank	KNDC1	18	18	18	-0.085865	0.73478	78.834	103.55	2.6279	0.77589	0.329853272093353	0.523164634511734	E5
chr10:134988297	preTSS_flank	KNDC1	18	18	18	-0.20074	0.42447	85.961	40.39	2.6279	0.77589	0.279542432619714	0.378884683476347	E5
chr10:134988338	preTSS_flank	KNDC1	18	18	18	-0.35799	0.14466	91.033	29.095	2.6279	0.77589	0.212258685743172	0.397784710787473	E5
chr10:134989765	preTSS_flank	KNDC1	18	18	18	-0.15038	0.55144	93.588	101.98	2.6279	0.77589	0.177828775330442	0.623069296323656	E5
chr10:134991655	preTSS_flank	KNDC1	18	18	18	0.24528	0.32658	93.238	79.147	2.6279	0.77589	0.214007574443123	0.683889330672528	E3
chr10:134991663	preTSS_flank	KNDC1	18	18	18	-0.081945	0.74651	92.473	119.37	2.6279	0.77589	0.369688966536107	0.367400408261154	E3
chr10:135114573	preTSS_flank	ADAM8	18	18	18	0.32491	0.18832	91.545	237.77	8.2493	0.067846	0.602222046085735	0.205871284983285	E1
chr10:135114573	postTSS_flank	TUBGCP2	18	18	18	0.55016	0.018	91.545	237.77	8.2725	0.0076353	0.492822597314004	0.320613029481392	E1
chr10:135114573	preTSS_flank	ZNF511	18	18	18	0.31415	0.20424	91.545	237.77	6.6598	0.0077151	0.490581334603657	0.323162114243445	E1
chr10:135222348	preTSS_flank	ECHS1	16	18	16	-0.21345	0.42735	96.392	28.759	7.0785	0.010464	0.0625677012411042	0.906270915567658	E1
chr10:135222348	gene_body	MTG1	16	18	16	0.013745	0.95971	96.392	28.759	7.0018	0.0089722	0.623939937950121	0.185540328370182	E1
chr10:135222348	postTSS_flank	PAOX	16	18	16	-0.18466	0.49357	96.392	28.759	5.1642	0.048815	0.522007731251886	0.288109887132631	E1
chr10:135224395	preTSS_flank	ECHS1	18	18	18	0.34035	0.16698	96.842	7.0397	7.0785	0.010464	-0.189740233368999	0.599565840037346	E1
chr10:135224395	gene_body	MTG1	18	18	18	-0.73376	0.00052816	96.842	7.0397	7.0018	0.0089722	-0.650344252604639	0.0117951918479746	E1
chr10:135224395	postTSS_flank	PAOX	18	18	18	-0.34887	0.15592	96.842	7.0397	5.1642	0.048815	0.0221237328391205	0.958531534779606	E1
chr10:135225425	preTSS_flank	ECHS1	18	18	18	-0.063133	0.80346	86.476	178.27	7.0785	0.010464	0.609676693180695	0.198795102153345	E1
chr10:135225425	gene_body	MTG1	18	18	18	0.27645	0.26679	86.476	178.27	7.0018	0.0089722	0.490092084811899	0.323719543360063	E1
chr10:135225425	postTSS_flank	PAOX	18	18	18	0.19967	0.42698	86.476	178.27	5.1642	0.048815	-0.00458807374847697	0.993117937667726	E1
chr10:135225482	preTSS_flank	ECHS1	18	18	18	0.25439	0.30835	95	134.94	7.0785	0.010464	0.383096460540757	0.453467482585221	E1
chr10:135225482	gene_body	MTG1	18	18	18	0.26771	0.28282	95	134.94	7.0018	0.0089722	0.343490340349557	0.505027948815407	E1
chr10:135225482	postTSS_flank	PAOX	18	18	18	0.50267	0.033493	95	134.94	5.1642	0.048815	0.144142351559148	0.785283896742632	E1
chr10:135249246	postTSS_flank	MTG1	17	18	17	0.10784	0.68036	86.695	41.049	7.0018	0.0089722	-0.0652700573998598	0.902233945009602	E7
chr10:135249685	postTSS_flank	MTG1	18	18	18	0.11517	0.64906	77.261	309.17	7.0018	0.0089722	0.523485873382611	0.286498559373367	E8
chr10:135324403	preTSS_flank	CYP2E1	18	18	18	-0.0084831	0.97335	96.741	14.119	4.0681	0.12649	0.415556045257603	0.412546459509781	E8
chr10:13592038	preTSS_flank	PRPF18	18	18	18	-0.20456	0.41551	13.164	86.126	8.0158	0.0051313	0.315730644996063	0.542140969815929	E7
chr10:13595868	preTSS_flank	PRPF18	18	18	18	0.00038236	0.9988	90.561	118.53	8.0158	0.0051313	-0.0843726346601946	0.794322442692732	E8
chr10:13606571	preTSS_flank	PRPF18	18	18	18	-0.24378	0.32964	94.402	44.566	8.0158	0.0051313	0.246848757007025	0.637247643687076	E5
chr10:13610215	preTSS_flank	PRPF18	18	18	18	0.10324	0.68352	88.067	100.97	8.0158	0.0051313	-0.612891799224413	0.106178178549311	E8
chr10:13610244	preTSS_flank	PRPF18	16	18	16	-0.18071	0.50301	94.71	23.059	8.0158	0.0051313	0.247361394426521	0.554769427531284	E8
chr10:13615781	preTSS_flank	PRPF18	17	18	17	0.0053515	0.98374	54.896	384.89	8.0158	0.0051313	0.16266761801181	0.758150726890177	E7
chr10:13635875	gene_body	PRPF18	18	18	18	-0.1168	0.6444	90.897	127.25	8.0158	0.0051313	-0.384867172153043	0.34646698278481	E1
chr10:13643482	gene_body	PRPF18	18	18	18	-0.27028	0.27805	91.266	176.88	8.0158	0.0051313	0.15048345089199	0.775978692774189	E1
chr10:13667734	gene_body	PRPF18	18	18	18	-0.24065	0.33608	96.187	12.39	8.0158	0.0051313	0.572528482128132	0.0204604836283879	E1
chr10:13668713	gene_body	PRPF18	18	18	18	-0.15299	0.54448	68.933	133.07	8.0158	0.0051313	0.149969013635335	0.60884264417866	E1
chr10:13668798	gene_body	PRPF18	18	18	18	-0.36351	0.13812	83.11	673.66	8.0158	0.0051313	0.174771201564372	0.740512388460858	E1
chr10:13670974	gene_body	PRPF18	18	18	18	-0.20294	0.41928	97.992	9.5353	8.0158	0.0051313	-0.510071714817027	0.301245911244914	E1
chr10:14331475	postTSS_flank	FRMD4A	17	18	17	0.034344	0.89589	93.377	29.006	3.9978	0.17611	0.597793272140915	0.117541780336613	E8
chr10:14338700	postTSS_flank	FRMD4A	18	18	18	0.10912	0.66645	67.895	154.11	3.9978	0.17611	0.339279841562209	0.510607626497196	E5
chr10:14338739	postTSS_flank	FRMD4A	18	18	18	0.34981	0.15474	57.121	590.83	3.9978	0.17611	0.742776970807873	0.0907361181563986	E5
chr10:14350350	postTSS_flank	FRMD4A	17	18	17	0.15031	0.56475	74.226	140.73	3.9978	0.17611	-0.172113680684467	0.744378751002299	E5
chr10:14359317	postTSS_flank	FRMD4A	18	18	18	0.35041	0.15398	74.571	231.85	3.9978	0.17611	-0.568255057374777	0.239366116818084	E8
chr10:14362542	postTSS_flank	FRMD4A	18	18	18	0.076893	0.76169	93.022	124.87	3.9978	0.17611	0.562755420828085	0.244977406744364	E8
chr10:14384420	gene_body	FRMD4A	18	18	18	0.16609	0.5101	74.146	450.86	3.9978	0.17611	-0.546929718293964	0.160659852163735	E8
chr10:14400343	gene_body	FRMD4A	18	18	18	0.2063	0.41147	79.862	533.77	3.9978	0.17611	-0.0304295498945364	0.954369763393272	E5
chr10:14409846	gene_body	FRMD4A	18	18	18	0.20157	0.4225	66.05	151.45	3.9978	0.17611	0.0279478166263956	0.947625124298167	E5
chr10:14421585	gene_body	FRMD4A	18	18	18	0.35566	0.14748	85.249	131.78	3.9978	0.17611	0.453317229682255	0.366601709952638	E5
chr10:14784919	gene_body	FAM107B	18	18	18	0.52689	0.024663	19.341	73.68	10.084	0.012265	0.202704020293918	0.527496225715514	E3
chr10:14820532	preTSS_flank	FAM107B	17	18	17	-0.010615	0.96775	97.577	8.1712	10.084	0.012265	0.59335856727237	0.214415326712087	E5
chr10:14828164	preTSS_flank	FAM107B	18	18	18	-0.35528	0.14795	96.436	18.811	10.084	0.012265	-0.496712754510003	0.0707899348141876	E5
chr10:14828179	preTSS_flank	FAM107B	18	18	18	-0.54935	0.018205	95.366	14.743	10.084	0.012265	0.0774498028284073	0.810917074311767	E5
chr10:14828480	preTSS_flank	FAM107B	18	18	18	0.029823	0.90649	92.244	83.591	10.084	0.012265	0.440465994673836	0.382028476212807	E5
chr10:14829581	preTSS_flank	FAM107B	18	18	18	0.032455	0.89828	87.409	508.68	10.084	0.012265	-0.054425294039494	0.918442665866227	E5
chr10:14866343	gene_body	CDNF	18	18	18	0.25234	0.31239	95.377	54.892	4.8242	0.071021	-0.169694104247146	0.747902106894997	E5
chr10:14866343	preTSS_flank	FAM107B	18	18	18	0.0063674	0.98	95.377	54.892	10.084	0.012265	-0.323703603250458	0.531404077989125	E5
chr10:14866343	preTSS_flank	HSPA14	18	18	18	-0.22699	0.36504	95.377	54.892	7.343	0.0091696	0.0922913717575386	0.861955997347749	E5
chr10:14967407	gene_body	DCLRE1C	18	18	18	-0.0049705	0.98438	97.185	13.969	7.857	0.0059979	0.257602806873228	0.622142948567933	E1
chr10:14967407	postTSS_flank	SUV39H2	18	18	18	0.22995	0.35865	97.185	13.969	5.8626	0.038648	0.434199306622473	0.38963062882728	E1
chr10:15092103	postTSS_flank	ACBD7	17	18	17	0.1333	0.61004	90.434	66.101	4.1043	0.087847	0.785896743136448	0.0638530383493396	E5
chr10:15092103	postTSS_flank	C10orf111	17	18	17	0.11946	0.6479	90.434	66.101	4.1332	0.074344	-0.392149815813651	0.441927965424517	E5
chr10:15092103	preTSS_flank	RPP38	17	18	17	-0.18159	0.48549	90.434	66.101	6.2862	0.013392	0.343425931752581	0.505113164916392	E5
chr10:15096675	postTSS_flank	ACBD7	18	18	18	0.051681	0.83862	95.484	20.688	4.1043	0.087847	0.879658017992231	0.0208518810676672	E5
chr10:15096675	preTSS_flank	RPP38	18	18	18	0.23855	0.34045	95.484	20.688	6.2862	0.013392	0.466712071148439	0.350761541666012	E5
chr10:15137335	postTSS_2k	C10orf111	17	18	17	-0.36242	0.15283	87.461	53.142	4.1332	0.074344	0.591090749911526	0.216623963763668	E5
chr10:15137335	preTSS_flank	RPP38	17	18	17	-0.28626	0.26532	87.461	53.142	6.2862	0.013392	-0.593623116219749	0.21415827695425	E5
chr10:15180096	preTSS_flank	ACBD7	17	18	17	-0.1778	0.49479	94.781	15.614	4.1043	0.087847	0.878072952249748	0.00412720350400475	E1
chr10:15180096	preTSS_flank	C10orf111	17	18	17	0.40776	0.10422	94.781	15.614	4.1332	0.074344	0.522521626202941	0.287549300007498	E1
chr10:15180096	gene_body	NMT2	17	18	17	-0.093714	0.72053	94.781	15.614	8.6388	0.051447	0.0382109145789877	0.916535559774405	E1
chr10:15180096	postTSS_flank	RPP38	17	18	17	-0.48313	0.049467	94.781	15.614	6.2862	0.013392	0.780628011470908	0.0669075676319686	E1
chr10:15183844	gene_body	NMT2	16	18	16	0.2069	0.44198	3.105	12.43	8.6388	0.051447	-0.299377344373069	0.564350099275072	E3
chr10:15183869	gene_body	NMT2	16	18	16	0.041826	0.87777	13.739	144.36	8.6388	0.051447	-0.443445017168516	0.378432760650514	E3
chr10:15207367	gene_body	NMT2	16	18	16	-0.4339	0.09312	89.476	77.256	8.6388	0.051447	-0.914302931084923	0.0107013023243346	E3
chr10:15391057	gene_body	FAM171A1	16	18	16	0.12406	0.64712	77.438	96.783	6.2424	0.052075	0.630181282412653	0.179859533924204	E5
chr10:15393662	gene_body	FAM171A1	18	18	18	0.22522	0.36888	91.359	83.012	6.2424	0.052075	-0.536825030022761	0.170113198775445	E8
chr10:15393682	gene_body	FAM171A1	18	18	18	-0.31086	0.20928	92.925	60.473	6.2424	0.052075	-0.480825655529197	0.334343354367601	E8
chr10:15394406	gene_body	FAM171A1	17	18	17	-0.13012	0.61866	56.258	264.53	6.2424	0.052075	-0.204328634898285	0.627413698677776	E5
chr10:15432554	preTSS_flank	FAM171A1	18	18	18	-0.26925	0.27994	94.687	35.31	6.2424	0.052075	-0.126523579998151	0.727617874685219	E8
chr10:15436874	preTSS_flank	FAM171A1	18	18	18	-0.20794	0.40767	81.624	533.72	6.2424	0.052075	-0.368633799903142	0.47209628558939	E8
chr10:15444703	preTSS_flank	FAM171A1	18	18	18	0.10104	0.68996	89.353	522.11	6.2424	0.052075	0.440183168049408	0.382370462073861	E5
chr10:15451886	preTSS_flank	FAM171A1	16	18	16	-0.41154	0.11325	96.766	18.049	6.2424	0.052075	0.0692900069566086	0.849153728453724	E8
chr10:15453922	preTSS_flank	FAM171A1	18	18	18	-0.039663	0.87583	85.381	59.685	6.2424	0.052075	0.265152445069185	0.61159221231817	E8
chr10:15461679	preTSS_flank	FAM171A1	17	18	17	0.24149	0.35042	52.006	375.5	6.2424	0.052075	0.431519429399293	0.285731174712138	E5
chr10:16452791	preTSS_flank	PTER	18	18	18	-0.044248	0.8616	97.78	8.7085	7.6193	0.016295	-0.154822168734334	0.597161432812208	E8
chr10:16453340	preTSS_flank	PTER	18	18	18	-0.3759	0.12421	91.121	536.7	7.6193	0.016295	0.139896591947309	0.791524074127311	E8
chr10:16461486	preTSS_flank	PTER	17	18	17	-0.2146	0.40816	87.215	104.68	7.6193	0.016295	0.649062856437321	0.163125156481758	E8
chr10:16466236	preTSS_flank	PTER	17	18	17	-0.077143	0.76854	93.215	69.281	7.6193	0.016295	0.405508742325092	0.318910278136513	E5
chr10:16496272	gene_body	PTER	18	18	18	-0.3192	0.19666	94.788	135.25	7.6193	0.016295	-0.0551994012313314	0.917284993720324	E1
chr10:16507220	gene_body	PTER	18	18	18	0.13146	0.60308	96.246	19.849	7.6193	0.016295	0.329752685108819	0.523299103718239	E1
chr10:16507462	gene_body	PTER	18	18	18	-0.022607	0.92905	95.039	67.233	7.6193	0.016295	0.582696653722345	0.129560532086882	E1
chr10:16509366	gene_body	PTER	16	18	16	0.49103	0.05343	96.828	17.62	7.6193	0.016295	-0.213671673543859	0.611392724368873	E1
chr10:16509533	gene_body	PTER	18	18	18	0.29684	0.23163	95.403	32.906	7.6193	0.016295	-0.0775295298864916	0.883938713504968	E1
chr10:16521009	gene_body	PTER	18	18	18	0.0017927	0.99437	94.281	21.133	7.6193	0.016295	0.357717147517857	0.253606920798486	E1
chr10:16521027	gene_body	PTER	18	18	18	-0.17911	0.47701	97.248	17.417	7.6193	0.016295	-0.629113067472843	0.180826606545435	E1
chr10:16521905	gene_body	PTER	18	18	18	0.19384	0.44089	96.528	23.875	7.6193	0.016295	0.0787467018485277	0.882124103071392	E1
chr10:16527115	gene_body	PTER	18	18	18	-0.029508	0.90747	96.089	24.771	7.6193	0.016295	0.594251127328896	0.213548567348759	E1
chr10:16527187	gene_body	PTER	18	18	18	-0.19808	0.43075	76.988	468.4	7.6193	0.016295	-0.0666166280798145	0.854921095761029	E1
chr10:16829992	gene_body	RSU1	17	18	17	-0.27713	0.28154	23.67	273.69	8.6368	0.0094281	0.165540091743466	0.695236187596455	E3
chr10:16831102	gene_body	RSU1	17	18	17	-0.33664	0.18642	93.215	31.072	8.6368	0.0094281	-0.302222131000477	0.466893540111452	E2
chr10:16832366	gene_body	RSU1	17	18	17	-0.36748	0.14675	95.352	24.861	8.6368	0.0094281	-0.354582870225355	0.490416371609438	E1
chr10:16832490	gene_body	RSU1	18	18	18	-0.24592	0.32528	91.009	533.71	8.6368	0.0094281	0.552867840137773	0.255193819267461	E1
chr10:16842608	gene_body	RSU1	18	18	18	0.32427	0.18925	97.445	6.0562	8.6368	0.0094281	-0.168354873847238	0.690248573057944	E1
chr10:16842662	gene_body	RSU1	17	18	17	0.040897	0.87616	97.141	5.9971	8.6368	0.0094281	0.575202220282871	0.135771296848213	E1
chr10:16849744	gene_body	RSU1	18	18	18	0.069199	0.78498	95.482	31.136	8.6368	0.0094281	0.537621272448661	0.271264212425481	E1
chr10:16862565	preTSS_flank	RSU1	17	18	17	-0.038669	0.88286	92.955	28.094	8.6368	0.0094281	-0.225179065720718	0.66794032254674	E5
chr10:16870185	preTSS_flank	RSU1	17	18	17	-0.27958	0.27713	3.3176	28.585	8.6368	0.0094281	-0.832126185443906	0.0399069485958413	E3
chr10:16871447	preTSS_flank	RSU1	18	18	18	-0.42833	0.076163	94.407	55.437	8.6368	0.0094281	0.888321920125034	0.018011566142321	E5
chr10:17145837	preTSS_flank	CUBN	17	18	17	0.4086	0.10345	97.63	9.2415	7.9887	0.079229	-0.6399858712805	0.0874239160296195	E1
chr10:17145904	preTSS_flank	CUBN	18	18	18	-0.24322	0.33079	97.982	7.2308	7.9887	0.079229	-0.0114544163316632	0.978524847880778	E1
chr10:17159148	preTSS_flank	CUBN	18	18	18	0.11283	0.65577	89.038	625.9	7.9887	0.079229	0.30982865736323	0.550127828563158	E5
chr10:17164045	preTSS_flank	CUBN	17	18	17	0.21733	0.40208	95.494	28.522	7.9887	0.079229	-0.746655326670769	0.088145008358785	E1
chr10:17180837	preTSS_flank	CUBN	16	18	16	-0.019515	0.94281	96.685	23.553	7.9887	0.079229	-0.378412556293659	0.459474759639744	E5
chr10:17199864	preTSS_flank	CUBN	18	18	18	0.30465	0.21899	97.978	6.7729	7.9887	0.079229	-0.0919155385186413	0.862514964883226	E1
chr10:17199864	postTSS_flank	TRDMT1	18	18	18	0.43683	0.069895	97.978	6.7729	7.6612	0.034849	0.291477646106809	0.575165387304872	E1
chr10:17201502	preTSS_flank	CUBN	18	18	18	0.60355	0.0080004	88.238	579.82	7.9887	0.079229	0.431419579236187	0.393019152684607	E1
chr10:17201502	gene_body	TRDMT1	18	18	18	0.64223	0.0040548	88.238	579.82	7.6612	0.034849	0.630100521796586	0.179932572506103	E1
chr10:17202832	preTSS_flank	CUBN	18	18	18	0.30733	0.21476	94.512	35.216	7.9887	0.079229	0.244958688566813	0.639911310698768	E1
chr10:17202832	gene_body	TRDMT1	18	18	18	0.17327	0.49172	94.512	35.216	7.6612	0.034849	0.462060908851427	0.356233704237251	E1
chr10:17214187	preTSS_flank	CUBN	17	18	17	0.51912	0.032731	96.749	6.2087	7.9887	0.079229	0.534065268121917	0.172745983487491	E1
chr10:17214187	gene_body	TRDMT1	17	18	17	0.49304	0.044328	96.749	6.2087	7.6612	0.034849	0.423020929927958	0.296378780445427	E1
chr10:17264510	preTSS_flank	TRDMT1	18	18	18	-0.24834	0.32038	90.625	46.088	7.6612	0.034849	0.370045315961996	0.192808647478972	E1
chr10:17264510	preTSS_flank	VIM	18	18	18	0.22304	0.37366	90.625	46.088	10.756	0.020669	-0.990123402980979	0.000145839035976514	E1
chr10:17267103	preTSS_flank	TRDMT1	17	18	17	-0.14104	0.58925	93.06	248.3	7.6612	0.034849	-0.856118256856641	0.0295636172563615	E1
chr10:17267103	preTSS_flank	VIM	17	18	17	-0.18191	0.48469	93.06	248.3	10.756	0.020669	-0.320975693118469	0.438228793650461	E1
chr10:1745264	gene_body	ADARB2	17	18	17	0.19815	0.44584	84.795	524.91	2.2987	4.1125	-0.462584572236301	0.355616102715254	E8
chr10:17535557	preTSS_flank	ST8SIA6	16	18	16	-0.11911	0.66039	74.434	124.26	4.1354	0.32024	-0.555233575048214	0.153110942192449	E5
chr10:17536148	preTSS_flank	ST8SIA6	18	18	18	-0.14847	0.55656	92.577	60.643	4.1354	0.32024	-0.831992621588598	0.0399685904148638	E5
chr10:17536160	preTSS_flank	ST8SIA6	18	18	18	-0.02555	0.91984	97.094	39.024	4.1354	0.32024	-0.66349768821833	0.150798990034055	E5
chr10:17536180	preTSS_flank	ST8SIA6	18	18	18	-0.49275	0.037746	93.11	98.57	4.1354	0.32024	0.259790055573009	0.53436671221563	E5
chr10:17536204	preTSS_flank	ST8SIA6	18	18	18	0.23206	0.35413	96.035	42.059	4.1354	0.32024	0.378302401176377	0.459616338533939	E5
chr10:17536507	preTSS_flank	ST8SIA6	17	18	17	-0.012997	0.96052	71.476	426.85	4.1354	0.32024	-0.516300290161463	0.190214464400286	E5
chr10:17536550	preTSS_flank	ST8SIA6	17	18	17	-0.15546	0.55131	87.302	522.93	4.1354	0.32024	-0.189752962967525	0.554734125847097	E5
chr10:17537695	preTSS_flank	ST8SIA6	16	18	16	-0.25624	0.33809	95.933	24.779	4.1354	0.32024	-0.14912179862322	0.680953691914667	E5
chr10:17543725	preTSS_flank	ST8SIA6	18	18	18	0.0021148	0.99336	93.581	40.039	4.1354	0.32024	-0.629428117475379	0.180541162494274	E5
chr10:1756482	gene_body	ADARB2	18	18	18	0.054533	0.82983	94.878	60.077	2.2987	4.1125	0.259922929445674	0.618895793193601	E8
chr10:1756495	gene_body	ADARB2	18	18	18	0.22494	0.36951	92.208	136.28	2.2987	4.1125	0.166751989576929	0.752190387390992	E8
chr10:17621684	postTSS_flank	PTPLA	17	18	17	-0.021831	0.93372	77.056	125.48	4.3844	0.24444	0.109610264843166	0.796120948590041	E5
chr10:17625841	postTSS_flank	PTPLA	17	18	17	0.07502	0.77476	78.471	135.98	4.3844	0.24444	0.252693591172081	0.545982534264406	E5
chr10:17625876	postTSS_flank	PTPLA	17	18	17	-0.23937	0.35479	89.991	53.256	4.3844	0.24444	0.0197455493414194	0.951432689098457	E5
chr10:17626074	postTSS_flank	PTPLA	18	18	18	0.237	0.34369	89.131	68.866	4.3844	0.24444	0.649775473858185	0.0811608241632511	E5
chr10:17626077	postTSS_flank	PTPLA	18	18	18	-0.38257	0.11715	93.922	24.592	4.3844	0.24444	-0.0402264116162327	0.924656804893954	E5
chr10:17627141	postTSS_flank	PTPLA	18	18	18	-0.13841	0.5839	78.143	162.63	4.3844	0.24444	0.14888419208523	0.778323832791568	E5
chr10:17627575	postTSS_flank	PTPLA	17	18	17	-0.56846	0.017268	79.794	133.49	4.3844	0.24444	0.666178414062621	0.148555263650594	E5
chr10:17639263	postTSS_flank	PTPLA	18	18	18	0.024799	0.92219	87.212	190.73	4.3844	0.24444	0.201183774846933	0.702295785446709	E5
chr10:17639263	preTSS_flank	STAM	18	18	18	-0.047638	0.85111	87.212	190.73	8.3773	0.02331	-0.131822100117322	0.803412190496245	E5
chr10:17640699	postTSS_flank	PTPLA	17	18	17	0.067995	0.79541	79.926	481.25	4.3844	0.24444	0.182143181894082	0.729806630892722	E5
chr10:17640699	preTSS_flank	STAM	17	18	17	0.073478	0.77928	79.926	481.25	8.3773	0.02331	0.545652166594066	0.26275197512163	E5
chr10:17642057	postTSS_flank	PTPLA	18	18	18	-0.17891	0.4775	90.067	153.98	4.3844	0.24444	-0.86947672850031	0.00108151493412329	E5
chr10:17642057	preTSS_flank	STAM	18	18	18	-0.43878	0.068517	90.067	153.98	8.3773	0.02331	0.364323605037694	0.300665573382572	E5
chr10:1764989	gene_body	ADARB2	17	18	17	-0.10779	0.6805	56.737	381.28	2.2987	4.1125	-0.151276832018012	0.7748157129119	E5
chr10:1765015	gene_body	ADARB2	16	18	16	-0.12311	0.64965	63.244	115.03	2.2987	4.1125	-0.390005261141363	0.444652808633551	E5
chr10:17654479	postTSS_flank	PTPLA	18	18	18	0.3497	0.15488	96.31	14.764	4.3844	0.24444	-0.508999171264225	0.302437035539647	E1
chr10:17654479	preTSS_flank	STAM	18	18	18	0.014363	0.95489	96.31	14.764	8.3773	0.02331	-0.170512315032002	0.746710303304873	E1
chr10:17675192	preTSS_flank	PTPLA	17	18	17	0.064329	0.80623	94.526	139.68	4.3844	0.24444	0.0889827970283999	0.834035863928458	E5
chr10:17675192	preTSS_flank	STAM	17	18	17	0.11532	0.6594	94.526	139.68	8.3773	0.02331	-0.182322677502589	0.665645292129677	E5
chr10:17675200	preTSS_flank	PTPLA	17	18	17	0.033434	0.89864	93.446	138.88	4.3844	0.24444	0.462065703033806	0.356228048318559	E5
chr10:17675200	preTSS_flank	STAM	17	18	17	0.0045365	0.98621	93.446	138.88	8.3773	0.02331	0.297693876655598	0.566650245425086	E5
chr10:17681996	preTSS_flank	PTPLA	18	18	18	0.090225	0.72181	91.106	527.64	4.3844	0.24444	-0.455111637112272	0.186286880291288	E5
chr10:17681996	preTSS_flank	STAM	18	18	18	0.17369	0.49066	91.106	527.64	8.3773	0.02331	-0.570194031007415	0.0852411297714169	E5
chr10:17692332	preTSS_flank	PTPLA	17	18	17	0.26314	0.30753	92.224	31.868	4.3844	0.24444	0.395215573437842	0.438042057151311	E3
chr10:17692332	preTSS_flank	STAM	17	18	17	0.23352	0.36702	92.224	31.868	8.3773	0.02331	0.126671691320879	0.811008732098305	E3
chr10:17703556	preTSS_flank	PTPLA	18	18	18	-0.52517	0.02522	68.551	196	4.3844	0.24444	0.0751267794717938	0.859666413578568	E1
chr10:17703556	preTSS_flank	STAM	18	18	18	-0.51892	0.027337	68.551	196	8.3773	0.02331	0.291488496136425	0.483628056335634	E1
chr10:17706094	preTSS_flank	PTPLA	16	18	16	-0.29761	0.26294	93.915	55.313	4.3844	0.24444	-0.194387957856695	0.644600090439497	E2
chr10:17706094	preTSS_flank	STAM	16	18	16	-0.4567	0.075353	93.915	55.313	8.3773	0.02331	0.0259426448667222	0.951379361393546	E2
chr10:17710243	preTSS_flank	STAM	18	18	18	-0.28801	0.24646	90.244	33.75	8.3773	0.02331	-0.219493732451201	0.601476527652974	E3
chr10:17712767	preTSS_flank	STAM	18	18	18	-0.2628	0.29207	93.501	84.477	8.3773	0.02331	-0.869172062928674	0.0245543015204232	E2
chr10:1772601	gene_body	ADARB2	17	18	17	0.14854	0.56938	73.192	174.43	2.2987	4.1125	-0.25325980546241	0.628232400762742	E8
chr10:1775887	gene_body	ADARB2	16	18	16	-0.059114	0.82785	94.922	8.5789	2.2987	4.1125	0.320145987200545	0.536187453064628	E8
chr10:1780931	preTSS_2k	ADARB2	18	18	18	0.17393	0.49005	84.356	89.561	2.2987	4.1125	-0.333055741632907	0.518888679303635	E8
chr10:1791871	preTSS_flank	ADARB2	18	18	18	-0.12786	0.61313	64.607	302.86	2.2987	4.1125	0.575010560663086	0.0504787970936074	E6
chr10:1805468	preTSS_flank	ADARB2	18	18	18	0.16489	0.51321	84.686	546.41	2.2987	4.1125	0.281019400416739	0.500172197358375	E5
chr10:18399681	preTSS_flank	CACNB2	18	18	18	-0.001958	0.99385	87.594	69.351	1.3858	0.74182	0.53563663152667	0.2733838953801	E5
chr10:18418189	preTSS_flank	CACNB2	18	18	18	0.19537	0.43721	73.527	505.59	1.3858	0.74182	0.191288748439835	0.649986951238654	E5
chr10:18420361	preTSS_flank	CACNB2	18	18	18	0.10778	0.67035	93.937	37.144	1.3858	0.74182	-0.162645437138275	0.758183117936566	E8
chr10:18421321	preTSS_flank	CACNB2	18	18	18	-0.015581	0.95107	63.653	643.83	1.3858	0.74182	-0.172709176106862	0.682552230979218	E8
chr10:18423360	preTSS_flank	CACNB2	16	18	16	0.61079	0.011962	94.248	9.4721	1.3858	0.74182	-0.761899935498627	0.0782883194178056	E8
chr10:18438503	preTSS_flank	CACNB2	17	18	17	-0.42069	0.092667	97.134	9.2123	1.3858	0.74182	0.10596992544155	0.841640113104865	E5
chr10:18442913	preTSS_flank	CACNB2	17	18	17	-0.0078211	0.97623	96.814	13.122	1.3858	0.74182	0.373452194632336	0.362158247387572	E5
chr10:18470356	preTSS_flank	CACNB2	18	18	18	0.21695	0.38719	75.246	295.25	1.3858	0.74182	-0.692962933494849	0.126935177957848	E5
chr10:18471312	preTSS_flank	CACNB2	18	18	18	0.081548	0.7477	79.965	88.442	1.3858	0.74182	0.326932177247218	0.429281588559073	E5
chr10:18471336	preTSS_flank	CACNB2	18	18	18	0.059261	0.81531	96.284	25.557	1.3858	0.74182	0.0790112063143557	0.88172981495126	E5
chr10:18473733	preTSS_flank	CACNB2	18	18	18	-0.098326	0.6979	90.604	56.056	1.3858	0.74182	-0.00109213134317914	0.998361803636552	E8
chr10:18903596	preTSS_flank	ARL5B	16	18	16	-0.34025	0.19722	96.932	15.766	7.9591	0.023712	0.0716642242359937	0.892687688811239	E1
chr10:18903596	gene_body	NSUN6	16	18	16	0.16914	0.53118	96.932	15.766	7.8936	0.01481	0.262222104245151	0.530406766489236	E1
chr10:18905890	preTSS_flank	ARL5B	17	18	17	-0.0060352	0.98166	96.014	13.802	7.9591	0.023712	0.264790202308921	0.612097426963708	E1
chr10:18905890	gene_body	NSUN6	17	18	17	-0.56431	0.018288	96.014	13.802	7.8936	0.01481	0.287539301969996	0.580577756478851	E1
chr10:18908575	preTSS_flank	ARL5B	18	18	18	-0.25906	0.29924	97.195	8.5633	7.9591	0.023712	-0.503450027001989	0.203409300498651	E1
chr10:18908575	gene_body	NSUN6	18	18	18	-0.23478	0.34835	97.195	8.5633	7.8936	0.01481	0.079650683566606	0.851285419065764	E1
chr10:18911901	preTSS_flank	ARL5B	18	18	18	0.12684	0.61599	91.397	62.913	7.9591	0.023712	-0.187008725901219	0.722756970373589	E1
chr10:18911901	gene_body	NSUN6	18	18	18	0.021408	0.93281	91.397	62.913	7.8936	0.01481	-0.157192605756943	0.71008306475024	E1
chr10:18914900	preTSS_flank	ARL5B	16	18	16	0.14715	0.58655	87.822	75.793	7.9591	0.023712	0.147240115158815	0.727888975585959	E1
chr10:18914900	gene_body	NSUN6	16	18	16	-0.078455	0.77273	87.822	75.793	7.8936	0.01481	0.712411328749576	0.0473759681392538	E1
chr10:18915095	preTSS_flank	ARL5B	18	18	18	-0.40888	0.092034	96.854	13.362	7.9591	0.023712	0.11525715921744	0.78579907494752	E1
chr10:18915095	gene_body	NSUN6	18	18	18	-0.0038438	0.98792	96.854	13.362	7.8936	0.01481	0.299752060445222	0.47072378556758	E1
chr10:18925750	preTSS_flank	ARL5B	18	18	18	0.53851	0.02113	97.262	10.794	7.9591	0.023712	-0.373059794042054	0.466370348065337	E1
chr10:18925750	gene_body	NSUN6	18	18	18	0.038197	0.88039	97.262	10.794	7.8936	0.01481	-0.437318970085724	0.385839708176917	E1
chr10:18927950	preTSS_flank	ARL5B	18	18	18	-0.37495	0.12524	88.328	278.66	7.9591	0.023712	0.567926744131318	0.239699653222951	E1
chr10:18927950	gene_body	NSUN6	18	18	18	0.10488	0.67875	88.328	278.66	7.8936	0.01481	-0.799420154609399	0.056313519878259	E1
chr10:18929144	preTSS_flank	ARL5B	18	18	18	0.080647	0.7504	94.03	136.47	7.9591	0.023712	-0.204619891159197	0.447144326203553	E1
chr10:18929144	gene_body	NSUN6	18	18	18	0.12802	0.61269	94.03	136.47	7.8936	0.01481	0.0889911591131746	0.743107838895894	E1
chr10:18929182	preTSS_flank	ARL5B	18	18	18	0.29307	0.23789	97.517	9.7828	7.9591	0.023712	0.0785646943960247	0.853296242553921	E1
chr10:18929182	gene_body	NSUN6	18	18	18	-0.0087751	0.97243	97.517	9.7828	7.8936	0.01481	-0.131175732144292	0.756852375573015	E1
chr10:18929665	preTSS_flank	ARL5B	17	18	17	0.27308	0.28891	95.981	25.242	7.9591	0.023712	0.04231555003371	0.920753005893965	E1
chr10:18929665	gene_body	NSUN6	17	18	17	-0.085499	0.74422	95.981	25.242	7.8936	0.01481	-0.524085240080696	0.182448659946958	E1
chr10:18937744	preTSS_flank	ARL5B	18	18	18	0.15274	0.54515	72.333	490.7	7.9591	0.023712	0.84143568658586	0.0357205993902254	E2
chr10:18937744	gene_body	NSUN6	18	18	18	0.14658	0.56165	72.333	490.7	7.8936	0.01481	-0.500567759645105	0.311861512254026	E2
chr10:18938207	preTSS_flank	ARL5B	16	18	16	0.32054	0.22613	64.506	287.17	7.9591	0.023712	-0.48144126944626	0.333633695673666	E3
chr10:18938207	gene_body	NSUN6	16	18	16	0.36427	0.16541	64.506	287.17	7.8936	0.01481	0.973936632129843	0.0010100963053512	E3
chr10:18938224	preTSS_flank	ARL5B	16	18	16	0.036212	0.89408	57.061	187.02	7.9591	0.023712	-0.439165578293171	0.38360177573742	E3
chr10:18938224	gene_body	NSUN6	16	18	16	0.44453	0.084503	57.061	187.02	7.8936	0.01481	0.7921576660445	0.0603084218178105	E3
chr10:18940177	preTSS_flank	ARL5B	17	18	17	0.010675	0.96757	0.88588	4.3316	7.9591	0.023712	0.911939120258062	0.0112906341429535	E3
chr10:18940177	postTSS_2k	NSUN6	17	18	17	-0.11149	0.6701	0.88588	4.3316	7.8936	0.01481	-0.889577323366612	0.0176165501755063	E3
chr10:18959086	gene_body	ARL5B	18	18	18	-0.25274	0.31161	78.522	1005.9	7.9591	0.023712	0.148950797379064	0.644070614135325	E1
chr10:18959086	preTSS_flank	NSUN6	18	18	18	-0.24826	0.32056	78.522	1005.9	7.8936	0.01481	0.176493338113906	0.583202137255631	E1
chr10:18959107	gene_body	ARL5B	17	18	17	0.16359	0.5304	94.444	69.741	7.9591	0.023712	-0.107588438474345	0.714296069835693	E1
chr10:18959107	preTSS_flank	NSUN6	17	18	17	0.214	0.4095	94.444	69.741	7.8936	0.01481	0.0581759356050955	0.843400650787967	E1
chr10:18960029	gene_body	ARL5B	18	18	18	-0.36255	0.13925	95.199	60.512	7.9591	0.023712	0.172128225400548	0.634428481890233	E1
chr10:18960029	preTSS_flank	NSUN6	18	18	18	-0.060277	0.8122	95.199	60.512	7.8936	0.01481	-0.535219703601178	0.110879339804943	E1
chr10:18960031	gene_body	ARL5B	18	18	18	-0.4464	0.06331	96.274	59.758	7.9591	0.023712	0.357061225764221	0.311123216224292	E1
chr10:18960031	preTSS_flank	NSUN6	18	18	18	-0.19662	0.43422	96.274	59.758	7.8936	0.01481	-0.311367285409792	0.381165462253242	E1
chr10:18960043	gene_body	ARL5B	18	18	18	-0.22098	0.3782	96.469	22.964	7.9591	0.023712	0.634931432725277	0.0485748394962449	E1
chr10:18960043	preTSS_flank	NSUN6	18	18	18	-0.061405	0.80875	96.469	22.964	7.8936	0.01481	0.0238892777974045	0.947772018005442	E1
chr10:18973300	postTSS_flank	ARL5B	17	18	17	-0.18335	0.48118	91.712	150.06	7.9591	0.023712	0.864442761028447	0.026318163570143	E5
chr10:18973300	preTSS_flank	NSUN6	17	18	17	-0.015816	0.95196	91.712	150.06	7.8936	0.01481	-0.621736770344066	0.187563074108903	E5
chr10:18976625	postTSS_flank	ARL5B	18	18	18	-0.13887	0.58261	90.195	50.615	7.9591	0.023712	-0.831325400051361	0.0402771903033815	E5
chr10:18976625	preTSS_flank	NSUN6	18	18	18	0.481	0.043303	90.195	50.615	7.8936	0.01481	0.172657301047832	0.682643782372426	E5
chr10:18976661	postTSS_flank	ARL5B	18	18	18	-0.18941	0.45159	88.831	223.69	7.9591	0.023712	-0.0593554506896588	0.87061642099898	E5
chr10:18976661	preTSS_flank	NSUN6	18	18	18	-0.15086	0.55015	88.831	223.69	7.8936	0.01481	0.0945039231035845	0.770179006001344	E5
chr10:18980032	postTSS_flank	ARL5B	18	18	18	-0.16015	0.52555	96.759	29.838	7.9591	0.023712	-0.229018322294375	0.662478452432914	E5
chr10:18980032	preTSS_flank	NSUN6	18	18	18	0.10014	0.6926	96.759	29.838	7.8936	0.01481	-0.260509147297256	0.61807600775613	E5
chr10:18996755	postTSS_flank	ARL5B	18	18	18	-0.10589	0.67582	93.377	47.966	7.9591	0.023712	-0.224924578662515	0.668302719118025	E8
chr10:20094738	preTSS_flank	PLXDC2	18	18	18	-0.086585	0.73264	87.966	74.892	6.3409	0.25208	0.192040429154641	0.715480536309348	E5
chr10:20108238	preTSS_flank	PLXDC2	17	18	17	0.12974	0.61968	4.5094	16.383	6.3409	0.25208	-0.639087327670962	0.17188106188643	E8
chr10:20111876	preTSS_flank	PLXDC2	17	18	17	0.28948	0.25975	89.535	83.752	6.3409	0.25208	0.242775916051486	0.562365446217837	E5
chr10:20125577	preTSS_flank	PLXDC2	18	18	18	0.44245	0.06597	76.864	174	6.3409	0.25208	-0.253818662280122	0.544134950366375	E5
chr10:20131611	preTSS_flank	PLXDC2	17	18	17	0.16491	0.52706	88.635	50.826	6.3409	0.25208	0.149900553511887	0.723118444638339	E5
chr10:20139498	preTSS_flank	PLXDC2	17	18	17	0.42866	0.086014	94.124	27.986	6.3409	0.25208	-0.0433474783418247	0.935019507527229	E5
chr10:20141728	preTSS_flank	PLXDC2	16	18	16	0.048603	0.85814	86.46	81.118	6.3409	0.25208	0.404388710785303	0.426481823144933	E5
chr10:20141745	preTSS_flank	PLXDC2	17	18	17	-0.095404	0.71569	86.454	81.993	6.3409	0.25208	0.515992191207931	0.294702642528688	E5
chr10:20147670	preTSS_flank	PLXDC2	18	18	18	0.36906	0.13177	89.799	51.399	6.3409	0.25208	-0.064235122352486	0.860064019235855	E5
chr10:20152582	preTSS_flank	PLXDC2	17	18	17	0.047986	0.85489	89.476	62.573	6.3409	0.25208	0.0340916747556617	0.936127621046477	E5
chr10:212535	preTSS_flank	ZMYND11	17	18	17	-0.36975	0.14408	92.283	569.98	8.9074	0.016241	-0.14870536090685	0.778586140605701	E5
chr10:21417660	gene_body	NEBL	17	18	17	0.23177	0.37074	94.826	24.097	3.93	0.72587	-0.610790958052507	0.19774610884306	E5
chr10:21423500	gene_body	NEBL	17	18	17	0.46223	0.061749	91.374	34.521	3.93	0.72587	0.330575427002243	0.42384730722389	E5
chr10:21440813	gene_body	NEBL	18	18	18	-0.03543	0.889	83.313	211.39	3.93	0.72587	0.221816759984633	0.672731848999707	E8
chr10:21455364	gene_body	NEBL	18	18	18	-0.042229	0.86786	92.741	133.78	3.93	0.72587	0.777415381388859	0.0688020122356674	E5
chr10:21456094	gene_body	NEBL	17	18	17	-0.05409	0.83665	60.156	402.96	3.93	0.72587	-0.615789052952241	0.193068841999272	E8
chr10:21456121	gene_body	NEBL	17	18	17	0.084211	0.74796	93.857	20.244	3.93	0.72587	0.160367602790864	0.704426340385526	E8
chr10:21456143	gene_body	NEBL	17	18	17	-0.048553	0.85319	87.554	86.983	3.93	0.72587	-0.113089599608422	0.831088766594588	E8
chr10:21470241	preTSS_flank	NEBL	18	18	18	-0.017741	0.9443	96.829	6.7412	3.93	0.72587	0.334607895914161	0.516819915034237	E5
chr10:21470248	preTSS_flank	NEBL	18	18	18	-0.16295	0.51824	94.29	19.367	3.93	0.72587	-0.309959062310845	0.549951006145098	E5
chr10:21470316	preTSS_flank	NEBL	17	18	17	0.053591	0.83814	92.192	58.322	3.93	0.72587	-0.364650689490783	0.300199032914609	E5
chr10:21834552	preTSS_flank	MLLT10	17	18	17	0.2426	0.34815	95.357	26.785	8.6884	0.0024149	0.29681693255313	0.567849430302955	E1
chr10:22246111	gene_body	DNAJC1	18	18	18	0.49691	0.035914	96.483	18.621	7.2062	0.017031	0.744614837900263	0.089504059510376	E5
chr10:22271681	gene_body	DNAJC1	18	18	18	-0.23148	0.35536	83.861	146.3	7.2062	0.017031	-0.389175146686626	0.340628089798823	E5
chr10:22277327	gene_body	DNAJC1	17	18	17	-0.21901	0.39836	92.161	38.779	7.2062	0.017031	-0.350843846647651	0.263498712569815	E5
chr10:22303182	preTSS_flank	DNAJC1	18	18	18	-0.21365	0.39463	85.909	517.36	7.2062	0.017031	-0.138401105952143	0.702980417224704	E5
chr10:22320180	preTSS_flank	DNAJC1	18	18	18	-0.19273	0.44355	87.531	68.758	7.2062	0.017031	0.553797471241846	0.154402287409872	E8
chr10:22335093	preTSS_flank	DNAJC1	17	18	17	-0.4072	0.10475	93.552	55.823	7.2062	0.017031	0.164220470071504	0.697577776509848	E5
chr10:22337473	preTSS_flank	DNAJC1	18	18	18	-0.18027	0.4741	94.331	38.496	7.2062	0.017031	-0.256078275981641	0.54043104791483	E5
chr10:22963641	gene_body	PIP4K2A	18	18	18	-0.33625	0.17248	87.436	115.89	9.946	0.019274	0.170993479903309	0.685581955268983	E2
chr10:22992447	gene_body	PIP4K2A	18	18	18	-0.26226	0.29311	97.295	24.105	9.946	0.019274	-0.468015512124137	0.172529791426417	E2
chr10:23001201	gene_body	PIP4K2A	17	18	17	0.00076007	0.99769	21.473	90.983	9.946	0.019274	-0.701721645125765	0.120186056295357	E3
chr10:23026436	preTSS_flank	PIP4K2A	18	18	18	-0.26213	0.29336	85.054	493.56	9.946	0.019274	0.225166220269627	0.591866153605893	E5
chr10:23241218	preTSS_flank	ARMC3	16	18	16	-0.11795	0.66352	86.394	57.139	0.63221	0.43327	-0.685693434840315	0.132657969925972	E5
chr10:23351138	preTSS_flank	MSRB2	18	18	18	0.20488	0.41476	88.502	55.488	5.2137	0.024635	0.50928833625534	0.197356522942889	E8
chr10:23364528	preTSS_flank	MSRB2	16	18	16	0.26512	0.32103	81.789	112.44	5.2137	0.024635	0.354142184726055	0.25872437152438	E8
chr10:23379698	preTSS_flank	MSRB2	17	18	17	-0.083277	0.75067	94.009	139.56	5.2137	0.024635	0.265688925849725	0.61084418227658	E5
chr10:23383485	preTSS_2k	MSRB2	16	18	16	0.18543	0.49174	79.982	127.77	5.2137	0.024635	-0.698124798432285	0.0541429737772205	E4
chr10:23383512	preTSS_2k	MSRB2	16	18	16	-0.039149	0.88554	82.506	49.687	5.2137	0.024635	-0.375994555446207	0.284257649619734	E4
chr10:23383553	preTSS_2k	MSRB2	16	18	16	0.795	0.00023272	81.017	69.395	5.2137	0.024635	-0.0302113712274946	0.954696730525138	E4
chr10:23385619	postTSS_2k	MSRB2	18	18	18	-0.16372	0.51625	90.484	55.136	5.2137	0.024635	0.655760682465057	0.0774647057568854	E3
chr10:23385625	postTSS_2k	MSRB2	18	18	18	0.19433	0.43969	92.039	42.972	5.2137	0.024635	-0.0239747139417862	0.955064633828502	E3
chr10:23387291	gene_body	MSRB2	17	18	17	0.20461	0.43084	85.101	538.7	5.2137	0.024635	-0.121696814324024	0.774061393009054	E5
chr10:23387303	gene_body	MSRB2	17	18	17	-0.12261	0.6392	96.972	21.083	5.2137	0.024635	-0.500136263803541	0.31234671714815	E5
chr10:24019390	preTSS_flank	KIAA1217	17	18	17	-0.2457	0.34183	63.735	347.26	1.9305	0.67622	-0.0499481441196888	0.925140089562523	E8
chr10:24982247	gene_body	ARHGAP21	18	18	18	-0.054527	0.82985	89.789	529.67	8.2056	0.034533	-0.644375185446206	0.167215754202063	E5
chr10:24986385	gene_body	ARHGAP21	18	18	18	0.023958	0.92482	90.791	126.28	8.2056	0.034533	0.336249915817246	0.514634007504881	E5
chr10:24996714	gene_body	ARHGAP21	18	18	18	0.44681	0.06304	71.94	191.09	8.2056	0.034533	0.123003087792131	0.771684910604631	E3
chr10:25192094	gene_body	PRTFDC1	18	18	18	0.13179	0.60218	95.322	62.815	3.8441	0.14715	-0.954056150973667	1.84391150925496e-05	E5
chr10:25192100	gene_body	PRTFDC1	18	18	18	-0.17539	0.48636	99.368	2.1732	3.8441	0.14715	0.703885594334144	0.051348971686259	E5
chr10:25211318	gene_body	PRTFDC1	18	18	18	-0.32527	0.18781	88.644	102.33	3.8441	0.14715	-0.419623362269938	0.300688287330007	E5
chr10:25236203	gene_body	PRTFDC1	17	18	17	0.39084	0.12086	73.842	250.41	3.8441	0.14715	0.249209673322855	0.551718005770243	E4
chr10:25239761	postTSS_2k	PRTFDC1	18	18	18	0.17672	0.48301	94.729	63.084	3.8441	0.14715	0.351726273532212	0.494166859546052	E5
chr10:25315889	postTSS_flank	THNSL1	17	18	17	-0.12185	0.64131	89.501	550.34	5.9626	0.074176	0.330408328664788	0.351102107210389	E5
chr10:25330057	postTSS_flank	THNSL1	18	18	18	-0.038651	0.87898	84.844	495.96	5.9626	0.074176	0.145054267147459	0.783944623869576	E8
chr10:25330094	postTSS_flank	THNSL1	17	18	17	0.10638	0.68447	94.017	12.828	5.9626	0.074176	-0.48204672491697	0.332936281182478	E8
chr10:25342182	postTSS_flank	THNSL1	18	18	18	0.10858	0.66803	85.886	173.39	5.9626	0.074176	-0.667837117530568	0.147174143185188	E5
chr10:25343308	postTSS_flank	THNSL1	18	18	18	5.5123e-05	0.99983	91.979	25.267	5.9626	0.074176	-0.169195861484496	0.748628013001497	E5
chr10:25343347	postTSS_flank	THNSL1	18	18	18	-0.080872	0.74973	92.359	30.251	5.9626	0.074176	-0.308034623072547	0.552562048669757	E5
chr10:26697321	preTSS_flank	APBB1IP	17	18	17	-0.013401	0.95929	89.795	242.51	8.3649	0.0088925	-0.123461801145662	0.815748251061572	E5
chr10:26701175	preTSS_flank	APBB1IP	18	18	18	-0.0088141	0.97231	95.855	32.054	8.3649	0.0088925	-0.279623340117753	0.59149675418102	E5
chr10:26702826	preTSS_flank	APBB1IP	17	18	17	0.27514	0.28515	81.989	133.68	8.3649	0.0088925	-0.257372335980943	0.622465734626642	E5
chr10:26709046	preTSS_flank	APBB1IP	18	18	18	-0.085433	0.73607	81.412	492.9	8.3649	0.0088925	0.425432241368318	0.400351679989413	E5
chr10:26710950	preTSS_flank	APBB1IP	18	18	18	0.11535	0.64854	97.284	12.333	8.3649	0.0088925	-0.247114526331094	0.555177446445546	E5
chr10:26711000	preTSS_flank	APBB1IP	17	18	17	0.10993	0.67447	79.413	495.28	8.3649	0.0088925	0.550564779085882	0.0991031716536455	E5
chr10:26722647	preTSS_flank	APBB1IP	18	18	18	-0.32841	0.18333	95.824	69.065	8.3649	0.0088925	-0.4782031652998	0.337372587680024	E4
chr10:26723993	preTSS_flank	APBB1IP	17	18	17	-0.043325	0.86886	97.249	37.311	8.3649	0.0088925	-0.752522050381307	0.0842895682887101	E3
chr10:26737891	gene_body	APBB1IP	18	18	18	0.076526	0.7628	4.2867	138.9	8.3649	0.0088925	-0.678249905419521	0.138630397677238	E3
chr10:26740448	gene_body	APBB1IP	17	18	17	0.32161	0.20811	92.566	38.741	8.3649	0.0088925	0.553846017626125	0.254175835781081	E2
chr10:26750288	gene_body	APBB1IP	17	18	17	-0.008456	0.9743	93.076	147.71	8.3649	0.0088925	0.413974109625299	0.414511151718314	E2
chr10:26758562	gene_body	APBB1IP	18	18	18	0.023278	0.92695	92.678	58.291	8.3649	0.0088925	0.195768168794863	0.587795651125431	E3
chr10:26765462	gene_body	APBB1IP	18	18	18	-0.1106	0.66218	92.356	27.21	8.3649	0.0088925	0.29498646128334	0.407996809323253	E2
chr10:26768627	gene_body	APBB1IP	16	18	16	-0.27101	0.30997	25.679	155.22	8.3649	0.0088925	-0.107720848143886	0.839043712356392	E3
chr10:26836145	preTSS_flank	LINC00264	18	18	18	-0.11224	0.65747	97.28	11.953	5.6097	0.048566	-0.259050884082772	0.535572390244696	E1
chr10:26837614	preTSS_flank	LINC00264	18	18	18	-0.203	0.41916	97.694	7.5751	5.6097	0.048566	-0.704023930848894	0.11843872709883	E1
chr10:26841712	preTSS_flank	LINC00264	18	18	18	-0.078671	0.75634	61.736	637.16	5.6097	0.048566	0.636965959065701	0.173767769874843	E1
chr10:26887217	postTSS_flank	LINC00264	18	18	18	0.1477	0.55862	96.838	7.4562	5.6097	0.048566	-0.598345058722759	0.117114939261856	E5
chr10:26894547	postTSS_flank	LINC00264	18	18	18	0.37366	0.12665	97.808	8.7738	5.6097	0.048566	0.903418249456643	0.0135415928546236	E4
chr10:26918467	postTSS_flank	LINC00264	18	18	18	-0.064178	0.80027	96.771	11.857	5.6097	0.048566	-0.103741348014804	0.844946224035866	E8
chr10:26952215	preTSS_flank	PDSS1	18	18	18	0.15788	0.53153	90.787	83.785	5.8025	0.024792	0.0478235262683773	0.928319398943764	E5
chr10:26952227	preTSS_flank	PDSS1	18	18	18	0.19969	0.42693	94.216	132.72	5.8025	0.024792	0.867651350093409	0.025115127294759	E5
chr10:26957993	preTSS_flank	PDSS1	18	18	18	-0.28419	0.25307	93.236	97.934	5.8025	0.024792	0.23877331273544	0.648646585908438	E5
chr10:26958884	preTSS_flank	PDSS1	18	18	18	-0.15898	0.52862	74.484	513.35	5.8025	0.024792	0.408499789221127	0.42133392047112	E5
chr10:26967457	preTSS_flank	PDSS1	17	18	17	-0.48489	0.048525	62.469	388.38	5.8025	0.024792	-0.542386466089387	0.266200761057663	E5
chr10:26974996	preTSS_flank	PDSS1	16	18	16	-0.036446	0.8934	93.01	29.729	5.8025	0.024792	0.652782990376756	0.159909296772865	E5
chr10:26992301	preTSS_flank	PDSS1	17	18	17	-0.14742	0.57231	97.605	25.022	5.8025	0.024792	0.812957471806233	0.0141501178571668	E1
chr10:26994138	preTSS_flank	PDSS1	16	18	16	-0.45912	0.073623	94.745	17.066	5.8025	0.024792	-0.293546597647294	0.480401256453671	E1
chr10:27014485	preTSS_flank	PDSS1	17	18	17	-0.17428	0.50351	86.932	528.14	5.8025	0.024792	0.217531282155307	0.678849851536004	E1
chr10:27117718	gene_body	ABI1	17	18	17	0.17768	0.49508	93.521	21.628	9.1631	0.0034692	-0.276996752121042	0.595131464513063	E2
chr10:27127056	gene_body	ABI1	18	18	18	-0.33252	0.17758	90.338	544.12	9.1631	0.0034692	0.425529969588679	0.40023162588004	E2
chr10:27128893	gene_body	ABI1	18	18	18	0.51739	0.027878	95.487	26.28	9.1631	0.0034692	0.663459413599455	0.0728580039309403	E2
chr10:27130878	gene_body	ABI1	17	18	17	0.22676	0.38145	47.384	952.82	9.1631	0.0034692	0.692262492746673	0.026523847511684	E2
chr10:27138199	gene_body	ABI1	18	18	18	-0.098452	0.69753	98.117	19.951	9.1631	0.0034692	0.611912790468043	0.196692289569049	E2
chr10:27342979	gene_body	ANKRD26	17	18	17	0.38043	0.13197	86.111	36.605	7.9164	0.033848	0.240123650482299	0.503982873638253	E1
chr10:27367401	gene_body	ANKRD26	18	18	18	0.20576	0.41273	88.743	71.206	7.9164	0.033848	-0.186563917760169	0.72340090412056	E1
chr10:27393102	preTSS_flank	ANKRD26	18	18	18	0.12349	0.62542	98.016	13.194	7.9164	0.033848	0.345856706067445	0.501900087689422	E4
chr10:27412647	preTSS_flank	ANKRD26	16	18	16	0.050594	0.85238	94.741	27.286	7.9164	0.033848	-0.213254884835668	0.684966837816667	E1
chr10:27412647	preTSS_flank	MASTL	16	18	16	0.20418	0.44814	94.741	27.286	7.8375	0.02865	0.403262160722657	0.427896079862456	E1
chr10:27412647	postTSS_flank	YME1L1	16	18	16	0.10327	0.70352	94.741	27.286	9.7391	0.002308	-0.22988538301156	0.661246335156157	E1
chr10:27412681	preTSS_flank	ANKRD26	16	18	16	-0.67829	0.0038746	94.954	14.233	7.9164	0.033848	-0.441128755977262	0.381227498388409	E1
chr10:27412681	preTSS_flank	MASTL	16	18	16	-0.31654	0.2323	94.954	14.233	7.8375	0.02865	0.0363419713598768	0.945511042087503	E1
chr10:27412681	postTSS_flank	YME1L1	16	18	16	-0.3461	0.18913	94.954	14.233	9.7391	0.002308	-0.0759740065263457	0.886258253080042	E1
chr10:27429882	preTSS_flank	ANKRD26	17	18	17	0.19068	0.46352	95.683	7.1227	7.9164	0.033848	0.103277069498677	0.807728049917708	E1
chr10:27429882	preTSS_flank	MASTL	17	18	17	0.17821	0.49378	95.683	7.1227	7.8375	0.02865	0.135180083506866	0.749608208603975	E1
chr10:27429882	postTSS_flank	YME1L1	17	18	17	0.17855	0.49294	95.683	7.1227	9.7391	0.002308	-0.217365215616145	0.605095749379457	E1
chr10:27454090	gene_body	MASTL	16	18	16	0.1232	0.64941	95.691	13.625	7.8375	0.02865	0.170625053810474	0.746546115115603	E1
chr10:27454090	preTSS_flank	YME1L1	16	18	16	0.38594	0.13983	95.691	13.625	9.7391	0.002308	0.3553841676157	0.489365886779334	E1
chr10:27461940	gene_body	MASTL	18	18	18	-0.17834	0.47893	96.52	15.439	7.8375	0.02865	-0.182099437312168	0.614605865194742	E1
chr10:27461940	preTSS_flank	YME1L1	18	18	18	-0.005154	0.98381	96.52	15.439	9.7391	0.002308	-0.132436149883689	0.715323889265313	E1
chr10:27464569	gene_body	MASTL	18	18	18	-0.20443	0.41582	97.574	12.207	7.8375	0.02865	0.184157971060754	0.566676520185174	E1
chr10:27464569	preTSS_flank	YME1L1	18	18	18	-0.12007	0.63509	97.574	12.207	9.7391	0.002308	-0.226728313857105	0.478552740173565	E1
chr10:27466986	gene_body	MASTL	18	18	18	-0.42972	0.07511	95.349	145.45	7.8375	0.02865	-0.143305078035386	0.73495901777113	E1
chr10:27466986	preTSS_flank	YME1L1	18	18	18	-0.17822	0.47923	95.349	145.45	9.7391	0.002308	0.539804244446163	0.167295559293097	E1
chr10:27469141	gene_body	MASTL	17	18	17	0.036432	0.88959	95.699	22.351	7.8375	0.02865	0.318816223383494	0.537978508644032	E1
chr10:27469141	preTSS_flank	YME1L1	17	18	17	0.045458	0.86246	95.699	22.351	9.7391	0.002308	0.363872489973709	0.478280204063043	E1
chr10:27469172	gene_body	MASTL	17	18	17	0.35376	0.16361	96.355	24.581	7.8375	0.02865	0.412997833618266	0.41572519379916	E1
chr10:27469172	preTSS_flank	YME1L1	17	18	17	0.16265	0.53281	96.355	24.581	9.7391	0.002308	-0.61548380796647	0.193353173938807	E1
chr10:27476963	postTSS_flank	MASTL	17	18	17	0.1886	0.46849	94.208	20.467	7.8375	0.02865	0.06712413166941	0.899465021386009	E1
chr10:27476963	preTSS_flank	YME1L1	17	18	17	-0.0619	0.81343	94.208	20.467	9.7391	0.002308	-0.256320671295143	0.623939163831521	E1
chr10:27508755	gene_body	ACBD5	16	18	16	0.32606	0.21778	97.14	22.302	8.1131	0.011535	-0.417502173177979	0.410133738121246	E1
chr10:27509951	gene_body	ACBD5	17	18	17	-0.22711	0.3807	97.113	12.497	8.1131	0.011535	-0.558411490332247	0.249445647174615	E1
chr10:27518382	gene_body	ACBD5	18	18	18	-0.048693	0.84785	81.099	1074.5	8.1131	0.011535	-0.559114827709317	0.248720031208895	E1
chr10:27578670	preTSS_flank	ACBD5	18	18	18	-0.25278	0.31154	95.279	77.208	8.1131	0.011535	0.203402690952259	0.629008529701306	E5
chr10:27578682	preTSS_flank	ACBD5	18	18	18	-0.28758	0.24721	95.317	94.992	8.1131	0.011535	-0.584638065809059	0.127978089843879	E5
chr10:27776788	preTSS_flank	RAB18	16	18	16	0.20588	0.4443	96.708	22.231	8.8268	0.013208	-0.0513705685158411	0.903849504387868	E8
chr10:27776798	preTSS_flank	RAB18	16	18	16	0.06038	0.82421	97.096	12.701	8.8268	0.013208	0.206328603093847	0.623973288939896	E8
chr10:27787976	preTSS_flank	RAB18	17	18	17	-0.022018	0.93315	93.655	23.571	8.8268	0.013208	-0.331892065542276	0.421890603523186	E5
chr10:27832407	postTSS_flank	RAB18	18	18	18	0.23514	0.34759	94.511	47.186	8.8268	0.013208	0.0313413824656959	0.953003319343376	E2
chr10:28230982	gene_body	ARMC4	17	18	17	-0.40244	0.10927	71.818	193.52	1.9174	0.7055	-0.526073748841287	0.283685775831173	E8
chr10:28231941	gene_body	ARMC4	16	18	16	-0.16739	0.5355	94.771	32.184	1.9174	0.7055	-0.399501566081802	0.432628175736838	E8
chr10:28297363	preTSS_flank	ARMC4	16	18	16	0.0076925	0.97744	94.302	24.901	1.9174	0.7055	-0.804807919101718	0.0534315185585148	E8
chr10:28317049	preTSS_flank	ARMC4	18	18	18	-0.16041	0.52489	64.085	313.96	1.9174	0.7055	0.452522831050134	0.367548867541421	E5
chr10:28574993	gene_body	MPP7	18	18	18	0.22248	0.37491	96.177	23.101	8.6388	0.0090688	0.357856768795379	0.384102352834977	E1
chr10:28574997	gene_body	MPP7	18	18	18	0.02634	0.91737	91.789	104.81	8.6388	0.0090688	0.377205129532986	0.356964418323352	E1
chr10:28577422	gene_body	MPP7	18	18	18	0.10774	0.67045	96.528	30.083	8.6388	0.0090688	0.609571099114414	0.198894628579352	E5
chr10:28582693	gene_body	MPP7	16	18	16	0.14295	0.59741	94.943	28.01	8.6388	0.0090688	0.363246062945907	0.302205258355844	E3
chr10:28589137	gene_body	MPP7	18	18	18	0.14717	0.56006	67.294	307.35	8.6388	0.0090688	-0.280506631954185	0.590275739855448	E3
chr10:28590095	postTSS_2k	MPP7	17	18	17	0.39597	0.11564	96.088	18.215	8.6388	0.0090688	0.167166401484542	0.644371988162999	E3
chr10:28609122	preTSS_flank	MPP7	17	18	17	-0.20469	0.43065	95.285	16.034	8.6388	0.0090688	0.798125573336354	0.057016403275874	E2
chr10:28609215	preTSS_flank	MPP7	18	18	18	-0.19419	0.44004	92.442	35.424	8.6388	0.0090688	-0.730280773490531	0.0993118623878861	E1
chr10:28609521	preTSS_flank	MPP7	16	18	16	0.22408	0.40411	95.223	24.385	8.6388	0.0090688	0.263507261073932	0.613887563576492	E1
chr10:28609571	preTSS_flank	MPP7	17	18	17	0.063349	0.80914	92.938	40.84	8.6388	0.0090688	0.0171454008667274	0.967858672999074	E1
chr10:28617655	preTSS_flank	MPP7	16	18	16	-0.054466	0.84122	96.923	14.348	8.6388	0.0090688	0.0304019251137338	0.954411162230238	E3
chr10:28617802	preTSS_flank	MPP7	17	18	17	0.15988	0.53991	97.641	8.6175	8.6388	0.0090688	-0.0734558622838687	0.840179514595145	E3
chr10:28622974	preTSS_flank	MPP7	18	18	18	-0.26524	0.28744	3.6494	14.032	8.6388	0.0090688	0.222630379470817	0.596156088994413	E3
chr10:28628166	preTSS_flank	MPP7	18	18	18	-0.20971	0.40361	75.836	354.23	8.6388	0.0090688	0.264375667700222	0.460432799760168	E3
chr10:28781369	preTSS_flank	WAC	18	18	18	-0.41684	0.085275	31.228	618.89	9.6777	0.0057961	0.10699621050171	0.800907987729989	E5
chr10:28800985	preTSS_flank	WAC	18	18	18	-0.45322	0.058907	93.412	100.56	9.6777	0.0057961	-0.542323678707683	0.266267238859564	E5
chr10:28801033	preTSS_flank	WAC	18	18	18	-0.060692	0.81093	94.682	33.608	9.6777	0.0057961	0.313583761681588	0.377603010890169	E5
chr10:28801044	preTSS_flank	WAC	18	18	18	0.024983	0.92162	94.21	47.78	9.6777	0.0057961	0.631007593422027	0.0504228506711693	E5
chr10:28801913	preTSS_flank	WAC	17	18	17	0.074709	0.77567	85.108	65.202	9.6777	0.0057961	0.375617063120258	0.463071968870399	E5
chr10:28815439	preTSS_flank	WAC	17	18	17	0.59796	0.011235	97.905	6.4453	9.6777	0.0057961	0.368899363613181	0.23798552735426	E1
chr10:28819427	preTSS_flank	WAC	17	18	17	0.19864	0.44468	55.494	86.313	9.6777	0.0057961	0.421730284647507	0.22477577590889	E2
chr10:28848389	gene_body	WAC	17	18	17	-0.45816	0.064387	86.029	520.46	9.6777	0.0057961	0.480404128920734	0.334829591197439	E2
chr10:28854100	gene_body	WAC	18	18	18	-0.025209	0.92091	48.275	612.09	9.6777	0.0057961	-0.194400894792102	0.644577632332712	E2
chr10:28936749	preTSS_flank	BAMBI	18	18	18	-0.078868	0.75575	85.468	231.16	2.508	0.86014	0.507574346723588	0.304022105255074	E5
chr10:29866914	postTSS_flank	MIR938	17	18	17	0.088398	0.73583	97.393	11.15	2.1286	0.35657	-0.122149916151858	0.773236897491443	E1
chr10:29882520	postTSS_flank	MIR938	18	18	18	0.41889	0.083594	92.919	77.341	2.1286	0.35657	-0.316145227162522	0.54158116996016	E4
chr10:29977625	gene_body	SVIL	17	18	17	-0.34584	0.17392	48.46	250.61	8.6544	0.015739	-0.0792982938720509	0.881301881727317	E3
chr10:30003202	gene_body	SVIL	18	18	18	-0.22662	0.36585	97.067	15.565	8.6544	0.015739	0.23634633317616	0.573076835405638	E2
chr10:30003227	gene_body	SVIL	18	18	18	0.0094027	0.97046	94.024	145.28	8.6544	0.015739	-0.136281267391699	0.747618864354322	E2
chr10:30005558	gene_body	SVIL	18	18	18	0.036674	0.88513	93.555	16.028	8.6544	0.015739	-0.218010683881341	0.54512890295821	E3
chr10:30008229	gene_body	SVIL	17	18	17	0.42946	0.085369	95.976	24.479	8.6544	0.015739	0.423300553683861	0.296025440398272	E1
chr10:30008238	gene_body	SVIL	17	18	17	0.18489	0.47744	95.502	19.252	8.6544	0.015739	0.519884299922845	0.290430632605141	E1
chr10:30008603	gene_body	SVIL	17	18	17	0.21003	0.41846	94.002	135.4	8.6544	0.015739	0.552122434402564	0.0265844100466184	E1
chr10:30041050	preTSS_flank	SVIL	18	18	18	0.0065612	0.97939	88.157	130.79	8.6544	0.015739	-0.391234514243126	0.443090275555464	E8
chr10:30041088	preTSS_flank	SVIL	17	18	17	0.12944	0.6205	89.762	53.666	8.6544	0.015739	-0.180252086252801	0.732550139178513	E8
chr10:30067546	preTSS_flank	SVIL	18	18	18	-0.22656	0.36597	92.036	303.51	8.6544	0.015739	-0.250400618404786	0.549754981400758	E8
chr10:30067574	preTSS_flank	SVIL	18	18	18	0.19813	0.43063	86.974	76.315	8.6544	0.015739	-0.00682089794127665	0.987211213029421	E8
chr10:30067617	preTSS_flank	SVIL	18	18	18	-0.21127	0.40005	95.154	30.524	8.6544	0.015739	-0.304458586485571	0.557423019310354	E8
chr10:30628009	postTSS_flank	MTPAP	18	18	18	-0.11521	0.64895	95.793	33.004	7.8711	0.0037438	-0.541930590187633	0.266683577479011	E1
chr10:30628047	postTSS_flank	MTPAP	17	18	17	-0.079352	0.76209	96.108	21.713	7.8711	0.0037438	0.276006228906879	0.59650365639556	E1
chr10:30628340	postTSS_flank	MTPAP	18	18	18	-0.057511	0.82068	89.266	383	7.8711	0.0037438	0.0757538148408743	0.886586639692223	E2
chr10:30649906	preTSS_flank	MTPAP	18	18	18	0.47982	0.043895	96.581	33.301	7.8711	0.0037438	-0.779247197836375	0.0677188588295867	E5
chr10:30678400	preTSS_flank	MAP3K8	18	18	18	-0.50149	0.033977	76.508	197.09	6.8765	0.20078	-0.517287680923223	0.189219956668395	E5
chr10:30678400	preTSS_flank	MTPAP	18	18	18	0.22851	0.36174	76.508	197.09	7.8711	0.0037438	0.812719179562515	0.0493268049094528	E5
chr10:30719093	preTSS_flank	MAP3K8	17	18	17	0.43435	0.081483	93.875	24.272	6.8765	0.20078	0.203245262781993	0.629279806313021	E5
chr10:3072990	preTSS_flank	PFKP	17	18	17	0.26154	0.31057	92.688	55.659	8.3253	0.050107	0.584529159122753	0.223065568018824	E8
chr10:3072999	preTSS_flank	PFKP	17	18	17	-0.2426	0.34815	81.583	525.38	8.3253	0.050107	0.619719337991966	0.189423236544346	E8
chr10:30735612	gene_body	MAP3K8	17	18	17	-0.49067	0.045519	94.765	38.927	6.8765	0.20078	-0.104284339832821	0.747047839040248	E5
chr10:30748865	gene_body	MAP3K8	18	18	18	-0.00015129	0.99952	96.568	21.669	6.8765	0.20078	0.113818926909344	0.788425468312804	E1
chr10:30752702	postTSS_flank	MAP3K8	18	18	18	-0.30873	0.21257	97.484	28.25	6.8765	0.20078	-0.419045357880881	0.40822393858415	E5
chr10:30764963	postTSS_flank	MAP3K8	18	18	18	0.036026	0.88714	94.914	33.049	6.8765	0.20078	0.179849257173113	0.733134794272549	E4
chr10:3082892	preTSS_flank	PFKP	18	18	18	-0.12132	0.63156	81.731	132.6	8.3253	0.050107	-0.282919819298132	0.428317084314174	E5
chr10:3091351	preTSS_flank	PFKP	18	18	18	-0.14201	0.57404	91.255	173.78	8.3253	0.050107	0.491452106622579	0.216149155871343	E8
chr10:3091380	preTSS_flank	PFKP	18	18	18	-0.56803	0.013923	70.31	216.11	8.3253	0.050107	0.396001873601878	0.437047198315396	E8
chr10:3092063	preTSS_flank	PFKP	17	18	17	-0.22935	0.3759	90.882	134.58	8.3253	0.050107	0.239715588495478	0.647314073211655	E8
chr10:3092067	preTSS_flank	PFKP	17	18	17	-0.31367	0.22019	91.045	160.83	8.3253	0.050107	0.239715588495478	0.647314073211655	E8
chr10:3105164	preTSS_flank	PFKP	18	18	18	0.19581	0.43616	91.849	46.015	8.3253	0.050107	0.306122072923909	0.555160351085426	E5
chr10:31318750	gene_body	ZNF438	18	18	18	-0.56338	0.014905	80.456	650.03	6.2185	0.0084125	0.176656225748244	0.737772154079006	E5
chr10:31322062	preTSS_2k	ZNF438	18	18	18	0.41883	0.083643	88.254	85.214	6.2185	0.0084125	0.215683957197246	0.681490826610949	E5
chr10:31322957	preTSS_flank	ZNF438	17	18	17	0.37868	0.1339	96.866	13.574	6.2185	0.0084125	0.115270645784598	0.827859850404244	E5
chr10:31334791	preTSS_flank	ZNF438	18	18	18	-0.39952	0.10047	76.486	106.85	6.2185	0.0084125	-0.631257642034553	0.17888726980002	E5
chr10:31334883	preTSS_flank	ZNF438	18	18	18	-0.23904	0.33942	90.287	523.78	6.2185	0.0084125	0.0892778585203994	0.866439008413052	E5
chr10:31351110	preTSS_flank	ZNF438	17	18	17	-0.27662	0.28246	93.699	60.182	6.2185	0.0084125	-0.313623886988617	0.544988183260896	E5
chr10:31351615	preTSS_flank	ZNF438	18	18	18	0.28863	0.24542	82.205	74.456	6.2185	0.0084125	-0.445426561370699	0.376047546660605	E5
chr10:31351789	preTSS_flank	ZNF438	18	18	18	-0.23096	0.35647	66.279	233.11	6.2185	0.0084125	0.330960772432568	0.52168474089786	E5
chr10:31351846	preTSS_flank	ZNF438	18	18	18	0.073441	0.77212	87.144	107.13	6.2185	0.0084125	0.574709928282562	0.232846010193717	E5
chr10:3157893	gene_body	PFKP	18	18	18	0.050155	0.84333	93.694	158.87	8.3253	0.050107	0.465173144448548	0.352568773977707	E1
chr10:31586415	preTSS_flank	ZEB1	18	18	18	0.055398	0.82718	92.802	31.211	9.0192	0.0073856	0.571004373099035	0.2365802845822	E5
chr10:3175091	postTSS_flank	PITRM1	17	18	17	0.12418	0.63488	96.055	56.963	8.6272	0.014925	0.366787516401913	0.474491252941998	E1
chr10:3176356	postTSS_flank	PITRM1	16	18	16	-0.26128	0.32833	95.183	18.668	8.6272	0.014925	0.724242845535344	0.103578448451861	E1
chr10:3182567	gene_body	PITRM1	18	18	18	0.28242	0.25617	97.489	11.372	8.6272	0.014925	0.308140727417213	0.457767079495881	E1
chr10:3188054	gene_body	PITRM1	16	18	16	0.42857	0.097663	96.804	9.2561	8.6272	0.014925	0.373682679098076	0.287468677128789	E1
chr10:3188058	gene_body	PITRM1	16	18	16	0.010512	0.96918	96.444	22.369	8.6272	0.014925	0.137414505048765	0.705017796290324	E1
chr10:3188130	gene_body	PITRM1	17	18	17	-0.008512	0.97413	91.622	577.08	8.6272	0.014925	-0.477571722185419	0.338103442253806	E1
chr10:3188140	gene_body	PITRM1	17	18	17	0.028291	0.91417	91.228	567.79	8.6272	0.014925	0.650946937208272	0.161493090340713	E1
chr10:3190845	gene_body	PITRM1	17	18	17	-0.035474	0.89248	87.915	114.8	8.6272	0.014925	-0.774141902340638	0.0241448672148889	E1
chr10:3190872	gene_body	PITRM1	17	18	17	-0.40328	0.10847	87.934	125.15	8.6272	0.014925	-0.170491807292068	0.746740170645463	E1
chr10:3197611	gene_body	PITRM1	17	18	17	0.014174	0.95694	96.174	15.32	8.6272	0.014925	-0.337734199286723	0.512660423675054	E1
chr10:3197615	gene_body	PITRM1	17	18	17	0.49721	0.042292	97.591	9.4326	8.6272	0.014925	0.029857801329158	0.95522660694654	E1
chr10:3200146	gene_body	PITRM1	17	18	17	-0.15388	0.55542	94.427	79.831	8.6272	0.014925	-0.632872215330141	0.0921452973611015	E1
chr10:32172522	gene_body	ARHGAP12	17	18	17	-0.12505	0.63251	60.55	379.47	8.7979	0.010266	0.710321072672781	0.0483322407374054	E1
chr10:3217356	preTSS_flank	PITRM1	17	18	17	-0.020383	0.93811	57.71	307.08	8.6272	0.014925	0.520020725263778	0.123373337951705	E5
chr10:32175900	gene_body	ARHGAP12	17	18	17	-0.17191	0.5094	95.594	35.047	8.7979	0.010266	0.176286133658082	0.738310004053211	E1
chr10:32179528	gene_body	ARHGAP12	16	18	16	0.1628	0.54691	90.736	71.309	8.7979	0.010266	0.846762015066526	0.0334236620508543	E1
chr10:3217985	preTSS_flank	PITRM1	16	18	16	0.071492	0.79247	83.55	77.32	8.6272	0.014925	0.511163689422662	0.195432724540242	E5
chr10:3218447	preTSS_flank	PITRM1	17	18	17	0.01743	0.94706	91.385	31.082	8.6272	0.014925	0.300425617704297	0.562919113389878	E5
chr10:3218450	preTSS_flank	PITRM1	17	18	17	-0.37499	0.13804	96.991	14.487	8.6272	0.014925	-0.526558218822859	0.283160374338147	E5
chr10:32192032	gene_body	ARHGAP12	18	18	18	-0.061857	0.80736	82.121	499.09	8.7979	0.010266	-0.168709779328257	0.641273523990219	E2
chr10:3220335	preTSS_flank	PITRM1	18	18	18	-0.1967	0.43404	76.663	230.06	8.6272	0.014925	0.61883648741707	0.190239645729742	E5
chr10:32205473	gene_body	ARHGAP12	18	18	18	-0.26816	0.28197	95.659	137.65	8.7979	0.010266	0.281167332096816	0.589362853223677	E3
chr10:32205606	gene_body	ARHGAP12	18	18	18	-0.33992	0.16754	97.178	19.752	8.7979	0.010266	0.296117054253448	0.56880697644239	E5
chr10:32210071	gene_body	ARHGAP12	18	18	18	0.15167	0.548	27.434	222.7	8.7979	0.010266	0.92427828620712	0.00838358116354421	E3
chr10:32213317	gene_body	ARHGAP12	18	18	18	-0.50637	0.032006	14.04	212.03	8.7979	0.010266	-0.295230126353345	0.570021061528902	E3
chr10:32215617	gene_body	ARHGAP12	18	18	18	0.055041	0.82827	82.516	111.1	8.7979	0.010266	-0.331112859088752	0.521481610623532	E3
chr10:32225660	preTSS_flank	ARHGAP12	17	18	17	-0.16901	0.51668	93.118	39.047	8.7979	0.010266	-0.45735636592873	0.361799174687528	E5
chr10:32247650	preTSS_flank	ARHGAP12	18	18	18	0.28215	0.25665	93.307	49.176	8.7979	0.010266	-0.0605870473842054	0.88667698294059	E5
chr10:3224792	preTSS_flank	PITRM1	18	18	18	-0.034242	0.8927	94.412	132.77	8.6272	0.014925	-0.239941237506134	0.567079257055558	E8
chr10:3230060	preTSS_flank	PITRM1	18	18	18	0.021176	0.93353	90.624	540.96	8.6272	0.014925	-0.637483133800358	0.173307009965561	E5
chr10:3230065	preTSS_flank	PITRM1	18	18	18	-0.075877	0.76476	86.479	532.52	8.6272	0.014925	-0.306791194292354	0.554250930540926	E5
chr10:32320570	gene_body	KIF5B	18	18	18	-0.10961	0.66505	59.576	431.26	9.8567	0.0040226	0.135929488243281	0.797361540370993	E1
chr10:32323558	gene_body	KIF5B	18	18	18	0.15714	0.53347	95.508	12.347	9.8567	0.0040226	-0.352340112533246	0.493360208251993	E1
chr10:32352398	preTSS_flank	KIF5B	18	18	18	0.029247	0.90829	80.81	141.4	9.8567	0.0040226	0.180148135576023	0.575298523923357	E5
chr10:32393130	preTSS_flank	KIF5B	18	18	18	0.24313	0.33098	96.257	22.752	9.8567	0.0040226	-0.0262036138189805	0.950890709670474	E5
chr10:32393176	preTSS_flank	KIF5B	17	18	17	0.12867	0.62259	81.748	128.26	9.8567	0.0040226	-0.692601260260935	0.0569055418911852	E5
chr10:3251662	preTSS_flank	PITRM1	18	18	18	0.37427	0.12599	90.181	90.565	8.6272	0.014925	-0.619879203386466	0.18927555716245	E8
chr10:32624928	gene_body	EPC1	18	18	18	-0.051617	0.83882	97.104	10.503	9.1634	0.0026328	-0.208567463881686	0.620128961160205	E3
chr10:32627606	gene_body	EPC1	18	18	18	-0.26338	0.29097	90.624	94.304	9.1634	0.0026328	0.33565889770495	0.34302998196246	E2
chr10:32638041	gene_body	EPC1	18	18	18	-0.37994	0.11989	94.946	32.588	9.1634	0.0026328	-0.0685027119326416	0.871958671074386	E3
chr10:32638312	gene_body	EPC1	17	18	17	0.11356	0.66433	93.654	69.187	9.1634	0.0026328	-0.485906618870155	0.222173765504386	E3
chr10:32638411	gene_body	EPC1	18	18	18	0.20844	0.40652	94.091	134.11	9.1634	0.0026328	0.0286797664952382	0.946254917969942	E2
chr10:32657674	gene_body	EPC1	18	18	18	-0.14158	0.57522	97.899	18	9.1634	0.0026328	0.140164266057078	0.791130436005178	E2
chr10:32657676	gene_body	EPC1	18	18	18	0.065733	0.79553	89.018	195.27	9.1634	0.0026328	0.552808702555904	0.255255414297835	E2
chr10:32663265	gene_body	EPC1	16	18	16	-0.062431	0.81833	95.681	11.996	9.1634	0.0026328	-0.343950971629058	0.273639638570804	E2
chr10:32668806	preTSS_2k	EPC1	17	18	17	0.26372	0.30641	8.4694	55.562	9.1634	0.0026328	0.158708066277156	0.661439442303222	E3
chr10:32668817	preTSS_2k	EPC1	17	18	17	0.17547	0.50056	31.016	189.77	9.1634	0.0026328	0.363347430259275	0.302060238189394	E3
chr10:32668854	preTSS_2k	EPC1	17	18	17	0.32606	0.20152	29.476	157.89	9.1634	0.0026328	-0.380153879265359	0.457238524849593	E3
chr10:32677081	preTSS_flank	EPC1	18	18	18	0.13665	0.58872	89.1	126.94	9.1634	0.0026328	-0.0120736868693838	0.981890349710224	E5
chr10:32685370	preTSS_flank	CCDC7	18	18	18	-0.10661	0.67372	91.289	34.639	7.7861	0.030493	-0.421181049568793	0.225443990897142	E5
chr10:32685370	preTSS_flank	EPC1	18	18	18	-0.27129	0.27617	91.289	34.639	9.1634	0.0026328	0.197596276880698	0.584243035132284	E5
chr10:32703250	preTSS_flank	CCDC7	17	18	17	0.036087	0.89064	94.576	24.533	7.7861	0.030493	-0.595637303587177	0.212205276846439	E5
chr10:32703250	preTSS_flank	EPC1	17	18	17	-0.048262	0.85406	94.576	24.533	9.1634	0.0026328	0.00986007349001578	0.985210369068321	E5
chr10:32704253	preTSS_flank	CCDC7	18	18	18	-0.095396	0.70652	94.916	62.464	7.7861	0.030493	0.504961262728973	0.306937101084383	E5
chr10:32704253	preTSS_flank	EPC1	18	18	18	0.23487	0.34817	94.916	62.464	9.1634	0.0026328	0.420034119872367	0.407001849043122	E5
chr10:32704272	preTSS_flank	CCDC7	18	18	18	-0.35657	0.14638	94.679	136.57	7.7861	0.030493	0.208770071435713	0.619781434508241	E5
chr10:32704272	preTSS_flank	EPC1	18	18	18	0.20368	0.41757	94.679	136.57	9.1634	0.0026328	-0.320109717891206	0.439535975250227	E5
chr10:32706267	preTSS_flank	CCDC7	17	18	17	0.28548	0.26669	90.788	45.848	7.7861	0.030493	0.070398154737024	0.894577211008696	E5
chr10:32706267	preTSS_flank	EPC1	17	18	17	-0.14887	0.56852	90.788	45.848	9.1634	0.0026328	0.847461075443429	0.0331275379893712	E5
chr10:32706309	preTSS_flank	CCDC7	17	18	17	-0.13616	0.60232	80.824	105.39	7.7861	0.030493	0.123253057715738	0.77123032055707	E5
chr10:32706309	preTSS_flank	EPC1	17	18	17	0.13169	0.61438	80.824	105.39	9.1634	0.0026328	-0.155195684143891	0.713646826064168	E5
chr10:32719310	preTSS_flank	CCDC7	18	18	18	0.012649	0.96027	83.46	123.84	7.7861	0.030493	0.377913216434536	0.460116655643715	E8
chr10:32719426	preTSS_flank	CCDC7	17	18	17	-0.0052665	0.984	94.548	151.25	7.7861	0.030493	0.266317919962762	0.523762345209264	E8
chr10:32725546	preTSS_flank	CCDC7	18	18	18	-0.46548	0.05157	76.709	472.42	7.7861	0.030493	-0.400008586382592	0.43198918120217	E5
chr10:32736628	preTSS_flank	CCDC7	18	18	18	-0.22449	0.37048	89.799	73.507	7.7861	0.030493	-0.39696643393951	0.330184984867944	E3
chr10:32743853	gene_body	CCDC7	18	18	18	-0.45156	0.059959	95.648	41.222	7.7861	0.030493	-0.460282349316958	0.251117432169366	E1
chr10:32780121	gene_body	CCDC7	18	18	18	-0.010981	0.96551	92.628	34.574	7.7861	0.030493	0.346437489443691	0.400532177216067	E1
chr10:32824426	preTSS_flank	C10orf68	18	18	18	-0.27733	0.26521	96.713	37.726	7.4104	0.059666	0.180789669200408	0.731770042734648	E5
chr10:32844808	preTSS_flank	C10orf68	17	18	17	-0.55012	0.022139	82.271	181.64	7.4104	0.059666	-0.294941292382679	0.570416586905399	E1
chr10:32892021	preTSS_flank	C10orf68	17	18	17	-0.36698	0.14735	95.002	144.72	7.4104	0.059666	0.199083426614901	0.705320117321564	E1
chr10:33223733	gene_body	ITGB1	18	18	18	0.10172	0.68796	92.881	235.82	10.725	0.065075	0.089540706149025	0.833006387585157	E1
chr10:33224773	gene_body	ITGB1	18	18	18	-0.1504	0.55137	98.061	6.8455	10.725	0.065075	-0.254418482604833	0.626606373088645	E1
chr10:33236891	gene_body	ITGB1	18	18	18	-0.06571	0.7956	88.094	156.03	10.725	0.065075	0.340621785815879	0.508827336231828	E3
chr10:33261445	preTSS_flank	ITGB1	18	18	18	0.10758	0.67092	93.504	131.93	10.725	0.065075	-0.178978783869077	0.577822648556065	E5
chr10:33263783	preTSS_flank	ITGB1	18	18	18	-0.27579	0.26798	95.846	16.345	10.725	0.065075	0.360243045165045	0.306518224469393	E5
chr10:33263801	preTSS_flank	ITGB1	18	18	18	-0.16673	0.50845	94.886	12.82	10.725	0.065075	-0.00291097942960101	0.992119999005673	E5
chr10:33263864	preTSS_flank	ITGB1	18	18	18	0.0017126	0.99462	73.089	470.54	10.725	0.065075	0.67459335428144	0.14160565653869	E5
chr10:33263998	preTSS_flank	ITGB1	17	18	17	0.00049946	0.99848	85.776	513.32	10.725	0.065075	0.118369462682796	0.662393511681314	E5
chr10:33264079	preTSS_flank	ITGB1	16	18	16	0.21708	0.41932	94.702	6.9773	10.725	0.065075	-0.0663420504913202	0.837690662244553	E5
chr10:33280445	preTSS_flank	ITGB1	18	18	18	-0.03158	0.901	91.738	123.92	10.725	0.065075	-0.550411373960102	0.257757239642592	E5
chr10:33598316	gene_body	NRP1	18	18	18	-0.43996	0.067686	34.373	493.02	4.5282	0.6607	-0.184820754530994	0.725925487602145	E4
chr10:33598538	gene_body	NRP1	18	18	18	0.14755	0.55905	18.873	131.3	4.5282	0.6607	-0.0804184271483461	0.849864282691245	E4
chr10:33635064	preTSS_flank	NRP1	18	18	18	-0.039096	0.87759	92.147	48.463	4.5282	0.6607	0.434554064112583	0.209495175913527	E8
chr10:33653999	preTSS_flank	NRP1	18	18	18	0.42095	0.081922	91.497	533.64	4.5282	0.6607	-0.0588213067143383	0.911869799204568	E8
chr10:33657317	preTSS_flank	NRP1	18	18	18	0.081284	0.74849	93.022	135.76	4.5282	0.6607	0.248008671553943	0.489636988385159	E8
chr10:33657389	preTSS_flank	NRP1	18	18	18	0.32441	0.18905	85.272	124.89	4.5282	0.6607	-0.127864952655406	0.692091714477731	E8
chr10:35055191	gene_body	PARD3	17	18	17	0.42934	0.085462	34.971	395.38	3.1677	2.1111	-0.416431537128908	0.411460478684849	E5
chr10:35061301	gene_body	PARD3	18	18	18	0.14761	0.55888	86.536	48.31	3.1677	2.1111	0.404167822636505	0.246700451358888	E8
chr10:35078268	gene_body	PARD3	18	18	18	0.18132	0.47149	91.283	232.57	3.1677	2.1111	0.122249900572345	0.773054983833575	E5
chr10:35079877	gene_body	PARD3	18	18	18	-0.24748	0.32213	94.293	81.458	3.1677	2.1111	-0.783013669226106	0.0215648086291878	E5
chr10:35079883	gene_body	PARD3	18	18	18	0.27694	0.26591	94.342	67.924	3.1677	2.1111	0.336031130678029	0.415764452731485	E5
chr10:35079890	gene_body	PARD3	18	18	18	0.18709	0.45725	91.631	278.56	3.1677	2.1111	0.129419974708146	0.806953899802784	E5
chr10:35092360	gene_body	PARD3	18	18	18	0.059027	0.81603	78.788	271.18	3.1677	2.1111	0.0865658554193667	0.870475563866377	E5
chr10:35093583	gene_body	PARD3	17	18	17	0.13173	0.61427	66.33	374.58	3.1677	2.1111	0.398358128249432	0.434070373638391	E5
chr10:35096826	gene_body	PARD3	18	18	18	0.056981	0.82231	88.415	44.033	3.1677	2.1111	0.53577085408154	0.273240340029302	E8
chr10:35098857	gene_body	PARD3	17	18	17	-0.0010226	0.99689	66.539	154.2	3.1677	2.1111	0.681016557006807	0.136397303010871	E8
chr10:35125382	preTSS_flank	PARD3	18	18	18	0.26774	0.28277	84.698	175.56	3.1677	2.1111	0.552903130922256	0.255157064746179	E5
chr10:35125584	preTSS_flank	PARD3	18	18	18	0.0019625	0.99383	94.123	28.13	3.1677	2.1111	0.290491293372283	0.576519641655373	E5
chr10:35125738	preTSS_flank	PARD3	18	18	18	0.17982	0.47523	69.896	180.06	3.1677	2.1111	0.0320650854265417	0.939919162550554	E5
chr10:35339326	gene_body	CUL2	17	18	17	0.15231	0.55952	97.457	12.56	8.2312	0.0061907	-0.153219207006652	0.634493144998625	E1
chr10:35353543	gene_body	CUL2	17	18	17	0.3195	0.21127	96.644	13.932	8.2312	0.0061907	0.0277218096048044	0.948048231070671	E1
chr10:35370352	preTSS_flank	CREM	18	18	18	0.13339	0.59773	86.692	490.89	7.9732	0.038599	0.168449786104729	0.690080563135606	E2
chr10:35370352	gene_body	CUL2	18	18	18	-0.37403	0.12624	86.692	490.89	8.2312	0.0061907	-0.207239546850349	0.622408215328223	E2
chr10:35383162	preTSS_flank	CREM	18	18	18	-0.089231	0.72476	92.066	54.186	7.9732	0.038599	-0.114483923068496	0.787210883631523	E8
chr10:35383162	preTSS_flank	CUL2	18	18	18	-0.015962	0.94988	92.066	54.186	8.2312	0.0061907	0.0562145205648599	0.894819615868547	E8
chr10:35387926	preTSS_flank	CREM	18	18	18	-0.17068	0.49833	94.919	26.297	7.9732	0.038599	-0.105988974786505	0.743035271207911	E8
chr10:35387926	preTSS_flank	CUL2	18	18	18	0.071978	0.77655	94.919	26.297	8.2312	0.0061907	-0.565189173091893	0.0554963497237231	E8
chr10:35391542	preTSS_flank	CREM	18	18	18	0.086201	0.73378	90.714	63.96	7.9732	0.038599	-0.246520026989901	0.556160458736658	E5
chr10:35391542	preTSS_flank	CUL2	18	18	18	0.079274	0.75453	90.714	63.96	8.2312	0.0061907	0.104104442709574	0.806209904967709	E5
chr10:35410776	preTSS_flank	CREM	17	18	17	0.13641	0.60164	92.242	32.897	7.9732	0.038599	-0.468157247239758	0.349067423879607	E4
chr10:35410776	preTSS_flank	CUL2	17	18	17	0.074203	0.77715	92.242	32.897	8.2312	0.0061907	-0.281390600423694	0.589054447502042	E4
chr10:35418627	preTSS_flank	CREM	18	18	18	0.087264	0.73061	85.027	489.57	7.9732	0.038599	-0.0507839298074204	0.889196212034847	E2
chr10:35418627	preTSS_flank	CUL2	18	18	18	-0.39021	0.1094	85.027	489.57	8.2312	0.0061907	0.0817446498741678	0.822373680262818	E2
chr10:35421697	preTSS_flank	CREM	18	18	18	0.11305	0.65513	80.681	93.143	7.9732	0.038599	-0.09019855050925	0.804288114893271	E3
chr10:35421697	preTSS_flank	CUL2	18	18	18	0.33694	0.17154	80.681	93.143	8.2312	0.0061907	0.21527180358503	0.550315591127261	E3
chr10:35421771	preTSS_flank	CREM	18	18	18	-0.41479	0.086975	89.247	67.069	7.9732	0.038599	-0.113809724243943	0.754240921296849	E3
chr10:35421771	preTSS_flank	CUL2	18	18	18	0.41158	0.089693	89.247	67.069	8.2312	0.0061907	0.227926275942415	0.526515767814555	E3
chr10:35427674	preTSS_flank	CREM	18	18	18	0.024469	0.92322	94.157	39.192	7.9732	0.038599	0.531358983649705	0.277974101776221	E2
chr10:35427674	preTSS_flank	CUL2	18	18	18	0.086219	0.73373	94.157	39.192	8.2312	0.0061907	-0.385050405196473	0.45096891313797	E2
chr10:35523690	preTSS_flank	CCNY	17	18	17	0.39033	0.12139	62.979	211.42	9.0148	0.0051972	0.0728174275867639	0.863949187431597	E5
chr10:35538835	preTSS_flank	CCNY	18	18	18	-0.25767	0.30194	89.103	77.192	9.0148	0.0051972	0.483541678449743	0.331216539920208	E5
chr10:35550311	preTSS_flank	CCNY	17	18	17	0.41365	0.098838	92.891	72.273	9.0148	0.0051972	-0.495837334121918	0.317195958888357	E5
chr10:35550647	preTSS_flank	CCNY	18	18	18	-0.31866	0.19747	95.392	32.506	9.0148	0.0051972	0.235868719513665	0.573875298710475	E8
chr10:35551577	preTSS_flank	CCNY	18	18	18	0.059308	0.81517	95.282	47.928	9.0148	0.0051972	0.330251712212742	0.424328978142734	E8
chr10:35552634	preTSS_flank	CCNY	18	18	18	-0.13461	0.59436	94.908	17.664	9.0148	0.0051972	-0.467174062647457	0.350219650478145	E5
chr10:35570712	preTSS_flank	CCNY	17	18	17	-0.055349	0.8329	96.33	27.659	9.0148	0.0051972	0.0925517572791208	0.861568755287903	E5
chr10:3791241	postTSS_flank	KLF6	16	18	16	-0.04996	0.85422	94.169	22.343	9.8785	0.089346	-0.0267020724327377	0.9416308456677	E5
chr10:3798483	postTSS_flank	KLF6	16	18	16	0.079839	0.76882	96.591	10.4	9.8785	0.089346	0.114930137055851	0.751884943396136	E3
chr10:3798516	postTSS_flank	KLF6	17	18	17	0.044423	0.86557	90.927	303.46	9.8785	0.089346	0.221615865019823	0.597875228363532	E3
chr10:3799708	postTSS_flank	KLF6	17	18	17	0.054733	0.83473	39.093	436.02	9.8785	0.089346	0.00187002316554233	0.99719496852141	E3
chr10:3802106	postTSS_flank	KLF6	18	18	18	-0.45864	0.055571	92.32	148.1	9.8785	0.089346	0.363846944439246	0.375605394264324	E3
chr10:38097734	postTSS_flank	ZNF248	18	18	18	0.1507	0.55059	89.263	535.02	7.0657	0.021563	-0.316023889290919	0.541744992567691	E5
chr10:3811729	postTSS_flank	KLF6	18	18	18	-0.019285	0.93946	95.617	39.047	9.8785	0.089346	0.539700767132682	0.269050037359066	E3
chr10:3817498	postTSS_flank	KLF6	17	18	17	-0.31795	0.21362	88.452	95.095	9.8785	0.089346	-0.78471086004181	0.0645348579603506	E2
chr10:3817510	postTSS_flank	KLF6	17	18	17	0.067339	0.79734	84.328	559.36	9.8785	0.089346	-0.777507901841241	0.0687471170670836	E2
chr10:38178336	preTSS_flank	ZNF248	18	18	18	-0.056994	0.82227	29.972	203.1	7.0657	0.021563	0.696387651447771	0.124277124588741	E5
chr10:38182450	preTSS_flank	ZNF248	18	18	18	0.0049699	0.98439	58.726	299.07	7.0657	0.021563	0.670268558313244	0.145159568764227	E6
chr10:38247379	gene_body	ZNF25	16	18	16	0.41675	0.10831	97.606	8.5674	7.6271	0.01224	0.191890242437117	0.648940425840251	E1
chr10:38276823	preTSS_flank	ZNF25	18	18	18	-0.084929	0.73758	92.348	89.947	7.6271	0.01224	-0.000281967977150981	0.999577048045483	E5
chr10:38276823	preTSS_flank	ZNF33A	18	18	18	0.41077	0.090391	92.348	89.947	9.206	0.0068553	-0.563524805843732	0.244189318175077	E5
chr10:38298025	preTSS_flank	ZNF25	18	18	18	-0.12708	0.61531	97.953	16.562	7.6271	0.01224	-0.07220175132128	0.891885570236449	E5
chr10:38298025	preTSS_flank	ZNF33A	18	18	18	-0.11816	0.64053	97.953	16.562	9.206	0.0068553	0.0327551299546373	0.95088487653357	E5
chr10:3833993	preTSS_flank	KLF6	18	18	18	-0.023693	0.92565	67.937	218.27	9.8785	0.089346	-0.343749100066663	0.504685638632941	E5
chr10:3839024	preTSS_flank	KLF6	18	18	18	0.17084	0.4979	73.497	820.51	9.8785	0.089346	0.229360419608519	0.661992260879104	E5
chr10:38401430	gene_body	ZNF37A	17	18	17	-0.42522	0.088838	95.799	18.584	8.1506	0.011326	-0.827422211513838	0.0112439704558368	E1
chr10:38414200	postTSS_flank	ZNF37A	17	18	17	0.14564	0.57703	88.736	539.61	8.1506	0.011326	0.156464039396759	0.711382756000406	E6
chr10:3863769	preTSS_flank	KLF6	18	18	18	-0.025405	0.92029	72.798	133.89	9.8785	0.089346	0.093748602879657	0.859789064566409	E5
chr10:38654933	gene_body	HSD17B7P2	17	18	17	0.46381	0.060751	57.401	590.32	5.8724	0.074961	0.626260921661435	0.183419242849451	E1
chr10:43167191	preTSS_flank	ZNF33B	16	18	16	-0.13476	0.61878	84.204	154.6	8.3464	0.01867	-0.136879119897091	0.795963596458268	E5
chr10:43239073	preTSS_flank	BMS1	18	18	18	-0.10795	0.66983	71.452	206.56	8.6359	0.0031883	0.494201987981866	0.319047878772202	E6
chr10:43262400	preTSS_flank	BMS1	16	18	16	-0.042647	0.87539	39.09	225.64	8.6359	0.0031883	-0.877573904631289	0.0215647529719817	E5
chr10:43290058	gene_body	BMS1	16	18	16	-0.05053	0.85257	96.718	15.025	8.6359	0.0031883	0.305380556871957	0.556168645430908	E1
chr10:43290067	gene_body	BMS1	16	18	16	0.30796	0.24589	95.131	93.872	8.6359	0.0031883	-0.0812267961023768	0.878427764615641	E1
chr10:43299151	gene_body	BMS1	18	18	18	0.18497	0.46247	49.972	464.84	8.6359	0.0031883	0.731070874614607	0.0987594480311225	E1
chr10:43306787	gene_body	BMS1	18	18	18	-0.053895	0.8318	95.478	24.13	8.6359	0.0031883	0.536565175155698	0.272391381015072	E1
chr10:43595749	preTSS_flank	CSGALNACT2	17	18	17	-0.0054338	0.98349	74.763	60.565	8.7634	0.0088751	-0.775015523050822	0.0702328885024907	E5
chr10:43669181	gene_body	CSGALNACT2	18	18	18	-0.13588	0.59084	94.139	68.704	8.7634	0.0088751	-0.27552634688525	0.59716873899926	E1
chr10:43673689	gene_body	CSGALNACT2	18	18	18	0.13862	0.58332	94.926	137.55	8.7634	0.0088751	0.150230717904193	0.722526954471454	E1
chr10:43785965	preTSS_flank	RASGEF1A	18	18	18	-0.0052925	0.98337	68.533	218.37	5.5523	0.43174	0.15746643603643	0.532611583133889	E3
chr10:43857323	postTSS_flank	HNRNPF	18	18	18	0.19673	0.43396	11.834	198.29	9.4027	0.01599	0.956943891240478	0.00274083343147646	E3
chr10:43881033	postTSS_flank	HNRNPF	16	18	16	-0.46744	0.067902	96.081	14.975	9.4027	0.01599	0.0719006946479457	0.865650109096403	E1
chr10:43881053	postTSS_flank	HNRNPF	17	18	17	-0.42681	0.087528	92.538	37.259	9.4027	0.01599	0.504527305969098	0.136973041451897	E1
chr10:43885192	preTSS_2k	HNRNPF	16	18	16	-0.36497	0.16453	80.752	165.4	9.4027	0.01599	-0.223625540400473	0.670153265159656	E2
chr10:43885192	preTSS_flank	ZNF487P	16	18	16	-0.20553	0.44509	80.752	165.4	5.4975	0.01978	0.415322743438972	0.412836013933188	E2
chr10:43907466	preTSS_flank	HNRNPF	18	18	18	0.43724	0.069602	89.307	161.38	9.4027	0.01599	-0.328414204374428	0.525089396529127	E5
chr10:43907466	preTSS_flank	ZNF487P	18	18	18	0.37026	0.13042	89.307	161.38	5.4975	0.01978	0.307336796235307	0.553509693464013	E5
chr10:43925272	preTSS_flank	HNRNPF	18	18	18	-0.16023	0.52535	86.494	92.259	9.4027	0.01599	-0.14065326019801	0.662830454065672	E5
chr10:43925272	preTSS_flank	ZNF487P	18	18	18	0.087685	0.72936	86.494	92.259	5.4975	0.01978	0.2998569429202	0.343680037853303	E5
chr10:43954200	preTSS_flank	HNRNPF	18	18	18	0.17746	0.48115	69.927	248.3	9.4027	0.01599	-0.485445017848756	0.222679112888737	E3
chr10:43954200	gene_body	ZNF487P	18	18	18	-0.11201	0.65813	69.927	248.3	5.4975	0.01978	0.43146277111151	0.285801533209874	E3
chr10:43959792	gene_body	ZNF487P	18	18	18	-0.010842	0.96594	95.023	37.904	5.4975	0.01978	-0.875585086240333	0.00437649383258232	E5
chr10:44020886	postTSS_flank	ZNF239	17	18	17	0.28111	0.2744	89.828	49.969	5.1031	0.059657	-0.718974614251256	0.0444478814001466	E6
chr10:44032365	postTSS_flank	ZNF239	17	18	17	0.050652	0.84691	89.975	44.26	5.1031	0.059657	0.116000220451745	0.692913514500288	E6
chr10:44051880	postTSS_2k	ZNF239	16	18	16	-0.35395	0.17863	93.264	36.56	5.1031	0.059657	0.12529269334156	0.813044398563402	E1
chr10:44051880	preTSS_flank	ZNF485	16	18	16	-0.27845	0.29635	93.264	36.56	6.4923	0.11625	0.376843310648566	0.461492959257885	E1
chr10:44052907	postTSS_2k	ZNF239	16	18	16	0.12628	0.6412	89.631	93.467	5.1031	0.059657	0.202449908668941	0.630650895459246	E1
chr10:44052907	preTSS_flank	ZNF485	16	18	16	0.0022608	0.99337	89.631	93.467	6.4923	0.11625	0.15645828824188	0.711393017919953	E1
chr10:44059671	preTSS_flank	ZNF239	18	18	18	-0.3349	0.17432	98.838	10.442	5.1031	0.059657	0.421353796559141	0.405372675613461	E1
chr10:44059671	preTSS_flank	ZNF485	18	18	18	-0.23377	0.3505	98.838	10.442	6.4923	0.11625	0.300032757314465	0.563455286748642	E1
chr10:44059702	preTSS_flank	ZNF239	18	18	18	0.19201	0.4453	97.828	30.287	5.1031	0.059657	0.232269395482336	0.65786126595566	E1
chr10:44059702	preTSS_flank	ZNF485	18	18	18	0.15694	0.53399	97.828	30.287	6.4923	0.11625	0.0201504101735972	0.969778475666106	E1
chr10:44063802	preTSS_flank	ZNF239	18	18	18	-0.2161	0.38909	94.294	79.49	5.1031	0.059657	0.131726875807778	0.75585438566647	E1
chr10:44063802	preTSS_flank	ZNF485	18	18	18	0.11667	0.64478	94.294	79.49	6.4923	0.11625	-0.194617557065891	0.711759331066151	E1
chr10:44068599	preTSS_flank	ZNF239	18	18	18	-0.10491	0.67866	70.352	266.27	5.1031	0.059657	-0.158884228251739	0.763679110079902	E3
chr10:44068599	preTSS_flank	ZNF485	18	18	18	-0.52871	0.024081	70.352	266.27	6.4923	0.11625	-0.593795634902614	0.213990715809257	E3
chr10:44068609	preTSS_flank	ZNF239	18	18	18	-0.086971	0.73149	67.669	278.98	5.1031	0.059657	-0.282048600705864	0.588145781324199	E3
chr10:44068609	preTSS_flank	ZNF485	18	18	18	-0.29577	0.2334	67.669	278.98	6.4923	0.11625	-0.677622550576217	0.139138933807428	E3
chr10:44116318	preTSS_flank	ZNF239	18	18	18	-0.067686	0.78958	89.68	639.53	5.1031	0.059657	-0.226879665150236	0.588973312502895	E6
chr10:44116318	postTSS_flank	ZNF32	18	18	18	-0.27939	0.26153	89.68	639.53	7.3161	0.0061734	0.277146434985551	0.506346841662387	E6
chr10:44116318	preTSS_flank	ZNF32-AS3	18	18	18	0.18502	0.46234	89.68	639.53	0.48213	0.39433	-0.00140330698842486	0.997368802851065	E6
chr10:44116318	postTSS_flank	ZNF485	18	18	18	0.23978	0.33789	89.68	639.53	6.4923	0.11625	0.16371397399023	0.6984770782931	E6
chr10:44117200	preTSS_flank	ZNF239	17	18	17	-0.21091	0.41646	96.558	13.052	5.1031	0.059657	-0.350516458696958	0.394628843697846	E6
chr10:44117200	postTSS_flank	ZNF32	17	18	17	-0.15528	0.55177	96.558	13.052	7.3161	0.0061734	0.523640233338319	0.182887922215151	E6
chr10:44117200	preTSS_flank	ZNF32-AS3	17	18	17	-0.44591	0.07281	96.558	13.052	0.48213	0.39433	-0.168446757246407	0.69008592452997	E6
chr10:44117200	postTSS_flank	ZNF485	17	18	17	-0.32119	0.20873	96.558	13.052	6.4923	0.11625	0.379997431911463	0.353122206156866	E6
chr10:44123923	postTSS_flank	ZNF32	18	18	18	0.47907	0.044272	91.242	104.01	7.3161	0.0061734	0.0725141602264703	0.864511824522938	E5
chr10:44123923	preTSS_2k	ZNF32-AS3	18	18	18	0.3292	0.18221	91.242	104.01	0.48213	0.39433	-0.503633065125543	0.203218077769132	E5
chr10:44123923	postTSS_flank	ZNF485	18	18	18	0.058025	0.8191	91.242	104.01	6.4923	0.11625	-0.754839687938712	0.0303963150258307	E5
chr10:44123931	postTSS_flank	ZNF32	18	18	18	0.17798	0.47984	93.678	26.536	7.3161	0.0061734	0.533411878534506	0.112321865512739	E5
chr10:44123931	preTSS_2k	ZNF32-AS3	18	18	18	0.14694	0.56067	93.678	26.536	0.48213	0.39433	-0.0594440330916031	0.870424690862182	E5
chr10:44123931	postTSS_flank	ZNF485	18	18	18	0.14707	0.56033	93.678	26.536	6.4923	0.11625	0.0265405419681427	0.941983442842396	E5
chr10:44129055	postTSS_flank	ZNF32	18	18	18	0.0015232	0.99521	95.965	21.002	7.3161	0.0061734	0.0618303470200654	0.907372667925117	E6
chr10:44129055	gene_body	ZNF32-AS3	18	18	18	-0.19185	0.44568	95.965	21.002	0.48213	0.39433	-0.355886854723876	0.488707223380079	E6
chr10:44129055	postTSS_flank	ZNF485	18	18	18	0.0022712	0.99286	95.965	21.002	6.4923	0.11625	-0.120110515919522	0.820700615463732	E6
chr10:44145112	preTSS_2k	ZNF32	18	18	18	-0.44255	0.0659	91.434	165	7.3161	0.0061734	0.0406995646840336	0.938984361463816	E3
chr10:44145112	gene_body	ZNF32-AS3	18	18	18	0.075628	0.76551	91.434	165	0.48213	0.39433	0.599575613279718	0.208407573306933	E3
chr10:44145112	postTSS_flank	ZNF485	18	18	18	0.22817	0.36248	91.434	165	6.4923	0.11625	-0.319836508305222	0.53660413804584	E3
chr10:45423704	preTSS_flank	RASSF4	18	18	18	0.40538	0.095123	70.295	124.75	6.3066	0.16228	0.778813109949234	0.0679748265681805	E5
chr10:45423704	gene_body	TMEM72-AS1	18	18	18	-0.0074649	0.97655	70.295	124.75	0.84316	0.53619	0.266186630731602	0.457250199888419	E5
chr10:45434659	preTSS_flank	RASSF4	18	18	18	-0.44201	0.066272	86.997	125.22	6.3066	0.16228	0.548561140072539	0.259694613721916	E8
chr10:45434659	gene_body	TMEM72-AS1	18	18	18	-0.0045566	0.98568	86.997	125.22	0.84316	0.53619	0.758583467122863	0.0803878012943178	E8
chr10:45446922	gene_body	TMEM72-AS1	18	18	18	-0.080162	0.75186	89.861	124.42	0.84316	0.53619	0.382955735579956	0.453647601600395	E1
chr10:45451777	preTSS_flank	RASSF4	18	18	18	-0.011824	0.96286	94.003	41.807	6.3066	0.16228	-0.16137646275658	0.760036618054873	E1
chr10:45451777	gene_body	TMEM72-AS1	18	18	18	-0.015502	0.95132	94.003	41.807	0.84316	0.53619	0.546191515746246	0.262184065285967	E1
chr10:45451777	preTSS_flank	ZNF22	18	18	18	-0.14345	0.57013	94.003	41.807	8.006	0.026703	0.299041156826618	0.564809234211999	E1
chr10:45497929	postTSS_flank	RASSF4	18	18	18	-0.24957	0.31793	96.676	12.809	6.3066	0.16228	0.375609338612898	0.284791338679544	E2
chr10:45497929	preTSS_flank	TMEM72-AS1	18	18	18	0.4101	0.090969	96.676	12.809	0.84316	0.53619	-0.0685685480133633	0.850709531279186	E2
chr10:45497929	preTSS_2k	ZNF22	18	18	18	0.3729	0.12749	96.676	12.809	8.006	0.026703	0.21530898542045	0.550245049416479	E2
chr10:45498069	postTSS_flank	RASSF4	17	18	17	0.050208	0.84824	97.697	15.433	6.3066	0.16228	0.126054724507683	0.766139185863712	E2
chr10:45498069	preTSS_flank	TMEM72-AS1	17	18	17	0.16637	0.52336	97.697	15.433	0.84316	0.53619	-0.527534620712766	0.179062964451047	E2
chr10:45498069	preTSS_2k	ZNF22	17	18	17	0.37845	0.13416	97.697	15.433	8.006	0.026703	0.278334861409619	0.504449064356121	E2
chr10:45498180	postTSS_flank	RASSF4	16	18	16	0.32273	0.22278	88.956	53.806	6.3066	0.16228	-0.195925034685505	0.64193342137412	E2
chr10:45498180	preTSS_flank	TMEM72-AS1	16	18	16	-0.40295	0.12174	88.956	53.806	0.84316	0.53619	-0.141693822824312	0.737858672158016	E2
chr10:45498180	preTSS_2k	ZNF22	16	18	16	-0.046306	0.86478	88.956	53.806	8.006	0.026703	0.115733188274918	0.784930173492399	E2
chr10:45512717	postTSS_flank	ZNF22	18	18	18	0.53377	0.02252	58.571	474.82	8.006	0.026703	0.173114075550694	0.742922869802369	E5
chr10:45537267	postTSS_flank	ZNF22	17	18	17	-0.070998	0.78656	86.929	44.805	8.006	0.026703	-0.33055738258531	0.423874150297348	E5
chr10:45542862	postTSS_flank	ZNF22	18	18	18	0.30354	0.22076	96.983	18.479	8.006	0.026703	-0.354621842914977	0.490365263379517	E7
chr10:45542873	postTSS_flank	ZNF22	18	18	18	0.39618	0.10361	90.672	90.411	8.006	0.026703	0.0119018451578415	0.982148075234738	E7
chr10:45542887	postTSS_flank	ZNF22	18	18	18	0.2196	0.38126	88.587	65.025	8.006	0.026703	0.300225552433479	0.563192143827294	E7
chr10:45857453	preTSS_flank	ALOX5	18	18	18	-0.16283	0.51856	94.429	58.779	6.9322	0.1453	-0.374316966852805	0.464747922182509	E8
chr10:45858836	preTSS_flank	ALOX5	18	18	18	0.1431	0.57108	95.503	63.788	6.9322	0.1453	-0.53430088853271	0.274814091987867	E8
chr10:45864307	preTSS_flank	ALOX5	18	18	18	-0.15961	0.52698	94.974	27.548	6.9322	0.1453	-0.267017151011026	0.608993189118911	E8
chr10:45872842	gene_body	ALOX5	18	18	18	-0.025582	0.91974	66.434	165.33	6.9322	0.1453	0.118774486088597	0.71313212548353	E5
chr10:45872952	gene_body	ALOX5	18	18	18	-0.17964	0.47568	79.483	123.41	6.9322	0.1453	0.176955391527972	0.73733743342809	E5
chr10:45898359	gene_body	ALOX5	17	18	17	0.22439	0.38658	87.392	111.04	6.9322	0.1453	0.120809193084073	0.819667807072254	E5
chr10:4821579	preTSS_flank	AKR1E2	17	18	17	-0.044822	0.86437	94.622	27.615	6.2408	0.22358	-0.549530512933771	0.258678882636237	E8
chr10:4823799	preTSS_flank	AKR1E2	17	18	17	-0.0045285	0.98624	95.32	26.595	6.2408	0.22358	0.264274479451258	0.460610919584144	E5
chr10:4862790	preTSS_flank	AKR1E2	18	18	18	-0.05606	0.82514	90.797	120.57	6.2408	0.22358	0.46707857318987	0.350331629962755	E8
chr10:4874886	gene_body	AKR1E2	17	18	17	0.36041	0.15529	67.676	282.18	6.2408	0.22358	-0.688986648141753	0.0587579718330236	E1
chr10:4912048	preTSS_flank	AKR1C1	18	18	18	0.24118	0.33499	79.547	597.1	4.6489	0.18528	-0.714280841775569	0.110790751840471	E5
chr10:4912048	postTSS_flank	AKR1E2	18	18	18	0.031203	0.90218	79.547	597.1	6.2408	0.22358	0.238021153373234	0.64971070341741	E5
chr10:4926254	preTSS_flank	AKR1C1	16	18	16	-0.01486	0.95644	91.472	110.22	4.6489	0.18528	-0.256232227093087	0.624063116927689	E5
chr10:4942743	preTSS_flank	AKR1C1	17	18	17	0.022987	0.93022	90.196	45.827	4.6489	0.18528	-0.1876666907039	0.559175111129533	E5
chr10:4942810	preTSS_flank	AKR1C1	18	18	18	0.038504	0.87943	84.567	73.906	4.6489	0.18528	0.319558599379872	0.536978395272504	E5
chr10:49501412	preTSS_flank	MAPK8	18	18	18	-0.14302	0.5713	84.311	113.44	7.5456	0.0156	0.384439157754289	0.14150239612429	E5
chr10:49527594	preTSS_flank	MAPK8	18	18	18	-0.073414	0.7722	98.761	6.5011	7.5456	0.0156	0.606509986719347	0.110901327680319	E5
chr10:49527602	preTSS_flank	MAPK8	18	18	18	-0.18664	0.45836	98.001	11.216	7.5456	0.0156	-0.131275915827466	0.756670944907577	E5
chr10:49550663	preTSS_flank	MAPK8	18	18	18	0.0091897	0.97113	94.14	25.5	7.5456	0.0156	-0.0253637186232335	0.95246341982304	E5
chr10:4955942	preTSS_flank	AKR1C1	16	18	16	-0.029932	0.91238	73.237	251.13	4.6489	0.18528	-0.774403634386571	0.0705998611146313	E1
chr10:4977409	preTSS_flank	AKR1C1	17	18	17	-0.039297	0.88097	81.321	103	4.6489	0.18528	0.175326575012766	0.677937340217059	E5
chr10:49868068	preTSS_flank	ARHGAP22	17	18	17	-0.29031	0.25832	15.399	188.66	2.675	0.4717	0.308214145105957	0.386261572144444	E5
chr10:49868068	preTSS_flank	WDFY4	17	18	17	-0.1636	0.5304	15.399	188.66	6.7894	0.22259	0.09210892350931	0.800212482948407	E5
chr10:49884664	preTSS_flank	ARHGAP22	16	18	16	0.15512	0.56622	93.579	32.981	2.675	0.4717	-0.706757665796169	0.049989072240031	E5
chr10:49884664	preTSS_flank	WDFY4	16	18	16	0.48472	0.057053	93.579	32.981	6.7894	0.22259	-0.257641855142791	0.537873427806662	E5
chr10:49897422	preTSS_flank	ARHGAP22	16	18	16	0.153	0.57159	96.364	15.819	2.675	0.4717	0.20417348148013	0.697995448399654	E5
chr10:49897422	preTSS_flank	WDFY4	16	18	16	-0.10126	0.70903	96.364	15.819	6.7894	0.22259	-0.01768255180486	0.973478936717773	E5
chr10:49924447	preTSS_flank	WDFY4	18	18	18	-0.022814	0.9284	90.174	45.879	6.7894	0.22259	-0.449513254860451	0.371144928737087	E5
chr10:49947194	preTSS_flank	WDFY4	17	18	17	-0.090196	0.73065	71.937	485.89	6.7894	0.22259	0.538248921966561	0.168763355232793	E5
chr10:49963495	preTSS_flank	WDFY4	17	18	17	0.23668	0.3604	92.158	32.488	6.7894	0.22259	-0.160391810308026	0.76147536692754	E5
chr10:50365976	postTSS_flank	C10orf128	18	18	18	-0.27495	0.26949	96.739	14.92	5.1472	0.31641	-0.292982870042587	0.573100367680511	E5
chr10:50368850	gene_body	C10orf128	18	18	18	0.5452	0.019284	92.651	68.782	5.1472	0.31641	0.452578078274206	0.260171009846653	E5
chr10:50388922	gene_body	C10orf128	18	18	18	0.30786	0.21393	75.226	288.65	5.1472	0.31641	0.173805674252311	0.74191668536437	E3
chr10:50406052	preTSS_flank	C10orf128	18	18	18	0.20457	0.41548	74.379	169.85	5.1472	0.31641	-0.290614424940501	0.485001037447025	E8
chr10:50754535	preTSS_flank	ERCC6	18	18	18	0.39587	0.10391	73.721	153.18	7.947	0.0051784	0.0481614871768078	0.90983675432235	E7
chr10:50754535	preTSS_flank	PGBD3	18	18	18	-0.11415	0.65199	73.721	153.18	6.4247	0.034578	0.151136596462321	0.720904688545999	E7
chr10:5107773	preTSS_flank	AKR1C3	18	18	18	0.0064538	0.97972	84.922	156.31	4.9307	0.10697	0.347160798233049	0.500178819942255	E5
chr10:5114162	preTSS_flank	AKR1C3	18	18	18	-0.052993	0.83458	73.995	568.23	4.9307	0.10697	-0.397713397089594	0.434884250821021	E5
chr10:51523868	preTSS_flank	NCOA4	16	18	16	0.28523	0.28425	61.713	144.5	9.6983	0.0059298	0.0173530047462387	0.962051730733855	E5
chr10:51538825	preTSS_flank	NCOA4	18	18	18	-0.30567	0.21738	80.592	852.75	9.6983	0.0059298	0.177947739152905	0.735895784250782	E5
chr10:51538838	preTSS_flank	NCOA4	18	18	18	-0.41647	0.085576	93.976	62.619	9.6983	0.0059298	-0.379319878335475	0.354052777430938	E5
chr10:51538843	preTSS_flank	NCOA4	18	18	18	-0.60206	0.0081987	92.814	113.33	9.6983	0.0059298	0.643498446543397	0.167985546713224	E5
chr10:51540621	preTSS_flank	NCOA4	18	18	18	0.33087	0.17988	95.289	25.059	9.6983	0.0059298	-0.201856646522965	0.70132746634788	E5
chr10:51592720	postTSS_flank	NCOA4	18	18	18	-0.18922	0.45205	95.201	62.908	9.6983	0.0059298	0.233576170114455	0.577713221706085	E1
chr10:51592720	gene_body	TIMM23	18	18	18	0.25275	0.31158	95.201	62.908	7.4615	0.0047595	0.436273382954629	0.27985787041226	E1
chr10:51592746	postTSS_flank	NCOA4	18	18	18	-0.037442	0.88274	96.657	23.951	9.6983	0.0059298	0.32031274579204	0.439229361371117	E1
chr10:51592746	gene_body	TIMM23	18	18	18	0.50071	0.034301	96.657	23.951	7.4615	0.0047595	0.30904891067561	0.456373119328589	E1
chr10:51592754	postTSS_flank	NCOA4	18	18	18	0.32616	0.18654	96.569	22.966	9.6983	0.0059298	-0.159758211022489	0.705511152264146	E1
chr10:51592754	gene_body	TIMM23	18	18	18	0.54006	0.020691	96.569	22.966	7.4615	0.0047595	-0.335011708681297	0.417269738295278	E1
chr10:5179050	postTSS_flank	AKR1CL1	16	18	16	-0.14664	0.58787	93.509	13.865	3.6684	0.27292	0.304708401585412	0.28947546015666	E6
chr10:5198791	gene_body	AKR1CL1	17	18	17	0.17717	0.49635	84.03	530.5	3.6684	0.27292	-0.232682503508281	0.517680831474253	E1
chr10:52339019	gene_body	SGMS1	18	18	18	0.37106	0.12952	97.344	9.6935	8.0341	0.0077057	0.35498360819535	0.388207738897892	E3
chr10:5235814	preTSS_flank	AKR1CL1	18	18	18	0.065235	0.79705	85.457	114.15	3.6684	0.27292	0.352773617338245	0.492790775647588	E5
chr10:52388594	preTSS_flank	SGMS1	18	18	18	0.27567	0.26819	95.269	22.955	8.0341	0.0077057	0.236779703520835	0.572352667381723	E1
chr10:5239730	preTSS_flank	AKR1CL1	16	18	16	-0.028306	0.91712	83.521	169.62	3.6684	0.27292	-0.433169574755499	0.390884715147951	E5
chr10:52426301	preTSS_flank	SGMS1	17	18	17	0.28044	0.27558	94.234	85.118	8.0341	0.0077057	-0.28872815449372	0.578942527572222	E5
chr10:52477673	preTSS_flank	ASAH2B	18	18	18	0.10668	0.67352	80.198	101.52	3.2898	0.078609	-0.249122673482945	0.634046528715151	E8
chr10:5247768	preTSS_flank	AKR1CL1	18	18	18	0.0050051	0.98427	80.814	182.79	3.6684	0.27292	0.671713777982629	0.143967759667522	E5
chr10:52779970	preTSS_flank	PRKG1	18	18	18	0.084901	0.73766	94.956	29.574	1.0915	0.80173	0.229891733299023	0.583899487446232	E8
chr10:5686384	gene_body	ASB13	18	18	18	0.12844	0.6115	87.934	110.51	6.4053	0.038103	-0.925409951383286	0.00813801562144495	E1
chr10:5686384	preTSS_flank	FAM208B	18	18	18	0.042084	0.86831	87.934	110.51	9.2287	0.0032031	-0.198119687468402	0.706708707394072	E1
chr10:5704790	gene_body	ASB13	18	18	18	0.054002	0.83147	87.816	46.054	6.4053	0.038103	-0.542526169569179	0.164743513911183	E5
chr10:5704790	preTSS_flank	FAM208B	18	18	18	0.14944	0.55396	87.816	46.054	9.2287	0.0032031	-0.279441669720034	0.502684067508495	E5
chr10:5709953	preTSS_2k	ASB13	16	18	16	0.31628	0.23271	96.598	22.595	6.4053	0.038103	0.145556286749996	0.783207493660908	E3
chr10:5709953	preTSS_flank	FAM208B	16	18	16	0.2743	0.30391	96.598	22.595	9.2287	0.0032031	0.215267939159965	0.682085880153898	E3
chr10:5713252	preTSS_flank	ASB13	17	18	17	-0.10874	0.67782	78.084	633.37	6.4053	0.038103	0.349955157941582	0.496496524415023	E5
chr10:5713252	preTSS_flank	FAM208B	17	18	17	0.10383	0.6917	78.084	633.37	9.2287	0.0032031	0.328177711882798	0.525405902149512	E5
chr10:5713734	preTSS_flank	ASB13	18	18	18	-0.30996	0.21066	97.831	10.612	6.4053	0.038103	-0.909032370865993	0.0120362807770877	E5
chr10:5713734	preTSS_flank	FAM208B	18	18	18	-0.22428	0.37096	97.831	10.612	9.2287	0.0032031	-0.248548868012933	0.634853942497943	E5
chr10:5731680	preTSS_flank	ASB13	18	18	18	-0.047018	0.85303	86.712	218.38	6.4053	0.038103	0.473940361167979	0.166422257762058	E2
chr10:5731680	preTSS_flank	FAM208B	18	18	18	0.026274	0.91758	86.712	218.38	9.2287	0.0032031	0.359638711543636	0.307390081267979	E2
chr10:5734344	preTSS_flank	ASB13	18	18	18	0.11801	0.64095	63.925	246.98	6.4053	0.038103	0.0346393442084483	0.935103164908371	E3
chr10:5734344	preTSS_flank	FAM208B	18	18	18	-0.080112	0.75201	63.925	246.98	9.2287	0.0032031	-0.58153523900941	0.130512400274893	E3
chr10:57350701	preTSS_flank	PCDH15	17	18	17	0.10451	0.68975	39.128	381.14	0.071089	0.090966	-0.0555461024764801	0.916766536410501	E5
chr10:57370377	preTSS_flank	PCDH15	17	18	17	-0.28429	0.26878	35.784	299.16	0.071089	0.090966	0.314500744565496	0.543802630432256	E5
chr10:57371713	preTSS_flank	PCDH15	17	18	17	0.29518	0.25006	91.443	14.618	0.071089	0.090966	0.344772528724591	0.503332434031491	E5
chr10:57396749	preTSS_flank	PCDH15	17	18	17	0.35768	0.15866	63.496	286.73	0.071089	0.090966	-0.237508956858595	0.650435564762396	E5
chr10:5741459	preTSS_flank	ASB13	17	18	17	-0.056832	0.82848	95.561	21.652	6.4053	0.038103	0.406305199029232	0.149418245534931	E2
chr10:5741459	preTSS_flank	FAM208B	17	18	17	0.17742	0.49573	95.561	21.652	9.2287	0.0032031	-0.0306658994750309	0.917116414624884	E2
chr10:5750146	preTSS_flank	ASB13	18	18	18	-0.28899	0.24479	96.676	12.689	6.4053	0.038103	0.174957219977975	0.628782527953621	E3
chr10:5750146	preTSS_flank	FAM208B	18	18	18	0.13383	0.59651	96.676	12.689	9.2287	0.0032031	-0.404413876988115	0.246385347935698	E3
chr10:5753536	preTSS_flank	ASB13	18	18	18	-0.44206	0.066235	73.559	484.39	6.4053	0.038103	-0.499435131090655	0.313135716740558	E3
chr10:5753536	preTSS_flank	FAM208B	18	18	18	0.21165	0.39918	73.559	484.39	9.2287	0.0032031	-0.236487234175183	0.651882066325579	E3
chr10:5755200	preTSS_flank	ASB13	17	18	17	-0.17515	0.50134	92.549	41.147	6.4053	0.038103	0.368335036077365	0.29497044357909	E2
chr10:5755200	preTSS_flank	FAM208B	17	18	17	0.048496	0.85336	92.549	41.147	9.2287	0.0032031	-0.288426964783754	0.418985513619733	E2
chr10:5805853	postTSS_flank	GDI2	17	18	17	0.49937	0.041264	98.434	6.3539	9.5362	0.01043	0.400452103230745	0.431430472613864	E1
chr10:5805868	postTSS_flank	GDI2	17	18	17	0.11041	0.67313	94.05	54.954	9.5362	0.01043	-0.464689386540729	0.353137556376379	E1
chr10:58080363	postTSS_flank	ZWINT	17	18	17	0.11515	0.65988	85.805	126.59	5.8619	0.21623	-0.588434791983356	0.124914820209801	E5
chr10:58080782	postTSS_flank	ZWINT	16	18	16	0.052191	0.84777	92.046	80.179	5.8619	0.21623	0.452481738031745	0.13967974754276	E5
chr10:58081042	postTSS_flank	ZWINT	18	18	18	0.12887	0.6103	47.593	238	5.8619	0.21623	-0.0162965578755933	0.975557327188593	E5
chr10:58081156	postTSS_flank	ZWINT	17	18	17	-0.33311	0.19137	80.306	140.96	5.8619	0.21623	-0.0148486297704846	0.950457420425745	E5
chr10:58081701	postTSS_flank	ZWINT	17	18	17	0.18511	0.47691	62.321	370.82	5.8619	0.21623	-0.134567622090768	0.750715173977408	E5
chr10:58081817	postTSS_flank	ZWINT	18	18	18	0.28424	0.25298	84.191	552.11	5.8619	0.21623	-0.479296989178759	0.0828929848276658	E5
chr10:58083167	postTSS_flank	ZWINT	18	18	18	0.24121	0.33493	83.58	271.93	5.8619	0.21623	0.555282246660159	0.0392690542165739	E5
chr10:58083188	postTSS_flank	ZWINT	18	18	18	0.21871	0.38324	76.83	301.5	5.8619	0.21623	0.366984545637841	0.371188603325444	E5
chr10:58085203	postTSS_flank	ZWINT	18	18	18	-0.061582	0.80821	91.368	62.945	5.8619	0.21623	-0.850072714052412	0.0320322395172258	E5
chr10:58085211	postTSS_flank	ZWINT	18	18	18	-0.21035	0.40214	69.637	490.76	5.8619	0.21623	-0.262371177238793	0.615473870947559	E5
chr10:58085290	postTSS_flank	ZWINT	16	18	16	-0.31918	0.2282	67.366	206.38	5.8619	0.21623	0.56019863279806	0.247603520817226	E5
chr10:58090547	postTSS_flank	ZWINT	18	18	18	-0.042586	0.86675	92.898	23.652	5.8619	0.21623	-0.234061334251472	0.464044059486861	E5
chr10:58099625	postTSS_flank	ZWINT	18	18	18	-0.30131	0.22434	77.57	118.93	5.8619	0.21623	-0.765370732730512	0.00987849721727709	E5
chr10:58099657	postTSS_flank	ZWINT	18	18	18	-0.17798	0.47984	75.777	121	5.8619	0.21623	-0.0829967696962995	0.845094230269011	E5
chr10:58109298	postTSS_flank	ZWINT	17	18	17	0.066035	0.80119	88.548	536.32	5.8619	0.21623	-0.333765694689211	0.517942130219264	E5
chr10:58134430	preTSS_flank	ZWINT	18	18	18	-0.17374	0.49054	93.948	55.188	5.8619	0.21623	-0.470532823388002	0.239322285711924	E8
chr10:5820887	gene_body	GDI2	18	18	18	-0.16065	0.52424	89.331	38.309	9.5362	0.01043	0.253618723350075	0.47953842405461	E2
chr10:5834748	gene_body	GDI2	17	18	17	-0.015226	0.95375	94.185	36.223	9.5362	0.01043	0.162774332255781	0.653216332145945	E1
chr10:5835238	gene_body	GDI2	18	18	18	-0.39625	0.10355	94.623	56.545	9.5362	0.01043	0.340982305347784	0.508349366310691	E1
chr10:5893272	postTSS_flank	ANKRD16	17	18	17	-0.42536	0.088721	97.509	11.133	5.9412	0.030004	-0.526022574635777	0.283741295238318	E5
chr10:5893272	preTSS_flank	FBXO18	17	18	17	-0.31458	0.21878	97.509	11.133	8.5673	0.007891	-0.0365208032920466	0.945243150220908	E5
chr10:5893272	preTSS_flank	GDI2	17	18	17	-0.35009	0.16833	97.509	11.133	9.5362	0.01043	-0.27361640039423	0.599817673172526	E5
chr10:5896629	postTSS_flank	ANKRD16	18	18	18	0.056567	0.82358	97.053	37.768	5.9412	0.030004	0.222882859084512	0.535950594365268	E5
chr10:5896629	preTSS_flank	FBXO18	18	18	18	0.18726	0.45684	97.053	37.768	8.5673	0.007891	-0.221176328703853	0.539158312672459	E5
chr10:5896629	preTSS_flank	GDI2	18	18	18	-0.14415	0.56822	97.053	37.768	9.5362	0.01043	-0.374192524527132	0.286758869814878	E5
chr10:5903685	postTSS_flank	ANKRD16	18	18	18	0.029021	0.90899	88.112	76.864	5.9412	0.030004	-0.417882460641226	0.302908070035037	E1
chr10:5903685	preTSS_flank	FBXO18	18	18	18	0.22423	0.37106	88.112	76.864	8.5673	0.007891	-0.0717920080497717	0.865851798038204	E1
chr10:5903685	preTSS_flank	GDI2	18	18	18	0.36965	0.1311	88.112	76.864	9.5362	0.01043	-0.0399917164617445	0.925095443583036	E1
chr10:5917354	postTSS_flank	ANKRD16	18	18	18	0.16658	0.50885	89.528	235.55	5.9412	0.030004	-0.319736833847041	0.367799791519953	E1
chr10:5917354	preTSS_flank	FBXO18	18	18	18	-0.18662	0.45841	89.528	235.55	8.5673	0.007891	0.096108857430248	0.791693086626991	E1
chr10:5926937	gene_body	ANKRD16	18	18	18	0.11716	0.64339	96.372	88.081	5.9412	0.030004	0.332320228632218	0.348151764767743	E1
chr10:5926937	preTSS_flank	FBXO18	18	18	18	-0.13123	0.60374	96.372	88.081	8.5673	0.007891	0.403636819374304	0.247381233589336	E1
chr10:5927388	gene_body	ANKRD16	18	18	18	0.06526	0.79697	92.276	543.53	5.9412	0.030004	0.616199917863025	0.103775869801761	E1
chr10:5927388	preTSS_flank	FBXO18	18	18	18	-0.2331	0.35193	92.276	543.53	8.5673	0.007891	-0.154152875620064	0.715509654755266	E1
chr10:5927392	gene_body	ANKRD16	18	18	18	0.096514	0.70322	91.782	543.65	5.9412	0.030004	-0.142402247572133	0.736583438845846	E1
chr10:5927392	preTSS_flank	FBXO18	18	18	18	-0.19071	0.44844	91.782	543.65	8.5673	0.007891	-0.342727620509252	0.405934368413274	E1
chr10:5927425	gene_body	ANKRD16	18	18	18	0.13068	0.60525	91.933	542.13	5.9412	0.030004	0.0887495456630858	0.834466329890546	E1
chr10:5927425	preTSS_flank	FBXO18	18	18	18	-0.17551	0.48605	91.933	542.13	8.5673	0.007891	0.0305372138541425	0.942778309823254	E1
chr10:5927435	gene_body	ANKRD16	18	18	18	0.025101	0.92125	91.302	539.79	5.9412	0.030004	0.418639401648131	0.301941947930679	E1
chr10:5927435	preTSS_flank	FBXO18	18	18	18	-0.14039	0.57846	91.302	539.79	8.5673	0.007891	0.0875690607875487	0.836645466721514	E1
chr10:5967124	preTSS_flank	ANKRD16	18	18	18	0.22942	0.35979	92.534	96.211	5.9412	0.030004	0.127647510957826	0.809568670626379	E1
chr10:5967124	gene_body	FBXO18	18	18	18	0.18308	0.46714	92.534	96.211	8.5673	0.007891	0.536055066669822	0.27293646108431	E1
chr10:5967137	preTSS_flank	ANKRD16	18	18	18	0.10932	0.66589	94.072	60.947	5.9412	0.030004	0.052190630181001	0.87202744172241	E1
chr10:5967137	gene_body	FBXO18	18	18	18	0.35176	0.1523	94.072	60.947	8.5673	0.007891	-0.296672034185227	0.349079412203929	E1
chr10:5967160	preTSS_flank	ANKRD16	17	18	17	-0.026196	0.9205	96.461	20.533	5.9412	0.030004	0.236286170130075	0.573177393571213	E1
chr10:5967160	gene_body	FBXO18	17	18	17	0.3353	0.1883	96.461	20.533	8.5673	0.007891	0.940229991488014	0.000510170505924723	E1
chr10:5985178	postTSS_flank	IL15RA	18	18	18	0.057871	0.81958	87.272	96.069	5.8342	0.045425	-0.568874983852182	0.238736829030583	E5
chr10:5994721	gene_body	IL15RA	18	18	18	-0.19371	0.44119	94.087	61.886	5.8342	0.045425	-0.0138856957820852	0.97917279499506	E1
chr10:59985403	preTSS_flank	CISD1	16	18	16	-0.10749	0.69194	97.035	7.6669	6.071	0.036948	-0.747141256543029	0.0331405331303347	E1
chr10:59985403	gene_body	IPMK	16	18	16	-0.25357	0.34332	97.035	7.6669	7.3315	0.018079	-0.434380869524828	0.282188835171156	E1
chr10:59996408	preTSS_flank	CISD1	18	18	18	0.35826	0.14434	96.518	22.992	6.071	0.036948	0.0363898975529742	0.945439247870103	E1
chr10:59996408	gene_body	IPMK	18	18	18	0.29805	0.22965	96.518	22.992	7.3315	0.018079	0.752452868582459	0.0843345810064999	E1
chr10:60008382	preTSS_flank	CISD1	18	18	18	-0.35662	0.14632	91.747	535.91	6.071	0.036948	-0.135468196761924	0.749087600506652	E5
chr10:60008382	gene_body	IPMK	18	18	18	-0.22418	0.37118	91.747	535.91	7.3315	0.018079	-0.115840378412505	0.784734544810115	E5
chr10:60008431	preTSS_flank	CISD1	17	18	17	-0.18451	0.47837	93.657	140.5	6.071	0.036948	0.0301008396034418	0.943595007955777	E5
chr10:60008431	gene_body	IPMK	17	18	17	-0.4997	0.041111	93.657	140.5	7.3315	0.018079	-0.509946478236471	0.196680245760423	E5
chr10:60008557	preTSS_flank	CISD1	18	18	18	-0.36173	0.14021	90.983	105.59	6.071	0.036948	-0.198758834268475	0.705787739845105	E5
chr10:60008557	gene_body	IPMK	18	18	18	-0.34543	0.16032	90.983	105.59	7.3315	0.018079	0.44907226669237	0.371672881535143	E5
chr10:60014358	preTSS_flank	CISD1	17	18	17	-0.4193	0.093863	96.732	17.396	6.071	0.036948	0.505820010972413	0.305977990621066	E5
chr10:60014358	gene_body	IPMK	17	18	17	-0.011483	0.96511	96.732	17.396	7.3315	0.018079	0.46853607493411	0.348623825328603	E5
chr10:60017387	preTSS_flank	CISD1	18	18	18	-0.12179	0.63023	78.881	437.59	6.071	0.036948	0.123250494499352	0.771234981680037	E1
chr10:60017387	gene_body	IPMK	18	18	18	-0.42133	0.081618	78.881	437.59	7.3315	0.018079	0.0616773876368007	0.884647847175949	E1
chr10:60017413	preTSS_flank	CISD1	17	18	17	-0.10758	0.68108	90.071	49.454	6.071	0.036948	0.0606932215776146	0.886479367735762	E1
chr10:60017413	gene_body	IPMK	17	18	17	0.055676	0.83192	90.071	49.454	7.3315	0.018079	0.166151374312144	0.694152215297434	E1
chr10:60019017	preTSS_flank	CISD1	17	18	17	-0.33705	0.18586	94.91	60.807	6.071	0.036948	-0.83054108894988	0.0406413654284263	E1
chr10:60019017	gene_body	IPMK	17	18	17	-0.25318	0.32686	94.91	60.807	7.3315	0.018079	-0.347849515229155	0.499270498514068	E1
chr10:60031467	preTSS_flank	CISD1	16	18	16	-0.21604	0.42163	95.588	28.531	6.071	0.036948	-0.215177049277445	0.682215899850111	E5
chr10:60031467	preTSS_flank	IPMK	16	18	16	-0.3067	0.24793	95.588	28.531	7.3315	0.018079	0.489370576454737	0.324542239491277	E5
chr10:60040267	preTSS_flank	CISD1	18	18	18	-0.39186	0.10778	93.333	61.971	6.071	0.036948	-0.678508508041996	0.138421006495212	E1
chr10:60040267	preTSS_flank	IPMK	18	18	18	-0.37768	0.1223	93.333	61.971	7.3315	0.018079	0.262693295459315	0.615023995736738	E1
chr10:60040336	preTSS_flank	CISD1	18	18	18	0.37534	0.12482	71.694	103.14	6.071	0.036948	-0.115319222408344	0.694636949300504	E1
chr10:60040336	preTSS_flank	IPMK	18	18	18	0.39948	0.10051	71.694	103.14	7.3315	0.018079	-0.370223693794987	0.192577499946682	E1
chr10:60041505	preTSS_2k	CISD1	17	18	17	-0.33746	0.18529	95.92	25.72	6.071	0.036948	-0.0396693155293792	0.940527239606254	E1
chr10:60041505	preTSS_flank	IPMK	17	18	17	0.018711	0.94318	95.92	25.72	7.3315	0.018079	0.219682909587778	0.675776648018753	E1
chr10:60042575	preTSS_2k	CISD1	18	18	18	-0.29569	0.23353	1.7144	12.746	6.071	0.036948	0.232708679693648	0.423351959465605	E3
chr10:60042575	preTSS_flank	IPMK	18	18	18	-0.013502	0.95759	1.7144	12.746	7.3315	0.018079	0.0226091054750977	0.938848555508575	E3
chr10:60061944	postTSS_flank	CISD1	16	18	16	0.11804	0.66329	93.648	19.896	6.071	0.036948	0.123791640654025	0.770251058409606	E8
chr10:60061944	preTSS_flank	IPMK	16	18	16	0.069985	0.79676	93.648	19.896	7.3315	0.018079	0.00451780380715351	0.991529233124464	E8
chr10:60061944	preTSS_flank	UBE2D1	16	18	16	0.43798	0.089741	93.648	19.896	7.1802	0.018582	-0.337320485925176	0.413863910115841	E8
chr10:60064843	postTSS_flank	CISD1	17	18	17	-0.34717	0.17216	79.739	114.63	6.071	0.036948	-0.14943758941323	0.723948047456418	E8
chr10:60064843	preTSS_flank	IPMK	17	18	17	-0.37196	0.14151	79.739	114.63	7.3315	0.018079	0.298611340363876	0.472496876187635	E8
chr10:60064843	preTSS_flank	UBE2D1	17	18	17	-0.50666	0.037939	79.739	114.63	7.1802	0.018582	-0.20227437891751	0.630953610577494	E8
chr10:60115176	preTSS_flank	TFAM	17	18	17	0.12346	0.63688	96.976	9.7129	8.1994	0.015088	0.247133625000577	0.35612472657141	E3
chr10:60115176	gene_body	UBE2D1	17	18	17	0.38161	0.13068	96.976	9.7129	7.1802	0.018582	-0.230675068179654	0.390046973756108	E3
chr10:60115231	preTSS_flank	TFAM	17	18	17	-0.14329	0.58326	92.342	42.044	8.1994	0.015088	-0.192044374144013	0.417285408912121	E3
chr10:60115231	gene_body	UBE2D1	17	18	17	0.11283	0.66635	92.342	42.044	7.1802	0.018582	0.13265991502491	0.577153949049097	E3
chr10:60122084	preTSS_flank	TFAM	17	18	17	-0.35548	0.16143	96.264	20.177	8.1994	0.015088	-0.838687897688958	0.00926534947539101	E1
chr10:60122084	gene_body	UBE2D1	17	18	17	-0.2634	0.30702	96.264	20.177	7.1802	0.018582	0.173302600148801	0.681505170894935	E1
chr10:60127439	preTSS_flank	TFAM	17	18	17	0.069961	0.78961	90.004	55.813	8.1994	0.015088	0.327117806150411	0.429003999116069	E1
chr10:60127439	gene_body	UBE2D1	17	18	17	-0.1028	0.69461	90.004	55.813	7.1802	0.018582	-0.40958487438719	0.313595533159233	E1
chr10:60147254	gene_body	TFAM	18	18	18	-0.0068867	0.97836	96.671	14.745	8.1994	0.015088	-0.390020813290467	0.265194480257701	E2
chr10:60147274	gene_body	TFAM	18	18	18	0.30236	0.22265	98.573	4.5606	8.1994	0.015088	-0.142297524481083	0.659098390245495	E2
chr10:6015338	gene_body	IL15RA	18	18	18	0.22162	0.37679	91.971	532.62	5.8342	0.045425	0.0378047863970488	0.943319835740219	E4
chr10:60159343	postTSS_flank	TFAM	17	18	17	0.50321	0.039484	76.878	244	8.1994	0.015088	0.472123194747403	0.237518058094209	E1
chr10:60193624	postTSS_flank	TFAM	18	18	18	0.45578	0.057316	86.717	68.177	8.1994	0.015088	-0.0518509991787739	0.886880391251464	E8
chr10:60259256	preTSS_flank	BICC1	18	18	18	0.24466	0.32785	76.683	453.75	0.85956	0.70704	0.626493674058079	0.0965011967902714	E8
chr10:60267621	preTSS_flank	BICC1	17	18	17	0.34165	0.17953	50.352	298.9	0.85956	0.70704	0.401009870795783	0.250764551440764	E8
chr10:60271338	preTSS_flank	BICC1	17	18	17	0.33494	0.18879	88.522	69.339	0.85956	0.70704	0.0141650080082325	0.978753909074033	E8
chr10:60274056	preTSS_flank	BICC1	17	18	17	0.021942	0.93339	48.024	383.36	0.85956	0.70704	0.331398046437911	0.422624333551411	E8
chr10:60274066	preTSS_flank	BICC1	17	18	17	0.5479	0.022792	44.041	302.22	0.85956	0.70704	0.365689808053606	0.475916960620366	E8
chr10:60274149	preTSS_flank	BICC1	18	18	18	0.10109	0.68982	10.247	82.27	0.85956	0.70704	-0.382028172845171	0.454835391828438	E8
chr10:60274201	preTSS_flank	BICC1	18	18	18	0.24849	0.32009	26.275	302.9	0.85956	0.70704	-0.870595756414508	0.0240347207072198	E8
chr10:60275006	preTSS_flank	BICC1	17	18	17	-0.074726	0.77562	94.522	18.288	0.85956	0.70704	0.243003902265162	0.642668945745091	E8
chr10:60276096	preTSS_flank	BICC1	17	18	17	0.23286	0.36842	93.728	49.838	0.85956	0.70704	0.385438531093134	0.345689948809673	E8
chr10:60288051	preTSS_flank	BICC1	17	18	17	0.15467	0.55335	77.142	146.47	0.85956	0.70704	0.137207132564669	0.795480817980851	E5
chr10:60288130	preTSS_flank	BICC1	17	18	17	0.28021	0.27601	91.627	70.286	0.85956	0.70704	-0.041663433321014	0.937541010580443	E5
chr10:60288181	preTSS_flank	BICC1	16	18	16	0.063512	0.81524	86.951	86.782	0.85956	0.70704	0.179934999021702	0.61889022382569	E5
chr10:60295409	preTSS_flank	BICC1	18	18	18	-0.35309	0.15064	91.702	139.05	0.85956	0.70704	0.130779449120859	0.804949204061181	E8
chr10:60298453	preTSS_flank	BICC1	18	18	18	0.35181	0.15224	80.229	469.68	0.85956	0.70704	-0.467711779939613	0.242539763749854	E8
chr10:60301264	preTSS_flank	BICC1	18	18	18	-0.39587	0.10391	91.158	135.06	0.85956	0.70704	0.69596379632607	0.124604768420882	E5
chr10:60310474	preTSS_flank	BICC1	18	18	18	0.11825	0.64027	88.414	73.577	0.85956	0.70704	-0.0429029887032667	0.906322268588454	E8
chr10:60311484	preTSS_flank	BICC1	18	18	18	-0.11781	0.64152	79.481	227.03	0.85956	0.70704	-0.168962608661625	0.640766420804886	E8
chr10:60316898	preTSS_flank	BICC1	17	18	17	0.19118	0.46231	75.524	236.43	0.85956	0.70704	0.439102957399734	0.2042229932918	E5
chr10:60316923	preTSS_flank	BICC1	18	18	18	0.27681	0.26613	90.884	526.12	0.85956	0.70704	0.193251051996952	0.50800420940686	E5
chr10:6038865	preTSS_flank	IL15RA	17	18	17	0.2241	0.38722	79.699	544.82	5.8342	0.045425	0.0153019655693137	0.977048843124798	E5
chr10:6072279	preTSS_flank	IL2RA	18	18	18	-0.34877	0.15605	93.167	35.155	7.4942	0.084212	0.292169216753976	0.482559846525243	E5
chr10:6072308	preTSS_flank	IL2RA	18	18	18	0.24024	0.33694	96.963	11.307	7.4942	0.084212	-0.167771476091001	0.643156657951809	E5
chr10:6075784	preTSS_flank	IL2RA	17	18	17	0.37747	0.13525	36.312	206.08	7.4942	0.084212	0.578722336534426	0.228829205379608	E3
chr10:6082352	preTSS_flank	IL2RA	16	18	16	-0.38659	0.1391	54.896	269.54	7.4942	0.084212	-0.0627128331166326	0.906054071958096	E3
chr10:6082352	preTSS_flank	RBM17	16	18	16	-0.10305	0.70412	54.896	269.54	8.8555	0.0050784	-0.125356269302408	0.812950532429739	E3
chr10:6108456	preTSS_flank	IL2RA	18	18	18	-0.12347	0.62547	92.868	58.216	7.4942	0.084212	0.160836300654765	0.617529827718762	E3
chr10:6108456	preTSS_flank	RBM17	18	18	18	0.58933	0.010061	92.868	58.216	8.8555	0.0050784	0.524142583367611	0.119902635970602	E3
chr10:6112601	preTSS_flank	IL2RA	18	18	18	-0.030663	0.90387	94.178	45.083	7.4942	0.084212	0.0514443060417046	0.922901615043021	E3
chr10:61636883	gene_body	CCDC6	17	18	17	0.11127	0.67073	90.636	75.304	8.1844	0.014778	-0.14039408605865	0.790792489686553	E3
chr10:61644932	gene_body	CCDC6	18	18	18	-0.34402	0.16215	89.588	557.33	8.1844	0.014778	-0.327645480404937	0.298504597414441	E3
chr10:61645964	gene_body	CCDC6	17	18	17	-0.45572	0.066002	69.874	528.73	8.1844	0.014778	-0.492468147792225	0.321015666695546	E3
chr10:61670981	preTSS_flank	CCDC6	18	18	18	0.39318	0.10649	91.803	35.374	8.1844	0.014778	-0.142874211109316	0.735734149974645	E5
chr10:61692354	preTSS_flank	CCDC6	18	18	18	0.006091	0.98086	79.325	155.26	8.1844	0.014778	0.784545781575626	0.0646300319020443	E5
chr10:61693870	preTSS_flank	CCDC6	18	18	18	0.025029	0.92147	93.336	47.894	8.1844	0.014778	0.0556113051658466	0.895943583961136	E8
chr10:61709149	preTSS_flank	CCDC6	18	18	18	0.17733	0.48148	81.979	128	8.1844	0.014778	0.90427247181046	0.00203862248215514	E5
chr10:6173722	preTSS_flank	PFKFB3	17	18	17	0.15761	0.54575	91.248	574.2	8.1242	0.06825	0.216405991912877	0.680458326506911	E5
chr10:6199839	preTSS_flank	PFKFB3	17	18	17	-0.088566	0.73535	89.161	44.067	8.1242	0.06825	-0.724852460618616	0.103144069662018	E1
chr10:6204437	preTSS_flank	PFKFB3	17	18	17	0.073972	0.77783	96.911	8.0735	8.1242	0.06825	0.218508976003969	0.677453019634891	E4
chr10:62461595	preTSS_flank	ANK3	17	18	17	0.50604	0.038214	86.492	127.35	9.0298	0.054112	0.0344159545343832	0.948396450323499	E1
chr10:62499901	preTSS_flank	ANK3	17	18	17	0.28479	0.26789	96.879	14.256	9.0298	0.054112	-0.0841961434917902	0.874004217596311	E5
chr10:62499901	preTSS_flank	CDK1	17	18	17	-0.33896	0.18322	96.879	14.256	4.9926	0.11374	0.211394863798895	0.687631088777089	E5
chr10:62512433	preTSS_flank	ANK3	18	18	18	-0.15495	0.53928	94.043	34.893	9.0298	0.054112	-0.462375144476442	0.178466258847924	E5
chr10:62512433	preTSS_flank	CDK1	18	18	18	-0.15647	0.53523	94.043	34.893	4.9926	0.11374	0.73111382453244	0.0162851455246562	E5
chr10:62515890	preTSS_flank	ANK3	18	18	18	0.22026	0.3798	70.863	195.33	9.0298	0.054112	0.514662795238844	0.0868792961002876	E5
chr10:62515890	preTSS_flank	CDK1	18	18	18	-0.17893	0.47744	70.863	195.33	4.9926	0.11374	0.142663025016365	0.658269761678383	E5
chr10:62518637	preTSS_flank	ANK3	18	18	18	0.0091493	0.97126	98.474	8.1489	9.0298	0.054112	0.236456109500884	0.41570800707126	E5
chr10:62518637	preTSS_flank	CDK1	18	18	18	-0.17371	0.4906	98.474	8.1489	4.9926	0.11374	-0.229878997605553	0.472293622301316	E5
chr10:62519971	preTSS_flank	ANK3	16	18	16	0.11925	0.66003	96.613	14.256	9.0298	0.054112	0.0793380306566688	0.881242651548672	E5
chr10:62519971	preTSS_flank	CDK1	16	18	16	-0.025545	0.92518	96.613	14.256	4.9926	0.11374	-0.60110960783566	0.206935885267451	E5
chr10:62520447	preTSS_flank	ANK3	18	18	18	-0.13335	0.59785	96.892	18.513	9.0298	0.054112	-0.368155666351465	0.472716151290731	E5
chr10:62520447	preTSS_flank	CDK1	18	18	18	-0.0047304	0.98514	96.892	18.513	4.9926	0.11374	0.815169719374916	0.0480862414314802	E5
chr10:62529753	preTSS_flank	ANK3	18	18	18	0.04233	0.86755	94.336	131.64	9.0298	0.054112	0.426904857976587	0.398543939607517	E5
chr10:62529753	preTSS_flank	CDK1	18	18	18	-0.18594	0.46009	94.336	131.64	4.9926	0.11374	0.685935368263449	0.132465756748052	E5
chr10:62530546	preTSS_flank	ANK3	16	18	16	0.26244	0.32611	94.769	35.567	9.0298	0.054112	-0.317342083784145	0.539965999973511	E5
chr10:62530546	preTSS_flank	CDK1	16	18	16	-0.51594	0.040779	94.769	35.567	4.9926	0.11374	-0.907906818158898	0.0123312029771341	E5
chr10:62532655	preTSS_flank	ANK3	16	18	16	0.029744	0.91293	87.361	80.219	9.0298	0.054112	0.323270179705862	0.259572250678711	E5
chr10:62532655	preTSS_flank	CDK1	16	18	16	-0.35388	0.17872	87.361	80.219	4.9926	0.11374	0.0193061350139564	0.94777014062731	E5
chr10:62540150	preTSS_flank	ANK3	16	18	16	0.0035838	0.98949	81.173	42.166	9.0298	0.054112	-0.115057455238622	0.721789476299273	E4
chr10:62540150	postTSS_2k	CDK1	16	18	16	-0.2335	0.3841	81.173	42.166	4.9926	0.11374	-0.0127690587241264	0.968582975042132	E4
chr10:62540169	preTSS_flank	ANK3	18	18	18	-0.32405	0.18957	87.793	65.832	9.0298	0.054112	-0.536877485471316	0.170063368128124	E4
chr10:62540169	postTSS_2k	CDK1	18	18	18	-0.056088	0.82505	87.793	65.832	4.9926	0.11374	0.549201063589778	0.158575293300861	E4
chr10:62547495	gene_body	CDK1	16	18	16	0.28248	0.28913	97.75	7.6897	4.9926	0.11374	-0.000435560307085955	0.999346659580687	E3
chr10:62547556	gene_body	CDK1	17	18	17	0.65932	0.0039883	96.744	15.322	4.9926	0.11374	-0.311879845109669	0.239617266122736	E3
chr10:62549350	gene_body	CDK1	16	18	16	-0.14455	0.59327	96.237	38.833	4.9926	0.11374	0.198304611286718	0.582868656108334	E5
chr10:62553126	gene_body	CDK1	16	18	16	-0.1738	0.51975	95.451	21.882	4.9926	0.11374	-0.611047297419296	0.0605483350482795	E4
chr10:62554492	gene_body	CDK1	17	18	17	-0.19606	0.45075	96.229	25.499	4.9926	0.11374	-0.138215078650835	0.744128286233707	E5
chr10:62557250	postTSS_flank	CDK1	18	18	18	-0.14701	0.5605	90.591	538.1	4.9926	0.11374	-0.469936168928031	0.17053551802601	E5
chr10:62557266	postTSS_flank	CDK1	17	18	17	-0.16081	0.53753	97.881	14.161	4.9926	0.11374	-0.0618549696599087	0.865208759004964	E5
chr10:62557588	postTSS_flank	CDK1	17	18	17	-0.14364	0.58232	98.115	7.8357	4.9926	0.11374	-0.0831921194700167	0.759371539512792	E5
chr10:62558618	postTSS_flank	CDK1	18	18	18	-0.096955	0.70193	93.27	550.1	4.9926	0.11374	0.44418343831793	0.377543300381201	E5
chr10:63623236	preTSS_flank	ARID5B	17	18	17	0.24416	0.34495	97.35	21.539	9.673	0.015735	-0.0271306510624991	0.949154986393957	E5
chr10:63632753	preTSS_flank	ARID5B	16	18	16	0.015098	0.95574	95.601	16.159	9.673	0.015735	0.316585060884776	0.540987451780951	E5
chr10:63668919	preTSS_flank	ARID5B	18	18	18	-0.59621	0.009017	95.666	47.207	9.673	0.015735	-0.244078691765535	0.641152384107787	E1
chr10:63669890	preTSS_flank	ARID5B	18	18	18	-0.24495	0.32726	96.613	19.553	9.673	0.015735	0.266699608326188	0.456350485038685	E2
chr10:63674380	preTSS_flank	ARID5B	16	18	16	0.043774	0.87212	96.063	19.022	9.673	0.015735	0.143505631547936	0.595961579111595	E2
chr10:63700206	preTSS_flank	ARID5B	17	18	17	0.28754	0.2631	86.643	162.98	9.673	0.015735	-0.117634922418786	0.781460859658234	E2
chr10:63700223	preTSS_flank	ARID5B	17	18	17	0.36173	0.15367	80.461	191.77	9.673	0.015735	0.0737404883431188	0.839566958010867	E2
chr10:64046321	preTSS_flank	RTKN2	17	18	17	-0.5487	0.022555	89.38	39.526	7.8548	0.086978	-0.847308827818846	0.033191924744951	E5
chr10:64089164	preTSS_flank	ZNF365	17	18	17	0.01533	0.95343	92.949	46.401	6.417	0.21137	0.539818957176567	0.167281707657544	E5
chr10:64091408	preTSS_flank	ZNF365	18	18	18	-0.22885	0.36101	81.407	452.47	6.417	0.21137	-0.113403457163724	0.725651529831038	E8
chr10:64120815	preTSS_flank	ZNF365	17	18	17	-0.28986	0.25909	88.842	62.697	6.417	0.21137	-0.138756527972896	0.79320097370848	E5
chr10:64141998	preTSS_flank	ZNF365	18	18	18	0.33502	0.17415	96.003	25.337	6.417	0.21137	0.143384763614034	0.734815684331054	E5
chr10:64144142	preTSS_flank	ZNF365	16	18	16	-0.41601	0.109	50.893	225.46	6.417	0.21137	-0.429978453545026	0.0964481665759796	E3
chr10:64144153	preTSS_flank	ZNF365	16	18	16	-0.38296	0.14317	54.57	257.82	6.417	0.21137	-0.484922744366472	0.0569354400223754	E3
chr10:64144211	preTSS_flank	ZNF365	17	18	17	-0.13993	0.5922	55.383	310.54	6.417	0.21137	-0.387677524938043	0.170811417547175	E3
chr10:64146677	preTSS_flank	ZNF365	18	18	18	0.085145	0.73693	96.202	16.485	6.417	0.21137	0.108440518436899	0.765556216775933	E5
chr10:64149452	preTSS_flank	ZNF365	18	18	18	-0.20655	0.41088	91.24	121.17	6.417	0.21137	-0.115944065507026	0.719721704665786	E5
chr10:64149512	preTSS_flank	ZNF365	18	18	18	-0.1902	0.44968	86.564	613.02	6.417	0.21137	-0.200151405836017	0.579291002935577	E5
chr10:64152905	preTSS_flank	ZNF365	17	18	17	0.079355	0.76208	97.853	8.0104	6.417	0.21137	-0.438769511295855	0.276797961555635	E5
chr10:64168675	preTSS_flank	ZNF365	17	18	17	-0.35986	0.15597	78.682	496.68	6.417	0.21137	-0.0547270214525595	0.897591538175523	E8
chr10:64169910	preTSS_flank	ZNF365	18	18	18	-0.1886	0.45358	88.538	516.55	6.417	0.21137	-0.332955366027991	0.420313196670751	E7
chr10:64173012	preTSS_flank	ZNF365	16	18	16	-0.13249	0.62474	91.693	69.616	6.417	0.21137	-0.837161990647319	0.037615401915387	E8
chr10:64174531	preTSS_flank	ZNF365	17	18	17	-0.41461	0.097975	88.165	53.094	6.417	0.21137	-0.897900346044291	0.000419611334202134	E8
chr10:64174905	preTSS_flank	ZNF365	18	18	18	0.024368	0.92354	86.322	46.237	6.417	0.21137	-0.0887519860008477	0.867221566924481	E8
chr10:64181220	preTSS_flank	ZNF365	17	18	17	-0.14161	0.58771	92.632	594.05	6.417	0.21137	0.333471905592723	0.289478760652402	E5
chr10:64181276	preTSS_flank	ZNF365	17	18	17	-0.036556	0.88922	90.876	569.94	6.417	0.21137	-0.267405301469865	0.608452535423066	E5
chr10:64550073	preTSS_flank	ADO	17	18	17	0.30266	0.23769	84.725	115.27	7.4818	0.010063	-0.490049845919096	0.323767684955373	E5
chr10:64583167	postTSS_flank	ADO	16	18	16	-0.16913	0.5312	90.87	51.398	7.4818	0.010063	-0.793127551115167	0.0597676367674366	E8
chr10:64846328	preTSS_flank	NRBF2	18	18	18	0.072796	0.77407	66.971	103.64	7.0998	0.0086298	0.132251329170657	0.600890314520819	E8
chr10:64888734	preTSS_flank	NRBF2	18	18	18	-0.10584	0.67595	93.805	50.407	7.0998	0.0086298	0.168791561170928	0.68947565808361	E8
chr10:64914376	gene_body	NRBF2	17	18	17	-0.20314	0.43422	87.831	229.88	7.0998	0.0086298	-0.263718106032703	0.613593274084655	E1
chr10:64927838	postTSS_flank	NRBF2	16	18	16	0.31039	0.24199	94.322	19.18	7.0998	0.0086298	-0.382717752174556	0.219490251028407	E1
chr10:64938718	postTSS_flank	NRBF2	16	18	16	-0.56464	0.022683	95.616	30.617	7.0998	0.0086298	-0.0656360297041614	0.839398068425481	E1
chr10:65234500	preTSS_flank	JMJD1C	18	18	18	0.58441	0.010865	88.356	73.973	10.088	0.013673	0.627543429577882	0.182251531847625	E1
chr10:65234500	preTSS_flank	REEP3	18	18	18	-0.17199	0.49496	88.356	73.973	8.03	0.017435	-0.711327707511054	0.112969763327854	E1
chr10:65247615	preTSS_flank	JMJD1C	18	18	18	-0.13019	0.60663	93.107	132.77	10.088	0.013673	0.533888268193618	0.111940602227796	E5
chr10:65247615	preTSS_flank	REEP3	18	18	18	-0.32332	0.19063	93.107	132.77	8.03	0.017435	-0.261482842436928	0.465537075995722	E5
chr10:65278783	preTSS_flank	REEP3	18	18	18	-0.18407	0.46467	92.315	80.018	8.03	0.017435	-0.0863817600151473	0.838838101551215	E3
chr10:65286653	gene_body	REEP3	16	18	16	-0.049962	0.85421	98.736	8.392	8.03	0.017435	0.231762324897929	0.580755924993079	E1
chr10:65305113	gene_body	REEP3	18	18	18	-0.43271	0.07288	88.665	155.07	8.03	0.017435	-0.168776251910188	0.641140186088369	E5
chr10:65310986	gene_body	REEP3	17	18	17	-0.18496	0.47727	94.987	40.931	8.03	0.017435	-0.839269174188086	0.0366754054573948	E5
chr10:65315401	gene_body	REEP3	17	18	17	0.10845	0.67864	97.218	14.251	8.03	0.017435	0.203081014358577	0.699566201741987	E5
chr10:65315465	gene_body	REEP3	17	18	17	-0.28709	0.26389	89.503	140.84	8.03	0.017435	-0.354461511635619	0.388955814993266	E5
chr10:65321149	gene_body	REEP3	18	18	18	-0.16526	0.51226	95.95	33.732	8.03	0.017435	-0.143883522971511	0.623613088952062	E5
chr10:65321206	gene_body	REEP3	18	18	18	0.073499	0.77194	95.886	12.238	8.03	0.017435	0.578469284696464	0.0487903356622474	E5
chr10:65324030	gene_body	REEP3	18	18	18	-0.35543	0.14776	90.403	267.49	8.03	0.017435	-0.398073012335345	0.328714078753605	E5
chr10:6599413	gene_body	PRKCQ	18	18	18	-0.58375	0.010977	92.66	25.461	9.2851	0.0017783	-0.448030458116153	0.372921179047814	E2
chr10:6638835	preTSS_flank	PRKCQ	16	18	16	0.2877	0.27992	97.856	8.5798	9.2851	0.0017783	0.592845514093563	0.214914191364756	E2
chr10:6653764	preTSS_flank	PRKCQ	18	18	18	0.43743	0.069466	4.6039	64.99	9.2851	0.0017783	0.316616811081113	0.540944600262739	E3
chr10:69441155	preTSS_flank	CTNNA3	16	18	16	-0.018671	0.94528	88.514	37.096	2.4814	0.27231	-0.561081623007541	0.147913742541197	E8
chr10:69453052	preTSS_flank	CTNNA3	17	18	17	0.23168	0.37093	96.002	21.421	2.4814	0.27231	-0.894387048934569	0.0161421346815646	E8
chr10:69453065	preTSS_flank	CTNNA3	17	18	17	0.23557	0.36271	96.135	27.462	2.4814	0.27231	0.0388308761540089	0.941782961083781	E8
chr10:69628759	preTSS_flank	SIRT1	18	18	18	0.19277	0.44345	96.788	22.042	8.5602	0.0036419	0.0287058480694139	0.946206095506592	E5
chr10:69788162	postTSS_flank	HERC4	17	18	17	-0.13967	0.5929	95.606	12.346	8.7306	0.0022247	-0.115614990558867	0.750445756368061	E1
chr10:69788206	postTSS_flank	HERC4	16	18	16	-0.064521	0.81235	97.416	15.363	8.7306	0.0022247	0.135493404052734	0.6168443842045	E1
chr10:69846226	preTSS_flank	HERC4	16	18	16	0.13014	0.63096	85.147	43.086	8.7306	0.0022247	-0.632977327356196	0.17733845093533	E5
chr10:69846659	preTSS_flank	HERC4	18	18	18	-0.15246	0.54587	96.689	54.969	8.7306	0.0022247	0.374778280673432	0.464153025216151	E5
chr10:69846692	preTSS_flank	HERC4	18	18	18	-0.34457	0.16144	95.933	69.055	8.7306	0.0022247	-0.3842248261462	0.347341515890196	E5
chr10:69856523	preTSS_flank	HERC4	18	18	18	-0.0073063	0.97705	85.689	988.3	8.7306	0.0022247	0.249590574985879	0.633388316752607	E5
chr10:70045367	preTSS_flank	HNRNPH3	18	18	18	0.31142	0.20841	90.886	127.37	8.4103	0.018259	-0.0701813507424338	0.868841419849313	E5
chr10:70045367	postTSS_flank	PBLD	18	18	18	0.17795	0.47991	90.886	127.37	5.007	0.039974	-0.812438330022083	0.0142623257937759	E5
chr10:70179736	preTSS_flank	RUFY2	17	18	17	0.24463	0.34401	95.318	29.88	7.7584	0.0074431	-0.2427600180859	0.643013191318208	E5
chr10:70240411	preTSS_flank	DNA2	18	18	18	-0.043393	0.86425	94.827	137.8	6.409	0.01206	0.559561443753743	0.2482596990275	E1
chr10:70240411	postTSS_flank	SLC25A16	18	18	18	0.29788	0.22992	94.827	137.8	7.379	0.0051554	0.271961487254429	0.602115319733034	E1
chr10:70250596	preTSS_flank	DNA2	18	18	18	-0.22047	0.37935	90.768	234.9	6.409	0.01206	-0.449707419016787	0.263585466755133	E1
chr10:70250596	gene_body	SLC25A16	18	18	18	0.10975	0.66465	90.768	234.9	7.379	0.0051554	0.375224370042311	0.359701422214887	E1
chr10:70269926	preTSS_flank	DNA2	17	18	17	0.036824	0.88841	94.725	21.876	6.409	0.01206	0.12070528516917	0.819821396118203	E1
chr10:70269926	gene_body	SLC25A16	17	18	17	0.31235	0.22224	94.725	21.876	7.379	0.0051554	-0.276192672770807	0.596245309777687	E1
chr10:70324873	preTSS_flank	SLC25A16	18	18	18	0.22425	0.37101	82.055	181.61	7.379	0.0051554	-0.237275442233865	0.650766097103127	E8
chr10:70324873	preTSS_flank	TET1	18	18	18	-0.36925	0.13155	82.055	181.61	6.8593	0.063354	0.21130086482987	0.687765789122917	E8
chr10:70344609	preTSS_flank	TET1	18	18	18	0.12056	0.6337	89.939	83.444	6.8593	0.063354	-0.166848662114617	0.752049413070154	E5
chr10:70444365	preTSS_flank	CCAR1	17	18	17	0.12407	0.6352	71.06	232.79	9.2438	0.0068403	0.537002029945435	0.271924909645169	E2
chr10:70477771	preTSS_flank	CCAR1	18	18	18	-0.3753	0.12486	90.836	228.78	9.2438	0.0068403	0.212678919104472	0.685791602086213	E5
chr10:70695686	preTSS_flank	DDX21	18	18	18	0.006005	0.98113	97.231	10.776	9.8622	0.008049	0.181973235061638	0.571367710186933	E1
chr10:70695686	gene_body	DDX50	18	18	18	0.30051	0.22563	97.231	10.776	8.5273	0.0058403	0.335967169408739	0.285661112011348	E1
chr10:70710423	preTSS_flank	DDX21	18	18	18	0.018576	0.94168	94.355	197.11	9.8622	0.008049	-0.831767132272216	0.0400727583161343	E1
chr10:70710423	postTSS_flank	DDX50	18	18	18	0.017325	0.9456	94.355	197.11	8.5273	0.0058403	0.496295550643529	0.316677772316829	E1
chr10:70710423	preTSS_flank	KIAA1279	18	18	18	-0.13893	0.58247	94.355	197.11	6.2274	0.011133	-0.42094014624397	0.40588310058691	E1
chr10:70743428	gene_body	DDX21	17	18	17	-0.17345	0.50558	97.102	16.709	9.8622	0.008049	0.233935081966979	0.57711179604585	E1
chr10:70743428	preTSS_flank	KIAA1279	17	18	17	0.030438	0.90768	97.102	16.709	6.2274	0.011133	-0.366218687107711	0.372264542087412	E1
chr10:70775128	gene_body	KIAA1279	16	18	16	-0.0050778	0.98511	96.45	11.512	6.2274	0.011133	-0.0580134875727607	0.891468524566267	E1
chr10:70778488	postTSS_flank	KIAA1279	18	18	18	0.21079	0.40114	92.441	110.92	6.2274	0.011133	0.123697501092819	0.7704222057276	E1
chr10:70779254	postTSS_flank	KIAA1279	18	18	18	-0.30769	0.2142	96.397	18.278	6.2274	0.011133	0.330749538550227	0.350574646986373	E5
chr10:70779346	postTSS_flank	KIAA1279	18	18	18	-0.16629	0.50959	92.187	125.97	6.2274	0.011133	-0.174913538334948	0.678665012519483	E5
chr10:70845586	preTSS_flank	SRGN	18	18	18	0.091833	0.71705	91.351	62.825	9.8925	0.040886	-0.350353009729574	0.394864661310797	E3
chr10:70845586	preTSS_flank	VPS26A	18	18	18	-0.23276	0.35265	91.351	62.825	7.5056	0.024458	-0.71542250651178	0.0460185832983946	E3
chr10:70845624	preTSS_flank	SRGN	18	18	18	0.36843	0.13247	87.912	89.025	9.8925	0.040886	-0.53481635339409	0.111200172889124	E3
chr10:70845624	preTSS_flank	VPS26A	18	18	18	0.35912	0.14331	87.912	89.025	7.5056	0.024458	-0.14439852315402	0.69063246360074	E3
chr10:70930368	preTSS_flank	SUPV3L1	18	18	18	-0.031408	0.90154	96.465	26.359	7.7209	0.011979	0.573579450811064	0.137137468107306	E1
chr10:70930368	gene_body	VPS26A	18	18	18	-0.5461	0.019045	96.465	26.359	7.5056	0.024458	0.165362131330209	0.695551845277965	E1
chr10:70936312	preTSS_flank	HKDC1	18	18	18	-0.18917	0.45217	96.658	18.949	6.4809	0.093475	-0.65741375556282	0.155944127664947	E5
chr10:70936312	preTSS_flank	SUPV3L1	18	18	18	0.52297	0.025951	96.658	18.949	7.7209	0.011979	-0.160364618306547	0.70443165217146	E5
chr10:70961104	preTSS_flank	HKDC1	18	18	18	0.14022	0.57894	88.238	45.378	6.4809	0.093475	-0.334140588037165	0.288452887415497	E1
chr10:70961104	gene_body	SUPV3L1	18	18	18	0.16462	0.51392	88.238	45.378	7.7209	0.011979	-0.17696021360415	0.545046086224477	E1
chr10:70968194	gene_body	SUPV3L1	18	18	18	-0.13514	0.5929	96.406	15.274	7.7209	0.011979	0.319754403048018	0.536714700681316	E1
chr10:70974028	preTSS_flank	HKDC1	18	18	18	-0.11999	0.63532	58.087	335.27	6.4809	0.093475	-0.593728616302039	0.120713081173977	E5
chr10:70974028	postTSS_flank	SUPV3L1	18	18	18	-0.38466	0.11498	58.087	335.27	7.7209	0.011979	-0.515000235687385	0.127684105575127	E5
chr10:70974086	preTSS_flank	HKDC1	18	18	18	0.090586	0.72074	70.509	522.78	6.4809	0.093475	0.151742599643456	0.77413309916566	E5
chr10:70974086	postTSS_flank	SUPV3L1	18	18	18	-0.13847	0.58373	70.509	522.78	7.7209	0.011979	-0.335576141903683	0.416436005542213	E5
chr10:70974746	preTSS_flank	HKDC1	17	18	17	-0.23875	0.35608	46.641	393.64	6.4809	0.093475	0.09318144161095	0.826293505170168	E5
chr10:70974746	postTSS_flank	SUPV3L1	17	18	17	0.087807	0.73754	46.641	393.64	7.7209	0.011979	0.224441431914273	0.593091245745251	E5
chr10:70977286	preTSS_flank	HKDC1	18	18	18	0.17442	0.4888	84.987	680.7	6.4809	0.093475	-0.399998001477954	0.432002518140175	E5
chr10:70977286	postTSS_flank	SUPV3L1	18	18	18	-0.035646	0.88833	84.987	680.7	7.7209	0.011979	-0.13813731967731	0.794111983062567	E5
chr10:70988579	preTSS_flank	HK1	18	18	18	0.16237	0.51977	83.437	224.84	9.0055	0.0091232	-0.0986811663393901	0.852458727737401	E3
chr10:70988579	postTSS_flank	SUPV3L1	18	18	18	-0.0043854	0.98622	83.437	224.84	7.7209	0.011979	-0.0939726831769113	0.859455905282665	E3
chr10:70988609	preTSS_flank	HK1	18	18	18	-0.085028	0.73728	73.837	116.58	9.0055	0.0091232	0.0272717698120261	0.940387353596702	E3
chr10:70988609	preTSS_flank	HKDC1	18	18	18	-0.10419	0.68075	73.837	116.58	6.4809	0.093475	-0.348009054811315	0.398253189140318	E3
chr10:70988609	postTSS_flank	SUPV3L1	18	18	18	-0.29741	0.2307	73.837	116.58	7.7209	0.011979	-0.598202877654945	0.0677237570991235	E3
chr10:70988614	preTSS_flank	HK1	18	18	18	0.079017	0.7553	32.198	56.447	9.0055	0.0091232	0.127470556500428	0.69300055061926	E3
chr10:70988614	preTSS_flank	HKDC1	18	18	18	0.25292	0.31125	32.198	56.447	6.4809	0.093475	-0.604649412734267	0.064056591420779	E3
chr10:70988614	postTSS_flank	SUPV3L1	18	18	18	-0.26653	0.28502	32.198	56.447	7.7209	0.011979	-0.205434005597476	0.521829042777413	E3
chr10:71009275	preTSS_flank	HK1	18	18	18	0.21485	0.39192	94.008	45.737	9.0055	0.0091232	-0.111028496097626	0.834141598139403	E1
chr10:71009275	preTSS_flank	HKDC1	18	18	18	0.014409	0.95475	94.008	45.737	6.4809	0.093475	-0.400044237515647	0.431944261904502	E1
chr10:71009283	preTSS_flank	HK1	18	18	18	-0.2028	0.41963	97.489	14.525	9.0055	0.0091232	0.324621726546525	0.530171609709631	E1
chr10:71009283	preTSS_flank	HKDC1	18	18	18	0.30719	0.21498	97.489	14.525	6.4809	0.093475	-0.852892266547677	0.0308692717841048	E1
chr10:71014418	preTSS_flank	HK1	18	18	18	0.082009	0.74632	76.52	178.03	9.0055	0.0091232	-0.0591137495259242	0.889419660420358	E1
chr10:71014418	preTSS_flank	HKDC1	18	18	18	0.11623	0.64604	76.52	178.03	6.4809	0.093475	-0.114590366567896	0.787016504246391	E1
chr10:71029315	preTSS_flank	HK1	18	18	18	-0.41503	0.08678	92.989	53.943	9.0055	0.0091232	-0.394732310469039	0.438653864855427	E5
chr10:71029315	postTSS_flank	HKDC1	18	18	18	-0.26032	0.29681	92.989	53.943	6.4809	0.093475	-0.519504275258039	0.290846712776248	E5
chr10:71038342	preTSS_flank	HK1	17	18	17	0.42075	0.09261	79.185	542.64	9.0055	0.0091232	-0.0202560408426889	0.969620094335572	E5
chr10:71191309	preTSS_flank	TSPAN15	18	18	18	-0.13349	0.59746	75.554	208.85	5.1276	0.19269	-0.157370735032854	0.709765392264075	E5
chr10:71203263	preTSS_flank	TSPAN15	18	18	18	0.047156	0.8526	83.46	231.57	5.1276	0.19269	0.101514412673946	0.810964088411276	E5
chr10:71372343	preTSS_flank	C10orf35	18	18	18	0.047146	0.85263	94.052	64.884	5.0539	0.032975	0.302356021510477	0.560286535053956	E5
chr10:71376894	preTSS_flank	C10orf35	18	18	18	0.13658	0.58893	87.251	71.717	5.0539	0.032975	-0.426423751889079	0.39913422614362	E5
chr10:71386227	preTSS_flank	C10orf35	18	18	18	-0.04034	0.87373	77.728	132.26	5.0539	0.032975	-0.166759996505523	0.693073410406691	E5
chr10:71430948	postTSS_flank	C10orf35	18	18	18	0.41725	0.084934	95.022	19.725	5.0539	0.032975	0.619547820252265	0.189581732886698	E8
chr10:71931621	preTSS_flank	AIFM2	18	18	18	0.25061	0.31584	85.74	518.75	5.5524	0.039603	-0.306940132110692	0.459612506700614	E4
chr10:71931621	preTSS_2k	SAR1A	18	18	18	-0.45404	0.058394	85.74	518.75	9.0718	0.0044722	0.0915122737834953	0.82937004141485	E4
chr10:71931621	preTSS_flank	TYSND1	18	18	18	0.42087	0.081991	85.74	518.75	7.2061	0.010473	-0.204971342429065	0.626307449458459	E4
chr10:71952325	postTSS_flank	PPA1	18	18	18	-0.13704	0.58764	82.258	158.9	8.5876	0.033626	-0.0384626474945688	0.942334479102567	E5
chr10:71952325	preTSS_flank	SAR1A	18	18	18	-0.061024	0.80991	82.258	158.9	9.0718	0.0044722	-0.104006972969258	0.844552085683151	E5
chr10:71952325	preTSS_flank	TYSND1	18	18	18	0.24472	0.32772	82.258	158.9	7.2061	0.010473	0.300686886808114	0.562562611985035	E5
chr10:72002482	preTSS_flank	PPA1	18	18	18	-0.026528	0.91678	98.215	10.69	8.5876	0.033626	0.3588839741989	0.308480756748665	E5
chr10:72002505	preTSS_flank	PPA1	18	18	18	0.57393	0.012752	96.727	16.016	8.5876	0.033626	0.257506265452492	0.472594233326016	E5
chr10:72036488	preTSS_flank	PPA1	18	18	18	0.41347	0.088089	90.476	75.238	8.5876	0.033626	0.186327639457315	0.658637606768133	E5
chr10:72038430	preTSS_flank	PPA1	18	18	18	0.1942	0.44002	81.878	345.9	8.5876	0.033626	0.242684717142994	0.6431194882962	E5
chr10:72038473	preTSS_flank	PPA1	17	18	17	0.38681	0.12508	91.317	32.533	8.5876	0.033626	-0.833008311791064	0.0395009520903116	E5
chr10:72039064	preTSS_flank	PPA1	18	18	18	0.1688	0.50312	81.733	124.05	8.5876	0.033626	0.712738760673567	0.111926271507108	E5
chr10:72103874	gene_body	LRRC20	18	18	18	-0.055069	0.82819	95.877	21.591	5.3494	0.027519	0.448496574857851	0.265032337593317	E5
chr10:72104147	gene_body	LRRC20	18	18	18	0.19623	0.43515	92.613	81.229	5.3494	0.027519	0.179022938412294	0.620698694355901	E5
chr10:72116983	gene_body	LRRC20	18	18	18	0.041677	0.86958	90.477	531.35	5.3494	0.027519	0.285711189659822	0.58309464398584	E5
chr10:72121130	gene_body	LRRC20	18	18	18	0.14662	0.56154	95.833	56.81	5.3494	0.027519	-0.5867519655607	0.220874909852561	E5
chr10:72166677	gene_body	EIF4EBP2	18	18	18	0.1781	0.47952	97.714	10.46	9.1947	0.0079404	-0.238573809493245	0.506823226897296	E2
chr10:72166677	preTSS_flank	LRRC20	18	18	18	0.34353	0.16279	97.714	10.46	5.3494	0.027519	0.0639343852499377	0.860713809636716	E2
chr10:72166685	gene_body	EIF4EBP2	18	18	18	0.35729	0.1455	97.732	26.759	9.1947	0.0079404	-0.251999208183951	0.547123966447316	E2
chr10:72166685	preTSS_flank	LRRC20	18	18	18	0.12816	0.61231	97.732	26.759	5.3494	0.027519	-0.602841718464299	0.113669186375111	E2
chr10:72169887	gene_body	EIF4EBP2	18	18	18	0.13933	0.58136	98.569	11.771	9.1947	0.0079404	0.361602806890817	0.481236764636709	E2
chr10:72169887	preTSS_flank	LRRC20	18	18	18	-0.11416	0.65195	98.569	11.771	5.3494	0.027519	0.78719623082421	0.0631097096584694	E2
chr10:72177196	gene_body	EIF4EBP2	17	18	17	-0.45759	0.064757	94.031	68.309	9.1947	0.0079404	0.671383842023595	0.144239472910077	E4
chr10:72177196	preTSS_flank	LRRC20	17	18	17	0.27716	0.28148	94.031	68.309	5.3494	0.027519	-0.372922681030055	0.466547404333047	E4
chr10:72314317	postTSS_flank	PRF1	17	18	17	-0.25807	0.31727	88.158	612.05	8.0384	0.90954	0.617919504302189	0.191089150694669	E5
chr10:72314330	postTSS_flank	PRF1	16	18	16	0.0083543	0.9755	97.081	53.341	8.0384	0.90954	0.487011238179666	0.327237792344511	E5
chr10:72339879	postTSS_flank	PRF1	18	18	18	-0.25903	0.2993	86.907	65.476	8.0384	0.90954	0.408694948044363	0.421090055415258	E3
chr10:72347322	postTSS_flank	PRF1	18	18	18	0.23457	0.34879	66.696	190.61	8.0384	0.90954	0.568401830836404	0.0864516780947406	E5
chr10:72348502	postTSS_flank	PRF1	18	18	18	0.11163	0.65923	84.151	93.945	8.0384	0.90954	0.195994740133873	0.641812568591209	E8
chr10:72367382	preTSS_flank	PRF1	18	18	18	0.085886	0.73472	38.986	599.28	8.0384	0.90954	0.262249508341873	0.464181888512034	E3
chr10:72381439	preTSS_flank	PRF1	18	18	18	-0.29173	0.24015	90.339	147.93	8.0384	0.90954	-0.00624466413570884	0.986340329881622	E5
chr10:72381491	preTSS_flank	PRF1	18	18	18	0.011931	0.96252	86.496	85.392	8.0384	0.90954	0.61048548990629	0.198033457054887	E5
chr10:72392631	preTSS_flank	PRF1	17	18	17	-0.31762	0.21413	73.739	213.25	8.0384	0.90954	-0.782321080186538	0.0659189070242186	E5
chr10:72399195	preTSS_flank	PRF1	18	18	18	-0.41725	0.084934	86.275	164.36	8.0384	0.90954	-0.335325136777276	0.416806681167943	E5
chr10:72540206	preTSS_flank	SGPL1	18	18	18	-0.55253	0.01741	93.018	48.689	8.2162	0.0075072	-0.206939507804367	0.622923570114432	E5
chr10:72540839	preTSS_flank	SGPL1	17	18	17	-0.11621	0.65692	77.411	244.07	8.2162	0.0075072	0.342264483009979	0.506650557865449	E5
chr10:72543917	preTSS_flank	SGPL1	18	18	18	0.12979	0.60774	54.784	337.38	8.2162	0.0075072	-0.152801177761668	0.772582049581103	E5
chr10:72565228	preTSS_flank	SGPL1	18	18	18	-0.13808	0.58479	96.573	13.114	8.2162	0.0075072	0.242929815907001	0.498857214650152	E5
chr10:72608499	postTSS_flank	PCBD1	18	18	18	0.15647	0.53523	96.158	21.666	5.397	0.033433	0.571603461816394	0.138811269810613	E1
chr10:72608499	preTSS_flank	SGPL1	18	18	18	-0.33361	0.17608	96.158	21.666	8.2162	0.0075072	0.540168082260686	0.166953198099874	E1
chr10:72958231	preTSS_flank	UNC5B	18	18	18	0.08707	0.73119	89.239	118.28	1.8789	0.82842	0.682848962834651	0.134926886853086	E7
chr10:73076097	preTSS_flank	SLC29A3	16	18	16	-0.39893	0.12585	24.171	150.72	5.2634	0.019112	0.69623589722354	0.0550784549807273	E5
chr10:73081823	gene_body	SLC29A3	17	18	17	0.0045831	0.98607	93.662	30.044	5.2634	0.019112	-0.218626129431939	0.543966090336754	E5
chr10:73081893	gene_body	SLC29A3	17	18	17	-0.013707	0.95836	93.823	47.41	5.2634	0.019112	0.624990039575307	0.184579417043705	E5
chr10:73083481	gene_body	SLC29A3	18	18	18	-0.23896	0.3396	90.223	74.515	5.2634	0.019112	-0.0334664765648651	0.937297193976707	E1
chr10:73091969	gene_body	SLC29A3	18	18	18	0.14901	0.55512	97.071	32.421	5.2634	0.019112	0.277882605571231	0.593904964322661	E1
chr10:73139309	preTSS_flank	CDH23	17	18	17	0.35273	0.16493	36.461	265.14	7.3044	0.051428	0.307242807597496	0.459146982468578	E5
chr10:73143260	preTSS_flank	CDH23	18	18	18	-0.46079	0.054289	98.116	20.444	7.3044	0.051428	0.381447744154108	0.455579161368814	E5
chr10:73143264	preTSS_flank	CDH23	18	18	18	0.1471	0.56024	83.726	136.91	7.3044	0.051428	-0.165074376645414	0.754637536257484	E5
chr10:73146994	preTSS_flank	CDH23	18	18	18	-0.15338	0.54342	96.499	22.884	7.3044	0.051428	-0.361005882704316	0.48201526642213	E5
chr10:73147014	preTSS_flank	CDH23	18	18	18	0.14123	0.57617	92.887	160.31	7.3044	0.051428	-0.826915481505883	0.0423447211284871	E5
chr10:73147028	preTSS_flank	CDH23	18	18	18	-0.20978	0.40344	92.71	137.07	7.3044	0.051428	-0.0526475374379664	0.901468123759606	E5
chr10:73147039	preTSS_flank	CDH23	18	18	18	0.45723	0.056427	94.973	40.106	7.3044	0.051428	-0.547608902426265	0.160034966602391	E5
chr10:73147044	preTSS_flank	CDH23	18	18	18	0.33177	0.17863	93.85	59.164	7.3044	0.051428	0.366587867045913	0.37174571458254	E5
chr10:73148227	preTSS_flank	CDH23	18	18	18	0.25019	0.31667	92.279	127.31	7.3044	0.051428	-0.351527242177919	0.262505334113908	E5
chr10:73148303	preTSS_flank	CDH23	17	18	17	0.28745	0.26325	78.429	116.04	7.3044	0.051428	-0.275765637741204	0.385627742396632	E5
chr10:73176856	preTSS_flank	CDH23	18	18	18	0.13255	0.60006	91.771	50.779	7.3044	0.051428	0.410368101509134	0.419001247888479	E8
chr10:73187525	preTSS_flank	CDH23	18	18	18	-0.02318	0.92726	90.632	137.25	7.3044	0.051428	-0.535951860981595	0.273046793169566	E5
chr10:73187958	preTSS_flank	CDH23	18	18	18	0.088125	0.72805	95.43	25.368	7.3044	0.051428	-0.460269255316053	0.0977018139055593	E5
chr10:73187964	preTSS_flank	CDH23	18	18	18	0.0078633	0.9753	97.306	15.627	7.3044	0.051428	0.0159896676632848	0.953132394083047	E5
chr10:73189396	preTSS_flank	CDH23	18	18	18	0.36503	0.13636	96.129	68.224	7.3044	0.051428	0.305227770232426	0.556376463380846	E5
chr10:73459491	postTSS_flank	C10orf105	17	18	17	-0.11752	0.65329	96.896	45.77	3.7955	0.12773	-0.0725243212775038	0.891404248968652	E5
chr10:73539933	preTSS_flank	C10orf54	17	18	17	0.068411	0.79418	89.791	82.418	9.3108	0.028295	0.516517449545847	0.294124742061544	E5
chr10:73540548	preTSS_flank	C10orf54	18	18	18	0.094178	0.71011	82.816	181.58	9.3108	0.028295	-0.0826362277658698	0.87632780926186	E5
chr10:73540719	preTSS_flank	C10orf54	18	18	18	0.18909	0.45237	88.69	51.54	9.3108	0.028295	-0.206092965484378	0.695237380069336	E5
chr10:73540743	preTSS_flank	C10orf54	18	18	18	0.43078	0.074314	93.316	49.121	9.3108	0.028295	-0.166479130332259	0.752588314091664	E5
chr10:73540755	preTSS_flank	C10orf105	18	18	18	-0.14757	0.55897	95.398	27.728	3.7955	0.12773	0.497217047467385	0.315636619441051	E5
chr10:73540755	preTSS_flank	C10orf54	18	18	18	0.35914	0.14328	95.398	27.728	9.3108	0.028295	-0.207142951010883	0.622574116219838	E5
chr10:73540799	preTSS_flank	C10orf105	18	18	18	0.283	0.25516	84.813	198.3	3.7955	0.12773	-0.202031207534921	0.528896957387129	E5
chr10:73540799	preTSS_flank	C10orf54	18	18	18	0.12159	0.63079	84.813	198.3	9.3108	0.028295	-0.424219295550552	0.130593667363787	E5
chr10:73540804	preTSS_flank	C10orf105	18	18	18	-0.063448	0.8025	90.124	141.98	3.7955	0.12773	0.0873802086910296	0.836994166155357	E5
chr10:73540804	preTSS_flank	C10orf54	18	18	18	0.3085	0.21293	90.124	141.98	9.3108	0.028295	0.0161299802929772	0.964724846821785	E5
chr10:73540921	preTSS_flank	C10orf105	18	18	18	-0.035637	0.88836	91.099	343.76	3.7955	0.12773	-0.742803177492123	0.0907184969297532	E5
chr10:73540921	preTSS_flank	C10orf54	18	18	18	0.032531	0.89804	91.099	343.76	9.3108	0.028295	0.776789096424683	0.0691741307931619	E5
chr10:73544563	preTSS_flank	C10orf105	18	18	18	-0.38579	0.11384	97.224	14.144	3.7955	0.12773	-0.604756561276133	0.203454117370871	E5
chr10:73544563	preTSS_flank	C10orf54	18	18	18	-0.011306	0.96449	97.224	14.144	9.3108	0.028295	0.343267445451365	0.505322869168056	E5
chr10:73544572	preTSS_flank	C10orf105	18	18	18	-0.1985	0.42976	95.556	15.276	3.7955	0.12773	-0.604756561276133	0.203454117370871	E5
chr10:73544572	preTSS_flank	C10orf54	18	18	18	-0.3012	0.22452	95.556	15.276	9.3108	0.028295	0.343267445451365	0.505322869168056	E5
chr10:73544585	preTSS_flank	C10orf105	18	18	18	-0.31688	0.20012	94.542	33.291	3.7955	0.12773	-0.604756561276133	0.203454117370871	E5
chr10:73544585	preTSS_flank	C10orf54	18	18	18	-0.53061	0.023483	94.542	33.291	9.3108	0.028295	0.343267445451365	0.505322869168056	E5
chr10:73564466	preTSS_flank	C10orf54	18	18	18	-0.088653	0.72648	72.552	192.65	9.3108	0.028295	-0.0954609920678302	0.857243470410557	E5
chr10:73564466	postTSS_flank	PSAP	18	18	18	-0.0988	0.69651	72.552	192.65	10.32	0.076588	0.166575954118516	0.752447106004354	E5
chr10:73581065	preTSS_flank	C10orf54	16	18	16	-0.24485	0.36073	93.685	34.701	9.3108	0.028295	0.454507700834956	0.365183924245599	E1
chr10:73581065	gene_body	PSAP	16	18	16	-0.32374	0.22125	93.685	34.701	10.32	0.076588	0.225268210935741	0.667813387652742	E1
chr10:73582741	preTSS_flank	C10orf54	17	18	17	0.14311	0.58373	90.744	565.67	9.3108	0.028295	-0.158531649752741	0.661796951317615	E1
chr10:73582741	gene_body	PSAP	17	18	17	0.3088	0.22783	90.744	565.67	10.32	0.076588	-0.550447626821136	0.0991899258287482	E1
chr10:73601758	gene_body	PSAP	18	18	18	0.22737	0.36422	90.714	272.44	10.32	0.076588	-0.0594667963180108	0.91090495173486	E2
chr10:73609036	gene_body	PSAP	17	18	17	0.46861	0.057782	94.008	29.923	10.32	0.076588	0.880498670269131	0.0205675782900179	E3
chr10:73609089	postTSS_2k	PSAP	18	18	18	-0.13601	0.59049	90.535	134.61	10.32	0.076588	-0.664485138952421	0.149970841782174	E3
chr10:73617037	preTSS_flank	PSAP	17	18	17	-0.0022451	0.99318	97.243	11.499	10.32	0.076588	-0.395350749938705	0.33233812772202	E5
chr10:73627764	preTSS_flank	PSAP	17	18	17	-0.037707	0.88575	74.345	120.52	10.32	0.076588	0.357330585385688	0.384852761143015	E5
chr10:73627812	preTSS_flank	PSAP	17	18	17	0.3042	0.23518	90.036	558.14	10.32	0.076588	0.912574700103275	0.00156289992698166	E5
chr10:73637042	preTSS_flank	PSAP	18	18	18	0.12706	0.61537	73.559	313.03	10.32	0.076588	-0.0983237764322313	0.85298961110209	E5
chr10:73645053	preTSS_flank	PSAP	18	18	18	-0.025618	0.91963	93.482	26.395	10.32	0.076588	0.861887175948963	0.027295466683511	E5
chr10:73824381	postTSS_flank	SPOCK2	17	18	17	0.42314	0.090578	96.215	67.578	11.122	0.0082644	-0.477702455628022	0.337952079830278	E1
chr10:73824415	postTSS_flank	SPOCK2	18	18	18	0.21359	0.39477	89.943	263.02	11.122	0.0082644	-0.477702455628022	0.337952079830278	E1
chr10:73883186	preTSS_flank	SPOCK2	18	18	18	0.34985	0.15468	94.369	22.218	11.122	0.0082644	0.385658019560857	0.450192835776861	E1
chr10:73883189	preTSS_flank	SPOCK2	18	18	18	0.068792	0.78621	96.826	17.421	11.122	0.0082644	0.385658019560857	0.450192835776861	E1
chr10:74017480	postTSS_flank	ANAPC16	18	18	18	0.026148	0.91797	94.242	64.756	9.3076	0.011558	0.472602085984768	0.343875354473357	E3
chr10:74017480	preTSS_flank	ASCC1	18	18	18	-0.011201	0.96482	94.242	64.756	6.9692	0.024606	-0.489920465848939	0.323915161651211	E3
chr10:74017480	preTSS_flank	DDIT4	18	18	18	-0.10694	0.67276	94.242	64.756	9.2437	0.083706	0.0349262400657751	0.947631942152885	E3
chr10:74038154	postTSS_flank	DDIT4	18	18	18	0.20296	0.41925	88.141	608.27	9.2437	0.083706	-0.257118812298823	0.622820854644749	E3
chr10:74038163	postTSS_flank	DDIT4	18	18	18	0.15688	0.53416	93.602	549.75	9.2437	0.083706	0.749869251275711	0.0860233230813294	E3
chr10:74464105	gene_body	MCU	18	18	18	0.2356	0.34663	89.463	514.32	6.7899	0.0077719	0.0687888852587075	0.871427141126753	E5
chr10:74501811	gene_body	MCU	18	18	18	-0.49826	0.035336	94.294	61.143	6.7899	0.0077719	0.547893458320117	0.159773554296464	E5
chr10:74501868	gene_body	MCU	18	18	18	0.07297	0.77354	96.401	15.835	6.7899	0.0077719	-0.237256591558928	0.65079278131281	E5
chr10:7463447	preTSS_flank	SFMBT2	18	18	18	0.22486	0.36968	94.888	17.785	8.5641	0.0259	0.482666001530895	0.332223494753321	E5
chr10:747061	preTSS_flank	DIP2C	18	18	18	-0.044772	0.85998	86.677	498.16	6.7356	0.06483	0.841116608698076	0.0358604772819127	E8
chr10:7480644	preTSS_flank	SFMBT2	18	18	18	0.0059022	0.98146	88.396	229.95	8.5641	0.0259	-0.408929426678167	0.420797119174394	E5
chr10:7480651	preTSS_flank	SFMBT2	18	18	18	0.14024	0.57886	59.72	425.94	8.5641	0.0259	-0.619966953308654	0.189194516330409	E5
chr10:7491604	preTSS_flank	SFMBT2	18	18	18	0.19947	0.42745	94.513	34.897	8.5641	0.0259	-0.591514566721115	0.216210512781331	E6
chr10:7493942	preTSS_flank	SFMBT2	18	18	18	-0.19971	0.42689	87.648	163.64	8.5641	0.0259	-0.299673680431298	0.400229559423991	E5
chr10:7493964	preTSS_flank	SFMBT2	18	18	18	-0.34289	0.16362	95.363	25.643	8.5641	0.0259	0.0660835564837686	0.901018959923891	E5
chr10:7497381	preTSS_flank	SFMBT2	17	18	17	0.21052	0.41735	93.915	32.22	8.5641	0.0259	0.533535656947844	0.173253721654999	E5
chr10:7498883	preTSS_flank	SFMBT2	18	18	18	0.0054794	0.98278	96.479	15.466	8.5641	0.0259	-0.651067913539286	0.161388532433883	E5
chr10:752413	preTSS_flank	DIP2C	18	18	18	0.28706	0.2481	86.49	191.19	6.7356	0.06483	-0.144773977652738	0.78435622894657	E8
chr10:75478184	gene_body	BMS1P4	18	18	18	0.24541	0.32631	92.874	53.34	6.5721	0.0087937	0.231453972998859	0.659018644138979	E1
chr10:75478184	preTSS_flank	SEC24C	18	18	18	-0.27324	0.27261	92.874	53.34	8.8893	0.022513	0.258154676393397	0.621370194489822	E1
chr10:75504026	preTSS_flank	BMS1P4	18	18	18	0.2128	0.39656	1.3272	9.9174	6.5721	0.0087937	0.0818700233449793	0.877469340114844	E4
chr10:75504026	preTSS_flank	FUT11	18	18	18	-0.35413	0.14936	1.3272	9.9174	6.8046	0.074488	0.22264554288134	0.671550070985172	E4
chr10:75504026	preTSS_2k	SEC24C	18	18	18	-0.20695	0.40997	1.3272	9.9174	8.8893	0.022513	0.651374013073702	0.161124103186042	E4
chr10:75512434	preTSS_flank	BMS1P4	18	18	18	-0.13749	0.58642	94.602	20.956	6.5721	0.0087937	-0.40055538003344	0.325425620970233	E1
chr10:75512434	preTSS_flank	FUT11	18	18	18	0.00075342	0.99763	94.602	20.956	6.8046	0.074488	0.378222721305951	0.459718757139127	E1
chr10:75512434	gene_body	SEC24C	18	18	18	0.076893	0.76169	94.602	20.956	8.8893	0.022513	0.155694780427449	0.712755698338307	E1
chr10:755248	preTSS_flank	DIP2C	18	18	18	0.041851	0.86903	41.906	295.99	6.7356	0.06483	-0.30763686736832	0.45854119288293	E8
chr10:755354	preTSS_flank	DIP2C	17	18	17	0.07033	0.78853	43.344	191.41	6.7356	0.06483	0.473369103134897	0.120088480313573	E8
chr10:755407	preTSS_flank	DIP2C	17	18	17	-0.3204	0.20991	62.893	220.59	6.7356	0.06483	-0.00472062740975057	0.987221588684212	E8
chr10:756130	preTSS_flank	DIP2C	18	18	18	0.18828	0.45434	92.481	31.538	6.7356	0.06483	-0.200848772478439	0.702777984061198	E8
chr10:756178	preTSS_flank	DIP2C	18	18	18	0.37059	0.13005	80.974	237.65	6.7356	0.06483	0.0106912452396745	0.979955442671307	E8
chr10:75652399	preTSS_flank	CAMK2G	18	18	18	0.32755	0.18455	75.557	139.89	8.3688	0.008469	-0.0112834420109118	0.983075555265343	E5
chr10:75652461	preTSS_flank	CAMK2G	18	18	18	-0.18373	0.46552	96.604	15.284	8.3688	0.008469	-0.0200248641172764	0.956213170867172	E5
chr10:75652469	preTSS_flank	CAMK2G	18	18	18	-0.57587	0.012384	97.544	10.782	8.3688	0.008469	-0.232365871027105	0.657724363030915	E5
chr10:75657415	preTSS_flank	CAMK2G	18	18	18	0.081347	0.7483	93.066	108.3	8.3688	0.008469	0.249276333235148	0.633830352583679	E5
chr10:75659867	preTSS_flank	CAMK2G	18	18	18	0.21124	0.4001	91.398	100.82	8.3688	0.008469	0.549291967419214	0.258928692491036	E5
chr10:75659879	preTSS_flank	CAMK2G	18	18	18	0.57055	0.013412	89.514	100.23	8.3688	0.008469	0.375070973947702	0.463775700479201	E5
chr10:756776	preTSS_flank	DIP2C	18	18	18	0.45403	0.058399	94.443	65.296	6.7356	0.06483	-0.227695294712261	0.664359505971043	E8
chr10:756971	preTSS_flank	DIP2C	18	18	18	0.059384	0.81494	83.631	107.41	6.7356	0.06483	-0.366358754823375	0.475047972488762	E8
chr10:75720700	preTSS_flank	VCL	18	18	18	0.40029	0.099753	94.364	50.394	8.8221	0.024795	-0.377460094157056	0.460699384105577	E5
chr10:75730683	preTSS_flank	VCL	18	18	18	0.088355	0.72737	91.963	69.98	8.8221	0.024795	0.0440371160316781	0.903855403371121	E5
chr10:75864390	preTSS_flank	ADK	18	18	18	-0.35326	0.15043	91.109	547.54	7.4597	0.0059152	0.354298327389133	0.490789565980812	E1
chr10:75864390	postTSS_flank	AP3M1	18	18	18	-0.22663	0.36581	91.109	547.54	8.1304	0.0095039	-0.337346221052402	0.513176085503986	E1
chr10:75931799	preTSS_flank	ADK	17	18	17	-0.017071	0.94815	92.236	39.195	7.4597	0.0059152	0.0583751358343912	0.912536757453469	E5
chr10:75931799	preTSS_flank	AP3M1	17	18	17	0.12909	0.62145	92.236	39.195	8.1304	0.0095039	0.174463536263176	0.740959814770882	E5
chr10:75948406	gene_body	ADK	18	18	18	0.0019937	0.99374	97.216	22.984	7.4597	0.0059152	-0.559387018512152	0.248439441251621	E3
chr10:75948406	preTSS_flank	AP3M1	18	18	18	0.14191	0.5743	97.216	22.984	8.1304	0.0095039	0.610367035237143	0.198144931150721	E3
chr10:75948929	gene_body	ADK	18	18	18	0.1249	0.62146	97.296	6.458	7.4597	0.0059152	-0.0209223231744414	0.968621094544945	E3
chr10:75948929	preTSS_flank	AP3M1	18	18	18	0.48572	0.041	97.296	6.458	8.1304	0.0095039	0.582958351240179	0.22461888422363	E3
chr10:760476	preTSS_flank	DIP2C	18	18	18	-0.0030991	0.99026	77.627	472.44	6.7356	0.06483	0.450119921426002	0.370419053702283	E8
chr10:766087	preTSS_flank	DIP2C	18	18	18	-0.4368	0.069916	92.069	46.714	6.7356	0.06483	-0.352376584973926	0.493312292021704	E5
chr10:766976	preTSS_flank	DIP2C	18	18	18	-0.35459	0.14879	53.107	574.68	6.7356	0.06483	-0.753345716169757	0.0837544855330386	E5
chr10:76881553	gene_body	SAMD8	18	18	18	-0.020672	0.93511	93.408	47.457	8.6869	0.01159	-0.0566451990346284	0.915123079566279	E2
chr10:76898645	gene_body	SAMD8	18	18	18	0.073924	0.77066	95.01	25.455	8.6869	0.01159	-0.108917162122627	0.837270296142499	E3
chr10:76921304	gene_body	SAMD8	18	18	18	0.068686	0.78654	98.177	10.993	8.6869	0.01159	-0.0857837781607672	0.871639968019703	E1
chr10:76921304	preTSS_flank	VDAC2	18	18	18	0.04282	0.86603	98.177	10.993	8.4972	0.0048145	-0.0638181068691775	0.904402797318	E1
[truncated: 53,989 more rows]
