# Supplementary material for: Functional variation in allelic methylomes underscores a strong genetic contribution and reveals novel epigenetic alterations in the human epigenome
Source: Genome Biol. 2017 Mar 10;18:50. doi: 10.1186/s13059-017-1173-7 (PMC5346261; doi:10.1186/s13059-017-1173-7)
Supplement: Additional file 6: — AS and NAS CpG methylation to RNA expression correlations. This mini-website describes the file format and links to individual correlation results for each cell type (.txt tab-separated text file). (ZIP 18638 kb) [file 13059_2017_1173_MOESM6_ESM.zip › Additional File 6 - ALL-PROJECT.short-stats.txt/nTC.MCCS.merge.rna.cor.short-stats.txt]

meth	gene.bin	gene	n_meth	n_rna	n_compare	cor	p	meth.mean	meth.var	rna.mean	rna.var	asm_ase.cor	asm_ase.p	chromhmm
chr10:100134028	postTSS_flank	PYROXD2	108	108	108	0.1364	0.15925	94.597	14.863	6.3609	0.013316	0.124753710571953	0.342250841442469	E5
chr10:100134106	postTSS_flank	PYROXD2	108	108	108	0.11366	0.24148	72.76	76.233	6.3609	0.013316	0.0625443252822235	0.793357935593995	E5
chr10:100151149	postTSS_flank	PYROXD2	108	108	108	-0.11108	0.25244	58.205	241.93	6.3609	0.013316	-0.314183090221072	0.273970093478896	E3
chr10:100151152	postTSS_flank	PYROXD2	108	108	108	-0.1177	0.22506	63.453	216.79	6.3609	0.013316	-0.360338942861198	0.205653679426089	E3
chr10:100151281	postTSS_flank	PYROXD2	106	108	106	-0.050075	0.61022	77.96	182.52	6.3609	0.013316	-0.288708945332043	0.57896893944723	E3
chr10:100155584	gene_body	PYROXD2	108	108	108	0.049726	0.6093	95.824	43.294	6.3609	0.013316	0.467161507653793	0.0921411406897867	E1
chr10:100155984	gene_body	PYROXD2	107	108	107	0.039332	0.68752	96.033	24.095	6.3609	0.013316	-0.469238919475635	0.0667049974667981	E1
chr10:100162670	postTSS_flank	HPS1	108	108	108	0.12302	0.20467	96.268	33.741	8.0844	0.012464	0.251016810831299	0.548740296219577	E1
chr10:100162670	gene_body	PYROXD2	108	108	108	0.017343	0.8586	96.268	33.741	6.3609	0.013316	-0.523552801015249	0.182974292248571	E1
chr10:100162673	postTSS_flank	HPS1	108	108	108	0.0014661	0.98799	96.261	40.659	8.0844	0.012464	-0.273121398600969	0.390385124453446	E1
chr10:100162673	gene_body	PYROXD2	108	108	108	-0.03477	0.72091	96.261	40.659	6.3609	0.013316	0.386250414873596	0.214905541097452	E1
chr10:100162737	postTSS_flank	HPS1	108	108	108	0.062615	0.51972	94.767	32.847	8.0844	0.012464	0.360622890177387	0.305970900921849	E1
chr10:100162737	gene_body	PYROXD2	108	108	108	-0.13634	0.15943	94.767	32.847	6.3609	0.013316	0.0174429073069855	0.961855247410632	E1
chr10:100162748	postTSS_flank	HPS1	108	108	108	-0.0082253	0.93267	95.339	32.395	8.0844	0.012464	-0.735564254015164	0.0956438937719004	E1
chr10:100162748	gene_body	PYROXD2	108	108	108	0.16745	0.083236	95.339	32.395	6.3609	0.013316	0.605907184053096	0.202360611715194	E1
chr10:100163907	postTSS_flank	HPS1	107	108	107	-0.08085	0.40775	92.055	96.287	8.0844	0.012464	0.000383170153226239	0.999161815412879	E1
chr10:100163907	gene_body	PYROXD2	107	108	107	0.044507	0.64896	92.055	96.287	6.3609	0.013316	-0.0473409262944515	0.896673502813548	E1
chr10:100163940	postTSS_flank	HPS1	108	108	108	-0.10418	0.28325	94.335	57.689	8.0844	0.012464	-0.238193682595494	0.374340078666581	E1
chr10:100163940	gene_body	PYROXD2	108	108	108	-0.063528	0.51364	94.335	57.689	6.3609	0.013316	-0.301189247927887	0.256960605611578	E1
chr10:100163943	postTSS_flank	HPS1	108	108	108	0.039407	0.68553	93.097	54.264	8.0844	0.012464	-0.120046178102799	0.657880989805765	E1
chr10:100163943	gene_body	PYROXD2	108	108	108	0.16933	0.079778	93.097	54.264	6.3609	0.013316	0.111266536001022	0.681628962405244	E1
chr10:100163983	postTSS_flank	HPS1	108	108	108	-0.069875	0.47239	91.561	82.671	8.0844	0.012464	-0.0420836999246301	0.921186177920943	E1
chr10:100163983	gene_body	PYROXD2	108	108	108	-0.013535	0.88942	91.561	82.671	6.3609	0.013316	-0.0335418867675724	0.937156117106956	E1
chr10:100167367	postTSS_flank	HPS1	104	108	104	0.073599	0.45778	94.16	69.795	8.0844	0.012464	-0.166870007038812	0.644967592068356	E5
chr10:100167367	gene_body	PYROXD2	104	108	104	0.19595	0.0462	94.16	69.795	6.3609	0.013316	-0.23148554887637	0.519898454439964	E5
chr10:100167394	postTSS_flank	HPS1	105	108	105	0.055646	0.57288	95.387	34.854	8.0844	0.012464	0.316985420123942	0.199959413418643	E5
chr10:100167394	gene_body	PYROXD2	105	108	105	-0.059151	0.54891	95.387	34.854	6.3609	0.013316	0.321224103489217	0.193679285404107	E5
chr10:100167398	postTSS_flank	HPS1	105	108	105	0.053081	0.59073	94.607	50.447	8.0844	0.012464	0.0642658576734542	0.800002476256687	E5
chr10:100167398	gene_body	PYROXD2	105	108	105	-0.087975	0.37217	94.607	50.447	6.3609	0.013316	0.449662309952306	0.0611738026879336	E5
chr10:100167421	postTSS_flank	HPS1	107	108	107	0.05332	0.58544	95.265	44.293	8.0844	0.012464	-0.167947346010415	0.479085761538735	E5
chr10:100167421	gene_body	PYROXD2	107	108	107	-0.063318	0.51704	95.265	44.293	6.3609	0.013316	0.105567805612627	0.657797688312215	E5
chr10:100167427	postTSS_flank	HPS1	107	108	107	-0.10122	0.29956	96.015	31.083	8.0844	0.012464	0.102172898272669	0.668189324304019	E5
chr10:100167427	gene_body	PYROXD2	107	108	107	-0.12198	0.21072	96.015	31.083	6.3609	0.013316	0.0601006073456498	0.801273961732886	E5
chr10:100167466	postTSS_flank	HPS1	108	108	108	0.047035	0.62882	86.362	388.81	8.0844	0.012464	0.65681558951543	0.00306413327933885	E5
chr10:100167466	gene_body	PYROXD2	108	108	108	0.17127	0.076341	86.362	388.81	6.3609	0.013316	0.371224823185594	0.129340478194914	E5
chr10:100174574	postTSS_flank	HPS1	107	108	107	0.14768	0.12903	50.765	312.74	8.0844	0.012464	0.114808599730637	0.492485552221981	E3
chr10:100174574	postTSS_2k	PYROXD2	107	108	107	0.087596	0.36962	50.765	312.74	6.3609	0.013316	0.214823049302027	0.195249762393654	E3
chr10:100174632	postTSS_flank	HPS1	108	108	108	0.1928	0.045591	7.0278	59.896	8.0844	0.012464	0.0525522453364581	0.871147252659433	E3
chr10:100174632	postTSS_2k	PYROXD2	108	108	108	-0.061187	0.52931	7.0278	59.896	6.3609	0.013316	-0.0478533886810501	0.882594626055465	E3
chr10:100174728	postTSS_flank	HPS1	108	108	108	-0.029648	0.76068	6.3	96.609	8.0844	0.012464	0.620843491659131	0.100456688689468	E3
chr10:100174728	postTSS_2k	PYROXD2	108	108	108	-0.089271	0.35821	6.3	96.609	6.3609	0.013316	0.00200338479521443	0.996243663559819	E3
chr10:100175226	postTSS_flank	HPS1	108	108	108	-0.10854	0.26351	93.314	69.817	8.0844	0.012464	0.779758879031403	0.022490357875657	E2
chr10:100175226	preTSS_2k	PYROXD2	108	108	108	-0.056347	0.56244	93.314	69.817	6.3609	0.013316	0.0601185851266311	0.887548962459876	E2
chr10:100175408	postTSS_flank	HPS1	108	108	108	-0.059893	0.53807	95.298	20.21	8.0844	0.012464	0.211461054808931	0.687536240546221	E2
chr10:100175408	preTSS_2k	PYROXD2	108	108	108	-0.033522	0.73054	95.298	20.21	6.3609	0.013316	-0.236468263900728	0.651908930461531	E2
chr10:100175421	postTSS_flank	HPS1	108	108	108	-0.049588	0.61029	95.295	18.172	8.0844	0.012464	-0.747613932347326	0.0875097550884437	E2
chr10:100175421	preTSS_2k	PYROXD2	108	108	108	-0.060208	0.53593	95.295	18.172	6.3609	0.013316	-0.359236056543437	0.484325719503153	E2
chr10:100175430	postTSS_flank	HPS1	108	108	108	0.10412	0.28354	92.814	105.96	8.0844	0.012464	-0.50472677902428	0.202077426837561	E2
chr10:100175430	preTSS_2k	PYROXD2	108	108	108	0.17963	0.062863	92.814	105.96	6.3609	0.013316	-0.268109928043179	0.315386101226096	E2
chr10:100175441	postTSS_flank	HPS1	108	108	108	0.034544	0.72265	92.836	32.565	8.0844	0.012464	0.624653571763625	0.0298941224428704	E2
chr10:100175441	preTSS_2k	PYROXD2	108	108	108	-0.060845	0.53162	92.836	32.565	6.3609	0.013316	0.245595191927677	0.441648845091679	E2
chr10:100175449	postTSS_flank	HPS1	108	108	108	-0.086206	0.37502	77.592	118.4	8.0844	0.012464	0.283489912992715	0.287328645022308	E2
chr10:100175449	preTSS_2k	PYROXD2	108	108	108	-0.1818	0.059687	77.592	118.4	6.3609	0.013316	-0.317993597548165	0.267876114030204	E2
chr10:100175469	postTSS_flank	HPS1	108	108	108	-0.065541	0.50036	94.099	26.009	8.0844	0.012464	-0.275424117315753	0.340553254844931	E2
chr10:100175469	preTSS_2k	PYROXD2	108	108	108	-0.069723	0.47336	94.099	26.009	6.3609	0.013316	0.23479057303979	0.381405848239131	E2
chr10:100175490	postTSS_flank	HPS1	108	108	108	-0.22119	0.021423	87.699	96.004	8.0844	0.012464	0.241754412651796	0.405022596606111	E2
chr10:100175490	preTSS_2k	PYROXD2	108	108	108	-0.016813	0.86288	87.699	96.004	6.3609	0.013316	-0.133046752827322	0.650241043918028	E2
chr10:100175541	postTSS_flank	HPS1	108	108	108	0.013877	0.88665	86.743	89.896	8.0844	0.012464	-0.0908727517871212	0.539042050361306	E2
chr10:100175541	preTSS_2k	PYROXD2	108	108	108	0.0062515	0.9488	86.743	89.896	6.3609	0.013316	0.483821545522967	0.330894950784947	E2
chr10:100175561	postTSS_flank	HPS1	108	108	108	0.081382	0.40243	95.614	27.366	8.0844	0.012464	0.126206225873101	0.414312199862205	E2
chr10:100175561	preTSS_2k	PYROXD2	108	108	108	-0.0027695	0.97731	95.614	27.366	6.3609	0.013316	0.158277453420745	0.356539268978847	E2
chr10:100176354	postTSS_flank	HPS1	106	108	106	-0.054087	0.58186	92.03	90.269	8.0844	0.012464	-0.433665924618685	0.283071881022575	E1
chr10:100176354	preTSS_2k	PYROXD2	106	108	106	-0.060708	0.53645	92.03	90.269	6.3609	0.013316	-0.253829593143098	0.544117010823521	E1
chr10:100176378	postTSS_flank	HPS1	107	108	107	0.058599	0.54881	92.286	76.605	8.0844	0.012464	0.446198096639535	0.0832012229976535	E1
chr10:100176378	preTSS_2k	PYROXD2	107	108	107	-0.10047	0.30315	92.286	76.605	6.3609	0.013316	-0.0195838032575354	0.942612229737251	E1
chr10:100176406	postTSS_flank	HPS1	107	108	107	-0.12038	0.21679	95.892	32.26	8.0844	0.012464	-0.0668240449175272	0.820444326153523	E1
chr10:100176406	preTSS_2k	PYROXD2	107	108	107	0.019114	0.84507	95.892	32.26	6.3609	0.013316	0.158607464833667	0.588112552464542	E1
chr10:100176416	postTSS_flank	HPS1	107	108	107	-9.8037e-05	0.9992	96.757	27.893	8.0844	0.012464	-0.0255143637873023	0.944223648112589	E1
chr10:100176416	preTSS_2k	PYROXD2	107	108	107	-0.037956	0.6979	96.757	27.893	6.3609	0.013316	-0.452799703740542	0.188817696485126	E1
chr10:100176424	postTSS_flank	HPS1	107	108	107	0.056893	0.56052	96.388	40.113	8.0844	0.012464	0.265702796656828	0.610824844865608	E1
chr10:100176424	preTSS_2k	PYROXD2	107	108	107	0.054806	0.57502	96.388	40.113	6.3609	0.013316	0.863074602384538	0.0268392694429558	E1
chr10:100183497	postTSS_flank	HPS1	106	108	106	-0.060175	0.54004	93.786	71.843	8.0844	0.012464	-0.134938823661153	0.798820280357858	E1
chr10:100183497	preTSS_flank	PYROXD2	106	108	106	-0.049352	0.6154	93.786	71.843	6.3609	0.013316	-0.678483839215539	0.138440975032352	E1
chr10:100183511	postTSS_flank	HPS1	105	108	105	0.023278	0.81367	95.037	39.567	8.0844	0.012464	0.766781156441533	0.0264242937266959	E1
chr10:100183511	preTSS_flank	PYROXD2	105	108	105	-0.059768	0.54475	95.037	39.567	6.3609	0.013316	-0.201742688456702	0.631870826778485	E1
chr10:100183595	postTSS_flank	HPS1	107	108	107	-0.0042241	0.96556	92.297	75.493	8.0844	0.012464	-0.423157343005128	0.223044852536477	E1
chr10:100183595	preTSS_flank	PYROXD2	107	108	107	-0.15719	0.1059	92.297	75.493	6.3609	0.013316	0.0171026053663789	0.962598991802564	E1
chr10:100183605	postTSS_flank	HPS1	107	108	107	-0.015157	0.87685	96.468	28.667	8.0844	0.012464	-0.479077682941735	0.229710292656116	E1
chr10:100183605	preTSS_flank	PYROXD2	107	108	107	-0.013846	0.88744	96.468	28.667	6.3609	0.013316	-0.548400862969317	0.159307995836381	E1
chr10:100183616	postTSS_flank	HPS1	107	108	107	-0.052972	0.58789	96.194	37.279	8.0844	0.012464	-0.637060115385981	0.0893483640704432	E1
chr10:100183616	preTSS_flank	PYROXD2	107	108	107	-0.076978	0.43065	96.194	37.279	6.3609	0.013316	0.153144992976778	0.717311259827684	E1
chr10:100189181	gene_body	HPS1	108	108	108	-0.0077015	0.93695	95.831	31.432	8.0844	0.012464	-0.258114157845019	0.202980941469612	E1
chr10:100189181	preTSS_flank	PYROXD2	108	108	108	-0.012735	0.89592	95.831	31.432	6.3609	0.013316	-0.0932800244528002	0.664630356713483	E1
chr10:100189190	gene_body	HPS1	108	108	108	0.047228	0.62742	94.3	37.778	8.0844	0.012464	-0.328030470786313	0.252215310570839	E1
chr10:100189190	preTSS_flank	PYROXD2	108	108	108	0.045563	0.63961	94.3	37.778	6.3609	0.013316	0.0563965551175405	0.848138962892992	E1
chr10:100189210	gene_body	HPS1	108	108	108	0.075875	0.43512	94.621	63.801	8.0844	0.012464	-0.62161937876581	0.187671106591426	E1
chr10:100189210	preTSS_flank	PYROXD2	108	108	108	0.027243	0.77957	94.621	63.801	6.3609	0.013316	0.195684017319695	0.710220563173158	E1
chr10:100189240	gene_body	HPS1	108	108	108	-0.015455	0.87387	95.279	61.863	8.0844	0.012464	0.49760872848084	0.315194462256804	E1
chr10:100207469	preTSS_2k	HPS1	108	108	108	-0.026714	0.78375	96.338	33.049	8.0844	0.012464	-0.424103578743251	0.169435833323662	E5
chr10:100207469	preTSS_flank	PYROXD2	108	108	108	0.042483	0.66243	96.338	33.049	6.3609	0.013316	0.251746953376006	0.429921244037526	E5
chr10:100207491	preTSS_2k	HPS1	108	108	108	0.21981	0.022268	96.675	18.127	8.0844	0.012464	-0.22179753715242	0.488423949802136	E5
chr10:100207491	preTSS_flank	PYROXD2	108	108	108	0.18255	0.058624	96.675	18.127	6.3609	0.013316	4.37967584179505e-17	1	E5
chr10:100207500	preTSS_2k	HPS1	108	108	108	0.06436	0.50813	96.412	23.113	8.0844	0.012464	0.020773467754431	0.961060952158717	E5
chr10:100207500	preTSS_flank	PYROXD2	108	108	108	-0.0073986	0.93942	96.412	23.113	6.3609	0.013316	-0.0796932018389194	0.851206706179667	E5
chr10:100227323	preTSS_flank	HPS1	108	108	108	-0.1307	0.17756	3.4069	24.847	8.0844	0.012464	-0.661024775042036	0.0742969211039111	E4
chr10:100227420	preTSS_flank	HPS1	108	108	108	-0.010438	0.91462	0.15528	0.39638	8.0844	0.012464	-0.0146288750935584	0.898845758645286	E4
chr10:100227440	preTSS_flank	HPS1	108	108	108	0.082986	0.39319	1.4091	9.1213	8.0844	0.012464	-0.0882215333959477	0.461169883469055	E4
chr10:100227447	preTSS_flank	HPS1	108	108	108	0.043679	0.65353	0.22352	0.86626	8.0844	0.012464	0.0523980658289705	0.662016006881431	E4
chr10:100227451	preTSS_flank	HPS1	108	108	108	-0.099737	0.30442	0.8012	23.956	8.0844	0.012464	0.0465163951475551	0.706414067186458	E4
chr10:100227468	preTSS_flank	HPS1	108	108	108	-0.10751	0.26806	0.60972	3.0233	8.0844	0.012464	-0.19600177321986	0.172516851170932	E4
chr10:100227506	preTSS_flank	HPS1	108	108	108	0.13909	0.15111	0.29389	0.85815	8.0844	0.012464	0.663202400244884	0.151047017187232	E4
chr10:100227518	preTSS_flank	HPS1	107	108	107	-0.0456	0.64094	0.72449	4.1622	8.0844	0.012464	-0.295534322144693	0.407085269569842	E4
chr10:100227567	preTSS_flank	HPS1	108	108	108	0.12324	0.20383	1.0652	4.0692	8.0844	0.012464	-0.272509318995076	0.273942249831287	E4
chr10:100227573	preTSS_flank	HPS1	108	108	108	0.043494	0.65491	0.57676	2.167	8.0844	0.012464	-0.133816870846795	0.51458309221233	E4
chr10:100227618	preTSS_flank	HPS1	107	108	107	-0.032269	0.74143	0.57897	4.3006	8.0844	0.012464	0.274221656303458	0.059279233413839	E4
chr10:100227622	preTSS_flank	HPS1	107	108	107	0.095281	0.32895	3.6654	22.69	8.0844	0.012464	0.281044293263986	0.0529896719235436	E4
chr10:100227653	preTSS_flank	HPS1	107	108	107	-0.074593	0.44511	0.40692	2.3682	8.0844	0.012464	-0.0968624705506402	0.637838980104567	E4
chr10:100227661	preTSS_flank	HPS1	107	108	107	-0.017515	0.85789	0.35159	1.7743	8.0844	0.012464	-0.0974629496933556	0.682702664170245	E4
chr10:100227668	preTSS_flank	HPS1	108	108	108	-0.075903	0.43495	0.33574	4.1762	8.0844	0.012464	0.325539496476102	0.218550912484893	E4
chr10:100227679	preTSS_flank	HPS1	108	108	108	-0.023745	0.80729	0.50667	4.0501	8.0844	0.012464	-0.201128165209286	0.490516534364201	E4
chr10:1011156	preTSS_flank	GTPBP4	107	108	107	0.03241	0.74034	95.686	38.187	7.9263	0.0094485	0.592652928914749	0.215101571454578	E5
chr10:1011170	preTSS_flank	GTPBP4	107	108	107	-0.12243	0.20902	95.863	41.211	7.9263	0.0094485	-0.33208480405516	0.421604489829247	E5
chr10:101132228	gene_body	CNNM1	108	108	108	0.11065	0.25426	91.545	55.208	3.7246	0.61085	0.255629686933311	0.54116563712297	E8
chr10:101132306	gene_body	CNNM1	108	108	108	-0.020991	0.82928	91.321	33.923	3.7246	0.61085	0	1	E8
chr10:101154205	postTSS_flank	GOT1	108	108	108	0.060755	0.53223	92.886	91.162	6.1701	0.016347	0.0611807175423236	0.908343425852711	E1
chr10:101154210	postTSS_flank	GOT1	108	108	108	-0.013896	0.8865	89.003	87.046	6.1701	0.016347	-0.219721084476445	0.60109036837024	E1
chr10:101154229	postTSS_flank	GOT1	108	108	108	-0.046865	0.63007	91.12	46.485	6.1701	0.016347	0.0995269727002327	0.73497287129949	E1
chr10:101154240	postTSS_flank	GOT1	108	108	108	-0.076899	0.42893	95.309	24.481	6.1701	0.016347	-0.15730773278578	0.484463582261284	E1
chr10:101154349	postTSS_flank	GOT1	108	108	108	0.079247	0.41493	91.629	66.897	6.1701	0.016347	0.0242158018784392	0.924015774925808	E1
chr10:101154366	postTSS_flank	GOT1	108	108	108	0.039324	0.68616	87.283	47.974	6.1701	0.016347	0.035729439300337	0.912221575320346	E1
chr10:101154429	postTSS_flank	GOT1	108	108	108	-0.021955	0.82156	89.36	51.645	6.1701	0.016347	0.193439289799335	0.713460194368401	E1
chr10:101187441	gene_body	GOT1	108	108	108	0.068064	0.48398	94.197	116.99	6.1701	0.016347	-0.125948481904851	0.557590990471901	E1
chr10:101204355	preTSS_flank	GOT1	108	108	108	0.002839	0.97674	57.379	154.66	6.1701	0.016347	-0.375051976524352	0.125130301006382	E5
chr10:101204533	preTSS_flank	GOT1	108	108	108	0.028606	0.76885	85.802	73.182	6.1701	0.016347	0.400493149673618	0.0801465439114808	E5
chr10:101204557	preTSS_flank	GOT1	108	108	108	0.012669	0.89646	89.849	49.047	6.1701	0.016347	-0.196381558011642	0.501020484689252	E5
chr10:101204562	preTSS_flank	GOT1	108	108	108	0.010707	0.91242	94.82	29.87	6.1701	0.016347	0.1424913089586	0.658659016348428	E5
chr10:101204579	preTSS_flank	GOT1	108	108	108	0.12261	0.20617	89.667	58.595	6.1701	0.016347	-0.132915867489583	0.753702410785405	E5
chr10:1013482	preTSS_flank	GTPBP4	108	108	108	-0.11655	0.22965	6.2638	74.78	7.9263	0.0094485	-0.704094654141471	0.0512492433963507	E3
chr10:1013530	preTSS_flank	GTPBP4	107	108	107	0.14056	0.14871	59.821	338.7	7.9263	0.0094485	-0.0428411075631769	0.865963961714713	E3
chr10:1013574	preTSS_flank	GTPBP4	107	108	107	0.17368	0.073604	90	199.39	7.9263	0.0094485	0.773283684021175	0.071273789936531	E3
chr10:101358633	postTSS_flank	SLC25A28	108	108	108	0.0089641	0.92664	95.614	28.435	7.5171	0.014496	0.0882578496455098	0.550830484544179	E5
chr10:101358650	postTSS_flank	SLC25A28	108	108	108	0.15833	0.10171	95.662	16.293	7.5171	0.014496	0.024381674436423	0.853296316916975	E5
chr10:101358692	postTSS_flank	SLC25A28	108	108	108	0.14444	0.13586	93.787	20.062	7.5171	0.014496	0.206725743424889	0.0731756827587204	E5
chr10:101358720	postTSS_flank	SLC25A28	108	108	108	0.090525	0.35148	94.298	24.905	7.5171	0.014496	0.0868914507190197	0.481074582926682	E5
chr10:101358767	postTSS_flank	SLC25A28	108	108	108	0.13086	0.17705	90.783	33.958	7.5171	0.014496	-0.198136326088822	0.293913781727848	E5
chr10:101358805	postTSS_flank	SLC25A28	108	108	108	0.10977	0.25811	93.33	27.906	7.5171	0.014496	0.0950801693618589	0.746451247141923	E5
chr10:101360171	postTSS_flank	SLC25A28	106	108	106	0.029555	0.76361	89.533	116.48	7.5171	0.014496	-0.141589797179737	0.529657791806988	E5
chr10:101372033	preTSS_flank	ENTPD7	108	108	108	0.18451	0.055922	37.524	159.59	6.0298	0.013622	0.330836962423185	0.350439567061723	E1
chr10:101372033	postTSS_flank	SLC25A28	108	108	108	0.013765	0.88756	37.524	159.59	7.5171	0.014496	0.0658352793555455	0.856607905304217	E1
chr10:101372349	preTSS_flank	ENTPD7	108	108	108	0.098915	0.30844	21.786	101.65	6.0298	0.013622	-0.139369536584539	0.66574908683906	E2
chr10:101372349	postTSS_flank	SLC25A28	108	108	108	-0.19882	0.039134	21.786	101.65	7.5171	0.014496	-0.0361198370043867	0.911265781094103	E2
chr10:101372353	preTSS_flank	ENTPD7	108	108	108	0.20848	0.030374	43.357	166.04	6.0298	0.013622	0.595671821291951	0.0409790541707906	E2
chr10:101372353	postTSS_flank	SLC25A28	108	108	108	-0.055903	0.56553	43.357	166.04	7.5171	0.014496	-0.19537979704526	0.542829422024721	E2
chr10:101378958	preTSS_flank	ENTPD7	108	108	108	0.11032	0.2557	0.56083	4.8176	6.0298	0.013622	-0.250176772788606	0.550123753953837	E3
chr10:101378958	postTSS_2k	SLC25A28	108	108	108	0.037797	0.69775	0.56083	4.8176	7.5171	0.014496	0.461008432865352	0.250272491488873	E3
chr10:101379668	preTSS_flank	ENTPD7	108	108	108	0.023254	0.8112	0.27296	0.77273	6.0298	0.013622	0	1	E3
chr10:101379668	postTSS_2k	SLC25A28	108	108	108	-0.13723	0.15669	0.27296	0.77273	7.5171	0.014496	-0.0945693330509859	0.691672973337887	E3
chr10:101379710	postTSS_2k	SLC25A28	107	108	107	0.076629	0.43275	0.14196	0.37585	7.5171	0.014496	1.48538701235103e-10	0.999999999255104	E3
chr10:101379727	preTSS_flank	ENTPD7	107	108	107	0.092056	0.34565	0.15879	0.42551	6.0298	0.013622	0.143487978230072	0.433354854867696	E3
chr10:101379727	postTSS_2k	SLC25A28	107	108	107	-0.013596	0.88945	0.15879	0.42551	7.5171	0.014496	0.0667442730584765	0.645135586984095	E3
chr10:101379741	preTSS_flank	ENTPD7	107	108	107	0.10643	0.27523	0.058505	0.14201	6.0298	0.013622	-0.238920065124198	0.173568817178775	E3
chr10:101379741	postTSS_2k	SLC25A28	107	108	107	0.018139	0.85288	0.058505	0.14201	7.5171	0.014496	0.0618015982035015	0.663387772932251	E3
chr10:101379759	preTSS_flank	ENTPD7	108	108	108	0.099566	0.30525	0.13685	0.36785	6.0298	0.013622	-5.14234291893088e-11	0.999999999755524	E3
chr10:101379759	postTSS_2k	SLC25A28	108	108	108	-0.028558	0.76923	0.13685	0.36785	7.5171	0.014496	0.0660017661686206	0.628882973020008	E3
chr10:101379775	preTSS_flank	ENTPD7	108	108	108	-0.016926	0.86197	0.40944	6.1915	6.0298	0.013622	-0.162730941022746	0.31572935368798	E3
chr10:101379775	postTSS_2k	SLC25A28	108	108	108	0.1331	0.16969	0.40944	6.1915	7.5171	0.014496	0.112696923142284	0.399632047528654	E3
chr10:101379787	preTSS_flank	ENTPD7	108	108	108	0.089413	0.35745	0.025	0.0675	6.0298	0.013622	-0.12989081393767	0.412292266535689	E3
chr10:101379787	postTSS_2k	SLC25A28	108	108	108	-0.057054	0.55754	0.025	0.0675	7.5171	0.014496	-0.128384273893493	0.328275135712254	E3
chr10:101379808	preTSS_flank	ENTPD7	108	108	108	-0.043366	0.65586	0.29176	1.0071	6.0298	0.013622	0.181847143045767	0.249082959379373	E4
chr10:101379808	postTSS_2k	SLC25A28	108	108	108	-0.097771	0.3141	0.29176	1.0071	7.5171	0.014496	0.0862960294252241	0.512075459374411	E4
chr10:101379814	preTSS_flank	ENTPD7	108	108	108	0.046254	0.63454	0.44287	4.5527	6.0298	0.013622	0.2727707145903	0.0805124854765733	E4
chr10:101379814	postTSS_2k	SLC25A28	108	108	108	0.038693	0.69094	0.44287	4.5527	7.5171	0.014496	0.0924811241901597	0.482183665570207	E4
chr10:101379853	preTSS_flank	ENTPD7	108	108	108	-0.054465	0.57558	0.17435	0.56985	6.0298	0.013622	0.2238010417307	0.252272758414364	E4
chr10:101379853	postTSS_2k	SLC25A28	108	108	108	-0.022702	0.81559	0.17435	0.56985	7.5171	0.014496	-0.111845539717416	0.469794178373417	E4
chr10:101379856	postTSS_2k	SLC25A28	108	108	108	0.14636	0.13067	0.30287	1.5223	7.5171	0.014496	0.11336961314483	0.463724866243312	E4
chr10:101380206	preTSS_flank	ENTPD7	106	108	106	-0.31611	0.00096333	0.66943	25.726	6.0298	0.013622	-0.370586509595528	0.130052209738151	E4
chr10:101380206	postTSS_2k	SLC25A28	106	108	106	0.2141	0.027538	0.66943	25.726	7.5171	0.014496	0.0133579127792586	0.958045707070206	E4
chr10:101380213	preTSS_flank	ENTPD7	106	108	106	-0.084023	0.39182	0.3084	6.4196	6.0298	0.013622	-0.0309230336596247	0.885944271378985	E4
chr10:101380213	postTSS_2k	SLC25A28	106	108	106	0.19296	0.047509	0.3084	6.4196	7.5171	0.014496	0.14107569867778	0.510838275988429	E4
chr10:101380918	preTSS_flank	ENTPD7	108	108	108	-0.022721	0.81544	0.13009	0.52551	6.0298	0.013622	-0.462958323967323	0.0955053205382965	E4
chr10:101380918	preTSS_2k	SLC25A28	108	108	108	0.005464	0.95524	0.13009	0.52551	7.5171	0.014496	-0.323480477010034	0.259244547020062	E4
chr10:101380923	preTSS_flank	ENTPD7	108	108	108	0.063715	0.5124	0.16407	0.67187	6.0298	0.013622	-1.24821173760017e-17	1	E4
chr10:101380923	preTSS_2k	SLC25A28	108	108	108	0.07533	0.43843	0.16407	0.67187	7.5171	0.014496	-0.0473964112483864	0.872175513532478	E4
chr10:101380970	preTSS_flank	ENTPD7	107	108	107	0.10915	0.26307	0.1185	0.39525	6.0298	0.013622	-6.16118790336162e-18	1	E4
chr10:101380970	preTSS_2k	SLC25A28	107	108	107	0.050523	0.60529	0.1185	0.39525	7.5171	0.014496	-0.135503304600201	0.568943776181921	E4
chr10:101380994	preTSS_flank	ENTPD7	107	108	107	0.072097	0.46053	0.25682	2.5064	6.0298	0.013622	0.218785828841203	0.452366705502189	E4
chr10:101380994	preTSS_2k	SLC25A28	107	108	107	0.092649	0.34254	0.25682	2.5064	7.5171	0.014496	-0.224397666471358	0.440556363950522	E4
chr10:101381294	preTSS_flank	ENTPD7	108	108	108	-0.18333	0.057541	2.3867	25.812	6.0298	0.013622	0.195482819333807	0.642700278189008	E3
chr10:101381294	preTSS_2k	SLC25A28	108	108	108	0.22822	0.017524	2.3867	25.812	7.5171	0.014496	-0.114882084457329	0.786483839513043	E3
chr10:101381356	preTSS_flank	ENTPD7	108	108	108	0.025149	0.79613	0.95972	15.101	6.0298	0.013622	1.43310302433517e-10	0.999999999358199	E3
chr10:101381356	preTSS_2k	SLC25A28	108	108	108	0.028176	0.77222	0.95972	15.101	7.5171	0.014496	-0.058748589676588	0.741375626603047	E3
chr10:101381363	preTSS_flank	ENTPD7	108	108	108	0.1802	0.062014	0.43343	1.6575	6.0298	0.013622	0.220835791066983	0.195561402053667	E3
chr10:101381363	preTSS_2k	SLC25A28	108	108	108	-0.011888	0.90281	0.43343	1.6575	7.5171	0.014496	-0.174540490065068	0.308618093811059	E3
chr10:101381393	preTSS_flank	ENTPD7	108	108	108	0.069496	0.47481	1.2066	8.6687	6.0298	0.013622	0.136822467283216	0.426197572763393	E3
chr10:101381393	preTSS_2k	SLC25A28	108	108	108	0.052874	0.58681	1.2066	8.6687	7.5171	0.014496	0.0487565727452106	0.777649749627459	E3
chr10:101381397	preTSS_flank	ENTPD7	108	108	108	-0.010382	0.91508	1.1333	5.9286	6.0298	0.013622	-0.0245881593915754	0.886808487098322	E3
chr10:101381397	preTSS_2k	SLC25A28	108	108	108	0.094122	0.33259	1.1333	5.9286	7.5171	0.014496	0.128132787716436	0.456427338467245	E3
chr10:101381420	preTSS_flank	ENTPD7	108	108	108	0.028053	0.7732	0.69046	3.9835	6.0298	0.013622	-0.145961760158138	0.476785168264041	E3
chr10:101381420	preTSS_2k	SLC25A28	108	108	108	0.1179	0.22426	0.69046	3.9835	7.5171	0.014496	-0.160172359171246	0.434437242548913	E3
chr10:101381424	preTSS_flank	ENTPD7	108	108	108	0.23723	0.013433	1.0768	5.8783	6.0298	0.013622	0.023789615516692	0.912140941632739	E3
chr10:101381424	preTSS_2k	SLC25A28	108	108	108	-0.10969	0.25846	1.0768	5.8783	7.5171	0.014496	-0.196982089573362	0.356226326188884	E3
chr10:101419358	preTSS_flank	CUTC	107	108	107	0.086013	0.37837	0.18692	1.3798	7.537	0.012475	0.0757861615615154	0.750818907749702	E4
chr10:101419358	postTSS_2k	ENTPD7	107	108	107	-0.013037	0.89397	0.18692	1.3798	6.0298	0.013622	-0.302346133405624	0.222673436929617	E4
chr10:101419358	preTSS_flank	SLC25A28	107	108	107	-0.0028967	0.97638	0.18692	1.3798	7.5171	0.014496	-0.0139012493305208	0.953614995471125	E4
chr10:101419378	preTSS_flank	CUTC	107	108	107	-0.0042052	0.96571	0.28449	2.4865	7.537	0.012475	-0.221951326246805	0.207098067720325	E4
chr10:101419378	postTSS_2k	ENTPD7	107	108	107	0.085243	0.38266	0.28449	2.4865	6.0298	0.013622	0.0844549619875448	0.645829000635553	E4
chr10:101419378	preTSS_flank	SLC25A28	107	108	107	0.086708	0.37451	0.28449	2.4865	7.5171	0.014496	0.044275725453841	0.803643302543753	E4
chr10:101419413	preTSS_flank	CUTC	107	108	107	0.11633	0.23278	0.64308	24.011	7.537	0.012475	-0.0569207429935256	0.875888513213937	E3
chr10:101419413	postTSS_2k	ENTPD7	107	108	107	0.039644	0.68517	0.64308	24.011	6.0298	0.013622	-0.57205434361992	0.138428348782385	E3
chr10:101419413	preTSS_flank	SLC25A28	107	108	107	0.060526	0.53572	0.64308	24.011	7.5171	0.014496	-0.423451311607274	0.22268923563409	E3
chr10:101422453	preTSS_flank	CUTC	107	108	107	0.11324	0.24548	94.186	85.172	7.537	0.012475	-0.0375219322862526	0.907833988722585	E1
chr10:101422453	gene_body	ENTPD7	107	108	107	-0.10829	0.26688	94.186	85.172	6.0298	0.013622	0.408885015540104	0.186915151677588	E1
chr10:101422453	preTSS_flank	SLC25A28	107	108	107	0.16995	0.08011	94.186	85.172	7.5171	0.014496	0.460748690515842	0.131694975047746	E1
chr10:101427076	preTSS_flank	CUTC	105	108	105	0.17385	0.076121	92.752	49.538	7.537	0.012475	-0.0634552618702719	0.779062644865045	E1
chr10:101427076	gene_body	ENTPD7	105	108	105	-0.097083	0.32452	92.752	49.538	6.0298	0.013622	0.197935692291424	0.37724135714763	E1
chr10:101427076	preTSS_flank	SLC25A28	105	108	105	0.039447	0.6895	92.752	49.538	7.5171	0.014496	0.226997458044418	0.309675179376681	E1
chr10:101492311	postTSS_2k	COX15	108	108	108	-0.10865	0.26302	0.16685	0.86669	7.7847	0.011685	-0.470540843410911	0.169910526321004	E4
chr10:101492311	postTSS_2k	CUTC	108	108	108	-0.063452	0.51415	0.16685	0.86669	7.537	0.012475	-0.0412520339388692	0.909914581171259	E4
chr10:101492328	postTSS_2k	COX15	108	108	108	0.14179	0.14324	0.20157	1.3281	7.7847	0.011685	0.0495674374803098	0.7947745504412	E4
chr10:101492328	postTSS_2k	CUTC	108	108	108	0.073376	0.45044	0.20157	1.3281	7.537	0.012475	0.126516414115908	0.50528392386079	E4
chr10:101492354	postTSS_2k	COX15	108	108	108	0.058545	0.54727	0.10731	0.40853	7.7847	0.011685	-0.0648278922630262	0.65467353401374	E4
chr10:101492354	postTSS_2k	CUTC	108	108	108	-0.066595	0.49348	0.10731	0.40853	7.537	0.012475	-0.0612460825071079	0.672646571994392	E4
chr10:101492384	postTSS_2k	COX15	108	108	108	0.17807	0.065213	0.11926	0.46876	7.7847	0.011685	-0.203523280222489	0.0778371080588934	E4
chr10:101492384	postTSS_2k	CUTC	108	108	108	0.030381	0.75494	0.11926	0.46876	7.537	0.012475	-0.0612387709504582	0.599226646376811	E4
chr10:101492391	postTSS_2k	COX15	108	108	108	0.053361	0.58336	0.165	0.68696	7.7847	0.011685	-0.216717159941885	0.0505077243197118	E4
chr10:101492391	postTSS_2k	CUTC	108	108	108	0.1727	0.073885	0.165	0.68696	7.537	0.012475	0.0863706704686234	0.440377416450459	E4
chr10:101492407	postTSS_2k	COX15	108	108	108	-0.031665	0.74494	0.085093	0.43854	7.7847	0.011685	0.158049031950589	0.16145260319581	E3
chr10:101492407	postTSS_2k	CUTC	108	108	108	-0.048799	0.616	0.085093	0.43854	7.537	0.012475	4.61458802218621e-11	0.999999999675863	E3
chr10:101492415	postTSS_2k	COX15	108	108	108	0.13441	0.16547	0.02713	0.039766	7.7847	0.011685	-0.0257733066578738	0.820475810341055	E3
chr10:101492415	postTSS_2k	CUTC	108	108	108	0.058301	0.54894	0.02713	0.039766	7.537	0.012475	4.61458802226457e-11	0.999999999675863	E3
chr10:101492448	preTSS_2k	COX15	108	108	108	-0.042367	0.6633	0.17796	0.63744	7.7847	0.011685	-0.074654362442885	0.564161190117655	E3
chr10:101492448	postTSS_2k	CUTC	108	108	108	0.15693	0.10481	0.17796	0.63744	7.537	0.012475	-0.0607831337206432	0.638854444759553	E3
chr10:101539390	preTSS_flank	ABCC2	108	108	108	0.24258	0.01142	50.864	320.83	6.0635	0.032797	0.142782441760327	0.332983307265965	E3
chr10:101539390	preTSS_flank	COX15	108	108	108	-0.12065	0.21357	50.864	320.83	7.7847	0.011685	-0.151056235146358	0.365318584107105	E3
chr10:101542927	postTSS_2k	ABCC2	108	108	108	-0.10218	0.29265	90.933	116.83	6.0635	0.032797	0.0759971895927716	0.779681566319312	E1
chr10:101542984	postTSS_2k	ABCC2	108	108	108	0.10638	0.27316	96.682	37.18	6.0635	0.032797	0.161509661582365	0.581212323676259	E1
chr10:1016558	preTSS_flank	GTPBP4	108	108	108	-0.14821	0.12581	58.051	194.42	7.9263	0.0094485	-0.0832281332892227	0.619345986188321	E8
chr10:1017232	preTSS_flank	GTPBP4	108	108	108	0.042494	0.66235	61.732	210.14	7.9263	0.0094485	0.311082543209581	0.381624304881554	E5
chr10:1017301	preTSS_flank	GTPBP4	108	108	108	-0.11724	0.22689	55.767	223.38	7.9263	0.0094485	0.241632849453314	0.182747885397404	E5
chr10:1017332	preTSS_flank	GTPBP4	108	108	108	0.019288	0.84294	34.973	274.57	7.9263	0.0094485	0.151536684896854	0.363777743159082	E5
chr10:1017349	preTSS_flank	GTPBP4	108	108	108	-0.010891	0.91093	81.287	146.57	7.9263	0.0094485	0.0958137156915423	0.65606051035423	E5
chr10:101743223	gene_body	DNMBP	108	108	108	-0.13769	0.15529	49.023	210.44	6.1248	0.032828	-0.177326982041714	0.454504969897582	E5
chr10:101743328	gene_body	DNMBP	108	108	108	-0.048292	0.61967	95.385	20.433	6.1248	0.032828	0.0338301115346849	0.835826391576715	E5
chr10:101743356	gene_body	DNMBP	108	108	108	-0.092605	0.34047	89.495	54.693	6.1248	0.032828	0.228255871190336	0.262064289757243	E5
chr10:101743383	gene_body	DNMBP	108	108	108	-0.021738	0.8233	95.507	29.073	6.1248	0.032828	-0.0901818193964338	0.865093984476891	E5
chr10:101768335	postTSS_2k	DNMBP	104	108	104	-0.0097156	0.92202	95.338	118.84	6.1248	0.032828	-0.219893302966029	0.600797907808552	E3
chr10:101769271	postTSS_2k	DNMBP	108	108	108	-0.08428	0.38582	0.6387	2.2868	6.1248	0.032828	-0.639087346333284	0.0880123476669739	E3
chr10:101769284	postTSS_2k	DNMBP	108	108	108	0.03557	0.71476	1.0528	14.347	6.1248	0.032828	0.0639618915415798	0.843449251605609	E3
chr10:101769315	postTSS_2k	DNMBP	108	108	108	0.041752	0.6679	0.55509	2.7571	6.1248	0.032828	0.285814330931992	0.197247382967616	E3
chr10:101769334	postTSS_2k	DNMBP	108	108	108	-0.0097637	0.92011	0.34306	1.8325	6.1248	0.032828	-0.474324195371278	0.00609339764811068	E3
chr10:101769363	postTSS_2k	DNMBP	108	108	108	-0.13522	0.16293	0.14898	0.75419	6.1248	0.032828	0.0618045946588594	0.690228882192543	E3
chr10:101769412	postTSS_2k	DNMBP	108	108	108	0.13654	0.1588	0.10148	0.54393	6.1248	0.032828	0.135389081649167	0.33857358826366	E4
chr10:101769432	postTSS_2k	DNMBP	108	108	108	-0.040908	0.67422	0.08	0.1952	6.1248	0.032828	-0.152135833487639	0.32420323734913	E4
chr10:101769510	postTSS_2k	DNMBP	107	108	107	-0.17252	0.075573	0.12757	0.63502	6.1248	0.032828	0.150527749029482	0.7759137507258	E4
chr10:101770320	preTSS_2k	DNMBP	108	108	108	0.029146	0.76461	17.093	220.64	6.1248	0.032828	-0.0434962742241561	0.934796734527022	E3
chr10:101770340	preTSS_2k	DNMBP	108	108	108	0.040414	0.67794	14.739	104.42	6.1248	0.032828	0.236041852447872	0.416549502788329	E3
chr10:101770385	preTSS_2k	DNMBP	108	108	108	0.20281	0.035289	27.561	183.68	6.1248	0.032828	0.19172244311399	0.445984889570495	E3
chr10:101780550	preTSS_flank	DNMBP	108	108	108	-0.063426	0.51432	27.895	122.01	6.1248	0.032828	0.445892309529719	0.268157587620397	E5
chr10:1017902	preTSS_flank	GTPBP4	107	108	107	-0.14701	0.13078	93.929	80.733	7.9263	0.0094485	0.334837059622685	0.287386573334632	E5
chr10:1017920	preTSS_flank	GTPBP4	107	108	107	-0.064639	0.50831	92.491	84.345	7.9263	0.0094485	0.547800745513345	0.101162861120901	E5
chr10:101792462	preTSS_flank	DNMBP	101	108	101	0.023178	0.81804	82.19	666.07	6.1248	0.032828	-0.364406216668651	0.244192090698852	E5
chr10:101805656	preTSS_flank	DNMBP	108	108	108	0.0088317	0.92772	63.494	184.63	6.1248	0.032828	0.325592735611646	0.358588936224778	E5
chr10:1019162	preTSS_flank	GTPBP4	108	108	108	-0.021749	0.82321	89.687	88.735	7.9263	0.0094485	-0.169791928505127	0.308142394787243	E5
chr10:1019162	preTSS_flank	IDI2-AS1	108	108	108	-0.065074	0.50343	89.687	88.735	2.6614	0.31672	0.456989874565898	0.100427561472514	E5
chr10:1019178	preTSS_flank	GTPBP4	108	108	108	0.049151	0.61345	92.864	71.917	7.9263	0.0094485	0.0930402192303197	0.624833560299314	E5
chr10:1019178	preTSS_flank	IDI2-AS1	108	108	108	0.0024684	0.97977	92.864	71.917	2.6614	0.31672	0.0713049199940007	0.825707209493287	E5
chr10:101942251	postTSS_flank	CHUK	108	108	108	-0.063643	0.51288	94.9	36.123	7.5973	0.012417	0.0617291502821856	0.848857586825358	E2
chr10:101942251	gene_body	ERLIN1	108	108	108	-0.054879	0.57268	94.9	36.123	6.1447	0.030075	-0.165856907613432	0.606441335557206	E2
chr10:101942257	postTSS_flank	CHUK	108	108	108	-0.18459	0.055821	85.599	111.07	7.5973	0.012417	0.302582572154982	0.466335666273602	E2
chr10:101942257	gene_body	ERLIN1	108	108	108	0.22195	0.020967	85.599	111.07	6.1447	0.030075	-0.573698708434777	0.13703680914008	E2
chr10:101945960	postTSS_flank	CHUK	108	108	108	0.083656	0.38936	0.22231	0.78903	7.5973	0.012417	-0.385852935623224	0.00808763336760032	E4
chr10:101945960	preTSS_2k	ERLIN1	108	108	108	-0.17395	0.071791	0.22231	0.78903	6.1447	0.030075	-0.0745922334826582	0.860657485361746	E4
chr10:101945975	postTSS_flank	CHUK	108	108	108	0.12953	0.18151	0.1825	0.54284	7.5973	0.012417	0.171175166007358	0.207164583169414	E4
chr10:101945975	preTSS_2k	ERLIN1	108	108	108	0.19492	0.043225	0.1825	0.54284	6.1447	0.030075	0.733061591231963	0.0385405566901893	E4
chr10:101945994	postTSS_flank	CHUK	107	108	107	-0.06081	0.5338	0.4385	1.5796	7.5973	0.012417	-0.131967952702159	0.25579702826358	E4
chr10:101945994	preTSS_2k	ERLIN1	107	108	107	0.10612	0.27666	0.4385	1.5796	6.1447	0.030075	0.733061591231962	0.0385405566901893	E4
chr10:101946013	postTSS_flank	CHUK	106	108	106	0.039185	0.69004	0.18113	1.2454	7.5973	0.012417	0.127162562698205	0.237748047214171	E4
chr10:101946013	preTSS_2k	ERLIN1	106	108	106	-0.002881	0.97662	0.18113	1.2454	6.1447	0.030075	-0.0440276310039357	0.694498902509199	E4
chr10:101946021	postTSS_flank	CHUK	107	108	107	-0.069725	0.47545	0.12925	0.48711	7.5973	0.012417	0.0461873271356119	0.669154558397119	E4
chr10:101946021	preTSS_2k	ERLIN1	107	108	107	0.063558	0.51544	0.12925	0.48711	6.1447	0.030075	0.0151592838154658	0.892474707867189	E4
chr10:101946079	postTSS_flank	CHUK	108	108	108	-0.11349	0.24221	0.082222	0.20323	7.5973	0.012417	0.417513683760657	0.229934724808625	E4
chr10:101946079	preTSS_2k	ERLIN1	108	108	108	-0.10671	0.27169	0.082222	0.20323	6.1447	0.030075	0.113927226857774	0.753993753499534	E4
chr10:101946090	postTSS_flank	CHUK	108	108	108	0.10145	0.29613	0.15583	0.56136	7.5973	0.012417	2.04627175584604e-10	0.99999999914374	E4
chr10:101946090	preTSS_2k	ERLIN1	108	108	108	0.14946	0.12263	0.15583	0.56136	6.1447	0.030075	0.0813740040137874	0.692711900125062	E4
chr10:101946441	postTSS_flank	CHUK	108	108	108	-0.0021177	0.98265	2.7343	38.827	7.5973	0.012417	0.0230628885226177	0.956772415419818	E3
chr10:101946441	preTSS_2k	ERLIN1	108	108	108	-0.24984	0.0091148	2.7343	38.827	6.1447	0.030075	-0.0865911347408814	0.83845137486587	E3
chr10:101989457	preTSS_2k	CHUK	108	108	108	0.054951	0.57217	0.47389	4.3236	7.5973	0.012417	0.453594823920615	0.258966989517987	E3
chr10:101989457	postTSS_flank	CWF19L1	108	108	108	0.1337	0.16774	0.47389	4.3236	8.1871	0.010569	0.453129233475457	0.259517990702381	E3
chr10:101989457	preTSS_flank	ERLIN1	108	108	108	-0.077724	0.42398	0.47389	4.3236	6.1447	0.030075	0.128841140868245	0.761083007056728	E3
chr10:101989488	preTSS_2k	CHUK	108	108	108	0.16425	0.089397	0.63426	8.9215	7.5973	0.012417	-0.398913522177184	0.253482847882352	E3
chr10:101989488	postTSS_flank	CWF19L1	108	108	108	0.13597	0.16058	0.63426	8.9215	8.1871	0.010569	-0.181801869756549	0.61519426181842	E3
chr10:101989488	preTSS_flank	ERLIN1	108	108	108	-0.018759	0.84719	0.63426	8.9215	6.1447	0.030075	0.105235459634535	0.772329915646986	E3
chr10:101989520	preTSS_2k	CHUK	108	108	108	0.0498	0.60877	2.1345	21.418	7.5973	0.012417	-0.283286432915704	0.427692902095127	E3
chr10:101989520	postTSS_flank	CWF19L1	108	108	108	0.10582	0.27574	2.1345	21.418	8.1871	0.010569	0.589033147561949	0.0731722606425498	E3
chr10:101989520	preTSS_flank	ERLIN1	108	108	108	-0.12915	0.18282	2.1345	21.418	6.1447	0.030075	-0.152006781107933	0.675062344692274	E3
chr10:101989533	preTSS_2k	CHUK	108	108	108	0.15074	0.11941	3.2015	30.22	7.5973	0.012417	0.167005392874787	0.692638563775149	E3
chr10:101989533	postTSS_flank	CWF19L1	108	108	108	0.086408	0.3739	3.2015	30.22	8.1871	0.010569	-0.0130655760655113	0.975504832753204	E3
chr10:101989533	preTSS_flank	ERLIN1	108	108	108	-0.034852	0.72028	3.2015	30.22	6.1447	0.030075	0.0745922334826581	0.860657485361746	E3
chr10:101998406	postTSS_flank	BLOC1S2	108	108	108	-0.051405	0.59726	95.799	75.35	7.267	0.012685	-0.3898270389339	0.265452926032055	E1
chr10:101998406	preTSS_flank	CHUK	108	108	108	0.15118	0.11833	95.799	75.35	7.5973	0.012417	0.0235096944975072	0.948600958112077	E1
chr10:101998406	gene_body	CWF19L1	108	108	108	0.058967	0.54438	95.799	75.35	8.1871	0.010569	0.131813561162925	0.716615715196538	E1
chr10:102027404	postTSS_flank	BLOC1S2	108	108	108	0.06216	0.52277	0.1125	0.52214	7.267	0.012685	-0.196066066604441	0.251776382806285	E4
chr10:102027404	preTSS_flank	CHUK	108	108	108	0.088032	0.36495	0.1125	0.52214	7.5973	0.012417	-0.0820978499857183	0.634068842339881	E4
chr10:102027404	postTSS_2k	CWF19L1	108	108	108	0.065086	0.50335	0.1125	0.52214	8.1871	0.010569	0.00388544934461237	0.982057088176563	E4
chr10:102027406	postTSS_flank	BLOC1S2	108	108	108	-0.036028	0.71125	0.12093	0.40058	7.267	0.012685	0.23209366669029	0.173166244996573	E4
chr10:102027406	preTSS_flank	CHUK	108	108	108	0.070824	0.46638	0.12093	0.40058	7.5973	0.012417	-0.196320922408526	0.251148283343742	E4
chr10:102027406	postTSS_2k	CWF19L1	108	108	108	-0.009555	0.92182	0.12093	0.40058	8.1871	0.010569	0.0374349418028022	0.828396468928515	E4
chr10:102027480	postTSS_flank	BLOC1S2	108	108	108	0.0064583	0.94711	0.12852	0.50689	7.267	0.012685	-0.242126295701492	0.500322637889017	E4
chr10:102027480	preTSS_flank	CHUK	108	108	108	0.040829	0.67482	0.12852	0.50689	7.5973	0.012417	0.116230128365472	0.7491536640635	E4
chr10:102027480	preTSS_2k	CWF19L1	108	108	108	-0.019816	0.8387	0.12852	0.50689	8.1871	0.010569	-0.0543707404707712	0.898255595381964	E4
chr10:102027520	postTSS_flank	BLOC1S2	108	108	108	-0.070246	0.47004	0.40241	2.5103	7.267	0.012685	-0.00292603504911915	0.992079244708859	E4
chr10:102027520	preTSS_flank	CHUK	108	108	108	-0.043723	0.65321	0.40241	2.5103	7.5973	0.012417	0.069272291833251	0.813968890902072	E4
chr10:102027520	preTSS_2k	CWF19L1	108	108	108	0.10052	0.30062	0.40241	2.5103	8.1871	0.010569	0.114933445364546	0.722078831467017	E4
chr10:102042722	gene_body	BLOC1S2	108	108	108	0.058601	0.54689	95.263	78.303	7.267	0.012685	0.162240938137228	0.7587738556783	E2
chr10:102042722	preTSS_flank	CWF19L1	108	108	108	-0.11187	0.24904	95.263	78.303	8.1871	0.010569	-0.786471032611862	0.063524043816438	E2
chr10:102046388	postTSS_2k	BLOC1S2	108	108	108	-0.10898	0.26153	0.22537	1.2687	7.267	0.012685	0.233915436612195	0.420882675882335	E4
chr10:102046388	preTSS_flank	CWF19L1	108	108	108	-0.11522	0.23507	0.22537	1.2687	8.1871	0.010569	0.263155553644607	0.363346478225002	E4
chr10:102046396	postTSS_2k	BLOC1S2	107	108	107	-0.089006	0.36193	0.30514	1.9707	7.267	0.012685	-0.3915180037741	0.166246781926144	E4
chr10:102046396	preTSS_flank	CWF19L1	107	108	107	-0.0014565	0.98812	0.30514	1.9707	8.1871	0.010569	-0.073106321499214	0.803850455802081	E4
chr10:102048138	preTSS_2k	BLOC1S2	108	108	108	0.083232	0.39178	95.856	27.484	7.267	0.012685	0.371973927933708	0.36421340892168	E5
chr10:102048138	preTSS_flank	CWF19L1	108	108	108	-0.0011019	0.99097	95.856	27.484	8.1871	0.010569	-0.32006908229164	0.439597354030738	E5
chr10:102048169	preTSS_2k	BLOC1S2	108	108	108	-0.088415	0.36286	77.081	165.94	7.267	0.012685	-0.465815808089506	0.244714430085435	E5
chr10:102048169	preTSS_flank	CWF19L1	108	108	108	0.002152	0.98236	77.081	165.94	8.1871	0.010569	-0.881880902059429	0.00376366176257881	E5
chr10:102048185	preTSS_2k	BLOC1S2	108	108	108	-0.05664	0.56041	82.876	153.71	7.267	0.012685	-0.745165127588195	0.0338685234687373	E5
chr10:102048185	preTSS_flank	CWF19L1	108	108	108	0.043551	0.65449	82.876	153.71	8.1871	0.010569	-0.824301908209382	0.0118354341758617	E5
chr10:102050154	preTSS_flank	BLOC1S2	108	108	108	0.28403	0.0028923	94.475	26.341	7.267	0.012685	-0.0823461697683037	0.846297487386773	E5
chr10:102050154	preTSS_flank	CWF19L1	108	108	108	0.16638	0.085247	94.475	26.341	8.1871	0.010569	0.448090130558546	0.265518892447003	E5
chr10:102050212	preTSS_flank	BLOC1S2	108	108	108	0.010103	0.91735	86.077	81.161	7.267	0.012685	-0.239214612174968	0.339062149951905	E5
chr10:102050212	preTSS_flank	CWF19L1	108	108	108	-0.005857	0.95203	86.077	81.161	8.1871	0.010569	-0.342669863744738	0.163914090984479	E5
chr10:102085131	preTSS_flank	BLOC1S2	108	108	108	0.025311	0.79485	61.862	155.05	7.267	0.012685	0.0719746009839263	0.843368644601558	E5
chr10:102085131	preTSS_flank	SCD	108	108	108	0.10915	0.26079	61.862	155.05	5.5239	0.099683	0.112552093565473	0.790740309993501	E5
chr10:102085169	preTSS_flank	BLOC1S2	108	108	108	0.08729	0.36902	79.289	95.337	7.267	0.012685	-0.16493575086545	0.754839813449328	E5
chr10:102085169	preTSS_flank	SCD	108	108	108	-0.080524	0.40742	79.289	95.337	5.5239	0.099683	0.222655767199886	0.671535494787386	E5
chr10:102087044	preTSS_flank	BLOC1S2	108	108	108	0.08171	0.40053	28.194	158.76	7.267	0.012685	0.645684897623491	0.012623668281013	E3
chr10:102087044	preTSS_flank	LINC00263	108	108	108	0.027761	0.77549	28.194	158.76	4.4435	0.052848	-0.482557232103646	0.225854026438128	E3
chr10:102087044	preTSS_flank	SCD	108	108	108	0.13184	0.1738	28.194	158.76	5.5239	0.099683	0.305187853338636	0.334743649360129	E3
chr10:102090922	preTSS_flank	BLOC1S2	108	108	108	0.029821	0.75932	93.835	46.967	7.267	0.012685	-0.555564300570797	0.15281439516838	E8
chr10:102090922	preTSS_flank	SCD	108	108	108	-0.041632	0.66879	93.835	46.967	5.5239	0.099683	-0.146947427427065	0.781165416907672	E8
chr10:102099011	preTSS_flank	LINC00263	108	108	108	-0.025361	0.79445	0.78333	17.215	4.4435	0.052848	-0.250180548813716	0.432892872715733	E4
chr10:102099011	preTSS_flank	SCD	108	108	108	0.024014	0.80515	0.78333	17.215	5.5239	0.099683	0.192593484295785	0.30789893315482	E4
chr10:102099029	preTSS_flank	LINC00263	108	108	108	0.037489	0.70009	91.688	53.565	4.4435	0.052848	-0.252261662682786	0.546692441257731	E4
chr10:102099029	preTSS_flank	SCD	108	108	108	0.054207	0.5774	91.688	53.565	5.5239	0.099683	0.128328748208937	0.442589001377816	E4
chr10:102099047	preTSS_flank	LINC00263	108	108	108	0.056847	0.55897	86.764	73.138	4.4435	0.052848	0.251379403421476	0.54814352727792	E4
chr10:102099047	preTSS_flank	SCD	108	108	108	0.13503	0.16351	86.764	73.138	5.5239	0.099683	0.151541500065443	0.326119312120523	E4
chr10:102099095	preTSS_flank	LINC00263	108	108	108	0.087783	0.36631	26.116	137.1	4.4435	0.052848	0.0257096303012096	0.930479837278628	E4
chr10:102099095	preTSS_flank	SCD	108	108	108	0.23031	0.016486	26.116	137.1	5.5239	0.099683	0.146118510803071	0.234447915436757	E4
chr10:102105755	preTSS_2k	SCD	108	108	108	0.12613	0.19337	85.195	103.55	5.5239	0.099683	-0.76360596874184	0.0772181050814417	E3
chr10:102105809	preTSS_2k	SCD	108	108	108	-0.10286	0.28946	94.148	65.283	5.5239	0.099683	0.0277604757903961	0.931753352679999	E3
chr10:102106121	preTSS_2k	SCD	108	108	108	-0.035237	0.71732	5.2065	119.52	5.5239	0.099683	0.423260734674625	0.062954762502569	E3
chr10:102106184	preTSS_flank	LINC00263	108	108	108	-0.18149	0.06013	2.8566	13.246	4.4435	0.052848	0.412422606099635	0.142799414945127	E3
chr10:102106184	preTSS_2k	SCD	108	108	108	0.037882	0.6971	2.8566	13.246	5.5239	0.099683	0.269122754754366	0.0187318669057521	E3
chr10:102106188	preTSS_flank	LINC00263	108	108	108	-0.13099	0.17662	5.3144	43.115	4.4435	0.052848	-0.774596669241483	0.0704839969102199	E3
chr10:102106188	preTSS_2k	SCD	108	108	108	-0.041917	0.66666	5.3144	43.115	5.5239	0.099683	-0.142840658849349	0.505510589376744	E3
chr10:102106201	preTSS_flank	LINC00263	108	108	108	0.042346	0.66346	8.0942	59.921	4.4435	0.052848	-0.368423668107588	0.36917059045833	E3
chr10:102106201	preTSS_2k	SCD	108	108	108	0.021621	0.82424	8.0942	59.921	5.5239	0.099683	0.230475460797534	0.0451781093197996	E3
chr10:102106203	preTSS_flank	LINC00263	108	108	108	-0.041126	0.67259	5.1631	47.137	4.4435	0.052848	-0.280839917470348	0.330751101893515	E3
chr10:102106203	preTSS_2k	SCD	108	108	108	0.01706	0.86089	5.1631	47.137	5.5239	0.099683	-0.0820399702318345	0.655324387552165	E3
chr10:102106225	preTSS_flank	LINC00263	108	108	108	-0.10533	0.27796	1.7933	10.986	4.4435	0.052848	0.520598510342187	0.0563101455768624	E3
chr10:102106225	preTSS_2k	SCD	108	108	108	0.0097885	0.91991	1.7933	10.986	5.5239	0.099683	0.104929861512592	0.519333291730787	E3
chr10:102106229	preTSS_2k	SCD	108	108	108	-0.010638	0.91299	0.10426	0.2469	5.5239	0.099683	-0.105861161177756	0.383096668041272	E3
chr10:102106247	preTSS_2k	SCD	108	108	108	-0.071748	0.46057	1.2556	20.693	5.5239	0.099683	0.228825194459078	0.0898218810279632	E3
chr10:102106251	preTSS_2k	SCD	108	108	108	-0.061706	0.52581	0.98315	14.866	5.5239	0.099683	0.234806906976251	0.10071876400863	E3
chr10:102106253	preTSS_2k	SCD	108	108	108	0.034025	0.72665	0.55231	4.5327	5.5239	0.099683	-0.192523093486347	0.180413971720894	E3
chr10:102106291	preTSS_flank	LINC00263	108	108	108	0.10433	0.28256	0.17454	0.57837	4.4435	0.052848	0.149354631194107	0.610327693733787	E3
chr10:102106291	preTSS_2k	SCD	108	108	108	-0.039108	0.68779	0.17454	0.57837	5.5239	0.099683	0.277521794210504	0.236156425888293	E3
chr10:102106303	preTSS_2k	SCD	108	108	108	0.038874	0.68957	0.43889	6.7738	5.5239	0.099683	0.0362470724571145	0.769173715726686	E3
chr10:102106309	preTSS_2k	SCD	108	108	108	0.004366	0.96423	0.24	1.1859	5.5239	0.099683	0.136933973986148	0.272914346900245	E3
chr10:102106320	preTSS_2k	SCD	108	108	108	-0.047096	0.62838	0.4138	2.3158	5.5239	0.099683	-0.160257359224741	0.238059125807509	E3
chr10:102106322	preTSS_flank	LINC00263	108	108	108	-0.02505	0.79692	0.18963	0.98108	4.4435	0.052848	-0.499787552128704	0.098020131799162	E3
chr10:102106322	preTSS_2k	SCD	108	108	108	0.059856	0.53832	0.18963	0.98108	5.5239	0.099683	-0.131973028105171	0.341463779905292	E3
chr10:102106335	preTSS_2k	SCD	107	108	107	0.075392	0.44023	0.2929	1.8635	5.5239	0.099683	-0.180763769219924	0.25196189887233	E3
chr10:102106353	preTSS_2k	SCD	107	108	107	0.16427	0.09088	0.11252	0.47776	5.5239	0.099683	0.262943768810114	0.363747050946757	E3
chr10:102106364	preTSS_2k	SCD	106	108	106	0.14884	0.12784	0.071792	0.23253	5.5239	0.099683	0.295042188123778	0.478061734660487	E3
chr10:102107097	preTSS_flank	LINC00263	108	108	108	-0.10513	0.27889	0.18352	0.30317	4.4435	0.052848	-0.22079126145998	0.599273754117156	E4
chr10:102107097	postTSS_2k	SCD	108	108	108	-0.044168	0.64991	0.18352	0.30317	5.5239	0.099683	0.0226652361867205	0.895610185302235	E4
chr10:102107109	postTSS_2k	SCD	108	108	108	0.071424	0.4626	0.15759	0.32322	5.5239	0.099683	-0.147794771688793	0.326985833034594	E4
chr10:102107116	postTSS_2k	SCD	108	108	108	-0.0086338	0.92933	0.13074	0.26969	5.5239	0.099683	0.154909108125414	0.27283983064336	E4
chr10:102107123	postTSS_2k	SCD	108	108	108	0.01485	0.87876	0.13019	0.16227	5.5239	0.099683	-0.208032537396853	0.131166117582528	E4
chr10:102107126	postTSS_2k	SCD	108	108	108	-0.11964	0.21746	0.13352	0.23383	5.5239	0.099683	0.242786010583053	0.0769052939580517	E4
chr10:102107140	preTSS_flank	LINC00263	108	108	108	-0.038163	0.69496	0.15778	0.30405	4.4435	0.052848	0	1	E4
chr10:102107140	postTSS_2k	SCD	108	108	108	-0.05241	0.5901	0.15778	0.30405	5.5239	0.099683	-0.0352147141501284	0.789379233355935	E4
chr10:102107154	postTSS_2k	SCD	108	108	108	-0.033091	0.73387	0.10704	0.16853	5.5239	0.099683	0.0646904145071146	0.635730353430452	E4
chr10:102107162	postTSS_2k	SCD	108	108	108	0.098388	0.31104	0.13361	0.2193	5.5239	0.099683	-0.105098783123031	0.400996864520038	E4
chr10:102107164	postTSS_2k	SCD	108	108	108	-0.021298	0.82682	0.1537	0.32074	5.5239	0.099683	-0.121322612465978	0.324353852641404	E4
chr10:102107172	postTSS_2k	SCD	108	108	108	-0.047338	0.62661	0.13556	0.41989	5.5239	0.099683	-0.114338847996403	0.338891098739205	E4
chr10:102107179	preTSS_flank	LINC00263	108	108	108	0.11373	0.24123	0.35972	3.9152	4.4435	0.052848	0.379980297269879	0.22308314245666	E4
chr10:102107179	postTSS_2k	SCD	108	108	108	-0.059606	0.54002	0.35972	3.9152	5.5239	0.099683	0.0362072066483513	0.756167340419312	E4
chr10:102107185	preTSS_flank	LINC00263	108	108	108	0.086118	0.37551	0.48213	1.6744	4.4435	0.052848	-0.377536668725524	0.183253070295153	E4
chr10:102107185	postTSS_2k	SCD	108	108	108	0.027312	0.77903	0.48213	1.6744	5.5239	0.099683	0.101282245893494	0.377598050321093	E4
chr10:102107195	preTSS_flank	LINC00263	108	108	108	-0.031396	0.74703	0.75009	9.3662	4.4435	0.052848	-0.629227782467663	0.0159111740208025	E4
chr10:102107195	postTSS_2k	SCD	108	108	108	0.12607	0.19356	0.75009	9.3662	5.5239	0.099683	-0.196956264615642	0.0881355325768493	E4
chr10:102107198	postTSS_2k	SCD	108	108	108	0.1245	0.1992	0.66667	8.8251	5.5239	0.099683	0.168069448197307	0.141326468395506	E4
chr10:102107204	postTSS_2k	SCD	108	108	108	-0.093253	0.33709	0.33667	2.783	5.5239	0.099683	-0.167459561951629	0.14279682737993	E3
chr10:102107211	postTSS_2k	SCD	108	108	108	-0.01881	0.84679	0.22037	0.87051	5.5239	0.099683	0.0338993042766444	0.76530752811946	E3
chr10:102107216	preTSS_flank	LINC00263	108	108	108	-0.17418	0.071404	0.58065	8.5805	4.4435	0.052848	0	1	E3
chr10:102107216	postTSS_2k	SCD	108	108	108	0.10664	0.27202	0.58065	8.5805	5.5239	0.099683	-0.151548896527795	0.174105301520516	E3
chr10:102107245	postTSS_2k	SCD	108	108	108	0.10067	0.29988	0.35824	4.3446	5.5239	0.099683	-0.15557766348004	0.152607554238693	E3
chr10:102107267	preTSS_flank	LINC00263	108	108	108	0.01845	0.84968	0.76926	8.6544	4.4435	0.052848	0.0994077317819853	0.735280005075731	E3
chr10:102107267	postTSS_2k	SCD	108	108	108	0.1227	0.20583	0.76926	8.6544	5.5239	0.099683	0.001853132507842	0.986652204588542	E3
chr10:102107286	preTSS_flank	LINC00263	108	108	108	-0.030365	0.75507	0.11435	0.55481	4.4435	0.052848	0	1	E3
chr10:102107286	postTSS_2k	SCD	108	108	108	-0.17462	0.070688	0.11435	0.55481	5.5239	0.099683	0.153338697872272	0.198453236162836	E3
chr10:102107311	postTSS_2k	SCD	108	108	108	0.046877	0.62998	0.17565	0.72731	5.5239	0.099683	-0.129881945429634	0.424412440760196	E3
chr10:102107316	preTSS_flank	LINC00263	108	108	108	0.0147	0.87998	0.59509	8.8844	4.4435	0.052848	-0.38348249385974	0.273991140386247	E3
chr10:102107316	postTSS_2k	SCD	108	108	108	0.098546	0.31026	0.59509	8.8844	5.5239	0.099683	0.225112560060971	0.231686104075209	E3
chr10:102107319	preTSS_flank	LINC00263	108	108	108	-0.024398	0.80209	0.37852	2.0731	4.4435	0.052848	0	1	E3
chr10:102107319	postTSS_2k	SCD	108	108	108	-0.22023	0.022004	0.37852	2.0731	5.5239	0.099683	0.200926226187297	0.305254057366339	E3
chr10:102116334	preTSS_flank	LINC00263	108	108	108	-0.016025	0.86925	95.135	45.409	4.4435	0.052848	-0.241468539783174	0.501523576543062	E1
chr10:102116334	gene_body	SCD	108	108	108	-0.10403	0.28398	95.135	45.409	5.5239	0.099683	0.0745537008131874	0.622423639951299	E1
chr10:102116383	preTSS_flank	LINC00263	108	108	108	0.030694	0.7525	95.542	24.112	4.4435	0.052848	0	1	E1
chr10:102116383	gene_body	SCD	108	108	108	-0.082141	0.39804	95.542	24.112	5.5239	0.099683	-0.0695692071902985	0.770712557098978	E1
chr10:102124847	postTSS_flank	SCD	108	108	108	0.045278	0.64171	63.764	132.96	5.5239	0.099683	-0.548484012472864	0.100651207483407	E5
chr10:1021808	preTSS_flank	GTPBP4	108	108	108	0.044223	0.64951	95.788	18.157	7.9263	0.0094485	0.0508175914061212	0.923839229266031	E5
chr10:1021847	preTSS_flank	GTPBP4	108	108	108	0.13705	0.15725	94.94	22.988	7.9263	0.0094485	-0.139100032518738	0.742532187291295	E5
chr10:1021854	preTSS_flank	GTPBP4	108	108	108	0.064996	0.50394	93.993	54.836	7.9263	0.0094485	0.0387346878775358	0.92744507327809	E5
chr10:1021864	preTSS_flank	GTPBP4	108	108	108	0.028889	0.76663	95.647	16.026	7.9263	0.0094485	-0.447646279899148	0.266050733317853	E5
chr10:1021888	preTSS_flank	GTPBP4	108	108	108	0.11773	0.22495	95.973	14.458	7.9263	0.0094485	0.637253284445612	0.0892205562127426	E5
chr10:1021895	preTSS_flank	GTPBP4	108	108	108	0.0012116	0.99007	96.25	12.485	7.9263	0.0094485	0.324835825500597	0.432421703060186	E5
chr10:1021905	preTSS_flank	GTPBP4	108	108	108	0.21786	0.023513	95.7	14.315	7.9263	0.0094485	0.34157208677635	0.407623407841922	E5
chr10:1021931	preTSS_flank	GTPBP4	108	108	108	0.10821	0.26494	94.795	22.9	7.9263	0.0094485	-0.19620868398741	0.64144168338175	E5
chr10:1022018	preTSS_flank	GTPBP4	108	108	108	0.0056919	0.95338	96.097	30.483	7.9263	0.0094485	-0.282838478667953	0.428455629003798	E5
chr10:1022028	preTSS_flank	GTPBP4	108	108	108	0.10885	0.26212	95.935	71.681	7.9263	0.0094485	0.105242979865306	0.804121671276317	E5
chr10:1022028	preTSS_flank	IDI2-AS1	108	108	108	0.098661	0.30969	95.935	71.681	2.6614	0.31672	-0.105986946051461	0.71838973983226	E5
chr10:1022052	preTSS_flank	GTPBP4	108	108	108	0.094151	0.33244	96.319	12.014	7.9263	0.0094485	0.221885634005809	0.376209071611731	E5
chr10:1022052	preTSS_flank	IDI2-AS1	108	108	108	-0.1349	0.16391	96.319	12.014	2.6614	0.31672	0.0234063833351626	0.898817092614765	E5
chr10:1022059	preTSS_flank	GTPBP4	108	108	108	0.020147	0.83605	96.626	16.313	7.9263	0.0094485	-0.730928346209828	0.0394023876435828	E5
chr10:1022059	preTSS_flank	IDI2-AS1	108	108	108	0.11532	0.23466	96.626	16.313	2.6614	0.31672	-0.299535551143383	0.095812123537707	E5
chr10:1022069	preTSS_flank	GTPBP4	108	108	108	0.12758	0.18824	96.045	16.306	7.9263	0.0094485	-0.384875129072277	0.27210434054385	E5
chr10:1022069	preTSS_flank	IDI2-AS1	108	108	108	0.10017	0.30234	96.045	16.306	2.6614	0.31672	0.175239835344408	0.321542509933011	E5
chr10:1022093	preTSS_flank	GTPBP4	108	108	108	-0.0013865	0.98864	88.744	325.48	7.9263	0.0094485	-0.202702580127676	0.487055337240856	E5
chr10:1022093	preTSS_flank	IDI2-AS1	108	108	108	-0.081387	0.4024	88.744	325.48	2.6614	0.31672	-0.0537549728649179	0.762700158492522	E5
chr10:1022095	preTSS_flank	GTPBP4	108	108	108	-0.030685	0.75257	72.88	829.9	7.9263	0.0094485	-0.397026616732133	0.25594347584611	E5
chr10:1022104	preTSS_flank	GTPBP4	108	108	108	0.095293	0.32658	95.878	15.461	7.9263	0.0094485	0.165766427191654	0.213653268388215	E5
chr10:1022104	preTSS_flank	IDI2-AS1	108	108	108	0.10024	0.30196	95.878	15.461	2.6614	0.31672	-0.259960787145904	0.414503182394948	E5
chr10:1022109	preTSS_flank	GTPBP4	108	108	108	0.31443	0.00091922	74.733	797.86	7.9263	0.0094485	-0.0727598963906053	0.682588752471433	E5
chr10:1022109	preTSS_flank	IDI2-AS1	108	108	108	0.11332	0.24292	74.733	797.86	2.6614	0.31672	-0.315832557366552	0.374005414183053	E5
chr10:1022133	preTSS_flank	GTPBP4	108	108	108	0.17193	0.075206	95.5	19.553	7.9263	0.0094485	-0.265306350640204	0.172422036823998	E5
chr10:1022133	preTSS_flank	IDI2-AS1	108	108	108	0.10513	0.2789	95.5	19.553	2.6614	0.31672	-0.214006171075074	0.274167669591221	E5
chr10:1022142	preTSS_flank	GTPBP4	108	108	108	0.1162	0.23107	96.111	14.591	7.9263	0.0094485	-0.332663693805028	0.0412801673812368	E5
chr10:1022142	preTSS_flank	IDI2-AS1	108	108	108	0.057246	0.55621	96.111	14.591	2.6614	0.31672	0.0548994595684856	0.839967013038382	E5
chr10:1022147	preTSS_flank	GTPBP4	108	108	108	-0.22119	0.021423	86.73	319.6	7.9263	0.0094485	-0.365084785972022	0.066667494827379	E5
chr10:1022147	preTSS_flank	IDI2-AS1	108	108	108	-0.14043	0.14718	86.73	319.6	2.6614	0.31672	-0.530599851551597	0.0234870657693558	E5
chr10:1022178	preTSS_flank	GTPBP4	108	108	108	0.015458	0.87384	95.017	24.797	7.9263	0.0094485	0.478181539400714	0.230708889852505	E5
chr10:1022178	preTSS_flank	IDI2-AS1	108	108	108	-0.045462	0.64036	95.017	24.797	2.6614	0.31672	0.305128566318123	0.556511410408647	E5
chr10:1022188	preTSS_flank	GTPBP4	108	108	108	-0.0059841	0.95099	94.886	23.954	7.9263	0.0094485	0.724875561628213	0.103127625017799	E5
chr10:1022188	preTSS_flank	IDI2-AS1	108	108	108	-0.24185	0.011679	94.886	23.954	2.6614	0.31672	0.386739234743705	0.171938882708119	E5
chr10:1022214	preTSS_flank	GTPBP4	108	108	108	0.023268	0.81109	94.819	31.267	7.9263	0.0094485	0.38401749875491	0.273265453109153	E6
chr10:1022219	preTSS_flank	GTPBP4	108	108	108	-0.0069598	0.94301	95.739	23.962	7.9263	0.0094485	-0.452617744907167	0.139545914249835	E6
chr10:102222799	preTSS_2k	WNT8B	108	108	108	-0.18924	0.049824	94.598	43.34	2.3283	0.43481	-0.316649450027906	0.540900550244336	E5
chr10:1022229	preTSS_flank	GTPBP4	108	108	108	0.0023627	0.98064	95.76	20.318	7.9263	0.0094485	0.113425486908604	0.597698080350147	E6
chr10:1022229	preTSS_flank	IDI2-AS1	108	108	108	-0.21072	0.028594	95.76	20.318	2.6614	0.31672	-0.391407537918533	0.263348975845683	E6
chr10:1022253	preTSS_flank	GTPBP4	108	108	108	-0.029101	0.76496	96.445	14.494	7.9263	0.0094485	-0.191327336607479	0.249859421265818	E6
chr10:1022253	preTSS_flank	IDI2-AS1	108	108	108	-0.11767	0.22519	96.445	14.494	2.6614	0.31672	0.0817331077803616	0.731929718539128	E6
chr10:1022260	preTSS_flank	GTPBP4	108	108	108	0.03221	0.7407	96.317	15.114	7.9263	0.0094485	-0.135219471916274	0.370258805361409	E6
chr10:1022260	preTSS_flank	IDI2-AS1	108	108	108	0.047802	0.62323	96.317	15.114	2.6614	0.31672	0.0836666002958542	0.711252664059328	E6
chr10:1022270	preTSS_flank	GTPBP4	108	108	108	0.13892	0.1516	95.901	24.055	7.9263	0.0094485	0.0628573742289922	0.651597229425838	E6
chr10:1022270	preTSS_flank	IDI2-AS1	108	108	108	0.064905	0.50454	95.901	24.055	2.6614	0.31672	-0.183667056248214	0.390290843253926	E6
chr10:1022294	preTSS_flank	GTPBP4	108	108	108	0.19754	0.040436	96.434	13.941	7.9263	0.0094485	-0.189617617215487	0.16966198525143	E6
chr10:1022294	preTSS_flank	IDI2-AS1	108	108	108	0.0053601	0.95609	96.434	13.941	2.6614	0.31672	-0.185251327033627	0.364924783427667	E6
chr10:1022296	preTSS_flank	GTPBP4	108	108	108	0.075756	0.43584	96.43	11.917	7.9263	0.0094485	0.0245768004296286	0.854700369524341	E6
chr10:1022296	preTSS_flank	IDI2-AS1	108	108	108	-0.21302	0.026868	96.43	11.917	2.6614	0.31672	0.126885670484831	0.536788003404587	E6
chr10:1022310	preTSS_flank	GTPBP4	108	108	108	0.10513	0.2789	95.646	15.229	7.9263	0.0094485	-0.117513779189635	0.363017311200678	E6
chr10:1022310	preTSS_flank	IDI2-AS1	108	108	108	-0.074223	0.44521	95.646	15.229	2.6614	0.31672	-0.0714046432016457	0.718045000813107	E6
chr10:1022341	preTSS_flank	GTPBP4	108	108	108	-0.018493	0.84934	95.804	16.026	7.9263	0.0094485	0.0978545689543908	0.449262183761295	E6
chr10:1022341	preTSS_flank	IDI2-AS1	108	108	108	0.019399	0.84205	95.804	16.026	2.6614	0.31672	0.168879477639989	0.390297135297091	E6
chr10:1022375	preTSS_flank	GTPBP4	108	108	108	0.1212	0.21148	96.95	11.156	7.9263	0.0094485	0.110383779403047	0.426843675790875	E6
chr10:1022375	preTSS_flank	IDI2-AS1	108	108	108	0.063942	0.51089	96.95	11.156	2.6614	0.31672	-0.3022421094867	0.151156201159604	E6
chr10:1022377	preTSS_flank	GTPBP4	108	108	108	0.015785	0.87119	97.032	7.7002	7.9263	0.0094485	0.252478402978879	0.481583717584549	E6
chr10:1022377	preTSS_flank	IDI2-AS1	108	108	108	-0.22769	0.017791	97.032	7.7002	2.6614	0.31672	0.0578320330237875	0.808639383955337	E6
chr10:1022386	preTSS_flank	GTPBP4	108	108	108	0.080002	0.41048	96.145	19.128	7.9263	0.0094485	0.649167607354082	0.0422501888037652	E6
chr10:1022386	preTSS_flank	IDI2-AS1	108	108	108	0.089491	0.35703	96.145	19.128	2.6614	0.31672	0.333502511254236	0.176230225884248	E6
chr10:1022391	preTSS_flank	GTPBP4	108	108	108	0.027652	0.77635	95.294	13.264	7.9263	0.0094485	-0.343119327030198	0.331725098671577	E6
chr10:1022391	preTSS_flank	IDI2-AS1	108	108	108	0.1526	0.11488	95.294	13.264	2.6614	0.31672	-0.351203793220618	0.18226174149565	E6
chr10:102241169	postTSS_flank	NDUFB8	108	108	108	0.10763	0.26757	64.519	123.16	8.009	0.0064387	0.0443426577808615	0.764738567495428	E8
chr10:102241169	postTSS_flank	SEC31B	108	108	108	-0.097757	0.31417	64.519	123.16	8.1313	0.022739	0.0610350653624147	0.680265124938974	E8
chr10:102241169	gene_body	WNT8B	108	108	108	-0.10442	0.28217	64.519	123.16	2.3283	0.43481	0.553022067538337	0.15510199991683	E8
chr10:102241184	postTSS_flank	NDUFB8	108	108	108	0.13743	0.15609	60.921	147.04	8.009	0.0064387	-0.23906198928194	0.0759879537762662	E8
chr10:102241184	postTSS_flank	SEC31B	108	108	108	-0.062173	0.52268	60.921	147.04	8.1313	0.022739	-0.260979437471756	0.0520455503445453	E8
chr10:102241184	gene_body	WNT8B	108	108	108	-0.058847	0.5452	60.921	147.04	2.3283	0.43481	0.611526230124548	0.0346065195845395	E8
chr10:102241255	postTSS_flank	NDUFB8	108	108	108	0.02046	0.83354	30.317	163.88	8.009	0.0064387	-0.220524522703616	0.160504294121495	E8
chr10:102241255	postTSS_flank	SEC31B	108	108	108	0.078197	0.42115	30.317	163.88	8.1313	0.022739	-0.19231341131317	0.211061542776188	E8
chr10:1022415	preTSS_flank	GTPBP4	108	108	108	0.077692	0.42417	96.11	15.722	7.9263	0.0094485	0.674350442887514	0.0324621736778676	E6
chr10:1022415	preTSS_flank	IDI2-AS1	108	108	108	0.095721	0.3244	96.11	15.722	2.6614	0.31672	0.19685959319837	0.499957960173799	E6
chr10:102241875	postTSS_flank	NDUFB8	108	108	108	0.065434	0.50106	16.303	63.98	8.009	0.0064387	-0.476213697662719	0.164113689400025	E3
chr10:102241875	postTSS_flank	SEC31B	108	108	108	-0.020798	0.83082	16.303	63.98	8.1313	0.022739	-0.488288171104542	0.152175353112379	E3
chr10:102241955	postTSS_flank	NDUFB8	108	108	108	-0.053241	0.58421	0.57861	1.8633	8.009	0.0064387	0.111391290598184	0.405149997301184	E3
chr10:102241955	postTSS_flank	SEC31B	108	108	108	-0.11594	0.23213	0.57861	1.8633	8.1313	0.022739	0.078136761859722	0.559886317062017	E3
chr10:102241982	postTSS_flank	NDUFB8	108	108	108	0.07429	0.4448	0.11648	0.31805	8.009	0.0064387	-0.0146750389368678	0.908371723132255	E3
chr10:102241982	postTSS_flank	SEC31B	108	108	108	-0.052184	0.5917	0.11648	0.31805	8.1313	0.022739	-0.0508705913193028	0.689744055481361	E3
chr10:102241987	postTSS_flank	NDUFB8	108	108	108	0.19958	0.038377	0.37361	2.0806	8.009	0.0064387	-0.285115214541706	0.0223956700515119	E3
chr10:102241987	postTSS_flank	SEC31B	108	108	108	-0.10493	0.2798	0.37361	2.0806	8.1313	0.022739	-0.222029544157074	0.077848260437378	E3
chr10:102241987	gene_body	WNT8B	108	108	108	-0.053942	0.57926	0.37361	2.0806	2.3283	0.43481	0	1	E3
chr10:102241989	postTSS_flank	NDUFB8	108	108	108	-0.23256	0.015435	1.0691	2.9875	8.009	0.0064387	0.1211167441077	0.340411386856957	E3
chr10:102241989	postTSS_flank	SEC31B	108	108	108	-0.058063	0.55058	1.0691	2.9875	8.1313	0.022739	0.0135567899855823	0.91532717869393	E3
chr10:102241989	gene_body	WNT8B	108	108	108	0.0065967	0.94598	1.0691	2.9875	2.3283	0.43481	0	1	E3
chr10:102242030	postTSS_flank	NDUFB8	108	108	108	-0.027416	0.77821	0.38157	1.0811	8.009	0.0064387	-0.00592259279621765	0.966761321253607	E3
chr10:102242030	postTSS_flank	SEC31B	108	108	108	-0.057947	0.55137	0.38157	1.0811	8.1313	0.022739	-0.0708391603097079	0.617752316970136	E3
chr10:102242050	postTSS_flank	NDUFB8	108	108	108	-0.063479	0.51397	0.26815	2.787	8.009	0.0064387	-0.251078260603176	0.100181909809254	E3
chr10:102242050	postTSS_flank	SEC31B	108	108	108	0.036815	0.70523	0.26815	2.787	8.1313	0.022739	-0.13881408070021	0.368843390929878	E3
chr10:102242050	gene_body	WNT8B	108	108	108	-0.028963	0.76605	0.26815	2.787	2.3283	0.43481	0	1	E3
chr10:102242054	postTSS_flank	NDUFB8	108	108	108	-0.003655	0.97005	0.13444	0.29613	8.009	0.0064387	-0.0482961411536363	0.761336418800399	E3
chr10:102242054	postTSS_flank	SEC31B	108	108	108	-0.012859	0.89492	0.13444	0.29613	8.1313	0.022739	-0.135920421094229	0.390740742037024	E3
chr10:102242067	postTSS_flank	NDUFB8	108	108	108	0.025776	0.79116	0.21185	0.42575	8.009	0.0064387	0.327422550178784	0.0773595919229333	E3
chr10:102242067	postTSS_flank	SEC31B	108	108	108	-0.029716	0.76015	0.21185	0.42575	8.1313	0.022739	0.288972925266134	0.121437174263963	E3
chr10:102242070	postTSS_flank	NDUFB8	108	108	108	0.0028875	0.97634	0.090833	0.19332	8.009	0.0064387	-0.0107337675008807	0.955107099578506	E3
chr10:102242070	postTSS_flank	SEC31B	108	108	108	0.065917	0.4979	0.090833	0.19332	8.1313	0.022739	-0.0934006063639173	0.6234872828375	E3
chr10:102242090	postTSS_flank	NDUFB8	107	108	107	-0.14174	0.14531	0.10262	0.24372	8.009	0.0064387	-0.0119537541679705	0.957893726630952	E3
chr10:102242090	postTSS_flank	SEC31B	107	108	107	-0.083751	0.39108	0.10262	0.24372	8.1313	0.022739	-0.116694548024703	0.605038208327655	E3
chr10:1022458	preTSS_flank	GTPBP4	108	108	108	0.12105	0.21205	95.965	14.229	7.9263	0.0094485	-0.0917005338190745	0.437130847912523	E6
chr10:1022458	preTSS_flank	IDI2-AS1	108	108	108	0.099466	0.30574	95.965	14.229	2.6614	0.31672	0.106946226188216	0.534720681400424	E6
chr10:1022467	preTSS_flank	GTPBP4	108	108	108	0.17898	0.063825	95.224	13.724	7.9263	0.0094485	0.264703531705613	0.0267975275553942	E6
chr10:1022467	preTSS_flank	IDI2-AS1	108	108	108	-0.0069488	0.9431	95.224	13.724	2.6614	0.31672	-0.304305098627992	0.0500715703578025	E6
chr10:1022472	preTSS_flank	GTPBP4	108	108	108	0.16227	0.093361	94.539	20.215	7.9263	0.0094485	0.0606540814886785	0.58829194885995	E6
chr10:1022472	preTSS_flank	IDI2-AS1	108	108	108	0.073195	0.45155	94.539	20.215	2.6614	0.31672	0.0999064326506001	0.539634978773178	E6
chr10:1022494	preTSS_flank	GTPBP4	108	108	108	0.075299	0.43862	95.371	19.37	7.9263	0.0094485	0.0682416421438729	0.522762371137838	E6
chr10:1022494	preTSS_flank	IDI2-AS1	108	108	108	0.057825	0.55222	95.371	19.37	2.6614	0.31672	0.294927913944674	0.478240332229457	E6
chr10:1022496	preTSS_flank	GTPBP4	108	108	108	-0.051648	0.59552	55.253	1177.7	7.9263	0.0094485	-0.221512498071731	0.22306598806244	E6
chr10:1022496	preTSS_flank	IDI2-AS1	108	108	108	0.0093495	0.92349	55.253	1177.7	2.6614	0.31672	0.154393810748849	0.515739926903753	E6
chr10:1022509	preTSS_flank	GTPBP4	108	108	108	0.036663	0.70639	95.377	15.38	7.9263	0.0094485	-0.297151118661592	0.0101396885619458	E6
chr10:1022509	preTSS_flank	IDI2-AS1	108	108	108	-0.030974	0.75031	95.377	15.38	2.6614	0.31672	-0.18202475645193	0.260952370200324	E6
chr10:1022533	preTSS_flank	GTPBP4	108	108	108	0.2386	0.012891	95.995	11.038	7.9263	0.0094485	0.45870959352509	0.0184239257252248	E6
chr10:1022533	preTSS_flank	IDI2-AS1	108	108	108	-0.04813	0.62085	95.995	11.038	2.6614	0.31672	-0.207566989726234	0.198725379144018	E6
chr10:1022549	preTSS_flank	GTPBP4	108	108	108	0.11356	0.24193	95.518	14.687	7.9263	0.0094485	-0.308583882300207	0.0231907980806904	E6
chr10:1022549	preTSS_flank	IDI2-AS1	108	108	108	0.041922	0.66662	95.518	14.687	2.6614	0.31672	0.195393781789314	0.239744499658948	E6
chr10:102256515	preTSS_flank	HIF1AN	108	108	108	-0.12723	0.18947	25.852	282.83	8.4167	0.0085988	0.136199214063005	0.507055656374817	E1
chr10:102256515	postTSS_flank	NDUFB8	108	108	108	0.10669	0.27175	25.852	282.83	8.009	0.0064387	0.00869671755443967	0.966367587173784	E1
chr10:102256515	postTSS_flank	SEC31B	108	108	108	0.1014	0.29636	25.852	282.83	8.1313	0.022739	-0.0549301819847873	0.789841860226604	E1
chr10:102256515	postTSS_flank	WNT8B	108	108	108	0.053279	0.58394	25.852	282.83	2.3283	0.43481	0.410024761030308	0.419429602325399	E1
chr10:1022580	preTSS_flank	GTPBP4	108	108	108	0.047702	0.62396	95.459	10.584	7.9263	0.0094485	0.351991360650398	0.0481904421446551	E6
chr10:1022580	preTSS_flank	IDI2-AS1	108	108	108	0.036794	0.70539	95.459	10.584	2.6614	0.31672	-0.277309089858757	0.236530614546396	E6
chr10:1022616	preTSS_flank	GTPBP4	108	108	108	-0.056809	0.55923	96.228	8.45	7.9263	0.0094485	-0.509568628763042	0.132451471990777	E6
chr10:1022616	preTSS_flank	IDI2-AS1	108	108	108	-0.066082	0.49682	96.228	8.45	2.6614	0.31672	-0.14754666120865	0.534748261235241	E6
chr10:1022630	preTSS_flank	GTPBP4	108	108	108	-0.24922	0.0092955	87.881	329.41	7.9263	0.0094485	-0.148814853337803	0.725064321997519	E6
chr10:102269091	preTSS_flank	HIF1AN	108	108	108	-0.04981	0.60869	0.68046	4.3549	8.4167	0.0085988	0.178391566538201	0.235560580210667	E3
chr10:102269091	postTSS_flank	NDUFB8	108	108	108	-0.011389	0.90687	0.68046	4.3549	8.009	0.0064387	-0.158115771105131	0.293947952134161	E3
chr10:102269091	gene_body	SEC31B	108	108	108	-0.080001	0.41049	0.68046	4.3549	8.1313	0.022739	-0.0552037541547051	0.715571149349372	E3
chr10:102269091	postTSS_flank	WNT8B	108	108	108	-0.12289	0.20513	0.68046	4.3549	2.3283	0.43481	0	1	E3
chr10:102269110	preTSS_flank	HIF1AN	108	108	108	0.12818	0.18615	0.61704	4.9608	8.4167	0.0085988	0.0364390175024437	0.843049238630741	E3
chr10:102269110	postTSS_flank	NDUFB8	108	108	108	-0.092824	0.33933	0.61704	4.9608	8.009	0.0064387	-0.218634529138477	0.229290784068179	E3
chr10:102269110	gene_body	SEC31B	108	108	108	-0.19528	0.042836	0.61704	4.9608	8.1313	0.022739	-0.172175721428743	0.346046613810738	E3
chr10:102269110	postTSS_flank	WNT8B	108	108	108	-0.084624	0.38388	0.61704	4.9608	2.3283	0.43481	0	1	E3
chr10:102269149	preTSS_flank	HIF1AN	107	108	107	-0.070193	0.47248	0.69972	4.7044	8.4167	0.0085988	-0.468471421104059	0.0911097996238844	E3
chr10:102269149	postTSS_flank	NDUFB8	107	108	107	0.029316	0.76437	0.69972	4.7044	8.009	0.0064387	-0.154124898384748	0.598834257124688	E3
chr10:102269149	gene_body	SEC31B	107	108	107	-0.069034	0.47985	0.69972	4.7044	8.1313	0.022739	-0.0496236309336903	0.866216978951711	E3
chr10:102269199	preTSS_flank	HIF1AN	107	108	107	0.089253	0.3606	1.4266	14.689	8.4167	0.0085988	0.314952333985735	0.375411565316051	E3
chr10:102269199	postTSS_flank	NDUFB8	107	108	107	-0.14575	0.13414	1.4266	14.689	8.009	0.0064387	-0.104844543926155	0.773157049962889	E3
chr10:102269199	gene_body	SEC31B	107	108	107	-0.037483	0.70149	1.4266	14.689	8.1313	0.022739	0.147064718163045	0.685163929253797	E3
chr10:102269202	preTSS_flank	HIF1AN	107	108	107	0.13444	0.16741	1.4564	12.967	8.4167	0.0085988	0.0891612819758901	0.806502832528329	E3
chr10:102269202	postTSS_flank	NDUFB8	107	108	107	-0.14941	0.12454	1.4564	12.967	8.009	0.0064387	-0.10810417944579	0.766266385368283	E3
chr10:102269202	gene_body	SEC31B	107	108	107	0.00069626	0.99432	1.4564	12.967	8.1313	0.022739	0.112160127102037	0.757712975701518	E3
chr10:1022694	preTSS_flank	GTPBP4	108	108	108	0.097832	0.3138	95.195	10.565	7.9263	0.0094485	-0.0649477923080109	0.715165259975249	E6
chr10:1022694	preTSS_flank	IDI2-AS1	108	108	108	0.09069	0.3506	95.195	10.565	2.6614	0.31672	-0.121325057958427	0.631538098064359	E6
chr10:1022752	preTSS_flank	GTPBP4	108	108	108	0.19328	0.045046	93.949	15.368	7.9263	0.0094485	-0.393059967211364	0.132042704830491	E6
chr10:1022752	preTSS_flank	IDI2-AS1	108	108	108	0.11688	0.22835	93.949	15.368	2.6614	0.31672	0.298224457920017	0.473098834302758	E6
chr10:1022783	preTSS_flank	GTPBP4	108	108	108	0.2201	0.022086	94.856	14.561	7.9263	0.0094485	0.607020902742273	0.110518891374271	E6
chr10:102279185	preTSS_flank	HIF1AN	107	108	107	0.036079	0.71217	44.392	312.66	8.4167	0.0085988	0.0457751295096753	0.93138526347997	E5
chr10:102279185	postTSS_flank	NDUFB8	107	108	107	-0.087054	0.3726	44.392	312.66	8.009	0.0064387	-0.344295295411655	0.503963310007023	E5
chr10:102279185	gene_body	SEC31B	107	108	107	0.27969	0.0035273	44.392	312.66	8.1313	0.022739	-0.359212452385601	0.484356556846001	E5
chr10:102279213	preTSS_flank	HIF1AN	108	108	108	-0.041864	0.66706	64.144	238.36	8.4167	0.0085988	-0.406070600551284	0.14967604408129	E5
chr10:102279213	postTSS_flank	NDUFB8	108	108	108	-0.0236	0.80844	64.144	238.36	8.009	0.0064387	0.362613774199571	0.202596097372959	E5
chr10:102279213	gene_body	SEC31B	108	108	108	0.23735	0.013384	64.144	238.36	8.1313	0.022739	0.461688273251268	0.0965384098222795	E5
chr10:102279226	preTSS_flank	HIF1AN	108	108	108	-0.002921	0.97606	45.244	261.98	8.4167	0.0085988	-0.163163116090853	0.517694600074734	E5
chr10:102279226	postTSS_flank	NDUFB8	108	108	108	0.07645	0.43164	45.244	261.98	8.009	0.0064387	0.381163862589695	0.118608122315304	E5
chr10:102279226	gene_body	SEC31B	108	108	108	0.20223	0.035821	45.244	261.98	8.1313	0.022739	0.419660903856221	0.0829644449323796	E5
chr10:102279231	preTSS_flank	HIF1AN	108	108	108	-0.10501	0.27944	59.084	287.8	8.4167	0.0085988	0.0237264321605441	0.925547244119475	E5
chr10:102279231	postTSS_flank	NDUFB8	108	108	108	0.069012	0.47789	59.084	287.8	8.009	0.0064387	0.339467885459361	0.168147365408859	E5
chr10:102279231	gene_body	SEC31B	108	108	108	0.28155	0.0031588	59.084	287.8	8.1313	0.022739	0.294657915658273	0.235243298729533	E5
chr10:102279237	preTSS_flank	HIF1AN	108	108	108	-0.053398	0.5831	65.284	258	8.4167	0.0085988	0.376011480602454	0.0845909883417297	E5
chr10:102279237	postTSS_flank	NDUFB8	108	108	108	0.053722	0.58081	65.284	258	8.009	0.0064387	0.0529848477822408	0.92059710300102	E5
chr10:102279237	gene_body	SEC31B	108	108	108	0.21049	0.02877	65.284	258	8.1313	0.022739	-0.0456939325124644	0.839980854438163	E5
chr10:102279241	preTSS_flank	HIF1AN	108	108	108	-0.064848	0.50491	70.505	313.71	8.4167	0.0085988	-0.230549023566662	0.66030363374504	E5
chr10:102279241	postTSS_flank	NDUFB8	108	108	108	0.12549	0.19565	70.505	313.71	8.009	0.0064387	0.137774184906729	0.540918711771749	E5
chr10:102279241	gene_body	SEC31B	108	108	108	0.24812	0.0096209	70.505	313.71	8.1313	0.022739	0.185393582434952	0.408797882073283	E5
chr10:102279247	preTSS_flank	HIF1AN	108	108	108	-0.18653	0.05325	44.771	383.21	8.4167	0.0085988	0.482322335201535	0.226113297743113	E5
chr10:102279247	postTSS_flank	NDUFB8	108	108	108	0.083661	0.38934	44.771	383.21	8.009	0.0064387	0.254221918284316	0.23062095040051	E5
chr10:102279247	gene_body	SEC31B	108	108	108	0.13835	0.15332	44.771	383.21	8.1313	0.022739	0.262894013851827	0.214556913422021	E5
chr10:102279272	preTSS_flank	HIF1AN	107	108	107	-0.13623	0.16178	70.443	277.25	8.4167	0.0085988	-0.157683711423406	0.35836930019857	E5
chr10:102279272	postTSS_flank	NDUFB8	107	108	107	0.11828	0.22499	70.443	277.25	8.009	0.0064387	0.242664806405737	0.153862307740984	E5
chr10:102279272	gene_body	SEC31B	107	108	107	0.13899	0.15336	70.443	277.25	8.1313	0.022739	0.306074490858862	0.0694495010455596	E5
chr10:102279284	preTSS_flank	HIF1AN	107	108	107	-0.15932	0.10118	68.918	284.29	8.4167	0.0085988	-0.23535755355128	0.15489641724577	E5
chr10:102279284	postTSS_flank	NDUFB8	107	108	107	0.095031	0.33022	68.918	284.29	8.009	0.0064387	0.260416822804132	0.114318900176827	E5
chr10:102279284	gene_body	SEC31B	107	108	107	0.19961	0.039271	68.918	284.29	8.1313	0.022739	0.305759545457335	0.06192202050072	E5
chr10:102279317	preTSS_flank	HIF1AN	107	108	107	0.034595	0.72352	19.472	237.22	8.4167	0.0085988	0.0895217158843763	0.782029835424136	E5
chr10:102279317	postTSS_flank	NDUFB8	107	108	107	-0.055745	0.56847	19.472	237.22	8.009	0.0064387	0.360496278315293	0.0362229526934097	E5
chr10:102279317	gene_body	SEC31B	107	108	107	0.053224	0.58612	19.472	237.22	8.1313	0.022739	0.280406528632115	0.108209527097156	E5
chr10:102279331	preTSS_flank	HIF1AN	107	108	107	-0.13141	0.17728	14.714	190.72	8.4167	0.0085988	-0.325073965722556	0.359400207150145	E5
chr10:102279331	postTSS_flank	NDUFB8	107	108	107	0.12887	0.18587	14.714	190.72	8.009	0.0064387	-0.404828433236229	0.0766312181002631	E5
chr10:102279331	gene_body	SEC31B	107	108	107	0.12957	0.18348	14.714	190.72	8.1313	0.022739	-0.535058998518731	0.0150598123591567	E5
chr10:102279335	preTSS_flank	HIF1AN	107	108	107	-0.057415	0.55693	33.186	295.19	8.4167	0.0085988	0.338669568097459	0.411879318888603	E5
chr10:102279335	postTSS_flank	NDUFB8	107	108	107	-0.0435	0.6564	33.186	295.19	8.009	0.0064387	0.191350985767299	0.446883355572042	E5
chr10:102279335	gene_body	SEC31B	107	108	107	0.19465	0.044526	33.186	295.19	8.1313	0.022739	0.277608442870669	0.264704953936905	E5
chr10:102279353	preTSS_flank	HIF1AN	108	108	108	-0.027959	0.77394	20.02	209.82	8.4167	0.0085988	-0.498090904983199	0.142881822328058	E5
chr10:102279353	postTSS_flank	NDUFB8	108	108	108	0.066069	0.49691	20.02	209.82	8.009	0.0064387	0.437674630599195	0.205870062320964	E5
chr10:102279353	gene_body	SEC31B	108	108	108	0.18957	0.049409	20.02	209.82	8.1313	0.022739	0.525058755817885	0.119139557201061	E5
chr10:102279374	preTSS_flank	HIF1AN	108	108	108	0.06343	0.51429	60.891	448.51	8.4167	0.0085988	0.0435601726614294	0.918427936112123	E5
chr10:102279374	postTSS_flank	NDUFB8	108	108	108	0.03735	0.70115	60.891	448.51	8.009	0.0064387	0.743930887699733	0.0343281294341331	E5
chr10:102279374	gene_body	SEC31B	108	108	108	0.30629	0.0012647	60.891	448.51	8.1313	0.022739	0.761536351061378	0.0281266644704927	E5
chr10:102288268	preTSS_flank	HIF1AN	108	108	108	0.26423	0.0057217	68.508	215.18	8.4167	0.0085988	-0.278827261189173	0.208906718565896	E2
chr10:102288268	postTSS_2k	NDUFB8	108	108	108	0.021524	0.82501	68.508	215.18	8.009	0.0064387	0.27121082905267	0.222131117991411	E2
chr10:102288268	postTSS_2k	SEC31B	108	108	108	-0.02381	0.80677	68.508	215.18	8.1313	0.022739	0.218679194277647	0.328209692574143	E2
chr10:102288312	preTSS_flank	HIF1AN	108	108	108	0.019892	0.83809	60.83	176.68	8.4167	0.0085988	0.0860332502191637	0.552469799496215	E2
chr10:102288312	postTSS_2k	NDUFB8	108	108	108	0.16037	0.097332	60.83	176.68	8.009	0.0064387	-0.115580717063369	0.424121250763053	E2
chr10:102288312	postTSS_2k	SEC31B	108	108	108	-0.11734	0.22649	60.83	176.68	8.1313	0.022739	-0.214084102977654	0.135467558314519	E2
chr10:102288388	preTSS_flank	HIF1AN	108	108	108	0.17692	0.067002	2.6815	14.519	8.4167	0.0085988	0.224421281070965	0.291761068951468	E2
chr10:102288388	postTSS_2k	NDUFB8	108	108	108	-0.20248	0.035593	2.6815	14.519	8.009	0.0064387	-0.342963088734461	0.100864791353158	E2
chr10:102288388	postTSS_2k	SEC31B	108	108	108	-0.0088395	0.92766	2.6815	14.519	8.1313	0.022739	-0.335969488607381	0.108471790681754	E2
chr10:102289041	preTSS_flank	HIF1AN	108	108	108	-0.11735	0.22646	0.2838	2.1677	8.4167	0.0085988	-0.132417913921602	0.651798568372879	E3
chr10:102289041	postTSS_2k	NDUFB8	108	108	108	-0.037384	0.70089	0.2838	2.1677	8.009	0.0064387	0.361050782397524	0.204693792463825	E3
chr10:102289041	postTSS_2k	SEC31B	108	108	108	0.015572	0.87292	0.2838	2.1677	8.1313	0.022739	0.325484820875642	0.256133694929588	E3
chr10:102289051	preTSS_flank	HIF1AN	108	108	108	0.10972	0.2583	0.1288	0.75548	8.4167	0.0085988	-0.12456072209459	0.600814559961317	E3
chr10:102289051	postTSS_2k	NDUFB8	108	108	108	-0.049352	0.612	0.1288	0.75548	8.009	0.0064387	0.331382820857642	0.153503233729632	E3
chr10:102289051	postTSS_2k	SEC31B	108	108	108	-0.0076357	0.93749	0.1288	0.75548	8.1313	0.022739	0.405968436840661	0.0757261970938217	E3
chr10:102289088	preTSS_flank	HIF1AN	108	108	108	0.011699	0.90435	0.79824	5.462	8.4167	0.0085988	0.131421790747998	0.431577077067607	E3
chr10:102289088	postTSS_2k	NDUFB8	108	108	108	-0.064712	0.50581	0.79824	5.462	8.009	0.0064387	0.118779801593173	0.477537372813351	E3
chr10:102289088	postTSS_2k	SEC31B	108	108	108	0.0087764	0.92817	0.79824	5.462	8.1313	0.022739	0.288564276211761	0.078917929774007	E3
chr10:102289115	preTSS_flank	HIF1AN	108	108	108	-0.11969	0.21728	0.15491	0.68063	8.4167	0.0085988	0.132288148528009	0.455787929359775	E3
chr10:102289115	postTSS_2k	NDUFB8	108	108	108	0.2771	0.0036925	0.15491	0.68063	8.009	0.0064387	-0.201134844874815	0.25401818418976	E3
chr10:102289115	postTSS_2k	SEC31B	108	108	108	-0.068507	0.48113	0.15491	0.68063	8.1313	0.022739	-0.0472960943128475	0.790536186042615	E3
chr10:102289684	preTSS_flank	HIF1AN	108	108	108	-0.075067	0.44003	0.22861	1.5788	8.4167	0.0085988	-0.373481925805863	0.126845657321396	E4
chr10:102289684	preTSS_2k	NDUFB8	108	108	108	0.059537	0.54049	0.22861	1.5788	8.009	0.0064387	0.248807427297802	0.319449487010689	E4
chr10:102289684	preTSS_2k	SEC31B	108	108	108	0.056311	0.56269	0.22861	1.5788	8.1313	0.022739	0.247736605071263	0.3216048755817	E4
chr10:102289742	preTSS_flank	HIF1AN	107	108	107	-0.12343	0.20529	0.39757	4.0788	8.4167	0.0085988	0.0285845597697184	0.850427537110341	E4
chr10:102289742	preTSS_2k	NDUFB8	107	108	107	0.12571	0.19696	0.39757	4.0788	8.009	0.0064387	0.11830965109815	0.433575261515688	E4
chr10:102289742	preTSS_2k	SEC31B	107	108	107	0.087125	0.37221	0.39757	4.0788	8.1313	0.022739	0.122726480001981	0.416480425746181	E4
chr10:102295135	preTSS_2k	HIF1AN	107	108	107	0.0063574	0.94818	97.227	43.688	8.4167	0.0085988	-0.0959592720747373	0.856502897103883	E3
chr10:102295135	preTSS_flank	NDUFB8	107	108	107	0.18962	0.05044	97.227	43.688	8.009	0.0064387	0.13857488266951	0.793468202600517	E3
chr10:102295135	preTSS_flank	SEC31B	107	108	107	-0.13114	0.17818	97.227	43.688	8.1313	0.022739	0.0908394661180208	0.864115595767044	E3
chr10:102295142	preTSS_2k	HIF1AN	107	108	107	-0.054411	0.57778	96.959	45.46	8.4167	0.0085988	0.0852482616783599	0.840932223271663	E3
chr10:102295142	preTSS_flank	NDUFB8	107	108	107	-0.075079	0.44214	96.959	45.46	8.009	0.0064387	-0.115645066639676	0.785091008339352	E3
chr10:102295142	preTSS_flank	SEC31B	107	108	107	0.0811	0.4063	96.959	45.46	8.1313	0.022739	-0.0758461337744852	0.858332951937215	E3
chr10:102295666	postTSS_2k	HIF1AN	108	108	108	-0.089151	0.35886	0.32241	3.1878	8.4167	0.0085988	0.384934781675055	0.140946371550825	E4
chr10:102295666	preTSS_flank	NDUFB8	108	108	108	-0.066954	0.49115	0.32241	3.1878	8.009	0.0064387	0.416778294790487	0.108282855253335	E4
chr10:102295666	preTSS_flank	SEC31B	108	108	108	0.0404	0.67804	0.32241	3.1878	8.1313	0.022739	0.296996950063457	0.263967266586868	E4
chr10:102295675	postTSS_2k	HIF1AN	108	108	108	0.085761	0.3775	0.014259	0.021959	8.4167	0.0085988	0.284731991334505	0.323805844496189	E4
chr10:102295675	preTSS_flank	NDUFB8	108	108	108	0.0076993	0.93697	0.014259	0.021959	8.009	0.0064387	0.282146141625053	0.328410933846317	E4
chr10:102295675	preTSS_flank	SEC31B	108	108	108	0.03218	0.74094	0.014259	0.021959	8.1313	0.022739	0.292185820510086	0.310737442186494	E4
chr10:102295730	postTSS_2k	HIF1AN	108	108	108	0.07872	0.41804	0.10796	0.47974	8.4167	0.0085988	0.587436038000834	0.220202479715771	E4
chr10:102295730	preTSS_flank	NDUFB8	108	108	108	-0.053929	0.57936	0.10796	0.47974	8.009	0.0064387	-0.400062893652859	0.431920756370889	E4
chr10:102295730	preTSS_flank	SEC31B	108	108	108	-0.11113	0.25222	0.10796	0.47974	8.1313	0.022739	-0.443423681203056	0.378458471533649	E4
chr10:102295785	postTSS_2k	HIF1AN	108	108	108	0.0035901	0.97058	0.063704	0.24012	8.4167	0.0085988	1.22262443051859e-17	1	E4
chr10:102295785	preTSS_flank	NDUFB8	108	108	108	-0.14958	0.12233	0.063704	0.24012	8.009	0.0064387	0.366086418556459	0.0785144201457557	E4
chr10:102295785	preTSS_flank	SEC31B	108	108	108	0.04528	0.6417	0.063704	0.24012	8.1313	0.022739	0.306260959823879	0.0781362617880887	E4
chr10:102295846	postTSS_2k	HIF1AN	108	108	108	0.06634	0.49514	0.12463	0.61942	8.4167	0.0085988	0.0886609465030957	0.576605524511149	E3
chr10:102295846	preTSS_flank	NDUFB8	108	108	108	0.18396	0.056667	0.12463	0.61942	8.009	0.0064387	-0.270444257393323	0.148335126744046	E3
chr10:102295846	preTSS_flank	SEC31B	108	108	108	-0.085453	0.37922	0.12463	0.61942	8.1313	0.022739	-0.235215750624196	0.133744729393238	E3
chr10:102296024	postTSS_2k	HIF1AN	108	108	108	0.2532	0.0081944	3.3536	60.335	8.4167	0.0085988	-0.122697718750242	0.358844085232209	E3
chr10:102296024	preTSS_flank	NDUFB8	108	108	108	-0.052212	0.5915	3.3536	60.335	8.009	0.0064387	-0.0851512769551664	0.525081638488311	E3
chr10:102296024	preTSS_flank	SEC31B	108	108	108	0.19333	0.044998	3.3536	60.335	8.1313	0.022739	-0.169262561607092	0.204016273911864	E3
chr10:102296034	postTSS_2k	HIF1AN	108	108	108	0.24755	0.0097947	5.1253	88.293	8.4167	0.0085988	0.0309430317507993	0.802206842268755	E3
chr10:102296034	preTSS_flank	NDUFB8	108	108	108	0.13604	0.16037	5.1253	88.293	8.009	0.0064387	-0.0128359521025937	0.917256789149013	E3
chr10:102296034	preTSS_flank	SEC31B	108	108	108	0.13146	0.17504	5.1253	88.293	8.1313	0.022739	0.0308986213178623	0.802484979030568	E3
chr10:102296049	postTSS_2k	HIF1AN	108	108	108	-0.00213	0.98255	4.5426	16.012	8.4167	0.0085988	-0.0347772735266663	0.778289317696639	E3
chr10:102296049	preTSS_flank	NDUFB8	108	108	108	0.086121	0.37549	4.5426	16.012	8.009	0.0064387	0.157743230210677	0.198887286486535	E3
chr10:102296049	preTSS_flank	SEC31B	108	108	108	-0.022956	0.81357	4.5426	16.012	8.1313	0.022739	0.0769424715471187	0.532859952331735	E3
chr10:102296116	postTSS_2k	HIF1AN	108	108	108	0.10064	0.30003	26.947	92.126	8.4167	0.0085988	0.121549027662832	0.400422562226261	E3
chr10:102296116	preTSS_flank	NDUFB8	108	108	108	-0.017389	0.85824	26.947	92.126	8.009	0.0064387	0.0651119556696358	0.653256235375679	E3
chr10:102296116	preTSS_flank	SEC31B	108	108	108	0.17187	0.075299	26.947	92.126	8.1313	0.022739	0.247037895674048	0.0837091308186273	E3
chr10:102296186	postTSS_2k	HIF1AN	108	108	108	0.017547	0.85696	23.695	106.86	8.4167	0.0085988	-0.116535660953115	0.783465850349772	E3
chr10:102296186	preTSS_flank	NDUFB8	108	108	108	-0.04306	0.65813	23.695	106.86	8.009	0.0064387	-0.47621791308754	0.232904776998839	E3
chr10:102296186	preTSS_flank	SEC31B	108	108	108	-0.0015511	0.98729	23.695	106.86	8.1313	0.022739	-0.482907578983466	0.22546760997268	E3
chr10:102321834	postTSS_flank	HIF1AN	108	108	108	-0.11271	0.24546	6.6899	69.646	8.4167	0.0085988	-0.115057273695453	0.629074722641251	E8
chr10:102321834	preTSS_flank	NDUFB8	108	108	108	0.068197	0.48312	6.6899	69.646	8.009	0.0064387	-0.126565649616371	0.594920265817951	E8
chr10:102321834	preTSS_flank	SEC31B	108	108	108	-0.14367	0.13796	6.6899	69.646	8.1313	0.022739	-0.103333320830782	0.664630673381798	E8
chr10:102321848	postTSS_flank	HIF1AN	108	108	108	0.073608	0.449	21.053	167.02	8.4167	0.0085988	0.0206524407041998	0.916922637057724	E8
chr10:102321848	preTSS_flank	NDUFB8	108	108	108	0.13902	0.15131	21.053	167.02	8.009	0.0064387	0.122902582180796	0.533246271327318	E8
chr10:102321848	preTSS_flank	SEC31B	108	108	108	0.2766	0.0037571	21.053	167.02	8.1313	0.022739	0.0771327480386466	0.696446446715736	E8
chr10:102321850	postTSS_flank	HIF1AN	108	108	108	-0.021722	0.82342	14	105.74	8.4167	0.0085988	0.157219800907829	0.424297969716796	E8
chr10:102321850	preTSS_flank	NDUFB8	108	108	108	-0.012732	0.89594	14	105.74	8.009	0.0064387	-0.221704701489336	0.256859325346091	E8
chr10:102321850	preTSS_flank	SEC31B	108	108	108	0.22126	0.021377	14	105.74	8.1313	0.022739	-0.216694897904349	0.268039572458517	E8
chr10:102321865	postTSS_flank	HIF1AN	108	108	108	-0.013975	0.88585	4.7669	43.635	8.4167	0.0085988	-0.0613407227372005	0.722297163717919	E8
chr10:102321865	preTSS_flank	NDUFB8	108	108	108	0.1108	0.25362	4.7669	43.635	8.009	0.0064387	0.182249412498067	0.287398191570436	E8
chr10:102321865	preTSS_flank	SEC31B	108	108	108	-0.073285	0.451	4.7669	43.635	8.1313	0.022739	0.038818122378049	0.822155439405606	E8
chr10:102321870	postTSS_flank	HIF1AN	108	108	108	0.16271	0.092464	4.1526	35.267	8.4167	0.0085988	-0.403215395353092	0.0180514971507148	E8
chr10:102321870	preTSS_flank	NDUFB8	108	108	108	0.099946	0.3034	4.1526	35.267	8.009	0.0064387	0.237902530767579	0.175463136291181	E8
chr10:102321870	preTSS_flank	SEC31B	108	108	108	-0.00072545	0.99405	4.1526	35.267	8.1313	0.022739	0.142621689207286	0.421027547079049	E8
chr10:102321885	postTSS_flank	HIF1AN	108	108	108	-0.064041	0.51024	2.9287	21.028	8.4167	0.0085988	-0.309721769694058	0.0254567335709674	E8
chr10:102321885	preTSS_flank	NDUFB8	108	108	108	0.077973	0.42249	2.9287	21.028	8.009	0.0064387	-0.242815872967881	0.0828350256705109	E8
chr10:102321885	preTSS_flank	SEC31B	108	108	108	0.0096282	0.92122	2.9287	21.028	8.1313	0.022739	-0.0493716505349504	0.728154479292203	E8
chr10:102321890	postTSS_flank	HIF1AN	108	108	108	-0.032497	0.73847	2.3373	15.364	8.4167	0.0085988	-0.119555335445117	0.380136287599787	E8
chr10:102321890	preTSS_flank	NDUFB8	108	108	108	0.052833	0.5871	2.3373	15.364	8.009	0.0064387	-0.32711483348788	0.0138625026159839	E8
chr10:102321890	preTSS_flank	SEC31B	108	108	108	0.072521	0.45574	2.3373	15.364	8.1313	0.022739	-0.175880170930311	0.194763450888222	E8
chr10:102321895	postTSS_flank	HIF1AN	108	108	108	-0.056095	0.56419	4.5491	26.236	8.4167	0.0085988	-0.170881992968405	0.199658252904957	E8
chr10:102321895	preTSS_flank	NDUFB8	108	108	108	0.078223	0.421	4.5491	26.236	8.009	0.0064387	-0.123420567414627	0.355998236476926	E8
chr10:102321895	preTSS_flank	SEC31B	108	108	108	-0.039836	0.6823	4.5491	26.236	8.1313	0.022739	-0.120271535528532	0.368497263044103	E8
chr10:102321908	postTSS_flank	HIF1AN	108	108	108	0.03358	0.73009	4.3906	25.413	8.4167	0.0085988	0.0174927403587244	0.898179865676953	E8
chr10:102321908	preTSS_flank	NDUFB8	108	108	108	0.053681	0.5811	4.3906	25.413	8.009	0.0064387	-0.115477494663018	0.396714059618176	E8
chr10:102321908	preTSS_flank	SEC31B	108	108	108	0.17061	0.077506	4.3906	25.413	8.1313	0.022739	-0.0516405451627477	0.705446303655169	E8
chr10:102321930	postTSS_flank	HIF1AN	108	108	108	0.11487	0.2365	8.8703	61.013	8.4167	0.0085988	-0.0121851321567347	0.930313759457625	E8
chr10:102321930	preTSS_flank	NDUFB8	108	108	108	0.030846	0.75132	8.8703	61.013	8.009	0.0064387	-0.193892525925325	0.160066985608547	E8
chr10:102321930	preTSS_flank	SEC31B	108	108	108	0.24854	0.0094952	8.8703	61.013	8.1313	0.022739	-0.188043493954083	0.173298480246984	E8
chr10:102321936	postTSS_flank	HIF1AN	108	108	108	0.094875	0.32872	12.308	85.246	8.4167	0.0085988	0.00695117587206818	0.960992855481679	E8
chr10:102321936	preTSS_flank	NDUFB8	108	108	108	-0.0035006	0.97132	12.308	85.246	8.009	0.0064387	-0.0925657225632814	0.513963781198271	E8
chr10:102321936	preTSS_flank	SEC31B	108	108	108	0.21383	0.026279	12.308	85.246	8.1313	0.022739	-0.0741793120791517	0.601230120235437	E8
chr10:102321943	postTSS_flank	HIF1AN	108	108	108	-0.0078148	0.93602	10.964	71.749	8.4167	0.0085988	-0.0472333019542613	0.744633038854394	E8
chr10:102321943	preTSS_flank	NDUFB8	108	108	108	0.086087	0.37568	10.964	71.749	8.009	0.0064387	-0.0877727400750153	0.544434606888043	E8
chr10:102321943	preTSS_flank	SEC31B	108	108	108	0.18073	0.061237	10.964	71.749	8.1313	0.022739	-0.0102490026029243	0.943684123058025	E8
chr10:102321945	postTSS_flank	HIF1AN	108	108	108	0.032108	0.7415	10.557	57.286	8.4167	0.0085988	-0.00502369828907427	0.972966514501672	E8
chr10:102321945	preTSS_flank	NDUFB8	108	108	108	0.094052	0.33295	10.557	57.286	8.009	0.0064387	-0.245132531201561	0.0930954991549751	E8
chr10:102321945	preTSS_flank	SEC31B	108	108	108	0.21743	0.023793	10.557	57.286	8.1313	0.022739	-0.185616309491726	0.206553512200494	E8
chr10:102321948	postTSS_flank	HIF1AN	108	108	108	0.083386	0.3909	5.9627	48.197	8.4167	0.0085988	-0.144560675468817	0.361033431316145	E8
chr10:102321948	preTSS_flank	NDUFB8	108	108	108	0.0071539	0.94142	5.9627	48.197	8.009	0.0064387	-0.11183696976248	0.480729202451462	E8
chr10:102321948	preTSS_flank	SEC31B	108	108	108	0.16556	0.086826	5.9627	48.197	8.1313	0.022739	-0.174128853316897	0.270079418193166	E8
chr10:102321954	postTSS_flank	HIF1AN	108	108	108	0.22345	0.020091	7.9287	49.397	8.4167	0.0085988	0.0464670437074499	0.770125529624385	E8
chr10:102321954	preTSS_flank	NDUFB8	108	108	108	0.003984	0.96736	7.9287	49.397	8.009	0.0064387	-0.2449844996888	0.117887474405543	E8
chr10:102321954	preTSS_flank	SEC31B	108	108	108	0.17962	0.062876	7.9287	49.397	8.1313	0.022739	-0.277145607445808	0.0755856037931254	E8
chr10:102321962	postTSS_flank	HIF1AN	108	108	108	-0.033592	0.72999	1.3206	5.4901	8.4167	0.0085988	-0.209381019168522	0.220353005090905	E8
chr10:102321962	preTSS_flank	NDUFB8	108	108	108	0.019368	0.8423	1.3206	5.4901	8.009	0.0064387	-0.00218901094713583	0.989890644410101	E8
chr10:102321962	preTSS_flank	SEC31B	108	108	108	-0.12214	0.20794	1.3206	5.4901	8.1313	0.022739	-0.0809767180318808	0.638722465502147	E8
chr10:102321969	postTSS_flank	HIF1AN	107	108	107	-0.15415	0.1129	1.5408	6.5282	8.4167	0.0085988	-0.273550384104527	0.158973760447536	E8
chr10:102321969	preTSS_flank	NDUFB8	107	108	107	0.14015	0.14992	1.5408	6.5282	8.009	0.0064387	0.17373518517215	0.376611242237094	E8
chr10:102321969	preTSS_flank	SEC31B	107	108	107	0.042212	0.66595	1.5408	6.5282	8.1313	0.022739	0.141682895859178	0.472033316770737	E8
chr10:102321983	postTSS_flank	HIF1AN	107	108	107	-0.21591	0.02551	0.9086	2.764	8.4167	0.0085988	0.252040193411006	0.283716429368311	E8
chr10:102321983	preTSS_flank	NDUFB8	107	108	107	0.17587	0.069983	0.9086	2.764	8.009	0.0064387	0.288211684588076	0.217842565414812	E8
chr10:102321983	preTSS_flank	SEC31B	107	108	107	-0.2161	0.025381	0.9086	2.764	8.1313	0.022739	0.267147424353353	0.254853680173479	E8
chr10:102321992	postTSS_flank	HIF1AN	107	108	107	0.10474	0.28298	0.98084	7.8338	8.4167	0.0085988	0.164853179167281	0.573303914872285	E8
chr10:102321992	preTSS_flank	NDUFB8	107	108	107	0.067644	0.48875	0.98084	7.8338	8.009	0.0064387	0.341562120623019	0.231999430725051	E8
chr10:102321992	preTSS_flank	SEC31B	107	108	107	0.064006	0.51248	0.98084	7.8338	8.1313	0.022739	0.275075880078341	0.341189004675113	E8
chr10:102322020	postTSS_flank	HIF1AN	107	108	107	-0.13342	0.17069	1.3913	4.1194	8.4167	0.0085988	-0.389945006592841	0.339589477511519	E3
chr10:102322020	preTSS_flank	NDUFB8	107	108	107	0.25264	0.0086542	1.3913	4.1194	8.009	0.0064387	-0.358493614395102	0.383194992088674	E3
chr10:102322020	preTSS_flank	SEC31B	107	108	107	-0.0071523	0.94171	1.3913	4.1194	8.1313	0.022739	-0.38447215189722	0.34700466991186	E3
chr10:102322049	postTSS_flank	HIF1AN	108	108	108	0.18554	0.054547	2.581	98.869	8.4167	0.0085988	0.501898514667469	0.310366877689018	E3
chr10:102322049	preTSS_flank	NDUFB8	108	108	108	0.0039008	0.96804	2.581	98.869	8.009	0.0064387	0.403197342938838	0.427977498041406	E3
chr10:102322049	preTSS_flank	SEC31B	108	108	108	0.10134	0.29667	2.581	98.869	8.1313	0.022739	0.465299827068846	0.352419879774799	E3
chr10:102324607	postTSS_flank	HIF1AN	108	108	108	-0.11667	0.22918	48.86	443.91	8.4167	0.0085988	0.0741186475576129	0.838753224526557	E8
chr10:102324607	preTSS_flank	NDUFB8	108	108	108	0.058567	0.54712	48.86	443.91	8.009	0.0064387	-0.043794424282665	0.904383225879653	E8
chr10:102324607	preTSS_flank	SEC31B	108	108	108	-0.010364	0.91522	48.86	443.91	8.1313	0.022739	0.037883954362299	0.917247683626914	E8
chr10:102324668	postTSS_flank	HIF1AN	108	108	108	-0.0052553	0.95695	49.222	542.07	8.4167	0.0085988	-0.0212357411723051	0.942557367678994	E8
chr10:102324668	preTSS_flank	NDUFB8	108	108	108	0.033466	0.73097	49.222	542.07	8.009	0.0064387	0.0528724986550307	0.857537116475389	E8
chr10:102324668	preTSS_flank	SEC31B	108	108	108	-0.043929	0.65168	49.222	542.07	8.1313	0.022739	0.00011798269184901	0.999680617173615	E8
chr10:102327182	postTSS_flank	HIF1AN	108	108	108	0.09417	0.33234	70.499	111.11	8.4167	0.0085988	-0.252301483016042	0.629578031912994	E8
chr10:102327182	preTSS_flank	NDUFB8	108	108	108	0.12035	0.21473	70.499	111.11	8.009	0.0064387	0.172951293753366	0.743159731891621	E8
chr10:102327182	preTSS_flank	SEC31B	108	108	108	0.071123	0.4645	70.499	111.11	8.1313	0.022739	0.18431158238194	0.726663228636968	E8
chr10:102327215	postTSS_flank	HIF1AN	108	108	108	0.17867	0.064294	44.142	202	8.4167	0.0085988	0.4908411064013	0.149720709570124	E8
chr10:102327215	preTSS_flank	NDUFB8	108	108	108	-0.069839	0.47262	44.142	202	8.009	0.0064387	0.631354165247007	0.0502577731263933	E8
chr10:102327215	preTSS_flank	SEC31B	108	108	108	-0.047539	0.62515	44.142	202	8.1313	0.022739	0.624696888963936	0.0534920741550264	E8
chr10:102327220	postTSS_flank	HIF1AN	108	108	108	0.11095	0.25298	26.608	168.92	8.4167	0.0085988	0.338462454459841	0.281872183547003	E8
chr10:102327220	preTSS_flank	NDUFB8	108	108	108	-0.050788	0.60167	26.608	168.92	8.009	0.0064387	-0.0837107764861269	0.795905702628564	E8
chr10:102327220	preTSS_flank	SEC31B	108	108	108	-0.0274	0.77834	26.608	168.92	8.1313	0.022739	-0.125078113218785	0.698521561428412	E8
chr10:102327262	postTSS_flank	HIF1AN	108	108	108	0.13581	0.16109	42.36	384.75	8.4167	0.0085988	0.0865272854399948	0.732809628146863	E8
chr10:102327262	preTSS_flank	NDUFB8	108	108	108	-0.031122	0.74916	42.36	384.75	8.009	0.0064387	-0.520634153253235	0.026744481913136	E8
chr10:102327262	preTSS_flank	SEC31B	108	108	108	-0.19603	0.042024	42.36	384.75	8.1313	0.022739	-0.568817578008005	0.0137616776859805	E8
chr10:102327267	postTSS_flank	HIF1AN	108	108	108	0.13225	0.17245	49.796	220.75	8.4167	0.0085988	0.257107411708633	0.336401655177133	E8
chr10:102327267	preTSS_flank	NDUFB8	108	108	108	-0.07599	0.43442	49.796	220.75	8.009	0.0064387	0.167442922493743	0.535361465017464	E8
chr10:102327267	preTSS_flank	SEC31B	108	108	108	0.052785	0.58743	49.796	220.75	8.1313	0.022739	0.0953578498458101	0.72536890682494	E8
chr10:102327280	postTSS_flank	HIF1AN	108	108	108	0.081851	0.39971	65.629	235.24	8.4167	0.0085988	0.246509279246264	0.492351363211913	E8
chr10:102327280	preTSS_flank	NDUFB8	108	108	108	-0.017722	0.85554	65.629	235.24	8.009	0.0064387	0.12835049580298	0.723813060363992	E8
chr10:102327280	preTSS_flank	SEC31B	108	108	108	-0.10544	0.27746	65.629	235.24	8.1313	0.022739	0.0655508129762831	0.857222153850759	E8
chr10:102327971	postTSS_flank	HIF1AN	105	108	105	0.1034	0.29385	37.363	311	8.4167	0.0085988	0.0292749681534638	0.95610009244145	E8
chr10:102327971	preTSS_flank	NDUFB8	105	108	105	0.025343	0.79747	37.363	311	8.009	0.0064387	-0.521650157060212	0.288500194314301	E8
chr10:102327971	preTSS_flank	SEC31B	105	108	105	-0.06137	0.534	37.363	311	8.1313	0.022739	-0.505249663608007	0.306614870004645	E8
chr10:102329719	postTSS_flank	HIF1AN	106	108	106	0.00082146	0.99333	2.9555	46.748	8.4167	0.0085988	0.184662834192877	0.410679960525803	E3
chr10:102329719	preTSS_flank	NDUFB8	106	108	106	-0.038038	0.69867	2.9555	46.748	8.009	0.0064387	0.113102023397304	0.616270824153766	E3
chr10:102625907	preTSS_flank	FAM178A	108	108	108	0.010093	0.91743	84.957	142.3	8.3875	0.010026	-0.676942353979082	0.13969120764117	E8
chr10:102626009	preTSS_flank	FAM178A	108	108	108	0.00056021	0.99541	88.62	68.586	8.3875	0.010026	0.18422898978643	0.255123560903858	E8
chr10:102626040	preTSS_flank	FAM178A	108	108	108	-0.15874	0.10082	85.427	90.747	8.3875	0.010026	0.0737875789170162	0.862149649720712	E8
chr10:102626100	preTSS_flank	FAM178A	108	108	108	-0.038808	0.69007	61.455	193.68	8.3875	0.010026	0.213730079383995	0.553243685750062	E8
chr10:102626493	preTSS_flank	FAM178A	108	108	108	-0.042739	0.66053	57.975	294.8	8.3875	0.010026	-0.198508313688084	0.330982316648368	E8
chr10:102626500	preTSS_flank	FAM178A	108	108	108	0.083313	0.39132	14.185	102.75	8.3875	0.010026	-0.26458725758306	0.157669899512991	E8
chr10:102626506	preTSS_flank	FAM178A	108	108	108	0.0041179	0.96626	31.104	291.44	8.3875	0.010026	-0.309586582868958	0.0846611134484703	E8
chr10:102626514	preTSS_flank	FAM178A	108	108	108	-0.041918	0.66666	6.7052	53.271	8.3875	0.010026	-0.110474085139788	0.533953125021234	E8
chr10:102626583	preTSS_flank	FAM178A	108	108	108	0.070282	0.46981	14.649	107.37	8.3875	0.010026	0.224355435840726	0.483291664746281	E8
chr10:102638493	preTSS_flank	FAM178A	108	108	108	-0.17248	0.074253	4.7051	24.875	8.3875	0.010026	0.181041879614978	0.251220732958585	E5
chr10:102638580	preTSS_flank	FAM178A	108	108	108	0.084711	0.38339	28.532	266.62	8.3875	0.010026	0.409311839414436	0.115410563210176	E5
chr10:102638582	preTSS_flank	FAM178A	108	108	108	0.18514	0.055081	62.746	270.85	8.3875	0.010026	0.122677447194134	0.650821808050754	E5
chr10:102672179	preTSS_flank	FAM178A	107	108	107	-0.16153	0.096483	20.496	245.77	8.3875	0.010026	0.589039234211102	0.218629801300994	E3
chr10:102672199	preTSS_flank	FAM178A	108	108	108	0.017511	0.85725	0.91509	6.4779	8.3875	0.010026	0.76029308988254	0.0793023961909256	E3
chr10:102672202	preTSS_flank	FAM178A	108	108	108	0.0839	0.38798	3.2574	40.786	8.3875	0.010026	0.55143605777353	0.256686727401299	E3
chr10:102672221	preTSS_flank	FAM178A	108	108	108	-0.01737	0.85838	2.3733	28.666	8.3875	0.010026	-0.207765524551646	0.517009995610041	E3
chr10:102672714	preTSS_flank	FAM178A	107	108	107	-0.056362	0.56419	0.044486	0.21175	8.3875	0.010026	-0.0887580219074328	0.783850212112964	E4
chr10:102673301	preTSS_flank	FAM178A	108	108	108	0.040794	0.67508	0.35296	1.7001	8.3875	0.010026	-0.105303081045104	0.579712632834103	E3
chr10:102673645	preTSS_flank	FAM178A	104	108	104	-0.15294	0.12114	58.438	415.1	8.3875	0.010026	0.589826108464003	0.217859566596711	E3
chr10:102673778	preTSS_flank	FAM178A	107	108	107	-0.024698	0.80064	11.968	68.087	8.3875	0.010026	0.0501487309582487	0.924839962964433	E3
chr10:102731710	preTSS_flank	C10orf2	108	108	108	0.19169	0.046878	85.974	97.325	6.7518	0.014778	-0.0478003562827233	0.860458250834327	E5
chr10:102731710	preTSS_flank	LZTS2	108	108	108	-0.032273	0.74021	85.974	97.325	6.7957	0.038042	0.23582036925092	0.379260090678259	E5
chr10:102731710	postTSS_flank	MRPL43	108	108	108	-0.24658	0.010093	85.974	97.325	7.2034	0.0081198	0.157844264013547	0.55932730475614	E5
chr10:102731748	preTSS_flank	C10orf2	108	108	108	0.031844	0.74355	96.125	30.853	6.7518	0.014778	0.16366190052703	0.355035236684698	E5
chr10:102731748	preTSS_flank	LZTS2	108	108	108	0.1086	0.26322	96.125	30.853	6.7957	0.038042	0.233301768547462	0.184211604188159	E5
chr10:102731748	postTSS_flank	MRPL43	108	108	108	-0.067864	0.48526	96.125	30.853	7.2034	0.0081198	-0.016409849046862	0.926609002689913	E5
chr10:102753808	gene_body	C10orf2	108	108	108	0.008931	0.92691	94.878	54.303	6.7518	0.014778	0.033897883324178	0.936490140635642	E1
chr10:102753808	preTSS_flank	LZTS2	108	108	108	-0.17635	0.067896	94.878	54.303	6.7957	0.038042	0	1	E1
chr10:102753808	preTSS_flank	MRPL43	108	108	108	-0.17174	0.075537	94.878	54.303	7.2034	0.0081198	0.0621824954069942	0.883708020898273	E1
chr10:102753808	preTSS_flank	SFXN3	108	108	108	-0.01341	0.89044	94.878	54.303	7.1708	0.015032	-0.0650741995487975	0.878329896439486	E1
chr10:102756618	postTSS_flank	C10orf2	107	108	107	0.12783	0.18945	4.1176	23.127	6.7518	0.014778	0.0137205257019888	0.974277242786094	E3
chr10:102756618	preTSS_flank	LZTS2	107	108	107	0.25137	0.0090085	4.1176	23.127	6.7957	0.038042	0.286773235678756	0.491052755342514	E3
chr10:102756618	preTSS_flank	MRPL43	107	108	107	0.083804	0.39078	4.1176	23.127	7.2034	0.0081198	0.126464211485636	0.765395681998244	E3
chr10:102756618	preTSS_flank	SFXN3	107	108	107	0.14425	0.13824	4.1176	23.127	7.1708	0.015032	0.237511764467504	0.571130098444193	E3
chr10:102756626	postTSS_flank	C10orf2	107	108	107	0.076857	0.43137	4.708	35.626	6.7518	0.014778	0.719283903183348	0.04431267547252	E3
chr10:102756626	preTSS_flank	LZTS2	107	108	107	0.17167	0.077058	4.708	35.626	6.7957	0.038042	0.671642542062232	0.0681424326665101	E3
chr10:102756626	preTSS_flank	MRPL43	107	108	107	0.19313	0.046253	4.708	35.626	7.2034	0.0081198	-0.62769705559019	0.095670531154029	E3
chr10:102756626	preTSS_flank	SFXN3	107	108	107	-0.049378	0.6135	4.708	35.626	7.1708	0.015032	-0.263169452190173	0.528867188731587	E3
chr10:102756632	postTSS_flank	C10orf2	107	108	107	0.0054232	0.95579	1.7515	9.4892	6.7518	0.014778	0.0502031267445123	0.890457025547038	E3
chr10:102756632	preTSS_flank	LZTS2	107	108	107	0.11663	0.23157	1.7515	9.4892	6.7957	0.038042	0.210285952544028	0.559806770003664	E3
chr10:102756632	preTSS_flank	MRPL43	107	108	107	0.0022293	0.98182	1.7515	9.4892	7.2034	0.0081198	0.288185596749155	0.419392485669052	E3
chr10:102756632	preTSS_flank	SFXN3	107	108	107	0.035474	0.71679	1.7515	9.4892	7.1708	0.015032	0.642594108840981	0.045097290754105	E3
chr10:102756641	postTSS_flank	C10orf2	107	108	107	-0.14545	0.13496	9.6961	74.452	6.7518	0.014778	0.661575030745944	0.0739702636531869	E3
chr10:102756641	preTSS_flank	LZTS2	107	108	107	0.027334	0.77988	9.6961	74.452	6.7957	0.038042	0.466617190897907	0.24379404883522	E3
chr10:102756641	preTSS_flank	MRPL43	107	108	107	0.079194	0.41746	9.6961	74.452	7.2034	0.0081198	-0.365061417632214	0.373893011828193	E3
chr10:102756641	preTSS_flank	SFXN3	107	108	107	0.037767	0.69934	9.6961	74.452	7.1708	0.015032	0.227891108011177	0.587267896677296	E3
chr10:102756708	postTSS_flank	C10orf2	106	108	106	0.043486	0.65805	0.1884	0.85117	6.7518	0.014778	-0.178960941364961	0.362198315117022	E3
chr10:102756708	preTSS_flank	LZTS2	106	108	106	-0.021868	0.82393	0.1884	0.85117	6.7957	0.038042	-0.207013285980584	0.290524136362599	E3
chr10:102756708	preTSS_flank	MRPL43	106	108	106	0.057859	0.55578	0.1884	0.85117	7.2034	0.0081198	-0.100271503143592	0.611678525177532	E3
chr10:102756708	preTSS_flank	SFXN3	106	108	106	0.0012736	0.98966	0.1884	0.85117	7.1708	0.015032	-0.090388126928803	0.647368418768761	E3
chr10:102756715	postTSS_flank	C10orf2	106	108	106	-0.0025484	0.97932	0.080377	0.3393	6.7518	0.014778	0.038475554577459	0.840026848060401	E3
chr10:102756715	preTSS_flank	LZTS2	106	108	106	0.0082514	0.9331	0.080377	0.3393	6.7957	0.038042	0.206245363638013	0.274191646234333	E3
chr10:102756715	preTSS_flank	MRPL43	106	108	106	0.052043	0.59624	0.080377	0.3393	7.2034	0.0081198	0.171852462432194	0.363846539767212	E3
chr10:102756715	preTSS_flank	SFXN3	106	108	106	0.017368	0.85974	0.080377	0.3393	7.1708	0.015032	0.210100182783262	0.265123467044424	E3
chr10:102756718	postTSS_flank	C10orf2	106	108	106	0.059791	0.54263	0.16821	0.84028	6.7518	0.014778	1.97118483494362e-17	1	E3
chr10:102756718	preTSS_flank	LZTS2	106	108	106	-0.097025	0.32246	0.16821	0.84028	6.7957	0.038042	0.215316126854611	0.27117088711304	E3
chr10:102756718	preTSS_flank	MRPL43	106	108	106	-0.032077	0.7441	0.16821	0.84028	7.2034	0.0081198	0.0246058366137034	0.901090262570847	E3
chr10:102756718	preTSS_flank	SFXN3	106	108	106	0.025824	0.79273	0.16821	0.84028	7.1708	0.015032	-0.0471148044483726	0.811824022885723	E3
chr10:102756881	preTSS_flank	LZTS2	107	108	107	-0.010304	0.91611	0.014206	0.021593	6.7957	0.038042	-0.166190833320935	0.437676381319188	E4
chr10:102756881	preTSS_flank	MRPL43	107	108	107	-0.046496	0.63439	0.014206	0.021593	7.2034	0.0081198	0.0458625560748313	0.831485272395019	E4
chr10:102756881	preTSS_flank	SFXN3	107	108	107	0.01055	0.91411	0.014206	0.021593	7.1708	0.015032	0.372229210844177	0.128226099553679	E4
chr10:102756913	preTSS_flank	LZTS2	108	108	108	-0.11892	0.22026	0.37167	6.6105	6.7957	0.038042	-0.148785150050772	0.531286344284634	E4
chr10:102756913	preTSS_flank	MRPL43	108	108	108	-0.19193	0.0466	0.37167	6.6105	7.2034	0.0081198	0.047782379767336	0.841446519610062	E4
chr10:102756913	preTSS_flank	SFXN3	108	108	108	-0.03493	0.71968	0.37167	6.6105	7.1708	0.015032	0.393411276745371	0.205791408982244	E4
chr10:102756922	preTSS_flank	LZTS2	108	108	108	-0.10449	0.28183	0.33	5.5539	6.7957	0.038042	-0.159272075111671	0.55573330995048	E4
chr10:102756922	preTSS_flank	MRPL43	108	108	108	0.013271	0.89157	0.33	5.5539	7.2034	0.0081198	0.0491945996810434	0.856426835320681	E4
chr10:102756922	preTSS_flank	SFXN3	108	108	108	-0.095583	0.3251	0.33	5.5539	7.1708	0.015032	0.393411276745371	0.205791408982244	E4
chr10:102756924	preTSS_flank	LZTS2	108	108	108	0.021278	0.82698	0.10417	0.58776	6.7957	0.038042	-0.391824996767606	0.133370405714267	E4
chr10:102756924	preTSS_flank	MRPL43	108	108	108	-0.11404	0.23993	0.10417	0.58776	7.2034	0.0081198	0.0361601261079272	0.894232965603072	E4
chr10:102756924	preTSS_flank	SFXN3	108	108	108	-0.05348	0.58252	0.10417	0.58776	7.1708	0.015032	0.357646624760307	0.253707295124757	E4
chr10:102757444	postTSS_flank	C10orf2	108	108	108	-0.0054044	0.95573	0.16472	0.67688	6.7518	0.014778	2.0161979403506e-17	1	E4
chr10:102757444	preTSS_flank	LZTS2	108	108	108	0.039363	0.68587	0.16472	0.67688	6.7957	0.038042	0.34846930364183	0.185925735801252	E4
chr10:102757444	preTSS_flank	MRPL43	108	108	108	0.060525	0.53378	0.16472	0.67688	7.2034	0.0081198	0.0333522471330264	0.902407865012697	E4
chr10:102757444	preTSS_flank	SFXN3	108	108	108	-0.017227	0.85954	0.16472	0.67688	7.1708	0.015032	-0.0506770403035781	0.852144049093293	E4
chr10:102758311	postTSS_flank	C10orf2	108	108	108	0.062419	0.52103	0.96889	12.91	6.7518	0.014778	0.219463160208711	0.381575786738269	E3
chr10:102758311	preTSS_flank	LZTS2	108	108	108	-0.054317	0.57662	0.96889	12.91	6.7957	0.038042	-2.15633066480776e-10	0.999999999322462	E3
chr10:102758311	preTSS_flank	MRPL43	108	108	108	-0.19956	0.038389	0.96889	12.91	7.2034	0.0081198	-0.226774697723001	0.365506943657087	E3
chr10:102758311	preTSS_flank	SFXN3	108	108	108	0.031932	0.74286	0.96889	12.91	7.1708	0.015032	0.429000821977331	0.0756514957603063	E3
chr10:102758318	postTSS_flank	C10orf2	108	108	108	-0.069833	0.47266	0.42259	5.2187	6.7518	0.014778	2.47399819679548e-17	1	E3
chr10:102758318	preTSS_flank	LZTS2	108	108	108	-0.056512	0.5613	0.42259	5.2187	6.7957	0.038042	-0.129471353099899	0.56579691294748	E3
chr10:102758318	preTSS_flank	MRPL43	108	108	108	0.068343	0.48218	0.42259	5.2187	7.2034	0.0081198	0.0647754682970165	0.774579639837666	E3
chr10:102758318	preTSS_flank	SFXN3	108	108	108	0.0014889	0.9878	0.42259	5.2187	7.1708	0.015032	0	1	E3
chr10:102758336	postTSS_flank	C10orf2	108	108	108	-0.19171	0.046857	1.1997	13.368	6.7518	0.014778	-0.0315372894862903	0.873424207537876	E3
chr10:102758336	preTSS_flank	LZTS2	108	108	108	0.057479	0.5546	1.1997	13.368	6.7957	0.038042	0.0264620638873531	0.893668918092995	E3
chr10:102758336	preTSS_flank	MRPL43	108	108	108	0.090494	0.35164	1.1997	13.368	7.2034	0.0081198	-0.044305004927983	0.822865408177262	E3
chr10:102758336	preTSS_flank	SFXN3	108	108	108	0.021767	0.82306	1.1997	13.368	7.1708	0.015032	0.0474285919538669	0.810593106179952	E3
chr10:102758404	postTSS_flank	C10orf2	108	108	108	-0.0037815	0.96902	9.2085	43.669	6.7518	0.014778	-0.210066806398679	0.560225388354332	E3
chr10:102758404	preTSS_flank	LZTS2	108	108	108	0.066028	0.49717	9.2085	43.669	6.7957	0.038042	-0.721690430718774	0.0184577978186849	E3
chr10:102758404	preTSS_flank	MRPL43	108	108	108	-0.097327	0.31631	9.2085	43.669	7.2034	0.0081198	0.155960869115079	0.667013603055831	E3
chr10:102758404	preTSS_flank	SFXN3	108	108	108	0.08157	0.40134	9.2085	43.669	7.1708	0.015032	0.179253073859462	0.620242199454091	E3
chr10:102758412	postTSS_flank	C10orf2	108	108	108	-0.038683	0.69102	26.764	87.746	6.7518	0.014778	0.222865480036969	0.535983222585213	E3
chr10:102758412	preTSS_flank	LZTS2	108	108	108	-0.082381	0.39666	26.764	87.746	6.7957	0.038042	0.104284453664735	0.774342497172392	E3
chr10:102758412	preTSS_flank	MRPL43	108	108	108	0.0023038	0.98112	26.764	87.746	7.2034	0.0081198	0.133074676879917	0.713999668129815	E3
chr10:102758412	preTSS_flank	SFXN3	108	108	108	0.019672	0.83986	26.764	87.746	7.1708	0.015032	0.577737380508116	0.0802655847634819	E3
chr10:102758437	postTSS_flank	C10orf2	108	108	108	0.035616	0.71441	15.878	56.733	6.7518	0.014778	0.226506979746081	0.589602122112511	E3
chr10:102758437	preTSS_flank	LZTS2	108	108	108	-0.034249	0.72492	15.878	56.733	6.7957	0.038042	0.486024518370204	0.222044787649887	E3
chr10:102758437	preTSS_flank	MRPL43	108	108	108	-0.072747	0.45434	15.878	56.733	7.2034	0.0081198	-0.171937949714611	0.683913673420031	E3
chr10:102758437	preTSS_flank	SFXN3	108	108	108	-0.032092	0.74162	15.878	56.733	7.1708	0.015032	-0.347384324513213	0.399158457425703	E3
chr10:102758458	postTSS_flank	C10orf2	108	108	108	-0.08415	0.38656	9.5594	34.196	6.7518	0.014778	-0.123939264480104	0.563943004586997	E3
chr10:102758458	preTSS_flank	LZTS2	108	108	108	0.027282	0.77926	9.5594	34.196	6.7957	0.038042	-0.0423439759318038	0.844253345727237	E3
chr10:102758458	preTSS_flank	MRPL43	108	108	108	0.036494	0.70769	9.5594	34.196	7.2034	0.0081198	-0.0491749238899752	0.819503113343038	E3
chr10:102758458	preTSS_flank	SFXN3	108	108	108	-0.0091328	0.92526	9.5594	34.196	7.1708	0.015032	0.356934458848518	0.0868615906024512	E3
chr10:102758461	postTSS_flank	C10orf2	108	108	108	-0.035731	0.71353	11.787	36.621	6.7518	0.014778	0.0718155246559843	0.75079393106607	E3
chr10:102758461	preTSS_flank	LZTS2	108	108	108	-0.028547	0.76931	11.787	36.621	6.7957	0.038042	0.0791205934686474	0.726342065833079	E3
chr10:102758461	preTSS_flank	MRPL43	108	108	108	-0.018668	0.84793	11.787	36.621	7.2034	0.0081198	-0.251631415437442	0.25862032325612	E3
chr10:102758461	preTSS_flank	SFXN3	108	108	108	0.039705	0.68328	11.787	36.621	7.1708	0.015032	0.20407908627411	0.362305546404667	E3
chr10:102758510	postTSS_flank	C10orf2	108	108	108	-0.1607	0.096635	2.2806	7.3404	6.7518	0.014778	-0.0583446251416645	0.706772897325471	E3
chr10:102758510	preTSS_flank	LZTS2	108	108	108	-0.0015927	0.98695	2.2806	7.3404	6.7957	0.038042	-0.0302075130543762	0.845667070887692	E3
chr10:102758510	preTSS_flank	MRPL43	108	108	108	0.14229	0.14183	2.2806	7.3404	7.2034	0.0081198	-0.0766222881499045	0.621058486395425	E3
chr10:102758510	preTSS_flank	SFXN3	108	108	108	0.13214	0.17281	2.2806	7.3404	7.1708	0.015032	0.293506570875719	0.0531524604242	E3
chr10:102758559	postTSS_flank	C10orf2	108	108	108	-0.10586	0.27554	6.3707	13.869	6.7518	0.014778	-0.205131455521352	0.12936268043236	E3
chr10:102758559	preTSS_flank	LZTS2	108	108	108	-0.071188	0.46409	6.3707	13.869	6.7957	0.038042	-0.106197606499558	0.435984110260171	E3
chr10:102758559	preTSS_flank	MRPL43	108	108	108	-0.16144	0.095084	6.3707	13.869	7.2034	0.0081198	-0.0824967634085894	0.54553980224435	E3
chr10:102758559	postTSS_flank	PDZD7	108	108	108	-0.037541	0.69969	6.3707	13.869	3.9069	0.097708	0.373099391864654	0.28828188758445	E3
chr10:102758559	preTSS_flank	SFXN3	108	108	108	0.0071542	0.94142	6.3707	13.869	7.1708	0.015032	-0.0840615566162768	0.545617001019631	E3
chr10:102758569	postTSS_flank	C10orf2	108	108	108	-0.061976	0.524	8.9737	21.422	6.7518	0.014778	0.0765543849647481	0.574945071158367	E3
chr10:102758569	preTSS_flank	LZTS2	108	108	108	0.0073588	0.93975	8.9737	21.422	6.7957	0.038042	-0.12193639751894	0.370650870812885	E3
chr10:102758569	preTSS_flank	MRPL43	108	108	108	-0.06723	0.48936	8.9737	21.422	7.2034	0.0081198	-0.181736773579205	0.180078437970623	E3
chr10:102758569	postTSS_flank	PDZD7	108	108	108	0.089393	0.35756	8.9737	21.422	3.9069	0.097708	0.401006468904822	0.250768949419764	E3
chr10:102758569	preTSS_flank	SFXN3	108	108	108	0.049395	0.61169	8.9737	21.422	7.1708	0.015032	0.125415338565429	0.366196374751853	E3
chr10:102758610	postTSS_flank	C10orf2	108	108	108	-0.13207	0.17304	7.5077	27.452	6.7518	0.014778	0.11480470224759	0.399489343285231	E3
chr10:102758610	preTSS_flank	LZTS2	108	108	108	0.0035347	0.97104	7.5077	27.452	6.7957	0.038042	0.0860594234935653	0.528265338890799	E3
chr10:102758610	preTSS_flank	MRPL43	108	108	108	0.083595	0.38971	7.5077	27.452	7.2034	0.0081198	-0.217653971033144	0.107087871842499	E3
chr10:102758610	postTSS_flank	PDZD7	108	108	108	-0.11556	0.23368	7.5077	27.452	3.9069	0.097708	-0.0464021688189919	0.898713529585549	E3
chr10:102758610	preTSS_flank	SFXN3	108	108	108	-0.13668	0.15837	7.5077	27.452	7.1708	0.015032	0.112576552201407	0.417658935081287	E3
chr10:102758655	postTSS_flank	C10orf2	108	108	108	0.10625	0.27377	12.311	26.611	6.7518	0.014778	0.0537673962629633	0.683262855504024	E3
chr10:102758655	preTSS_flank	LZTS2	108	108	108	0.18951	0.049481	12.311	26.611	6.7957	0.038042	-0.147146973229375	0.26188836331934	E3
chr10:102758655	preTSS_flank	MRPL43	108	108	108	0.2442	0.010868	12.311	26.611	7.2034	0.0081198	-0.156802503793975	0.231519122442265	E3
chr10:102758655	postTSS_flank	PDZD7	108	108	108	0.10579	0.27586	12.311	26.611	3.9069	0.097708	-0.726787341457959	0.0172592186843959	E3
chr10:102758655	preTSS_flank	SFXN3	108	108	108	0.090875	0.34961	12.311	26.611	7.1708	0.015032	0.166871807829338	0.210572399598099	E3
chr10:102758657	postTSS_flank	C10orf2	108	108	108	-0.15588	0.1072	48.933	108.8	6.7518	0.014778	0.038110449213074	0.772506828037802	E3
chr10:102758657	preTSS_flank	LZTS2	108	108	108	-0.13754	0.15575	48.933	108.8	6.7957	0.038042	-0.219580415426322	0.0918487535096544	E3
chr10:102758657	preTSS_flank	MRPL43	108	108	108	0.010286	0.91585	48.933	108.8	7.2034	0.0081198	-0.274937367681749	0.0335020298849329	E3
chr10:102758657	postTSS_flank	PDZD7	108	108	108	-0.12554	0.19547	48.933	108.8	3.9069	0.097708	0.109364454387947	0.763606167409152	E3
chr10:102758657	preTSS_flank	SFXN3	108	108	108	-0.059075	0.54364	48.933	108.8	7.1708	0.015032	-0.00610311973819992	0.963733830911189	E3
chr10:102758665	postTSS_flank	C10orf2	108	108	108	0.063944	0.51088	6.8841	15.449	6.7518	0.014778	0.0418161616161283	0.751067807876495	E3
chr10:102758665	preTSS_flank	LZTS2	108	108	108	0.037737	0.6982	6.8841	15.449	6.7957	0.038042	0.0554518886204696	0.673888742294744	E3
chr10:102758665	preTSS_flank	MRPL43	108	108	108	-0.001899	0.98444	6.8841	15.449	7.2034	0.0081198	-0.101520237380712	0.440216632799845	E3
chr10:102758665	postTSS_flank	PDZD7	108	108	108	-0.043407	0.65555	6.8841	15.449	3.9069	0.097708	-0.335505963665332	0.343263751348774	E3
chr10:102758665	preTSS_flank	SFXN3	108	108	108	0.011921	0.90254	6.8841	15.449	7.1708	0.015032	-0.0779375997882439	0.560890181193792	E3
chr10:102758670	postTSS_flank	C10orf2	108	108	108	0.11195	0.24872	22.009	68.083	6.7518	0.014778	-0.126463399134535	0.344171090489983	E3
chr10:102758670	preTSS_flank	LZTS2	108	108	108	0.065203	0.50258	22.009	68.083	6.7957	0.038042	-0.0250951251002038	0.851670235084615	E3
chr10:102758670	preTSS_flank	MRPL43	108	108	108	0.0070451	0.94231	22.009	68.083	7.2034	0.0081198	-0.0765610600088145	0.567851621421682	E3
chr10:102758670	postTSS_flank	PDZD7	108	108	108	-0.11633	0.23054	22.009	68.083	3.9069	0.097708	0.220582158396077	0.540276955465708	E3
chr10:102758670	preTSS_flank	SFXN3	108	108	108	-0.072134	0.45816	22.009	68.083	7.1708	0.015032	-0.280592616153158	0.0361988151075828	E3
chr10:102758682	postTSS_flank	C10orf2	108	108	108	-0.013313	0.89123	8.9168	27.906	6.7518	0.014778	0.0542507748910026	0.696818218717587	E3
chr10:102758682	preTSS_flank	LZTS2	108	108	108	0.1906	0.048169	8.9168	27.906	6.7957	0.038042	0.0980904816545092	0.480403855765154	E3
chr10:102758682	preTSS_flank	MRPL43	108	108	108	0.32643	0.00056503	8.9168	27.906	7.2034	0.0081198	-0.0701429366514035	0.614258600621099	E3
chr10:102758682	postTSS_flank	PDZD7	108	108	108	0.12581	0.19449	8.9168	27.906	3.9069	0.097708	0.168629381717075	0.641434806562823	E3
chr10:102758682	preTSS_flank	SFXN3	108	108	108	0.048027	0.6216	8.9168	27.906	7.1708	0.015032	0.144074734009212	0.308197832789308	E3
chr10:102758780	postTSS_flank	C10orf2	108	108	108	-0.15329	0.11322	0.9637	7.2295	6.7518	0.014778	-0.257200838773446	0.53859437349274	E3
chr10:102758780	preTSS_flank	LZTS2	108	108	108	-0.18991	0.048997	0.9637	7.2295	6.7957	0.038042	-0.486717659932537	0.221287298150873	E3
chr10:102758780	preTSS_flank	MRPL43	108	108	108	-0.11734	0.22651	0.9637	7.2295	7.2034	0.0081198	-0.186568794977903	0.658216331023646	E3
chr10:102758780	preTSS_flank	SFXN3	108	108	108	0.06667	0.49299	0.9637	7.2295	7.1708	0.015032	-0.370417212147502	0.366383312577268	E3
chr10:102758965	preTSS_flank	LZTS2	107	108	107	-0.059509	0.54261	1.3236	34.785	6.7957	0.038042	0.364600920999067	0.374541891157328	E3
chr10:102758965	preTSS_flank	MRPL43	107	108	107	-0.21516	0.02604	1.3236	34.785	7.2034	0.0081198	0.253000760125044	0.545477880328633	E3
chr10:102758965	preTSS_flank	SFXN3	107	108	107	-0.16172	0.096082	1.3236	34.785	7.1708	0.015032	0.774596669241483	0.07048399691022	E3
chr10:102759598	preTSS_flank	LZTS2	105	108	105	-0.15601	0.11201	0.22514	2.9372	6.7957	0.038042	-0.342838758931441	0.193621533889921	E4
chr10:102759598	preTSS_flank	MRPL43	105	108	105	-0.090628	0.35787	0.22514	2.9372	7.2034	0.0081198	0.0650173545956072	0.810930838285927	E4
chr10:102759598	preTSS_flank	SFXN3	105	108	105	0.0168	0.86493	0.22514	2.9372	7.1708	0.015032	0.462598525487373	0.0957972060839671	E4
chr10:102759611	preTSS_flank	LZTS2	104	108	104	0.025949	0.79372	0.37942	3.407	6.7957	0.038042	0.327925844745562	0.158101002629009	E3
chr10:102759611	preTSS_flank	MRPL43	104	108	104	-0.13832	0.16144	0.37942	3.407	7.2034	0.0081198	-0.0604706898232658	0.800073921066375	E3
chr10:102759611	preTSS_flank	SFXN3	104	108	104	0.010389	0.91664	0.37942	3.407	7.1708	0.015032	-0.455890941527692	0.0572457118879877	E3
chr10:102759623	preTSS_flank	LZTS2	103	108	103	0.079571	0.42431	0.19777	1.4061	6.7957	0.038042	-0.162933716283699	0.426451684653659	E3
chr10:102759623	preTSS_flank	MRPL43	103	108	103	0.018137	0.85571	0.19777	1.4061	7.2034	0.0081198	-0.151560613203891	0.459853176286805	E3
chr10:102759623	preTSS_flank	SFXN3	103	108	103	0.060233	0.54559	0.19777	1.4061	7.1708	0.015032	-1.08815989152209e-21	1	E3
chr10:102759651	preTSS_flank	LZTS2	102	108	102	0.074581	0.45628	0.22686	2.3641	6.7957	0.038042	0.0188817673818229	0.92111138992874	E3
chr10:102759651	preTSS_flank	MRPL43	102	108	102	-0.077727	0.43745	0.22686	2.3641	7.2034	0.0081198	-0.0572593824848496	0.763763111619049	E3
chr10:102759651	preTSS_flank	SFXN3	102	108	102	0.19646	0.047809	0.22686	2.3641	7.1708	0.015032	-0.222822154800897	0.254407726615208	E3
chr10:102759667	postTSS_flank	C10orf2	102	108	102	-0.051108	0.60996	0.12	0.77594	6.7518	0.014778	-0.122189585174877	0.70520527291089	E3
chr10:102759667	preTSS_flank	LZTS2	102	108	102	-0.043666	0.663	0.12	0.77594	6.7957	0.038042	0.0205590879068423	0.924035592113424	E3
chr10:102759667	preTSS_flank	MRPL43	102	108	102	-0.074543	0.45651	0.12	0.77594	7.2034	0.0081198	-0.0449011853227358	0.834969888468754	E3
chr10:102759667	preTSS_flank	SFXN3	102	108	102	0.080991	0.41839	0.12	0.77594	7.1708	0.015032	0.0236132083228606	0.91692745220515	E3
chr10:102759760	postTSS_flank	C10orf2	99	108	99	-0.24039	0.016543	1.8619	30.983	6.7518	0.014778	-0.11057977627466	0.794346915476465	E3
chr10:102759760	preTSS_flank	LZTS2	99	108	99	-0.15126	0.13504	1.8619	30.983	6.7957	0.038042	-0.130891376104986	0.757367391565632	E3
chr10:102759760	preTSS_flank	MRPL43	99	108	99	0.11938	0.23922	1.8619	30.983	7.2034	0.0081198	0.0269727049635573	0.949450702047235	E3
chr10:102759760	preTSS_flank	SFXN3	99	108	99	-0.064951	0.523	1.8619	30.983	7.1708	0.015032	0.266146464436888	0.524039866793888	E3
chr10:102759762	postTSS_flank	C10orf2	99	108	99	0.041088	0.68636	1.4193	18.189	6.7518	0.014778	0.100023080433997	0.813703835572731	E3
chr10:102759762	preTSS_flank	LZTS2	99	108	99	0.0005571	0.99563	1.4193	18.189	6.7957	0.038042	0.166304439879387	0.693880858725264	E3
chr10:102759762	preTSS_flank	MRPL43	99	108	99	0.068647	0.49958	1.4193	18.189	7.2034	0.0081198	-0.103911056717984	0.806564701226484	E3
chr10:102759762	preTSS_flank	SFXN3	99	108	99	0.066072	0.51584	1.4193	18.189	7.1708	0.015032	-0.145639362738006	0.730763037346189	E3
chr10:102760863	postTSS_flank	C10orf2	108	108	108	-0.023316	0.8107	90.135	39.763	6.7518	0.014778	0.112715858950447	0.756542838289046	E5
chr10:102760863	preTSS_2k	LZTS2	108	108	108	-0.11452	0.23795	90.135	39.763	6.7957	0.038042	0.0310014313312116	0.932249508226835	E5
chr10:102760863	preTSS_flank	MRPL43	108	108	108	-0.072345	0.45684	90.135	39.763	7.2034	0.0081198	-0.150224990133986	0.678699039511383	E5
chr10:102760863	preTSS_flank	SFXN3	108	108	108	-0.0047674	0.96094	90.135	39.763	7.1708	0.015032	-0.2074296521955	0.565272403159032	E5
chr10:102760871	postTSS_flank	C10orf2	108	108	108	-0.18635	0.053485	84.465	75.127	6.7518	0.014778	-0.260902521172653	0.367620172211444	E5
chr10:102760871	preTSS_2k	LZTS2	108	108	108	-0.24475	0.010684	84.465	75.127	6.7957	0.038042	0.128365529457994	0.66186706142999	E5
chr10:102760871	preTSS_flank	MRPL43	108	108	108	-0.024845	0.79855	84.465	75.127	7.2034	0.0081198	0.375759903672588	0.185491298009188	E5
chr10:102760871	preTSS_flank	SFXN3	108	108	108	-0.21468	0.025675	84.465	75.127	7.1708	0.015032	0.2001066174018	0.492768431051733	E5
chr10:102760971	postTSS_flank	C10orf2	108	108	108	-0.12791	0.1871	94.645	18.205	6.7518	0.014778	-0.219839032299413	0.103523881850548	E5
chr10:102760971	preTSS_2k	LZTS2	108	108	108	-0.068122	0.4836	94.645	18.205	6.7957	0.038042	0.115030569538268	0.398556372502294	E5
chr10:102760971	preTSS_flank	MRPL43	108	108	108	0.010586	0.91341	94.645	18.205	7.2034	0.0081198	-0.0202502104062355	0.882235466284566	E5
chr10:102760971	postTSS_flank	PDZD7	108	108	108	-0.018361	0.8504	94.645	18.205	3.9069	0.097708	-0.54635073263849	0.102254129650118	E5
chr10:102760971	preTSS_flank	SFXN3	108	108	108	-0.041931	0.66656	94.645	18.205	7.1708	0.015032	-0.0374967873304426	0.787782532966671	E5
chr10:102770317	postTSS_flank	LZTS2	106	108	106	-0.10097	0.30306	96.145	63.86	6.7957	0.038042	0.664993756382063	0.149545036339878	E5
chr10:102770317	preTSS_flank	MRPL43	106	108	106	-0.2729	0.0046502	96.145	63.86	7.2034	0.0081198	-0.136941234659525	0.795872170770265	E5
chr10:102770317	preTSS_flank	SFXN3	106	108	106	0.23347	0.016016	96.145	63.86	7.1708	0.015032	-0.636821553892834	0.08950635144936	E5
chr10:102770323	postTSS_flank	LZTS2	106	108	106	-0.071858	0.46417	96.254	50.137	6.7957	0.038042	0.0558236573093964	0.916351495129273	E5
chr10:102770323	preTSS_flank	MRPL43	106	108	106	-0.088703	0.36589	96.254	50.137	7.2034	0.0081198	0.384701558921978	0.451414670896795	E5
chr10:102770323	preTSS_flank	SFXN3	106	108	106	0.060202	0.53986	96.254	50.137	7.1708	0.015032	0.178266917065877	0.672763469200629	E5
chr10:102770329	postTSS_flank	LZTS2	106	108	106	0.060726	0.53633	95.205	65.898	6.7957	0.038042	-0.262570129439669	0.529840983823315	E5
chr10:102770329	preTSS_flank	MRPL43	106	108	106	-0.19351	0.046864	95.205	65.898	7.2034	0.0081198	-0.140504800887873	0.740000200504168	E5
chr10:102770329	preTSS_flank	SFXN3	106	108	106	0.086692	0.3769	95.205	65.898	7.1708	0.015032	-0.356055744694841	0.386673537892676	E5
chr10:102770341	postTSS_flank	LZTS2	107	108	107	-0.087539	0.36993	96.856	36.311	6.7957	0.038042	0.74659563622757	0.0881846324021738	E5
chr10:102770341	preTSS_flank	MRPL43	107	108	107	-0.052639	0.59024	96.856	36.311	7.2034	0.0081198	-0.448817397561191	0.371978131360718	E5
chr10:102770347	postTSS_flank	LZTS2	107	108	107	-0.16222	0.095033	96.413	36.096	6.7957	0.038042	-0.388340417199752	0.446771849314888	E5
chr10:102770347	preTSS_flank	MRPL43	107	108	107	-0.11121	0.2541	96.413	36.096	7.2034	0.0081198	-0.268616968649711	0.60676558589873	E5
chr10:102770361	postTSS_flank	LZTS2	106	108	106	0.013548	0.89037	95.688	59.282	6.7957	0.038042	0.431767729603245	0.392594203702381	E5
chr10:102770361	preTSS_flank	MRPL43	106	108	106	0.067677	0.49063	95.688	59.282	7.2034	0.0081198	0.144334074825471	0.785002294950701	E5
chr10:102772790	postTSS_flank	LZTS2	108	108	108	-0.018772	0.84709	0.65972	3.8004	6.7957	0.038042	0.269335379670186	0.351763769766399	E3
chr10:102772790	preTSS_flank	MRPL43	108	108	108	-0.034734	0.72119	0.65972	3.8004	7.2034	0.0081198	0.118492906084467	0.713786881871521	E3
chr10:102772790	preTSS_flank	SFXN3	108	108	108	-0.17125	0.076383	0.65972	3.8004	7.1708	0.015032	0.198226848073623	0.536847046546367	E3
chr10:102772794	postTSS_flank	LZTS2	108	108	108	-0.030967	0.75037	0.76102	7.8418	6.7957	0.038042	-0.319764130896982	0.265072335869584	E3
chr10:102772794	preTSS_flank	MRPL43	108	108	108	0.085118	0.3811	0.76102	7.8418	7.2034	0.0081198	0.584565003077237	0.0459119527509737	E3
chr10:102773014	postTSS_flank	C10orf2	108	108	108	0.19479	0.043369	33.664	281.89	6.7518	0.014778	-0.0410370548457848	0.863612074481068	E3
chr10:102773014	postTSS_flank	LZTS2	108	108	108	0.16163	0.094681	33.664	281.89	6.7957	0.038042	0.429961700330404	0.00562220362389265	E3
chr10:102773014	preTSS_flank	MRPL43	108	108	108	-0.0027488	0.97748	33.664	281.89	7.2034	0.0081198	0.1664759593606	0.317824472659625	E3
chr10:102773014	preTSS_flank	SFXN3	108	108	108	0.11838	0.22238	33.664	281.89	7.1708	0.015032	0.186292643084111	0.262773024396917	E3
chr10:102773039	postTSS_flank	C10orf2	108	108	108	0.2139	0.026225	17.315	133.22	6.7518	0.014778	-0.0223839157577399	0.951059710221352	E3
chr10:102773039	postTSS_flank	LZTS2	108	108	108	0.12796	0.1869	17.315	133.22	6.7957	0.038042	0.381523283850735	0.0374959483344282	E3
chr10:102773039	preTSS_flank	MRPL43	108	108	108	0.049516	0.61082	17.315	133.22	7.2034	0.0081198	-0.159312900436306	0.418077281577953	E3
chr10:102773039	preTSS_flank	SFXN3	108	108	108	0.053379	0.58323	17.315	133.22	7.1708	0.015032	-0.0983780453823191	0.632562361708878	E3
chr10:102778867	postTSS_flank	LZTS2	106	108	106	-0.1762	0.070806	3.5247	32.61	6.7957	0.038042	-0.00300492654250931	0.995492623752854	E8
chr10:102778867	preTSS_flank	MRPL43	106	108	106	0.0028041	0.97724	3.5247	32.61	7.2034	0.0081198	0.928619769894733	0.00746085984016398	E8
chr10:102778867	preTSS_flank	SFXN3	106	108	106	-0.09838	0.31571	3.5247	32.61	7.1708	0.015032	-0.602634282579092	0.205477343364537	E8
chr10:102778872	postTSS_flank	LZTS2	106	108	106	0.080095	0.41441	1.4951	10.098	6.7957	0.038042	0.101183736703278	0.848742362009865	E8
chr10:102778872	preTSS_flank	MRPL43	106	108	106	0.060483	0.53797	1.4951	10.098	7.2034	0.0081198	0.749331228017001	0.0863768846272479	E8
chr10:102778872	preTSS_flank	SFXN3	106	108	106	0.022778	0.81672	1.4951	10.098	7.1708	0.015032	-0.373040884659957	0.466394764808116	E8
chr10:102778875	postTSS_flank	LZTS2	106	108	106	0.029909	0.76086	1.5088	38.677	6.7957	0.038042	-0.0632854095092213	0.905198616131142	E8
chr10:102778875	preTSS_flank	MRPL43	106	108	106	0.1546	0.11358	1.5088	38.677	7.2034	0.0081198	0.898271335297672	0.0149967010375267	E8
chr10:102778875	preTSS_flank	SFXN3	106	108	106	0.013346	0.89199	1.5088	38.677	7.1708	0.015032	-0.396561004962601	0.436340209423285	E8
chr10:102778887	postTSS_flank	LZTS2	106	108	106	0.06313	0.52029	1.6118	62.607	6.7957	0.038042	-0.120705576470629	0.819820965532322	E8
chr10:102778887	preTSS_flank	MRPL43	106	108	106	0.14795	0.13014	1.6118	62.607	7.2034	0.0081198	0.932370601565492	0.0067059438075856	E8
chr10:102778887	preTSS_flank	SFXN3	106	108	106	0.039964	0.6842	1.6118	62.607	7.1708	0.015032	-0.399176638586582	0.433037841856229	E8
chr10:102778901	postTSS_flank	LZTS2	107	108	107	0.060357	0.53686	1.7112	41.231	6.7957	0.038042	0.0103734395185305	0.984440398856028	E8
chr10:102778901	preTSS_flank	MRPL43	107	108	107	0.14303	0.14165	1.7112	41.231	7.2034	0.0081198	0.923218083339622	0.00861686162520914	E8
chr10:102778901	preTSS_flank	SFXN3	107	108	107	-0.06464	0.5083	1.7112	41.231	7.1708	0.015032	-0.61191195798978	0.196693070720756	E8
chr10:102778910	postTSS_flank	LZTS2	107	108	107	0.0073039	0.94048	4.41	115.92	6.7957	0.038042	-0.118712403440673	0.822767880108834	E8
chr10:102778910	preTSS_flank	MRPL43	107	108	107	0.11208	0.25039	4.41	115.92	7.2034	0.0081198	0.931317186049447	0.00691399368555357	E8
chr10:102778910	preTSS_flank	SFXN3	107	108	107	-0.014803	0.87972	4.41	115.92	7.1708	0.015032	-0.411185228696847	0.417982377134869	E8
chr10:102778914	postTSS_flank	LZTS2	107	108	107	0.024852	0.79942	3.3963	112.08	6.7957	0.038042	-0.16591863408659	0.753405835339663	E8
chr10:102778914	preTSS_flank	MRPL43	107	108	107	0.051265	0.6	3.3963	112.08	7.2034	0.0081198	0.862735560079316	0.0269691539112547	E8
chr10:102778914	preTSS_flank	SFXN3	107	108	107	0.046837	0.6319	3.3963	112.08	7.1708	0.015032	-0.236685613455855	0.651601153271212	E8
chr10:102778922	postTSS_flank	LZTS2	106	108	106	0.056424	0.56563	2.2446	53.956	6.7957	0.038042	-0.2296077405701	0.661640816413183	E8
chr10:102778922	preTSS_flank	MRPL43	106	108	106	0.12572	0.19909	2.2446	53.956	7.2034	0.0081198	0.96186458000114	0.00215373502147598	E8
chr10:102778922	preTSS_flank	SFXN3	106	108	106	0.055378	0.57288	2.2446	53.956	7.1708	0.015032	-0.378748116524495	0.459043559582454	E8
chr10:102778944	postTSS_flank	LZTS2	106	108	106	0.043527	0.65774	1.8903	34.337	6.7957	0.038042	0.146600941109812	0.781673950022353	E8
chr10:102778944	preTSS_flank	MRPL43	106	108	106	0.11575	0.23739	1.8903	34.337	7.2034	0.0081198	0.843173924910426	0.0349631037334617	E8
chr10:102778944	preTSS_flank	SFXN3	106	108	106	0.038145	0.69786	1.8903	34.337	7.1708	0.015032	-0.740917730626682	0.0919901632579516	E8
chr10:102779005	postTSS_flank	LZTS2	106	108	106	-0.11597	0.23648	4.718	102.51	6.7957	0.038042	-0.330119436761129	0.522808861915333	E8
chr10:102779005	preTSS_flank	MRPL43	106	108	106	0.042217	0.66742	4.718	102.51	7.2034	0.0081198	0.00693320385479277	0.989600360854993	E8
chr10:102779005	preTSS_flank	SFXN3	106	108	106	0.15641	0.10936	4.718	102.51	7.1708	0.015032	-0.0212417259161511	0.968142203375119	E8
chr10:102790709	postTSS_flank	LZTS2	107	108	107	0.090556	0.3536	7.4064	48.04	6.7957	0.038042	0.0765077323844088	0.885462317870518	E3
chr10:102790709	preTSS_2k	SFXN3	107	108	107	-0.090103	0.35602	7.4064	48.04	7.1708	0.015032	-0.204386621660141	0.6273138650458	E3
chr10:102790717	postTSS_flank	LZTS2	107	108	107	0.15275	0.11624	1.079	4.942	6.7957	0.038042	-0.307516199640182	0.387394052173488	E3
chr10:102790717	preTSS_flank	MRPL43	107	108	107	0.055705	0.56875	1.079	4.942	7.2034	0.0081198	0.213659525606847	0.611413469512179	E3
chr10:102790717	preTSS_2k	SFXN3	107	108	107	-0.031429	0.74794	1.079	4.942	7.1708	0.015032	0.513811089600055	0.128718606492857	E3
chr10:102790719	postTSS_flank	C10orf2	107	108	107	-0.1036	0.28828	4.4075	62.164	6.7518	0.014778	0.701944533833332	0.0236465964836654	E3
chr10:102790719	postTSS_flank	LZTS2	107	108	107	0.058445	0.54986	4.4075	62.164	6.7957	0.038042	-0.019429119833205	0.95221020794706	E3
chr10:102790719	preTSS_flank	MRPL43	107	108	107	0.017178	0.86059	4.4075	62.164	7.2034	0.0081198	0.606172327805369	0.0632097185561049	E3
chr10:102790719	preTSS_2k	SFXN3	107	108	107	0.063325	0.51699	4.4075	62.164	7.1708	0.015032	0.0153108729055412	0.962332673346585	E3
chr10:102790822	postTSS_flank	C10orf2	107	108	107	-0.14487	0.13653	0.063178	0.1673	6.7518	0.014778	-0.104238763412139	0.66185875103358	E4
chr10:102790822	postTSS_flank	LZTS2	107	108	107	-0.1257	0.19702	0.063178	0.1673	6.7957	0.038042	0.0635272169737021	0.70475508224962	E4
chr10:102790822	preTSS_flank	MRPL43	107	108	107	-0.086034	0.37825	0.063178	0.1673	7.2034	0.0081198	0.0944712699552384	0.572638110480645	E4
chr10:102790822	preTSS_2k	SFXN3	107	108	107	-0.032008	0.74345	0.063178	0.1673	7.1708	0.015032	-0.277640916419881	0.101115794271677	E4
chr10:102790836	postTSS_flank	C10orf2	107	108	107	-0.038438	0.69426	0.26439	1.9442	6.7518	0.014778	0.147418225048177	0.559391415557867	E4
chr10:102790836	postTSS_flank	LZTS2	107	108	107	0.078145	0.42367	0.26439	1.9442	6.7957	0.038042	-0.00730581641973397	0.967290376900089	E4
chr10:102790836	preTSS_flank	MRPL43	107	108	107	0.049206	0.61474	0.26439	1.9442	7.2034	0.0081198	-0.229570520600909	0.191529045516728	E4
chr10:102790836	preTSS_2k	SFXN3	107	108	107	0.046543	0.63404	0.26439	1.9442	7.1708	0.015032	-0.137577380550999	0.45272908537066	E4
chr10:102792266	postTSS_flank	LZTS2	106	108	106	0.034874	0.72266	0.13764	0.65223	6.7957	0.038042	-0.205957637395462	0.520745053522446	E3
chr10:102792266	preTSS_flank	MRPL43	106	108	106	0.074182	0.4498	0.13764	0.65223	7.2034	0.0081198	0.0308224740587847	0.924243817580763	E3
chr10:102792266	postTSS_2k	SFXN3	106	108	106	0.049121	0.61705	0.13764	0.65223	7.1708	0.015032	0.368135233925977	0.195294881622238	E3
chr10:102792338	postTSS_flank	LZTS2	108	108	108	0.18161	0.059971	0.31222	2.4037	6.7957	0.038042	0.783327113785656	0.0214769499018286	E3
chr10:102792338	preTSS_flank	MRPL43	108	108	108	0.14764	0.12731	0.31222	2.4037	7.2034	0.0081198	0.331890943142298	0.421892269928368	E3
chr10:102792338	postTSS_2k	SFXN3	108	108	108	-0.057023	0.55775	0.31222	2.4037	7.1708	0.015032	-0.261132868822314	0.532178963011332	E3
chr10:102792450	postTSS_flank	LZTS2	108	108	108	-0.16561	0.086726	2.2317	13.865	6.7957	0.038042	0.120658121644611	0.708756706679061	E3
chr10:102792450	preTSS_flank	MRPL43	108	108	108	-0.25752	0.007132	2.2317	13.865	7.2034	0.0081198	-0.285672564371359	0.368071091220028	E3
chr10:102792450	postTSS_2k	SFXN3	108	108	108	0.12214	0.20795	2.2317	13.865	7.1708	0.015032	0.160265477769054	0.618795252014299	E3
chr10:102792568	postTSS_flank	LZTS2	108	108	108	-0.026467	0.7857	0.27778	0.93018	6.7957	0.038042	-0.590771241000314	0.216935868626437	E3
chr10:102792568	preTSS_flank	MRPL43	108	108	108	0.11125	0.2517	0.27778	0.93018	7.2034	0.0081198	-0.296499935938335	0.568283078707292	E3
chr10:102792568	postTSS_2k	SFXN3	108	108	108	-0.17949	0.063071	0.27778	0.93018	7.1708	0.015032	0	1	E3
chr10:102802368	postTSS_flank	LZTS2	108	108	108	-0.034942	0.71959	92.764	80.235	6.7957	0.038042	-0.249911966100312	0.19963750836841	E3
chr10:102802368	postTSS_flank	SFXN3	108	108	108	-0.058332	0.54873	92.764	80.235	7.1708	0.015032	-0.0615993263432297	0.755505749217476	E3
chr10:102802549	postTSS_flank	LZTS2	107	108	107	-0.028599	0.76997	0.13477	0.66517	6.7957	0.038042	-0.674549399353234	0.0665119808414934	E3
chr10:102802549	postTSS_flank	SFXN3	107	108	107	-0.0071773	0.94151	0.13477	0.66517	7.1708	0.015032	-0.32710000359481	0.429030617783572	E3
chr10:102806580	postTSS_flank	LZTS2	108	108	108	-0.10694	0.27065	83.139	158.85	6.7957	0.038042	-0.0748051341812666	0.799376116610593	E8
chr10:102806580	postTSS_flank	SFXN3	108	108	108	-0.11667	0.22916	83.139	158.85	7.1708	0.015032	-0.0456833436873569	0.876762831180933	E8
chr10:102806617	postTSS_flank	LZTS2	107	108	107	-0.069995	0.47374	80.239	131.48	6.7957	0.038042	0.00830106584425039	0.979573472556493	E8
chr10:102806617	postTSS_flank	SFXN3	107	108	107	0.027441	0.77904	80.239	131.48	7.1708	0.015032	-0.548413514166226	0.0422943901741412	E8
chr10:102806620	postTSS_flank	LZTS2	107	108	107	0.016899	0.86284	72.82	134.23	6.7957	0.038042	-0.230693423656829	0.427491964132647	E8
chr10:102806620	postTSS_flank	SFXN3	107	108	107	0.087014	0.37282	72.82	134.23	7.1708	0.015032	0.227053348303242	0.364902199021051	E8
chr10:102806624	postTSS_flank	LZTS2	108	108	108	-0.029921	0.75854	89.453	71.747	6.7957	0.038042	-0.127376718577788	0.638283835004267	E8
chr10:102806624	postTSS_flank	SFXN3	108	108	108	-0.077479	0.42544	89.453	71.747	7.1708	0.015032	-0.166965349905857	0.481696951390258	E8
chr10:102806638	postTSS_flank	LZTS2	108	108	108	-0.033193	0.73308	94.735	35.627	6.7957	0.038042	0.067549334089391	0.789995204729725	E8
chr10:102806638	postTSS_flank	SFXN3	108	108	108	0.13148	0.17498	94.735	35.627	7.1708	0.015032	0.240259950199028	0.281474315411159	E8
chr10:102806658	postTSS_flank	LZTS2	108	108	108	-0.081077	0.4042	55.406	240.29	6.7957	0.038042	-0.255832240558975	0.144186252247052	E8
chr10:102806658	postTSS_flank	SFXN3	108	108	108	-0.10983	0.25781	55.406	240.29	7.1708	0.015032	-0.0019059158826873	0.990939116320892	E8
chr10:102806741	postTSS_flank	LZTS2	107	108	107	-0.25851	0.0071783	93.676	57.16	6.7957	0.038042	-0.42490268388587	0.294004876318602	E8
chr10:102806741	postTSS_flank	SFXN3	107	108	107	0.0056208	0.95418	93.676	57.16	7.1708	0.015032	-0.411448787538224	0.311179370715633	E8
chr10:102807701	postTSS_flank	SFXN3	107	108	107	0.09137	0.34927	83.159	166.24	7.1708	0.015032	-0.0463374054483377	0.88629237442342	E8
chr10:102808792	postTSS_flank	SFXN3	108	108	108	-0.031692	0.74473	42.895	239.43	7.1708	0.015032	0.118396808969802	0.564582102449013	E8
chr10:102808849	postTSS_flank	SFXN3	108	108	108	0.0020159	0.98348	39.924	201.91	7.1708	0.015032	-0.0103816042598415	0.933037379161121	E8
chr10:102810781	postTSS_flank	SFXN3	108	108	108	0.071832	0.46005	94.368	38.619	7.1708	0.015032	-0.406186406640332	0.14954874885075	E8
chr10:102823334	postTSS_flank	SFXN3	108	108	108	-0.087817	0.36613	69.516	197.79	7.1708	0.015032	0.274622084840488	0.59842249937457	E8
chr10:102823433	postTSS_flank	SFXN3	108	108	108	0.043275	0.65654	38.645	196.19	7.1708	0.015032	0.239046587201929	0.101771009245817	E8
chr10:102823442	postTSS_flank	SFXN3	108	108	108	0.017849	0.85453	26.701	117.74	7.1708	0.015032	0.0824515543335376	0.603686400189217	E8
chr10:102823471	postTSS_flank	SFXN3	108	108	108	0.023847	0.80647	9.7769	61.415	7.1708	0.015032	-0.104657907647075	0.610886745997551	E8
chr10:102826425	postTSS_flank	SFXN3	108	108	108	-0.047169	0.62785	2.1839	26.288	7.1708	0.015032	0.265139923365474	0.611609674413142	E3
chr10:102827367	postTSS_flank	SFXN3	107	108	107	0.047696	0.62565	1.5919	10.176	7.1708	0.015032	-0.394667026081351	0.333251260471495	E3
chr10:102827375	postTSS_flank	SFXN3	108	108	108	-0.1045	0.28177	0.73731	5.2931	7.1708	0.015032	-0.38218434372278	0.275756323329669	E3
chr10:102827390	postTSS_flank	SFXN3	108	108	108	0.12386	0.20154	4.5431	23.748	7.1708	0.015032	-0.122063142482261	0.569903334005452	E3
chr10:102827395	postTSS_flank	SFXN3	108	108	108	0.052037	0.59275	3.2131	21.247	7.1708	0.015032	-0.133701564533524	0.533388790711676	E3
chr10:102827399	postTSS_flank	SFXN3	108	108	108	-0.03123	0.74832	1.8714	11.955	7.1708	0.015032	-0.00998395449124786	0.961392918866118	E3
chr10:102827407	postTSS_flank	SFXN3	108	108	108	0.083529	0.39009	0.61944	4.0565	7.1708	0.015032	-0.206227018169664	0.31213262168419	E3
chr10:102827413	postTSS_flank	SFXN3	108	108	108	-0.090811	0.34995	0.71259	2.7629	7.1708	0.015032	-0.0784553471979329	0.669516256120551	E3
chr10:102827415	postTSS_flank	SFXN3	108	108	108	0.00094467	0.99226	1.1032	7.6192	7.1708	0.015032	-0.143090697406978	0.434642642815063	E3
chr10:102827437	postTSS_flank	SFXN3	108	108	108	0.086661	0.3725	3.2197	21.564	7.1708	0.015032	0.0346009560561895	0.861240286080333	E3
chr10:102827443	postTSS_flank	SFXN3	108	108	108	0.015113	0.87663	0.52315	4.9289	7.1708	0.015032	-0.262991372012041	0.176338181035074	E3
chr10:102827471	postTSS_flank	SFXN3	106	108	106	0.020357	0.83591	0.77783	5.9253	7.1708	0.015032	-0.056072957703475	0.836588678222945	E3
chr10:102827500	postTSS_flank	SFXN3	108	108	108	-0.1395	0.1499	0.58815	5.3687	7.1708	0.015032	-0.177052764237278	0.624611474955687	E3
chr10:102827516	postTSS_flank	SFXN3	108	108	108	-0.046537	0.63247	1.5221	47.294	7.1708	0.015032	-0.394725391093671	0.33317326670707	E3
chr10:103071043	preTSS_flank	BTRC	106	108	106	-0.12964	0.18532	12.148	299.4	7.5028	0.0071451	0.10344099019304	0.845391925996735	E8
chr10:103071065	preTSS_flank	BTRC	106	108	106	0.017338	0.85998	26.097	407.91	7.5028	0.0071451	0.0457282360632562	0.900178392276704	E8
chr10:103071080	preTSS_flank	BTRC	106	108	106	-0.10259	0.29535	23.456	380.26	7.5028	0.0071451	-0.633726613155923	0.0915706303639554	E8
chr10:103071375	preTSS_flank	BTRC	108	108	108	-9.6539e-05	0.99921	20.873	241.32	7.5028	0.0071451	0.49422625935443	0.0370872921880665	E8
chr10:103071380	preTSS_flank	BTRC	108	108	108	0.0026315	0.97844	16.032	146.65	7.5028	0.0071451	0.144585046140596	0.567047152438672	E8
chr10:103071395	preTSS_flank	BTRC	108	108	108	-0.069694	0.47354	36.356	260.62	7.5028	0.0071451	0.18361736467902	0.390421313204508	E8
chr10:103071443	preTSS_flank	BTRC	108	108	108	-0.0029235	0.97604	28.753	190.16	7.5028	0.0071451	0.0128670927076916	0.959586052435811	E8
chr10:103071477	preTSS_flank	BTRC	108	108	108	0.14512	0.134	35.882	256.77	7.5028	0.0071451	0.181503946834128	0.730733783966944	E8
chr10:103113281	preTSS_2k	BTRC	108	108	108	0.095642	0.3248	82.304	104.3	7.5028	0.0071451	-0.309921870639261	0.550001434531971	E3
chr10:103114453	postTSS_2k	BTRC	108	108	108	0.20774	0.030976	0.25472	1.6769	7.5028	0.0071451	-0.638001182691384	0.17284598407541	E3
chr10:103114497	postTSS_2k	BTRC	108	108	108	-0.21106	0.028332	0.55667	4.9101	7.5028	0.0071451	-0.638001182691384	0.17284598407541	E3
chr10:103326594	postTSS_flank	POLL	107	108	107	-0.040505	0.6787	4.0793	21.645	7.5312	0.013399	-0.18141171335487	0.730867578735809	E8
chr10:103326605	postTSS_flank	POLL	107	108	107	-0.087198	0.37181	4.7601	22.758	7.5312	0.013399	0.0421610966718151	0.936795826891146	E8
chr10:103326619	postTSS_flank	POLL	108	108	108	-0.16368	0.090523	1.9294	10.955	7.5312	0.013399	0.654003807483123	0.158859863571714	E8
chr10:103326623	postTSS_flank	POLL	108	108	108	-0.078244	0.42087	5.0597	23.662	7.5312	0.013399	0.739741953123762	0.0144579630867243	E8
chr10:103326638	postTSS_flank	POLL	108	108	108	-0.015542	0.87316	7.0582	20.29	7.5312	0.013399	0.221224982963421	0.539066752469397	E8
chr10:103331612	preTSS_flank	DPCD	107	108	107	-0.16229	0.094893	91.083	78.871	3.0481	0.16508	0.726541506265202	0.0412112328041965	E5
chr10:103331612	postTSS_flank	POLL	107	108	107	-0.10174	0.29707	91.083	78.871	7.5312	0.013399	-0.201118284602693	0.346011195293165	E5
chr10:1033885	preTSS_2k	GTPBP4	108	108	108	0.017409	0.85807	0.075185	0.23487	7.9263	0.0094485	0.200510840503713	0.703264468028714	E3
chr10:1034115	preTSS_2k	GTPBP4	108	108	108	-0.14354	0.13834	0.3638	4.9664	7.9263	0.0094485	-0.640994485956258	0.170192233171137	E4
chr10:1034371	preTSS_2k	GTPBP4	107	108	107	0.033061	0.73532	0.12841	0.36853	7.9263	0.0094485	-0.171810706631981	0.422113388949136	E4
chr10:1034374	preTSS_2k	GTPBP4	107	108	107	-0.0021733	0.98227	0.15626	0.5729	7.9263	0.0094485	-0.00809442637798032	0.970056044630677	E4
chr10:1034383	preTSS_2k	GTPBP4	107	108	107	0.0083386	0.93207	0.1429	0.36598	7.9263	0.0094485	0.445524965975587	0.0291212547754287	E4
chr10:1034410	preTSS_2k	GTPBP4	108	108	108	0.18299	0.058017	0.40861	1.566	7.9263	0.0094485	-0.244313989240516	0.139341133996152	E4
chr10:1034410	preTSS_flank	IDI2-AS1	108	108	108	0.052843	0.58702	0.40861	1.566	2.6614	0.31672	0.389807774609136	0.168269546434298	E4
chr10:1034417	preTSS_2k	GTPBP4	107	108	107	-0.072137	0.46028	0.20925	0.69748	7.9263	0.0094485	-0.132780639283045	0.468787047869082	E4
chr10:103485813	preTSS_flank	FBXW4	108	108	108	-0.07596	0.4346	96.068	12.041	7.9584	0.0076524	0.731595525509245	0.0983933846261205	E5
chr10:103485824	preTSS_flank	FBXW4	108	108	108	-0.087513	0.3678	93.893	22.709	7.9584	0.0076524	-0.214829377338152	0.682713300330122	E5
chr10:103500443	preTSS_flank	FBXW4	108	108	108	-0.032186	0.74089	87.437	65.359	7.9584	0.0076524	-0.260497778984001	0.618091903010375	E5
chr10:103500465	preTSS_flank	FBXW4	108	108	108	-0.071699	0.46088	78.974	92.265	7.9584	0.0076524	-0.580615078619041	0.13126930648123	E5
chr10:103500512	preTSS_flank	FBXW4	108	108	108	-0.24136	0.011854	94.354	37.982	7.9584	0.0076524	-0.681720537944066	0.0625891859840211	E5
chr10:103500520	preTSS_flank	FBXW4	108	108	108	-0.1816	0.059983	93.819	45.112	7.9584	0.0076524	-0.297428650352972	0.567012859095071	E5
chr10:103500530	preTSS_flank	FBXW4	108	108	108	-0.11517	0.23526	93.173	63.964	7.9584	0.0076524	-0.217089497087801	0.679481234968374	E5
chr10:103500537	preTSS_flank	FBXW4	108	108	108	-0.15416	0.11116	94.834	42.515	7.9584	0.0076524	-0.265500987524	0.611106203818109	E5
chr10:103540481	postTSS_flank	MGEA5	107	108	107	-0.025734	0.79246	91.644	163.5	10.094	0.014991	-0.0165368459091513	0.955254637936453	E3
chr10:103541006	postTSS_flank	MGEA5	107	108	107	-0.07107	0.46696	1.5847	23.034	10.094	0.014991	-0.420731010078292	0.104637362211202	E3
chr10:103541034	postTSS_flank	MGEA5	108	108	108	-0.087263	0.36917	1.812	21.755	10.094	0.014991	-0.245146801583339	0.360129327572276	E3
chr10:103590074	gene_body	KCNIP2	108	108	108	0.066792	0.4922	9.8852	91.732	4.2071	0.066405	-0.222811425202973	0.486386689686546	E3
chr10:103590074	preTSS_flank	MGEA5	108	108	108	0.021586	0.82451	9.8852	91.732	10.094	0.014991	0.216493781528917	0.420618583441661	E3
chr10:103590140	gene_body	KCNIP2	108	108	108	0.059703	0.53936	0.59639	3.6764	4.2071	0.066405	0.619677335839354	0.189462044893453	E3
chr10:103590140	preTSS_flank	MGEA5	108	108	108	0.029283	0.76353	0.59639	3.6764	10.094	0.014991	-0.0391380125842488	0.926691130695806	E3
chr10:103590208	preTSS_flank	MGEA5	108	108	108	0.14278	0.14044	2.6877	23.022	10.094	0.014991	0.594181582499034	0.21361605089662	E3
chr10:103590212	gene_body	KCNIP2	108	108	108	0.063303	0.51514	5.774	33.316	4.2071	0.066405	2.23845014701278e-17	1	E3
chr10:103590212	preTSS_flank	MGEA5	108	108	108	-0.08523	0.38047	5.774	33.316	10.094	0.014991	0.409525122582497	0.239890645620751	E3
chr10:103590230	gene_body	KCNIP2	108	108	108	0.066047	0.49705	2.3668	10.615	4.2071	0.066405	-0.23256640164701	0.579406426047292	E3
chr10:103590230	preTSS_flank	MGEA5	108	108	108	-0.033922	0.72744	2.3668	10.615	10.094	0.014991	0.0657497602869626	0.823289115133784	E3
chr10:103590305	preTSS_flank	MGEA5	108	108	108	0.014469	0.88185	0.24	1.2835	10.094	0.014991	-2.85902918677355e-17	1	E3
chr10:103590311	preTSS_flank	MGEA5	108	108	108	-0.00084588	0.99307	0.38009	3.8989	10.094	0.014991	0.237991880286164	0.205356862346724	E3
chr10:103590325	gene_body	KCNIP2	108	108	108	0.18713	0.052475	1.09	23.798	4.2071	0.066405	0.305156806661623	0.190771778309263	E3
chr10:103590325	preTSS_flank	MGEA5	108	108	108	0.2336	0.014966	1.09	23.798	10.094	0.014991	0.00760180683492253	0.967063157763483	E3
chr10:103590341	preTSS_flank	MGEA5	108	108	108	-0.070416	0.46896	0.47343	4.0293	10.094	0.014991	-4.0098713340628e-17	1	E3
chr10:103590351	gene_body	KCNIP2	108	108	108	0.14494	0.13449	0.1837	1.1088	4.2071	0.066405	9.3224816155357e-18	1	E3
chr10:103590351	preTSS_flank	MGEA5	108	108	108	0.066784	0.49225	0.1837	1.1088	10.094	0.014991	-0.39523068407947	0.0306438621094571	E3
chr10:103590364	gene_body	KCNIP2	108	108	108	0.18061	0.061418	0.31065	2.3082	4.2071	0.066405	0.349630361422056	0.220436284661196	E3
chr10:103590364	preTSS_flank	MGEA5	108	108	108	-0.034438	0.72347	0.31065	2.3082	10.094	0.014991	0.313737257298891	0.135454446433333	E3
chr10:103590685	preTSS_flank	MGEA5	105	108	105	-0.12288	0.21175	0.46943	6.7891	10.094	0.014991	0.26870976059867	0.606636444560192	E4
chr10:103590700	gene_body	KCNIP2	106	108	106	0.039812	0.68534	0.32717	3.1344	4.2071	0.066405	-0.402125671008551	0.429324370417965	E4
chr10:103590700	preTSS_flank	MGEA5	106	108	106	-0.072021	0.46315	0.32717	3.1344	10.094	0.014991	-0.411874879702147	0.23693750436468	E4
chr10:103590731	gene_body	KCNIP2	107	108	107	0.1064	0.27538	0.50299	5.2072	4.2071	0.066405	-0.321626688858452	0.307991968866337	E4
chr10:103590731	preTSS_flank	MGEA5	107	108	107	0.11086	0.25563	0.50299	5.2072	10.094	0.014991	-0.296523714069266	0.232152052805966	E4
chr10:103590739	gene_body	KCNIP2	108	108	108	0.12525	0.19649	0.27565	2.3873	4.2071	0.066405	-0.321626688858452	0.307991968866337	E4
chr10:103590739	preTSS_flank	MGEA5	108	108	108	0.070512	0.46836	0.27565	2.3873	10.094	0.014991	-0.29510126407412	0.20654792486758	E4
chr10:103590756	gene_body	KCNIP2	108	108	108	0.14044	0.14714	0.40083	3.3939	4.2071	0.066405	-0.392434471671723	0.336241028956956	E4
chr10:103590756	preTSS_flank	MGEA5	108	108	108	0.063493	0.51387	0.40083	3.3939	10.094	0.014991	-0.31150392629816	0.278303559936306	E4
chr10:103590758	gene_body	KCNIP2	108	108	108	0.12564	0.19509	0.30296	2.9679	4.2071	0.066405	-0.392434471671723	0.336241028956956	E4
chr10:103590758	preTSS_flank	MGEA5	108	108	108	0.06987	0.47242	0.30296	2.9679	10.094	0.014991	-0.31150392629816	0.278303559936306	E4
chr10:103590780	preTSS_flank	MGEA5	107	108	107	0.13639	0.16128	0.41093	4.115	10.094	0.014991	-0.393627035364601	0.334642437230658	E4
chr10:103599307	preTSS_flank	MGEA5	106	108	106	0.25366	0.0086972	90.956	204.09	10.094	0.014991	0.455261326516518	0.25699957591279	E3
chr10:103599350	gene_body	KCNIP2	108	108	108	0.16263	0.092634	88.929	116.84	4.2071	0.066405	0.643401693176797	0.0852078124230791	E3
chr10:103599350	preTSS_flank	MGEA5	108	108	108	0.16569	0.086577	88.929	116.84	10.094	0.014991	0.0462290511523939	0.88655675007317	E3
chr10:103599368	gene_body	KCNIP2	108	108	108	0.1212	0.21147	42.822	372.14	4.2071	0.066405	0.0936742723092781	0.859899581283883	E3
chr10:103599368	preTSS_flank	MGEA5	108	108	108	0.12734	0.18907	42.822	372.14	10.094	0.014991	-0.210213824539474	0.559944537326869	E3
chr10:103603085	preTSS_flank	MGEA5	108	108	108	0.1877	0.051744	41.807	380.51	10.094	0.014991	-0.212427387059698	0.686151854261287	E3
chr10:103603119	postTSS_2k	KCNIP2	107	108	107	0.18509	0.056313	49.973	450.31	4.2071	0.066405	0.0677400647358901	0.852496700720374	E3
chr10:103603119	preTSS_flank	MGEA5	107	108	107	-0.029784	0.76072	49.973	450.31	10.094	0.014991	-0.126389922024771	0.69549263741556	E3
chr10:103603128	postTSS_2k	KCNIP2	107	108	107	0.047064	0.63024	49.319	438.72	4.2071	0.066405	-0.193327193035178	0.59255164119455	E3
chr10:103603128	preTSS_flank	MGEA5	107	108	107	0.051336	0.59949	49.319	438.72	10.094	0.014991	-0.459476927506389	0.0983556259573863	E3
chr10:103603168	postTSS_2k	KCNIP2	107	108	107	0.17383	0.073352	89.987	200.71	4.2071	0.066405	0.213314596641293	0.612002602000489	E3
chr10:103603168	preTSS_flank	MGEA5	107	108	107	0.34663	0.00025471	89.987	200.71	10.094	0.014991	0.00278700818845067	0.993903466942212	E3
chr10:103603178	postTSS_2k	KCNIP2	105	108	105	0.026561	0.78796	74.131	465.92	4.2071	0.066405	0.253256780187295	0.628236647614772	E3
chr10:103603178	preTSS_flank	MGEA5	105	108	105	0.17501	0.074155	74.131	465.92	10.094	0.014991	0.625860023229514	0.0969402520956217	E3
chr10:103603184	preTSS_flank	MGEA5	104	108	104	0.17029	0.083945	78.459	521.51	10.094	0.014991	-0.433975326255269	0.38990329184162	E3
chr10:103608032	preTSS_flank	KCNIP2	108	108	108	0.023563	0.80874	96.12	43.678	4.2071	0.066405	0.738672913968766	0.093514514296833	E1
chr10:103608032	preTSS_flank	MGEA5	108	108	108	0.0238	0.80685	96.12	43.678	10.094	0.014991	-0.584660861879523	0.22293552827166	E1
chr10:103825703	preTSS_flank	C10orf76	108	108	108	-0.085874	0.37687	3.3566	20.805	7.5761	0.0048837	-0.276232614287496	0.384790688340439	E3
chr10:103825703	postTSS_2k	HPS6	108	108	108	0.089701	0.35589	3.3566	20.805	7.1662	0.023306	0.0827601957795678	0.798180863686259	E3
chr10:103825724	preTSS_flank	C10orf76	108	108	108	-0.21182	0.027756	1.93	10.855	7.5761	0.0048837	0.355584462160653	0.256652617350988	E3
chr10:103825724	postTSS_2k	HPS6	108	108	108	-0.1514	0.1178	1.93	10.855	7.1662	0.023306	-0.412960478863704	0.182129069412429	E3
chr10:103825728	preTSS_flank	C10orf76	108	108	108	-0.17595	0.06853	3.9003	30.074	7.5761	0.0048837	0.14543165424886	0.590984722711458	E3
chr10:103825728	postTSS_2k	HPS6	108	108	108	-0.048149	0.62071	3.9003	30.074	7.1662	0.023306	0.00781191095255843	0.977093451546496	E3
chr10:103825745	preTSS_flank	C10orf76	108	108	108	0.016524	0.86522	3.2669	15.043	7.5761	0.0048837	0.425183827820975	0.0785803964200036	E3
chr10:103825745	postTSS_2k	HPS6	108	108	108	-0.090648	0.35082	3.2669	15.043	7.1662	0.023306	-0.075759544588886	0.765111913904553	E3
chr10:103825770	preTSS_flank	C10orf76	108	108	108	0.013387	0.89062	3.6641	12.994	7.5761	0.0048837	-0.0669705117129607	0.820056628866198	E3
chr10:103825770	postTSS_2k	HPS6	108	108	108	0.0093081	0.92383	3.6641	12.994	7.1662	0.023306	0.0222353808951498	0.939857698966456	E3
chr10:103825778	preTSS_flank	C10orf76	108	108	108	-0.042033	0.66579	2.8561	17.336	7.5761	0.0048837	0.311388522944254	0.278491125650508	E3
chr10:103825778	postTSS_2k	HPS6	108	108	108	0.016951	0.86177	2.8561	17.336	7.1662	0.023306	-0.469105099042061	0.0906137829697588	E3
chr10:103874051	postTSS_2k	LDB1	107	108	107	0.090966	0.35142	0.13402	0.53337	8.8848	0.0099168	-0.284691355078558	0.584499966066218	E3
chr10:103874051	preTSS_flank	NOLC1	107	108	107	0.064146	0.51156	0.13402	0.53337	8.4604	0.008284	-0.692824684526439	0.127042991035922	E3
chr10:103874051	preTSS_flank	PPRC1	107	108	107	-0.068473	0.48343	0.13402	0.53337	7.4982	0.026916	0.616129942838177	0.192751510730107	E3
chr10:103877670	preTSS_flank	LDB1	108	108	108	0.066869	0.4917	1.7844	18.524	8.8848	0.0099168	-0.62040191126474	0.188793025395978	E3
chr10:103877670	preTSS_flank	PPRC1	108	108	108	0.068421	0.48168	1.7844	18.524	7.4982	0.026916	-0.551824036175671	0.256281850049662	E3
chr10:103877718	preTSS_flank	LDB1	108	108	108	-0.023898	0.80607	0.15139	0.86406	8.8848	0.0099168	-0.197318188661754	0.639519327077147	E3
chr10:103877718	preTSS_flank	PPRC1	108	108	108	0.079801	0.41166	0.15139	0.86406	7.4982	0.026916	-0.684579177199877	0.133544787757195	E3
chr10:103877791	preTSS_flank	LDB1	107	108	107	0.031343	0.7486	1.3872	23.114	8.8848	0.0099168	0.0654969626518768	0.750570836145154	E3
chr10:103877791	preTSS_flank	NOLC1	107	108	107	-0.075652	0.43865	1.3872	23.114	8.4604	0.008284	0.104038759257481	0.662470681062758	E3
chr10:103877811	preTSS_flank	LDB1	107	108	107	-0.042145	0.66645	1.8396	13.052	8.8848	0.0099168	-0.488556348364596	0.0288343125640241	E3
chr10:103877811	preTSS_flank	NOLC1	107	108	107	0.060614	0.53513	1.8396	13.052	8.4604	0.008284	-0.110969650807231	0.682437070789235	E3
chr10:103877811	preTSS_flank	PPRC1	107	108	107	-0.03345	0.73232	1.8396	13.052	7.4982	0.026916	-0.190513690547632	0.44891197521839	E3
chr10:103879957	preTSS_flank	LDB1	108	108	108	-0.11486	0.23655	0.30861	6.3935	8.8848	0.0099168	-0.359630672589205	0.250892287031459	E4
chr10:103879957	preTSS_flank	NOLC1	108	108	108	-0.024776	0.79909	0.30861	6.3935	8.4604	0.008284	-0.325208603533488	0.302325851697242	E4
chr10:103879957	preTSS_flank	PPRC1	108	108	108	-0.15592	0.10709	0.30861	6.3935	7.4982	0.026916	-2.4710847808681e-09	0.999999993918815	E4
chr10:103880078	preTSS_flank	LDB1	107	108	107	-0.053214	0.58618	0.31533	6.1992	8.8848	0.0099168	-0.285805696231925	0.423415153882957	E4
chr10:103880078	preTSS_flank	NOLC1	107	108	107	-0.2363	0.01427	0.31533	6.1992	8.4604	0.008284	-0.222586428466754	0.536507236013968	E4
chr10:103880078	preTSS_flank	PPRC1	107	108	107	-0.1611	0.09738	0.31533	6.1992	7.4982	0.026916	-0.562060085830504	0.147053803202176	E4
chr10:103880099	preTSS_flank	LDB1	106	108	106	0.032732	0.73907	0.48557	12.428	8.8848	0.0099168	-0.0773014161672246	0.811273577753875	E4
chr10:103880099	preTSS_flank	NOLC1	106	108	106	-0.2091	0.031469	0.48557	12.428	8.4604	0.008284	0.0373711420578908	0.908202997013856	E4
chr10:103880099	preTSS_flank	PPRC1	106	108	106	-0.17452	0.073579	0.48557	12.428	7.4982	0.026916	0.461832266105019	0.179043930153798	E4
chr10:103880115	preTSS_flank	LDB1	106	108	106	0.0064059	0.94804	0.32991	10.496	8.8848	0.0099168	-0.00895937254294745	0.975749942935241	E4
chr10:103880115	preTSS_flank	NOLC1	106	108	106	-0.20118	0.038651	0.32991	10.496	8.4604	0.008284	-0.468634102419169	0.124361093781727	E4
chr10:103880115	preTSS_flank	PPRC1	106	108	106	-0.21937	0.023858	0.32991	10.496	7.4982	0.026916	0.151145118504999	0.676820276008925	E4
chr10:103880130	preTSS_flank	LDB1	105	108	105	0.067923	0.49116	0.37905	10.771	8.8848	0.0099168	0.0112974365324602	0.983054566158927	E4
chr10:103880130	preTSS_flank	NOLC1	105	108	105	0.050268	0.61058	0.37905	10.771	8.4604	0.008284	0.712020242975092	0.112457093057156	E4
chr10:103880312	preTSS_flank	LDB1	105	108	105	0.051998	0.59834	0.10848	0.96824	8.8848	0.0099168	-0.00993506698076583	0.981372975182653	E4
chr10:103880312	preTSS_flank	NOLC1	105	108	105	-0.029873	0.76226	0.10848	0.96824	8.4604	0.008284	-0.485698949437686	0.22240104257534	E4
chr10:103880312	preTSS_flank	PPRC1	105	108	105	-0.010788	0.91302	0.10848	0.96824	7.4982	0.026916	0.113242233648987	0.789479073591577	E4
chr10:103892085	preTSS_flank	LDB1	107	108	107	-0.054093	0.58	71.803	235.43	8.8848	0.0099168	-0.271262291290416	0.448383058464716	E3
chr10:103892085	preTSS_flank	NOLC1	107	108	107	-0.20549	0.033723	71.803	235.43	8.4604	0.008284	-0.138322861487263	0.703141933910179	E3
chr10:103892085	preTSS_flank	PPRC1	107	108	107	-0.1144	0.24066	71.803	235.43	7.4982	0.026916	-0.237854775525472	0.508143255441933	E3
chr10:103892093	preTSS_flank	LDB1	107	108	107	0.057175	0.55858	78.41	127.36	8.8848	0.0099168	-0.184776331957809	0.66134946472852	E3
chr10:103892093	preTSS_flank	NOLC1	107	108	107	-0.14681	0.13131	78.41	127.36	8.4604	0.008284	-0.79976806643259	0.0171764179678584	E3
chr10:103892093	preTSS_flank	PPRC1	107	108	107	-0.021384	0.82695	78.41	127.36	7.4982	0.026916	-0.253722502079837	0.544292775989743	E3
chr10:103892184	preTSS_flank	LDB1	108	108	108	-0.026125	0.7884	13.357	53.916	8.8848	0.0099168	-0.464431564979363	0.353440825520679	E3
chr10:103892184	preTSS_flank	NOLC1	108	108	108	-0.012629	0.89678	13.357	53.916	8.4604	0.008284	0.65246973493899	0.160179046742188	E3
chr10:103892184	preTSS_flank	PPRC1	108	108	108	-0.0053295	0.95634	13.357	53.916	7.4982	0.026916	0.519345989475019	0.291020082607887	E3
chr10:103892301	preTSS_flank	LDB1	108	108	108	-0.050197	0.60591	6.2902	39.068	8.8848	0.0099168	-0.722022992011224	0.0183778849678808	E3
chr10:103892301	preTSS_flank	NOLC1	108	108	108	-0.11344	0.24244	6.2902	39.068	8.4604	0.008284	0.674595356250496	0.0161110853032842	E3
chr10:103892301	preTSS_flank	PPRC1	108	108	108	0.015811	0.87098	6.2902	39.068	7.4982	0.026916	0.229981175700078	0.583749047490267	E3
chr10:103892308	preTSS_flank	LDB1	108	108	108	-0.13045	0.17842	0.85806	2.9229	8.8848	0.0099168	-0.109650125663118	0.763003474319101	E3
chr10:103892308	preTSS_flank	NOLC1	108	108	108	0.20052	0.037452	0.85806	2.9229	8.4604	0.008284	-0.110696656822422	0.731984494951112	E3
chr10:103892308	preTSS_flank	PPRC1	108	108	108	0.058474	0.54776	0.85806	2.9229	7.4982	0.026916	0.51142736877122	0.195163032079058	E3
chr10:103892310	preTSS_flank	LDB1	108	108	108	-0.17105	0.076724	1.3611	5.6799	8.8848	0.0099168	-0.344189374231393	0.403802068787162	E3
chr10:103892310	preTSS_flank	NOLC1	108	108	108	-0.072704	0.45461	1.3611	5.6799	8.4604	0.008284	0.226402646303216	0.529358898545498	E3
chr10:103892310	preTSS_flank	PPRC1	108	108	108	-0.16788	0.082441	1.3611	5.6799	7.4982	0.026916	-0.327534229566158	0.428381554264882	E3
chr10:103911972	preTSS_flank	LDB1	108	108	108	0.021882	0.82215	0.20778	0.87618	8.8848	0.0099168	0.503331803876334	0.138058994428303	E3
chr10:103911972	postTSS_2k	NOLC1	108	108	108	0.031118	0.74919	0.20778	0.87618	8.4604	0.008284	0.0135788483368534	0.970301745583262	E3
chr10:103911972	postTSS_flank	PPRC1	108	108	108	0.04835	0.61925	0.20778	0.87618	7.4982	0.026916	-0.660352972933643	0.0376875789227361	E3
chr10:103911974	preTSS_flank	LDB1	108	108	108	0.083686	0.38919	0.15519	0.66249	8.8848	0.0099168	0.334647645334381	0.34457724992613	E3
chr10:103911974	postTSS_2k	NOLC1	108	108	108	0.13753	0.15577	0.15519	0.66249	8.4604	0.008284	0.403440754174989	0.247632867087439	E3
chr10:103911974	postTSS_flank	PPRC1	108	108	108	0.098622	0.30989	0.15519	0.66249	7.4982	0.026916	-0.148968535925862	0.68126710372117	E3
chr10:103912070	preTSS_flank	LDB1	108	108	108	-0.15154	0.11745	0.23102	1.8373	8.8848	0.0099168	0.377087936039031	0.357126091083332	E4
chr10:103912070	postTSS_2k	NOLC1	108	108	108	-0.10215	0.29282	0.23102	1.8373	8.4604	0.008284	0.58045069046479	0.13140478632989	E4
chr10:103912070	postTSS_flank	PPRC1	108	108	108	-0.056514	0.56128	0.23102	1.8373	7.4982	0.026916	-0.229197517481127	0.585067585536772	E4
chr10:103929268	preTSS_flank	LDB1	108	108	108	-0.18416	0.056404	3.4248	30.758	8.8848	0.0099168	-0.259160532805	0.535393477314135	E3
chr10:103929268	postTSS_flank	NOLC1	108	108	108	-0.13645	0.1591	3.4248	30.758	8.4604	0.008284	-0.38855356328322	0.341467734506463	E3
chr10:103929268	postTSS_flank	PPRC1	108	108	108	-0.24405	0.010916	3.4248	30.758	7.4982	0.026916	0.364622743186487	0.374511130467894	E3
chr10:103929274	preTSS_flank	LDB1	108	108	108	-0.11798	0.22397	3.8662	29.978	8.8848	0.0099168	0.255264636062587	0.476592979014695	E3
chr10:103929274	postTSS_flank	NOLC1	108	108	108	-0.028742	0.76778	3.8662	29.978	8.4604	0.008284	0.745619652964507	0.0132984961788907	E3
chr10:103929274	postTSS_flank	PPRC1	108	108	108	0.015643	0.87234	3.8662	29.978	7.4982	0.026916	-0.42965164777401	0.215264031629058	E3
chr10:103929295	preTSS_flank	LDB1	107	108	107	-0.053717	0.58265	0.89093	4.9739	8.8848	0.0099168	0.487479233575992	0.152958198181175	E3
chr10:103929295	postTSS_flank	NOLC1	107	108	107	0.084511	0.38678	0.89093	4.9739	8.4604	0.008284	-0.45206167461205	0.189629825666588	E3
chr10:103929295	postTSS_flank	PPRC1	107	108	107	0.0072577	0.94086	0.89093	4.9739	7.4982	0.026916	-0.104055351524577	0.774827519649875	E3
chr10:103929302	preTSS_flank	LDB1	107	108	107	0.06845	0.48358	0.72981	6.0868	8.8848	0.0099168	0.314115021443856	0.376751578676908	E3
chr10:103929302	postTSS_flank	NOLC1	107	108	107	-0.011017	0.91033	0.72981	6.0868	8.4604	0.008284	-0.0816672839292058	0.822539551413977	E3
chr10:103929302	postTSS_flank	PPRC1	107	108	107	0.023223	0.81233	0.72981	6.0868	7.4982	0.026916	0.357477116331662	0.31051925025052	E3
chr10:103989757	preTSS_flank	GBF1	107	108	107	0.086999	0.37291	0.37748	1.6732	8.3699	0.014515	0.0639100743074159	0.860766340592567	E3
chr10:103989799	preTSS_flank	GBF1	107	108	107	-0.028891	0.76769	0.22028	1.632	8.3699	0.014515	-0.110494885884406	0.561055882414535	E3
chr10:103989860	preTSS_flank	GBF1	107	108	107	-0.23991	0.012812	1.4652	42.079	8.3699	0.014515	0.506324245888985	0.0453620739832123	E3
chr10:103991300	preTSS_flank	GBF1	108	108	108	0.016005	0.86941	3.8449	20.047	8.3699	0.014515	9.26600310420512e-09	0.999999982626244	E3
chr10:103991302	preTSS_flank	GBF1	108	108	108	-0.10152	0.29583	7.2229	41.663	8.3699	0.014515	0.563913850522604	0.145432159866029	E3
chr10:103991311	preTSS_flank	GBF1	108	108	108	-0.073313	0.45082	2.9138	25.216	8.3699	0.014515	0.450453226331703	0.0799543172205333	E3
chr10:103991313	preTSS_flank	GBF1	108	108	108	-0.07112	0.46452	1.7108	11.75	8.3699	0.014515	0.12545910651168	0.643389297149383	E3
chr10:103991315	preTSS_flank	GBF1	108	108	108	0.068263	0.48269	3.8229	29.089	8.3699	0.014515	0.0731474141679585	0.787763832576148	E3
chr10:103991321	preTSS_flank	GBF1	108	108	108	-0.095709	0.32446	2.4432	20.389	8.3699	0.014515	-0.453077275235504	0.0261895665660108	E3
chr10:103991326	preTSS_flank	GBF1	108	108	108	-0.060475	0.53412	3.1841	18.688	8.3699	0.014515	-0.228660207994019	0.24184910472284	E3
chr10:103991328	preTSS_flank	GBF1	108	108	108	0.0015133	0.9876	1.8744	12.951	8.3699	0.014515	-0.00547303571781563	0.977101123026167	E3
chr10:103991347	preTSS_flank	GBF1	108	108	108	-0.075551	0.43709	3.0256	25.466	8.3699	0.014515	0.211703125193697	0.189725163696399	E3
chr10:103991351	preTSS_flank	GBF1	108	108	108	-0.19816	0.039804	4.0103	25.48	8.3699	0.014515	-0.0109793915414554	0.944982254134231	E3
chr10:103991353	preTSS_flank	GBF1	108	108	108	-0.14108	0.14529	3.2824	18.525	8.3699	0.014515	0.0475483249834629	0.770782946552307	E3
chr10:103991360	preTSS_flank	GBF1	108	108	108	-0.23389	0.014839	6.0682	43.042	8.3699	0.014515	0.159654435264762	0.268079637912288	E3
chr10:103991378	preTSS_flank	GBF1	108	108	108	-0.13266	0.17112	1.2939	9.4822	8.3699	0.014515	0.147312246164973	0.287780821542516	E3
chr10:103991390	preTSS_flank	GBF1	108	108	108	0.057279	0.55598	1.4599	5.4715	8.3699	0.014515	0.0955506269112986	0.500425704297643	E3
chr10:103991392	preTSS_flank	GBF1	108	108	108	0.011242	0.90807	0.91009	3.3816	8.3699	0.014515	-0.042625716631561	0.764144554785767	E3
chr10:103991394	preTSS_flank	GBF1	108	108	108	-0.019065	0.84473	0.75278	2.8322	8.3699	0.014515	0.207615878740276	0.147966407264229	E3
chr10:103991405	preTSS_flank	GBF1	108	108	108	-0.04425	0.6493	1.559	20.054	8.3699	0.014515	0.250851177453309	0.100499678826332	E3
chr10:103991413	preTSS_flank	GBF1	108	108	108	-0.25139	0.008681	2.9388	23.35	8.3699	0.014515	-0.177032827017027	0.262046737869724	E3
chr10:103991430	preTSS_flank	GBF1	108	108	108	-0.10041	0.30113	0.64583	4.3957	8.3699	0.014515	-0.0245937577860746	0.897356878567456	E3
chr10:103991466	preTSS_flank	GBF1	107	108	107	0.056459	0.56352	1.8717	7.4861	8.3699	0.014515	-0.199980626879887	0.533175854132403	E3
chr10:103991470	preTSS_flank	GBF1	107	108	107	-0.15921	0.10143	5.1338	57.765	8.3699	0.014515	0.514144686673545	0.128427871717046	E3
chr10:103991476	preTSS_flank	GBF1	108	108	108	-0.039377	0.68576	5.7967	48.702	8.3699	0.014515	-0.518012859885411	0.188491315105177	E3
chr10:103991479	preTSS_flank	GBF1	108	108	108	-0.08313	0.39236	9.0807	129.23	8.3699	0.014515	-0.738824847121419	0.0934109908245306	E3
chr10:104000256	preTSS_flank	GBF1	108	108	108	-0.011923	0.90252	79.315	122.23	8.3699	0.014515	0.0346396542638769	0.935102584948733	E8
chr10:104000262	preTSS_flank	GBF1	108	108	108	-0.11623	0.23095	50.398	216.69	8.3699	0.014515	0.310297967497489	0.280267297058848	E8
chr10:104000271	preTSS_flank	GBF1	108	108	108	0.038317	0.69379	60.482	270.86	8.3699	0.014515	-0.177613407541069	0.429078224213477	E8
chr10:104000277	preTSS_flank	GBF1	108	108	108	0.032754	0.73648	47.49	256.19	8.3699	0.014515	-0.19126286011023	0.294353276993462	E8
chr10:104000294	preTSS_flank	GBF1	108	108	108	-0.10301	0.28875	76.175	214.26	8.3699	0.014515	-0.354306744656312	0.0248905509358392	E8
chr10:104000340	preTSS_flank	GBF1	108	108	108	0.071241	0.46376	90.226	62.026	8.3699	0.014515	-0.247559076284661	0.204043203585025	E8
chr10:104000362	preTSS_flank	GBF1	108	108	108	-0.18337	0.057486	75.989	130.66	8.3699	0.014515	-0.292142921886504	0.239451537293112	E8
chr10:104000367	preTSS_flank	GBF1	108	108	108	-0.095825	0.32388	64.696	160.16	8.3699	0.014515	-0.193262322159595	0.507978987976756	E8
chr10:104004647	preTSS_2k	GBF1	108	108	108	0.19238	0.046072	26.097	181.74	8.3699	0.014515	-0.2367480540697	0.377332759728373	E3
chr10:104004692	preTSS_2k	GBF1	108	108	108	-0.17464	0.070656	3.4441	24.262	8.3699	0.014515	0.264997156332021	0.405187596133652	E3
chr10:104004711	preTSS_2k	GBF1	108	108	108	-0.13299	0.17004	2.9755	21.737	8.3699	0.014515	0.261469487436149	0.531631049755782	E3
chr10:104107205	preTSS_flank	NFKB2	108	108	108	-0.10073	0.2996	91.542	75.712	7.7783	0.040292	-0.267356025426213	0.455200349981476	E1
chr10:104152113	postTSS_flank	CUEDC2	108	108	108	-0.089017	0.35959	95.833	210.63	6.5858	0.0088029	-0.493962628614017	0.213449977728087	E5
chr10:104152113	preTSS_flank	NFKB2	108	108	108	-0.042801	0.66006	95.833	210.63	7.7783	0.040292	-0.674024148788615	0.0668048666341506	E5
chr10:104152113	postTSS_flank	PSD	108	108	108	-0.13484	0.1641	95.833	210.63	5.8192	0.054806	2.26601194734248e-17	1	E5
chr10:104159640	preTSS_flank	FBXL15	108	108	108	0.13773	0.15519	6.8265	33.614	6.2677	0.052364	-0.144821150370059	0.78428695342906	E2
chr10:104159640	gene_body	NFKB2	108	108	108	0.10918	0.26067	6.8265	33.614	7.7783	0.040292	0.216396849319111	0.680471398181892	E2
chr10:104159644	preTSS_flank	FBXL15	108	108	108	0.12265	0.20604	37.77	182.93	6.2677	0.052364	0.772718992672373	0.0716146959991955	E2
chr10:104159644	gene_body	NFKB2	108	108	108	0.23391	0.014832	37.77	182.93	7.7783	0.040292	-0.602242607543855	0.205851628756995	E2
chr10:104159691	preTSS_flank	FBXL15	108	108	108	-0.16061	0.096814	92.846	37.209	6.2677	0.052364	0.0512686488660923	0.888144149841641	E2
chr10:104159691	gene_body	NFKB2	108	108	108	-0.081758	0.40025	92.846	37.209	7.7783	0.040292	0.00772542166390493	0.983101648664052	E2
chr10:104159714	preTSS_flank	FBXL15	108	108	108	0.0084778	0.93061	45.343	218.58	6.2677	0.052364	0.483885656469553	0.224390640090278	E2
chr10:104159714	gene_body	NFKB2	108	108	108	0.022783	0.81495	45.343	218.58	7.7783	0.040292	-0.410728599659033	0.312111884933172	E2
chr10:104159729	preTSS_flank	FBXL15	108	108	108	0.061443	0.52758	10.554	60.823	6.2677	0.052364	-0.17592078112898	0.676890872023709	E2
chr10:104159729	gene_body	NFKB2	108	108	108	0.057711	0.55301	10.554	60.823	7.7783	0.040292	0.276486294485068	0.507402179920339	E2
chr10:104163515	postTSS_flank	CUEDC2	108	108	108	-0.00064036	0.99475	94.626	22.885	6.5858	0.0088029	-0.386588916107958	0.172119956015455	E1
chr10:104163515	postTSS_flank	NFKB2	108	108	108	-0.21424	0.025985	94.626	22.885	7.7783	0.040292	-0.038819501833437	0.895177850566097	E1
chr10:104163519	postTSS_flank	CUEDC2	108	108	108	0.070497	0.46845	92.979	40.779	6.5858	0.0088029	0.448206224288978	0.081657314461044	E1
chr10:104163519	postTSS_flank	NFKB2	108	108	108	-0.017894	0.85416	92.979	40.779	7.7783	0.040292	0.2484264635348	0.353532357399736	E1
chr10:104163565	postTSS_flank	CUEDC2	108	108	108	-0.1572	0.10421	92.833	38.192	6.5858	0.0088029	0.119938204903937	0.527844366466792	E1
chr10:104163565	postTSS_flank	NFKB2	108	108	108	0.094369	0.33131	92.833	38.192	7.7783	0.040292	-0.0289299723227974	0.879380617974687	E1
chr10:104163565	postTSS_flank	PSD	108	108	108	0.022229	0.81937	92.833	38.192	5.8192	0.054806	-0.165658594294658	0.539781506883314	E1
chr10:104168599	postTSS_flank	NFKB2	106	108	106	-0.28607	0.0029513	2.1505	104.49	7.7783	0.040292	0.605494987102475	0.202752070736802	E4
chr10:104168653	postTSS_flank	NFKB2	108	108	108	-0.066146	0.49641	0.27	1.8895	7.7783	0.040292	0.444029652768185	0.377728481875504	E4
chr10:104169602	postTSS_flank	CUEDC2	108	108	108	0.040207	0.6795	44.458	152.71	6.5858	0.0088029	0.175679862431125	0.305421077800243	E3
chr10:104169602	postTSS_flank	NFKB2	108	108	108	-0.12418	0.20037	44.458	152.71	7.7783	0.040292	-0.09140632389903	0.595976926847047	E3
chr10:104169602	postTSS_flank	PSD	108	108	108	-0.19296	0.045415	44.458	152.71	5.8192	0.054806	-0.271585092815785	0.308911380766273	E3
chr10:104169611	postTSS_flank	CUEDC2	108	108	108	-0.041121	0.67263	47.92	129.75	6.5858	0.0088029	0.240403669643461	0.145984351571997	E3
chr10:104169611	postTSS_flank	NFKB2	108	108	108	-0.26165	0.0062325	47.92	129.75	7.7783	0.040292	-0.527978490829251	0.000657230177237781	E3
chr10:104169611	postTSS_flank	PSD	108	108	108	-0.35577	0.0001577	47.92	129.75	5.8192	0.054806	-0.158624284091639	0.529563900176648	E3
chr10:104169678	postTSS_flank	CUEDC2	108	108	108	0.10728	0.2691	54.204	113.14	6.5858	0.0088029	-0.0179014569214645	0.881354496683796	E3
chr10:104169678	preTSS_flank	FBXL15	108	108	108	-0.072712	0.45455	54.204	113.14	6.2677	0.052364	-0.296777973912274	0.56790272053854	E3
chr10:104169678	postTSS_flank	NFKB2	108	108	108	-0.090743	0.35031	54.204	113.14	7.7783	0.040292	0.174828724314306	0.141874378391991	E3
chr10:104169678	postTSS_flank	PSD	108	108	108	-0.13145	0.17508	54.204	113.14	5.8192	0.054806	-0.148736922515027	0.359680150236708	E3
chr10:104169727	postTSS_flank	CUEDC2	108	108	108	0.16082	0.096366	52.486	138.56	6.5858	0.0088029	-0.0829515918482045	0.464457542355272	E3
chr10:104169727	preTSS_flank	FBXL15	108	108	108	-0.058755	0.54583	52.486	138.56	6.2677	0.052364	-0.139830175893664	0.791621749384776	E3
chr10:104169727	postTSS_flank	NFKB2	108	108	108	-0.032993	0.73463	52.486	138.56	7.7783	0.040292	-0.140673670728914	0.213271202448854	E3
chr10:104169727	postTSS_flank	PSD	108	108	108	-0.23939	0.012585	52.486	138.56	5.8192	0.054806	-0.0273717786169985	0.860003386389824	E3
chr10:104169730	postTSS_flank	CUEDC2	108	108	108	0.042352	0.66341	59.964	128.42	6.5858	0.0088029	0.0029722263221466	0.979124892896318	E3
chr10:104169730	preTSS_flank	FBXL15	108	108	108	-0.1273	0.18922	59.964	128.42	6.2677	0.052364	0.229916543060428	0.661202065503858	E3
chr10:104169730	postTSS_flank	NFKB2	108	108	108	-0.16765	0.08286	59.964	128.42	7.7783	0.040292	-0.136522736319541	0.227223647429613	E3
chr10:104169730	postTSS_flank	PSD	108	108	108	-0.12774	0.18768	59.964	128.42	5.8192	0.054806	0.0841875704670184	0.586904810653295	E3
chr10:104169784	postTSS_flank	CUEDC2	108	108	108	0.037724	0.6983	32.085	107.11	6.5858	0.0088029	0.097853134680776	0.508184877459969	E3
chr10:104169784	postTSS_flank	NFKB2	108	108	108	-0.16989	0.078775	32.085	107.11	7.7783	0.040292	0.0857122256436729	0.56242310795142	E3
chr10:104169784	postTSS_flank	PSD	108	108	108	-0.026548	0.78506	32.085	107.11	5.8192	0.054806	-0.144623664422678	0.480878555273041	E3
chr10:104170183	postTSS_flank	NFKB2	108	108	108	0.11405	0.23988	2.6614	26.518	7.7783	0.040292	0.589618355923565	0.0264758117458537	E3
chr10:104179203	postTSS_flank	CUEDC2	107	108	107	-0.16419	0.09104	1.2711	31.383	6.5858	0.0088029	0.445198774017947	0.376321471188028	E3
chr10:104179203	postTSS_flank	NFKB2	107	108	107	0.054256	0.57886	1.2711	31.383	7.7783	0.040292	0.556221570946939	0.251710235863543	E3
chr10:104188237	gene_body	CUEDC2	108	108	108	0.038754	0.69048	92.049	135.95	6.5858	0.0088029	-0.103107570729789	0.725767508389793	E1
chr10:104188237	postTSS_flank	NFKB2	108	108	108	-0.01461	0.88071	92.049	135.95	7.7783	0.040292	-0.269882746775372	0.350747757644609	E1
chr10:104188237	preTSS_flank	PSD	108	108	108	0.12607	0.19358	92.049	135.95	5.8192	0.054806	0.241527422267353	0.564439888725443	E1
chr10:104188237	preTSS_flank	TMEM180	108	108	108	-0.018949	0.84566	92.049	135.95	5.4806	0.050093	0.62780607321241	0.028835090776874	E1
chr10:104191745	postTSS_2k	CUEDC2	108	108	108	-0.20587	0.032552	37.775	219.16	6.5858	0.0088029	-0.293906537410005	0.269206450640895	E3
chr10:104191745	postTSS_flank	NFKB2	108	108	108	0.082318	0.39702	37.775	219.16	7.7783	0.040292	-0.174174257151179	0.394785188975864	E3
chr10:104191745	preTSS_flank	PSD	108	108	108	0.011539	0.90565	37.775	219.16	5.8192	0.054806	0.0107477016034266	0.976492118336016	E3
chr10:104191745	preTSS_flank	TMEM180	108	108	108	-0.20304	0.035073	37.775	219.16	5.4806	0.050093	-0.0987567403903465	0.715951587806422	E3
chr10:104191818	postTSS_2k	CUEDC2	108	108	108	-0.13765	0.15543	8.4593	78.391	6.5858	0.0088029	0.286839634247933	0.581540697447333	E3
chr10:104191818	postTSS_flank	NFKB2	108	108	108	0.0081605	0.9332	8.4593	78.391	7.7783	0.040292	0.61179928973372	0.0200641171935179	E3
chr10:104191818	preTSS_flank	PSD	108	108	108	-0.14999	0.1213	8.4593	78.391	5.8192	0.054806	0.440590681265057	0.274575901983394	E3
chr10:104191818	preTSS_flank	TMEM180	108	108	108	-0.00060293	0.99506	8.4593	78.391	5.4806	0.050093	0.487028404971137	0.108307362340009	E3
chr10:104191844	postTSS_flank	NFKB2	108	108	108	0.034302	0.72452	19.153	176.57	7.7783	0.040292	-0.777977398325326	0.0684688584600706	E3
chr10:104191844	preTSS_flank	TMEM180	108	108	108	-0.15518	0.10879	19.153	176.57	5.4806	0.050093	-0.748318263479705	0.0870443189807071	E3
chr10:104195171	preTSS_flank	CUEDC2	108	108	108	0.061405	0.52784	6.7719	126.27	6.5858	0.0088029	-0.353864316334553	0.491358962271333	E3
chr10:104195171	postTSS_flank	NFKB2	108	108	108	-0.065022	0.50377	6.7719	126.27	7.7783	0.040292	-0.280230552131327	0.501427502661222	E3
chr10:104195171	preTSS_flank	TMEM180	108	108	108	0.045187	0.64238	6.7719	126.27	5.4806	0.050093	-0.482117244613923	0.226339795084999	E3
chr10:104210659	preTSS_flank	TMEM180	107	108	107	-0.092963	0.3409	0.58421	13.385	5.4806	0.050093	-0.473450947793573	0.236017093186429	E4
chr10:104210719	preTSS_flank	TMEM180	108	108	108	0.06232	0.5217	0.97481	92.684	5.4806	0.050093	0.262792438865101	0.1766775931501	E4
chr10:104210724	preTSS_flank	CUEDC2	108	108	108	0.04886	0.61556	0.091204	0.31236	6.5858	0.0088029	-0.291055658668378	0.241285543622423	E4
chr10:104210724	preTSS_flank	TMEM180	108	108	108	0.046326	0.63401	0.091204	0.31236	5.4806	0.050093	-0.120759621795009	0.525000990280515	E4
chr10:104210730	preTSS_flank	TMEM180	108	108	108	0.10356	0.28616	0.17472	0.77174	5.4806	0.050093	0.214117465748402	0.22399548989189	E4
chr10:104210770	preTSS_flank	CUEDC2	108	108	108	0.10434	0.28252	0.10546	0.34913	6.5858	0.0088029	0.222528866004394	0.444472164052833	E4
chr10:104210770	preTSS_flank	TMEM180	108	108	108	0.017644	0.85617	0.10546	0.34913	5.4806	0.050093	0.389749885503426	0.0597438285610541	E4
chr10:104210801	preTSS_flank	CUEDC2	107	108	107	-0.051475	0.5985	0.48645	3.9097	6.5858	0.0088029	0.475182994780229	0.165157971976804	E3
chr10:104210801	preTSS_flank	TMEM180	107	108	107	0.11172	0.25192	0.48645	3.9097	5.4806	0.050093	0.184440872260156	0.494088084246729	E3
chr10:104210804	preTSS_flank	TMEM180	107	108	107	0.059826	0.54045	0.52075	3.5299	5.4806	0.050093	-0.365517625826095	0.163859452861385	E3
chr10:104210985	preTSS_flank	TMEM180	108	108	108	0.016701	0.86379	6.8035	66.512	5.4806	0.050093	0.331988505980889	0.520312524719313	E3
chr10:104211018	preTSS_flank	CUEDC2	108	108	108	0.028566	0.76916	6.1272	71.55	6.5858	0.0088029	-0.191083839875556	0.716862765544555	E3
chr10:104211018	preTSS_flank	PSD	108	108	108	-0.043385	0.65572	6.1272	71.55	5.8192	0.054806	-0.704575072562477	0.118022095224188	E3
chr10:104211018	preTSS_flank	TMEM180	108	108	108	0.063231	0.51561	6.1272	71.55	5.4806	0.050093	0.057774129674074	0.858452340705267	E3
chr10:104211034	preTSS_flank	CUEDC2	107	108	107	-0.058431	0.54996	40.248	208.99	6.5858	0.0088029	0.347742635668957	0.398639135588488	E3
chr10:104211034	preTSS_flank	PSD	107	108	107	0.010747	0.91252	40.248	208.99	5.8192	0.054806	-0.397430159183074	0.435241953392702	E3
chr10:104211034	preTSS_flank	TMEM180	107	108	107	0.015492	0.87416	40.248	208.99	5.4806	0.050093	0.153272798939235	0.634373218030073	E3
chr10:104211057	preTSS_flank	CUEDC2	108	108	108	-0.10088	0.29887	4.8209	27.107	6.5858	0.0088029	0.191355866306332	0.649870149612515	E3
chr10:104211057	preTSS_flank	PSD	108	108	108	-0.010554	0.91367	4.8209	27.107	5.8192	0.054806	0.834409461840619	0.0388600744748246	E3
chr10:104211057	preTSS_flank	TMEM180	108	108	108	-0.068795	0.47928	4.8209	27.107	5.4806	0.050093	0.0210190914325947	0.948303788173681	E3
chr10:104211109	preTSS_flank	TMEM180	108	108	108	0.021235	0.82732	77.095	90.028	5.4806	0.050093	0.744504187026252	0.0341141728729295	E3
chr10:104211112	preTSS_flank	TMEM180	108	108	108	0.11323	0.2433	18.451	79.487	5.4806	0.050093	0.00840581827690349	0.984239833135651	E3
chr10:104214044	postTSS_flank	ACTR1A	106	108	106	0.087637	0.3717	94.656	83.005	7.7455	0.011791	-0.20258195935091	0.630423193048999	E1
chr10:104214044	preTSS_flank	SUFU	106	108	106	-0.13994	0.15249	94.656	83.005	6.3755	0.017977	-0.386971561327342	0.269277416633806	E1
chr10:104214044	preTSS_flank	TMEM180	106	108	106	-0.16235	0.09637	94.656	83.005	5.4806	0.050093	-0.0320252608682115	0.930016547534364	E1
chr10:104214059	postTSS_flank	ACTR1A	107	108	107	-0.23655	0.014164	91.952	138.56	7.7455	0.011791	0.644277111929479	0.167301790736325	E1
chr10:104214059	preTSS_flank	SUFU	107	108	107	-0.095005	0.33036	91.952	138.56	6.3755	0.017977	-0.00370518478020033	0.993052842119659	E1
chr10:104214059	preTSS_flank	TMEM180	107	108	107	-0.014862	0.87924	91.952	138.56	5.4806	0.050093	0.0147442403123409	0.972358555764392	E1
chr10:104221443	postTSS_flank	ACTR1A	108	108	108	-0.17171	0.075581	0.80806	13.266	7.7455	0.011791	-0.524459736866308	0.182079434928796	E3
chr10:104221443	preTSS_flank	SUFU	108	108	108	0.021203	0.82758	0.80806	13.266	6.3755	0.017977	0.348247078502818	0.324067964623449	E3
chr10:104221443	preTSS_flank	TMEM180	108	108	108	-0.088869	0.36039	0.80806	13.266	5.4806	0.050093	-0.303481822648181	0.464945016943438	E3
chr10:104221500	postTSS_flank	ACTR1A	108	108	108	0.021059	0.82873	3.7944	24.31	7.7455	0.011791	-0.0631987107951403	0.669569541285959	E3
chr10:104221500	preTSS_flank	CUEDC2	108	108	108	0.015551	0.87309	3.7944	24.31	6.5858	0.0088029	-0.133413563961839	0.451929298367698	E3
chr10:104221500	preTSS_flank	PSD	108	108	108	-0.048844	0.61567	3.7944	24.31	5.8192	0.054806	0.138244214336696	0.561078152795212	E3
chr10:104221500	preTSS_flank	SUFU	108	108	108	-0.030594	0.75328	3.7944	24.31	6.3755	0.017977	0.00948424845477819	0.943669085308535	E3
chr10:104221500	preTSS_flank	TMEM180	108	108	108	-0.013895	0.88651	3.7944	24.31	5.4806	0.050093	0.0657888663522868	0.686706414080946	E3
chr10:104221521	postTSS_flank	ACTR1A	108	108	108	0.097759	0.31416	5.4439	27.813	7.7455	0.011791	-0.0622496745229027	0.642497347892442	E3
chr10:104221521	preTSS_flank	CUEDC2	108	108	108	0.16862	0.081085	5.4439	27.813	6.5858	0.0088029	0.00994028683157491	0.954116479753923	E3
chr10:104221521	postTSS_flank	FBXL15	108	108	108	-0.0082292	0.93264	5.4439	27.813	6.2677	0.052364	-0.683797035931424	0.0292285318900038	E3
chr10:104221521	preTSS_flank	PSD	108	108	108	0.062368	0.52138	5.4439	27.813	5.8192	0.054806	0.244910731242584	0.248732090787616	E3
chr10:104221521	preTSS_flank	SUFU	108	108	108	-0.10935	0.25991	5.4439	27.813	6.3755	0.017977	0.126719069484805	0.303133378690484	E3
chr10:104221521	preTSS_flank	TMEM180	108	108	108	-0.016634	0.86433	5.4439	27.813	5.4806	0.050093	0.0205563165043763	0.887322066266608	E3
chr10:104221528	postTSS_flank	ACTR1A	108	108	108	0.0039721	0.96746	9.1259	45.329	7.7455	0.011791	-0.139545644188929	0.287604518040114	E3
chr10:104221528	preTSS_flank	CUEDC2	108	108	108	0.029761	0.75979	9.1259	45.329	6.5858	0.0088029	0.103720418019591	0.547182847425828	E3
chr10:104221528	postTSS_flank	FBXL15	108	108	108	-0.07371	0.44837	9.1259	45.329	6.2677	0.052364	-0.00480365858863951	0.989492239307594	E3
chr10:104221528	preTSS_flank	PSD	108	108	108	-0.061466	0.52743	9.1259	45.329	5.8192	0.054806	0.00353010364616835	0.986938671585791	E3
chr10:104221528	preTSS_flank	SUFU	108	108	108	0.0070527	0.94225	9.1259	45.329	6.3755	0.017977	-0.127848552325184	0.291547230575044	E3
chr10:104221528	preTSS_flank	TMEM180	108	108	108	-0.19138	0.047245	9.1259	45.329	5.4806	0.050093	0.0483450579008066	0.733596247129957	E3
chr10:104221587	postTSS_flank	ACTR1A	107	108	107	-0.033977	0.72827	1.3829	7.3001	7.7455	0.011791	-0.167812430489122	0.32792552552382	E3
chr10:104221587	preTSS_flank	CUEDC2	107	108	107	0.13946	0.15195	1.3829	7.3001	6.5858	0.0088029	0.285479754896923	0.176298753730549	E3
chr10:104221587	preTSS_flank	PSD	107	108	107	-0.0020216	0.98351	1.3829	7.3001	5.8192	0.054806	0.343312553167505	0.138351730603474	E3
chr10:104221587	preTSS_flank	SUFU	107	108	107	-0.10646	0.2751	1.3829	7.3001	6.3755	0.017977	0.15124513182571	0.339013978332602	E3
chr10:104221587	preTSS_flank	TMEM180	107	108	107	-0.075479	0.43971	1.3829	7.3001	5.4806	0.050093	0.346208856270935	0.0609141220508362	E3
chr10:104221599	postTSS_flank	ACTR1A	108	108	108	0.016319	0.86687	6.1822	33.164	7.7455	0.011791	-0.101732815771256	0.592699705592153	E3
chr10:104221599	preTSS_flank	CUEDC2	108	108	108	0.1328	0.17065	6.1822	33.164	6.5858	0.0088029	-0.310711485813769	0.24147606529188	E3
chr10:104221599	preTSS_flank	PSD	108	108	108	-0.048163	0.62061	6.1822	33.164	5.8192	0.054806	-0.281761676213906	0.374951123151958	E3
chr10:104221599	preTSS_flank	SUFU	108	108	108	-0.1164	0.23026	6.1822	33.164	6.3755	0.017977	0.182486977638957	0.301614190825922	E3
chr10:104221599	preTSS_flank	TMEM180	108	108	108	-0.13438	0.16559	6.1822	33.164	5.4806	0.050093	0.26676816001921	0.207629155884796	E3
chr10:104221603	postTSS_flank	ACTR1A	108	108	108	0.066715	0.4927	3.5435	26.631	7.7455	0.011791	-0.10435703364707	0.597169049913471	E3
chr10:104221603	preTSS_flank	CUEDC2	108	108	108	0.13519	0.16303	3.5435	26.631	6.5858	0.0088029	-0.357992371193704	0.173372116310454	E3
chr10:104221603	preTSS_flank	PSD	108	108	108	0.061708	0.5258	3.5435	26.631	5.8192	0.054806	-0.155347327251855	0.668260518532516	E3
chr10:104221603	preTSS_flank	SUFU	108	108	108	0.024574	0.80069	3.5435	26.631	6.3755	0.017977	0.285618163986784	0.113050355835528	E3
chr10:104221603	preTSS_flank	TMEM180	108	108	108	-0.019401	0.84203	3.5435	26.631	5.4806	0.050093	0.0565706106076454	0.802547796097206	E3
chr10:104221614	postTSS_flank	ACTR1A	108	108	108	0.14385	0.13747	6.2689	29.588	7.7455	0.011791	-0.131537457838391	0.559559036768433	E3
chr10:104221614	preTSS_flank	CUEDC2	108	108	108	-0.021608	0.82434	6.2689	29.588	6.5858	0.0088029	-0.175971546266685	0.484885486483243	E3
chr10:104221614	preTSS_flank	PSD	108	108	108	-0.046915	0.6297	6.2689	29.588	5.8192	0.054806	0.168152155291836	0.601397159730087	E3
chr10:104221614	preTSS_flank	SUFU	108	108	108	-0.049792	0.60882	6.2689	29.588	6.3755	0.017977	-0.0735572921871119	0.721010923496205	E3
chr10:104221614	preTSS_flank	TMEM180	108	108	108	-0.089963	0.35449	6.2689	29.588	5.4806	0.050093	-0.350306432592389	0.154111980553862	E3
chr10:104221879	postTSS_flank	ACTR1A	108	108	108	-0.18951	0.049483	87.734	126.52	7.7455	0.011791	0.285927612599958	0.367624720330087	E3
chr10:104221879	preTSS_flank	CUEDC2	108	108	108	-0.21051	0.028754	87.734	126.52	6.5858	0.0088029	0.377380414408301	0.356722668556124	E3
chr10:104221879	preTSS_flank	SUFU	108	108	108	-0.22395	0.01981	87.734	126.52	6.3755	0.017977	-0.546529648659291	0.0659697361826122	E3
chr10:104221879	preTSS_flank	TMEM180	108	108	108	-0.2086	0.030275	87.734	126.52	5.4806	0.050093	0.245035519666415	0.63980298156602	E3
chr10:104227941	postTSS_flank	ACTR1A	108	108	108	-0.24515	0.010552	92.845	54.403	7.7455	0.011791	0.18154604028394	0.667006681797174	E3
chr10:104227941	preTSS_flank	CUEDC2	108	108	108	0.13851	0.15283	92.845	54.403	6.5858	0.0088029	0.646549124495107	0.165313411186872	E3
chr10:104227941	preTSS_flank	SUFU	108	108	108	-0.18143	0.060218	92.845	54.403	6.3755	0.017977	-0.10780057674147	0.799434392636609	E3
chr10:104227941	postTSS_2k	TMEM180	108	108	108	0.064983	0.50402	92.845	54.403	5.4806	0.050093	0.11177038710698	0.792169363997371	E3
chr10:104228082	postTSS_flank	ACTR1A	108	108	108	-0.035436	0.71579	70.615	172.22	7.7455	0.011791	0.136400586151435	0.566363543022757	E4
chr10:104228082	preTSS_flank	CUEDC2	108	108	108	-0.1829	0.058135	70.615	172.22	6.5858	0.0088029	0.847291500098997	0.0331992565129879	E4
chr10:104228082	preTSS_flank	PSD	108	108	108	0.0054829	0.95509	70.615	172.22	5.8192	0.054806	0.0851783180948777	0.841061469849082	E4
chr10:104228082	preTSS_flank	SUFU	108	108	108	-0.08927	0.35822	70.615	172.22	6.3755	0.017977	0.314808130778603	0.318939659152633	E4
chr10:104228082	postTSS_2k	TMEM180	108	108	108	0.050471	0.60394	70.615	172.22	5.4806	0.050093	0.405920873202577	0.190444639704191	E4
chr10:104228126	postTSS_flank	ACTR1A	107	108	107	-0.11729	0.2289	88.706	68.116	7.7455	0.011791	-0.046966136784037	0.81977941553261	E4
chr10:104228126	preTSS_flank	CUEDC2	107	108	107	-0.12384	0.20379	88.706	68.116	6.5858	0.0088029	0.0101580155679289	0.975005197511321	E4
chr10:104228126	postTSS_flank	FBXL15	107	108	107	-0.04797	0.62367	88.706	68.116	6.2677	0.052364	0.242963530095834	0.642725928573973	E4
chr10:104228126	preTSS_flank	PSD	107	108	107	-0.019086	0.8453	88.706	68.116	5.8192	0.054806	-0.0541913456992108	0.881803945433765	E4
chr10:104228126	preTSS_flank	SUFU	107	108	107	-0.18663	0.054257	88.706	68.116	6.3755	0.017977	0.0811247345446874	0.693608401264747	E4
chr10:104228126	postTSS_2k	TMEM180	107	108	107	0.1138	0.24317	88.706	68.116	5.4806	0.050093	0.0510374373900273	0.804441541057264	E4
chr10:104233252	postTSS_flank	ACTR1A	108	108	108	0.060337	0.53506	32.839	172.23	7.7455	0.011791	0.255528114911501	0.625050132895877	E3
chr10:104233252	preTSS_flank	SUFU	108	108	108	-0.040519	0.67715	32.839	172.23	6.3755	0.017977	0.12430893725527	0.814497049212948	E3
chr10:104233252	postTSS_flank	TMEM180	108	108	108	-0.058487	0.54767	32.839	172.23	5.4806	0.050093	-0.263732027345958	0.613573844474798	E3
chr10:104233270	postTSS_flank	ACTR1A	108	108	108	0.044645	0.64638	37.302	196.93	7.7455	0.011791	0.460651301573062	0.357898063591516	E3
chr10:104233270	preTSS_flank	SUFU	108	108	108	-0.040775	0.67523	37.302	196.93	6.3755	0.017977	0.46712981744501	0.350271534773951	E3
chr10:104233270	postTSS_flank	TMEM180	108	108	108	-0.045249	0.64193	37.302	196.93	5.4806	0.050093	-0.282140669817855	0.588018667584825	E3
chr10:104262593	preTSS_2k	ACTR1A	108	108	108	0.011385	0.9069	0.14176	0.43296	7.7455	0.011791	0.233139658034045	0.158936191539432	E4
chr10:104262593	preTSS_flank	SUFU	108	108	108	-0.11768	0.22516	0.14176	0.43296	6.3755	0.017977	-0.154206103252439	0.355287797006194	E4
chr10:104262593	postTSS_flank	TMEM180	108	108	108	-0.1202	0.21531	0.14176	0.43296	5.4806	0.050093	0.0677919630389053	0.694430801997195	E4
chr10:104262615	preTSS_2k	ACTR1A	108	108	108	0.0027462	0.9775	0.18065	0.60741	7.7455	0.011791	-0.213393806144795	0.121302004881074	E3
chr10:104262615	preTSS_flank	SUFU	108	108	108	0.042532	0.66206	0.18065	0.60741	6.3755	0.017977	0.120846181521929	0.384053597603869	E3
chr10:104262615	postTSS_flank	TMEM180	108	108	108	-0.031593	0.7455	0.18065	0.60741	5.4806	0.050093	0.104596776299106	0.46054447610989	E3
chr10:104283155	preTSS_flank	ACTR1A	107	108	107	-0.043216	0.6585	92.643	125.22	7.7455	0.011791	0.106135228144035	0.742691274828538	E1
chr10:104283155	preTSS_flank	SUFU	107	108	107	-0.0040025	0.96736	92.643	125.22	6.3755	0.017977	0.134144668376457	0.677671800621112	E1
chr10:104283226	preTSS_flank	ACTR1A	108	108	108	0.0011563	0.99052	93.323	43.395	7.7455	0.011791	0.223783650792836	0.594203804117923	E1
chr10:104283226	preTSS_flank	SUFU	108	108	108	-0.23787	0.013178	93.323	43.395	6.3755	0.017977	-0.488867539091052	0.218946350817983	E1
chr10:1043467	gene_body	GTPBP4	108	108	108	0.27593	0.0038457	94.724	37.006	7.9263	0.0094485	0.117006072469727	0.782607718294142	E1
chr10:1043467	preTSS_flank	IDI2-AS1	108	108	108	0.15125	0.11816	94.724	37.006	2.6614	0.31672	0.365550783509747	0.476097620609508	E1
chr10:104372409	preTSS_flank	TRIM8	108	108	108	-0.059331	0.54189	93.11	40.439	7.3098	0.017244	-0.126524172427011	0.50525760280106	E2
chr10:104372477	preTSS_flank	TRIM8	108	108	108	-0.10728	0.2691	73.927	162.97	7.3098	0.017244	-0.20649521537567	0.567064908520511	E2
chr10:104373189	preTSS_flank	TRIM8	108	108	108	-0.08716	0.36974	95.613	15.931	7.3098	0.017244	-0.561060079908536	0.147932707134066	E2
chr10:104373220	preTSS_flank	TRIM8	108	108	108	-0.039525	0.68464	94.685	29.424	7.3098	0.017244	0.2592345419237	0.370801526260524	E2
chr10:104373298	preTSS_flank	TRIM8	108	108	108	-0.047485	0.62554	79.084	151.76	7.3098	0.017244	0.0607914092920402	0.709422514066411	E2
chr10:104373303	preTSS_flank	TRIM8	108	108	108	-0.021779	0.82297	54.461	234.37	7.3098	0.017244	0.0234180516426443	0.885949189072228	E2
chr10:104385591	preTSS_flank	TRIM8	108	108	108	-0.1389	0.15166	92.771	62.85	7.3098	0.017244	0.156705761809594	0.766865445145814	E1
chr10:104385647	preTSS_flank	TRIM8	108	108	108	-0.22455	0.019472	95.088	40.327	7.3098	0.017244	-0.0423331025040068	0.936538278642004	E1
chr10:104388454	preTSS_flank	TRIM8	108	108	108	-0.0035018	0.97131	93.534	40.129	7.3098	0.017244	0	1	E1
chr10:104388497	preTSS_flank	TRIM8	107	108	107	0.093988	0.33558	91.168	59.406	7.3098	0.017244	0.0677863235028485	0.834199911644238	E1
chr10:104388529	preTSS_flank	TRIM8	108	108	108	-0.15815	0.10211	91.643	56.58	7.3098	0.017244	0.215473361363126	0.252813004772736	E1
chr10:104388600	preTSS_flank	TRIM8	108	108	108	-0.064003	0.51049	95.699	26.341	7.3098	0.017244	0.101958370924471	0.651635109974207	E1
chr10:104401457	preTSS_flank	TRIM8	108	108	108	-0.054252	0.57708	52.849	263.1	7.3098	0.017244	0.00443540629598792	0.993346934184513	E3
chr10:104401471	preTSS_flank	TRIM8	108	108	108	0.018696	0.8477	45.586	194.08	7.3098	0.017244	-0.236468932200188	0.510691486449741	E3
chr10:104401481	preTSS_flank	TRIM8	107	108	107	-0.073076	0.45444	42.365	310.87	7.3098	0.017244	0.340816208345482	0.33519431857523	E3
chr10:104401497	preTSS_flank	TRIM8	106	108	106	0.15914	0.10322	57.962	243.11	7.3098	0.017244	-0.311798696732966	0.452163064314026	E3
chr10:104404313	postTSS_2k	TRIM8	107	108	107	0.017709	0.85633	0.19374	1.3587	7.3098	0.017244	0.0491832190771468	0.9262846582182	E4
chr10:104404354	postTSS_2k	TRIM8	108	108	108	-0.047958	0.6221	0.36454	2.7869	7.3098	0.017244	0.0468241553837604	0.912332951788199	E4
chr10:104408337	gene_body	TRIM8	107	108	107	0.11553	0.23603	57.469	249.69	7.3098	0.017244	0.166039502925428	0.694350560264333	E3
chr10:104410678	gene_body	TRIM8	107	108	107	-0.0095583	0.92216	80.791	189.19	7.3098	0.017244	0.481980733126765	0.226490619954606	E2
chr10:104410689	gene_body	TRIM8	107	108	107	-0.051026	0.6017	86.096	190.53	7.3098	0.017244	0.399715302429306	0.197966329254879	E2
chr10:104410765	gene_body	TRIM8	107	108	107	-0.18886	0.051388	95.731	32.673	7.3098	0.017244	-0.21165630703369	0.431324675282493	E2
chr10:104418213	postTSS_flank	TRIM8	108	108	108	-0.049548	0.61059	80.289	136.26	7.3098	0.017244	-0.232925220402175	0.119277587843456	E2
chr10:104418216	postTSS_flank	TRIM8	108	108	108	0.030163	0.75665	92.16	45.115	7.3098	0.017244	-0.207167301590024	0.157701732862376	E2
chr10:104418308	postTSS_flank	TRIM8	107	108	107	0.0017472	0.98575	75.457	216.72	7.3098	0.017244	0.0946022233985016	0.858519990017272	E2
chr10:104421579	postTSS_flank	TRIM8	107	108	107	-0.15514	0.11058	53.962	400.6	7.3098	0.017244	0.0263722181943401	0.91727042593234	E3
chr10:104434594	gene_body	ARL3	108	108	108	-0.35831	0.00014032	2.6677	30.486	5.4433	0.034831	0.374458843846912	0.125776398728153	E3
chr10:104434594	preTSS_flank	SFXN2	108	108	108	-0.11591	0.23225	2.6677	30.486	6.6339	0.016619	-7.19785410056091e-18	1	E3
chr10:104434594	postTSS_flank	TRIM8	108	108	108	0.1843	0.056208	2.6677	30.486	7.3098	0.017244	-0.269241780741695	0.251005545078116	E3
chr10:104438732	postTSS_flank	TRIM8	108	108	108	-0.0058203	0.95233	37.852	148.88	7.3098	0.017244	-0.833031765784383	0.0394901839768079	E5
chr10:104438754	preTSS_flank	SFXN2	108	108	108	-0.090338	0.35248	72.936	157.27	6.6339	0.016619	-0.498214654428951	0.314510901516179	E5
chr10:104438754	postTSS_flank	TRIM8	108	108	108	-0.15602	0.10686	72.936	157.27	7.3098	0.017244	0.121731638517359	0.773998017933599	E5
chr10:104438787	gene_body	ARL3	108	108	108	-0.075192	0.43927	91.533	41.25	5.4433	0.034831	-0.297745417037245	0.473844606180897	E5
chr10:104438787	preTSS_flank	SFXN2	108	108	108	-0.032562	0.73797	91.533	41.25	6.6339	0.016619	0.247255904431489	0.490998931350923	E5
chr10:104438787	postTSS_flank	TRIM8	108	108	108	-0.098468	0.31065	91.533	41.25	7.3098	0.017244	0.0390797674203751	0.904022703098697	E5
chr10:104438801	gene_body	ARL3	108	108	108	-0.057417	0.55503	73.632	129.79	5.4433	0.034831	0.268299036168599	0.52055963254687	E5
chr10:104438801	preTSS_flank	SFXN2	108	108	108	-0.14764	0.1273	73.632	129.79	6.6339	0.016619	-0.218150290418524	0.544865046379666	E5
chr10:104438801	postTSS_flank	TRIM8	108	108	108	0.056799	0.55931	73.632	129.79	7.3098	0.017244	-0.060159870617567	0.852662425827138	E5
chr10:104438848	gene_body	ARL3	108	108	108	-0.051499	0.59659	84.321	99.576	5.4433	0.034831	0.0818093225311989	0.877559781498806	E5
chr10:104438848	preTSS_flank	SFXN2	108	108	108	0.072988	0.45284	84.321	99.576	6.6339	0.016619	0.471353241841729	0.23839067762698	E5
chr10:104438848	postTSS_flank	TRIM8	108	108	108	-0.048394	0.61893	84.321	99.576	7.3098	0.017244	-0.23003470403731	0.522591690746864	E5
chr10:104488843	preTSS_flank	ARL3	108	108	108	-0.17668	0.067379	81.858	234.18	5.4433	0.034831	-0.255328865822836	0.625329506902144	E1
chr10:104488843	gene_body	SFXN2	108	108	108	-0.049576	0.61038	81.858	234.18	6.6339	0.016619	-0.0390677883107128	0.94142813196194	E1
chr10:104488858	preTSS_flank	ARL3	108	108	108	-0.074937	0.44083	30.656	335.69	5.4433	0.034831	-0.18725755211584	0.657013570677439	E1
chr10:104488858	gene_body	SFXN2	108	108	108	0.045891	0.63721	30.656	335.69	6.6339	0.016619	0.425120161452732	0.293731115771176	E1
chr10:104488971	preTSS_flank	ARL3	108	108	108	0.035875	0.71242	93.087	160.07	5.4433	0.034831	0.545646847928463	0.161843779203505	E1
chr10:104488971	gene_body	SFXN2	108	108	108	0.008459	0.93076	93.087	160.07	6.6339	0.016619	-0.292125338007001	0.482628674554781	E1
chr10:104488980	preTSS_flank	ARL3	108	108	108	0.12283	0.20535	92.461	82.615	5.4433	0.034831	0.497000793817581	0.14389771681056	E1
chr10:104488980	gene_body	SFXN2	108	108	108	0.12139	0.21075	92.461	82.615	6.6339	0.016619	-0.361489868352932	0.304723597393371	E1
chr10:104488984	preTSS_flank	ARL3	108	108	108	0.03243	0.73899	88.108	163.05	5.4433	0.034831	0.364710046684628	0.19980410419252	E1
chr10:104488984	gene_body	SFXN2	108	108	108	0.046199	0.63495	88.108	163.05	6.6339	0.016619	0.0644156497251901	0.812651527232351	E1
chr10:104488992	preTSS_flank	ARL3	108	108	108	0.0061406	0.94971	84.291	136.69	5.4433	0.034831	0.183541881480902	0.465985098885805	E1
chr10:104488992	gene_body	SFXN2	108	108	108	0.0077152	0.93684	84.291	136.69	6.6339	0.016619	-0.0446513880843135	0.851721891050869	E1
chr10:104488999	preTSS_flank	ARL3	108	108	108	-0.0098331	0.91955	26.202	217.79	5.4433	0.034831	-0.331921326017393	0.131264395898959	E1
chr10:104488999	gene_body	SFXN2	108	108	108	-0.30206	0.0014873	26.202	217.79	6.6339	0.016619	-0.226294565637375	0.287645194653668	E1
chr10:104489018	preTSS_flank	ARL3	108	108	108	-0.075311	0.43855	9.5596	115.66	5.4433	0.034831	0.00762754157975574	0.970500474377163	E2
chr10:104489018	gene_body	SFXN2	108	108	108	-0.0096314	0.92119	9.5596	115.66	6.6339	0.016619	-0.0273545418980155	0.890103797493508	E2
chr10:104489036	preTSS_flank	ARL3	107	108	107	0.013029	0.89404	17.625	155.19	5.4433	0.034831	-0.147489467600133	0.491609198584568	E2
chr10:104489036	gene_body	SFXN2	107	108	107	0.011643	0.90525	17.625	155.19	6.6339	0.016619	0.0171776222345421	0.933623182989943	E2
chr10:104503085	postTSS_flank	SFXN2	108	108	108	0.14121	0.14492	38.108	157.23	6.6339	0.016619	-0.586096246805034	0.221520242087258	E3
chr10:104503088	postTSS_flank	SFXN2	108	108	108	0.061016	0.53046	22.001	113.48	6.6339	0.016619	-0.0044912945048579	0.993263103541295	E3
chr10:104503102	postTSS_flank	SFXN2	108	108	108	0.3184	0.00078438	81.301	117.58	6.6339	0.016619	-0.337830620624392	0.512532293740414	E3
chr10:104503371	postTSS_flank	SFXN2	108	108	108	0.15074	0.11942	0.20944	1.0086	6.6339	0.016619	-1.00725390617334e-10	0.999999999663731	E3
chr10:104503472	preTSS_flank	ARL3	108	108	108	0.1305	0.17823	0.073333	0.29053	5.4433	0.034831	0.297171025195177	0.0700065314443952	E4
chr10:104503472	postTSS_flank	SFXN2	108	108	108	0.045961	0.63669	0.073333	0.29053	6.6339	0.016619	0.0408702211161893	0.778093570171202	E4
chr10:104504433	preTSS_flank	ARL3	108	108	108	-0.13352	0.16832	22.49	105.48	5.4433	0.034831	-0.0858426152205689	0.770450232891481	E3
chr10:104504433	postTSS_flank	SFXN2	108	108	108	-0.25377	0.008046	22.49	105.48	6.6339	0.016619	-0.444311754985	0.0647059206608793	E3
chr10:104504565	preTSS_flank	ARL3	108	108	108	-0.17273	0.07384	20.385	105.33	5.4433	0.034831	0.271527600097643	0.0619220608435584	E3
chr10:104504565	postTSS_flank	SFXN2	108	108	108	-0.11804	0.22372	20.385	105.33	6.6339	0.016619	-0.236186136225503	0.0796914815365807	E3
chr10:104572058	preTSS_flank	C10orf32	108	108	108	0.17729	0.06642	26.198	203.8	7.0856	0.032623	0.280967583328908	0.0874961716023175	E2
chr10:104572093	preTSS_flank	C10orf32	108	108	108	0.18881	0.050353	93.562	30.244	7.0856	0.032623	-0.250457656872451	0.0859853560548945	E2
chr10:104572110	preTSS_flank	C10orf32	108	108	108	-0.04285	0.6597	80.365	124.21	7.0856	0.032623	0.201444693184122	0.253272032365504	E2
chr10:104574015	preTSS_flank	C10orf32	108	108	108	0.025456	0.7937	92.63	148.69	7.0856	0.032623	0.555822371578709	0.152583213110044	E1
chr10:104574080	preTSS_flank	C10orf32	108	108	108	0.17896	0.063867	93.011	52.068	7.0856	0.032623	0.384633789566719	0.216996351826733	E1
chr10:104574692	preTSS_flank	C10orf32	80	108	80	0.087068	0.44251	91.759	254.76	7.0856	0.032623	-0.117088092154659	0.825170478470531	E1
chr10:104575830	preTSS_flank	C10orf32	108	108	108	0.050263	0.60544	93.988	80.112	7.0856	0.032623	0.150708236774597	0.721671690906636	E1
chr10:104575853	preTSS_flank	C10orf32	108	108	108	0.27825	0.0035471	92.497	90.498	7.0856	0.032623	0.16504761057157	0.696109820579079	E1
chr10:104594914	preTSS_flank	AS3MT	108	108	108	0.01581	0.87099	6.6487	75.871	1.4161	0.69845	-0.170424874690928	0.49896720295968	E3
chr10:104594914	preTSS_flank	C10orf32	108	108	108	0.060365	0.53487	6.6487	75.871	7.0856	0.032623	-0.134469161791067	0.571923916588696	E3
chr10:104596891	preTSS_flank	AS3MT	108	108	108	0.074729	0.44211	96.342	37.845	1.4161	0.69845	-0.246232307427966	0.32464721109146	E5
chr10:104596891	preTSS_flank	C10orf32	108	108	108	0.052825	0.58715	96.342	37.845	7.0856	0.032623	-0.1090448104643	0.687684216083282	E5
chr10:104596920	preTSS_flank	AS3MT	108	108	108	-0.083112	0.39246	94.849	62.772	1.4161	0.69845	0.108504115142504	0.668240171995409	E5
chr10:104596920	preTSS_flank	C10orf32	108	108	108	0.063301	0.51515	94.849	62.772	7.0856	0.032623	0.457606897359366	0.074703107216171	E5
chr10:104628812	preTSS_2k	AS3MT	108	108	108	0.071218	0.4639	58.822	274.76	1.4161	0.69845	0.450988644270954	0.262058791297143	E8
chr10:104628812	postTSS_flank	C10orf32	108	108	108	-0.045353	0.64116	58.822	274.76	7.0856	0.032623	-0.300009798520547	0.399675316667002	E8
chr10:104628812	preTSS_flank	CNNM2	108	108	108	0.0047729	0.9609	58.822	274.76	6.5916	0.013267	-0.20441758406735	0.571058134266125	E8
chr10:104628847	preTSS_2k	AS3MT	108	108	108	-0.053376	0.58325	86.766	113.54	1.4161	0.69845	-0.288766669324408	0.362675134183894	E8
chr10:104628847	postTSS_flank	C10orf32	108	108	108	0.17792	0.065449	86.766	113.54	7.0856	0.032623	0.233757697051054	0.421205027002058	E8
chr10:104628847	preTSS_flank	CNNM2	108	108	108	0.14894	0.12395	86.766	113.54	6.5916	0.013267	-0.223968384041626	0.441454339510598	E8
chr10:104628866	preTSS_2k	AS3MT	108	108	108	0.11665	0.22927	87.092	112.21	1.4161	0.69845	-0.198753376986374	0.429155131661335	E8
chr10:104628866	postTSS_flank	C10orf32	108	108	108	-0.17665	0.067418	87.092	112.21	7.0856	0.032623	-0.249279063356245	0.28920147638617	E8
chr10:104628866	preTSS_flank	CNNM2	108	108	108	0.15947	0.099242	87.092	112.21	6.5916	0.013267	-0.218278334303999	0.355209268348065	E8
chr10:104628914	preTSS_2k	AS3MT	108	108	108	0.17393	0.071815	65.248	278.18	1.4161	0.69845	-0.18847599463645	0.654887409213523	E8
chr10:104628914	postTSS_flank	C10orf32	108	108	108	0.044144	0.65009	65.248	278.18	7.0856	0.032623	0.426122151172245	0.292471408542135	E8
chr10:104628914	preTSS_flank	CNNM2	108	108	108	0.051462	0.59685	65.248	278.18	6.5916	0.013267	0.0450876793874075	0.91557510463728	E8
chr10:104629189	preTSS_2k	AS3MT	108	108	108	0.12384	0.20164	0.78722	6.8596	1.4161	0.69845	0.724313371300002	0.0421489057000208	E8
chr10:104629189	postTSS_flank	C10orf32	108	108	108	0.019324	0.84265	0.78722	6.8596	7.0856	0.032623	0.568384727902394	0.141561893528731	E8
chr10:104629189	preTSS_flank	CNNM2	108	108	108	-0.0036603	0.97001	0.78722	6.8596	6.5916	0.013267	0.0109517550921638	0.979467101097857	E8
chr10:104629193	preTSS_2k	AS3MT	108	108	108	0.088221	0.36392	3.5393	25.885	1.4161	0.69845	-0.462398205818317	0.130138128893319	E8
chr10:104629193	postTSS_flank	C10orf32	108	108	108	0.0090252	0.92614	3.5393	25.885	7.0856	0.032623	-0.404726836302507	0.191877969471475	E8
chr10:104629193	preTSS_flank	CNNM2	108	108	108	-0.049534	0.61069	3.5393	25.885	6.5916	0.013267	-0.526216554530267	0.0788420693074569	E8
chr10:104629216	postTSS_2k	AS3MT	108	108	108	0.099908	0.30359	1.0191	6.1031	1.4161	0.69845	-0.337859975623646	0.170300826863593	E8
chr10:104629216	postTSS_flank	C10orf32	108	108	108	0.070114	0.47087	1.0191	6.1031	7.0856	0.032623	-0.0687850843490591	0.78623692105024	E8
chr10:104629216	preTSS_flank	CNNM2	108	108	108	-0.018161	0.85201	1.0191	6.1031	6.5916	0.013267	0.240128442547409	0.337164398678087	E8
chr10:104629242	postTSS_2k	AS3MT	108	108	108	0.012081	0.90125	0.39843	1.7192	1.4161	0.69845	-0.18262021608979	0.393044627064587	E8
chr10:104629242	postTSS_flank	C10orf32	108	108	108	0.19181	0.046742	0.39843	1.7192	7.0856	0.032623	-0.224183871485364	0.315871483755991	E8
chr10:104629242	preTSS_flank	CNNM2	108	108	108	0.10479	0.28047	0.39843	1.7192	6.5916	0.013267	-0.0824976229330238	0.70154680369079	E8
chr10:104629250	postTSS_2k	AS3MT	108	108	108	0.13317	0.16946	1.279	6.2959	1.4161	0.69845	0.135924041044853	0.546418415309508	E8
chr10:104629250	postTSS_flank	C10orf32	108	108	108	0.092838	0.33925	1.279	6.2959	7.0856	0.032623	0.00948328862265037	0.966590464349953	E8
chr10:104629250	preTSS_flank	CNNM2	108	108	108	0.08984	0.35515	1.279	6.2959	6.5916	0.013267	0.435389174161674	0.0428390454199783	E8
chr10:104629270	postTSS_2k	AS3MT	108	108	108	0.15363	0.11242	0.65213	1.7256	1.4161	0.69845	-0.136655992607141	0.641327395272835	E8
chr10:104629270	postTSS_flank	C10orf32	108	108	108	-0.010719	0.91233	0.65213	1.7256	7.0856	0.032623	0.279387450438245	0.333364236087475	E8
chr10:104629270	preTSS_flank	CNNM2	108	108	108	0.020475	0.83341	0.65213	1.7256	6.5916	0.013267	-0.324130521753275	0.258233164156018	E8
chr10:104629289	postTSS_2k	AS3MT	108	108	108	0.037889	0.69704	0.64176	2.7762	1.4161	0.69845	0.684815750812526	0.133356289671921	E8
chr10:104629289	postTSS_flank	C10orf32	108	108	108	-0.23734	0.01339	0.64176	2.7762	7.0856	0.032623	0.256109432279253	0.624235221811118	E8
chr10:104629289	preTSS_flank	CNNM2	108	108	108	-0.25518	0.0076903	0.64176	2.7762	6.5916	0.013267	-0.0321771453002002	0.951750939653922	E8
chr10:104629426	postTSS_2k	AS3MT	105	108	105	0.047512	0.63031	1.8375	25.8	1.4161	0.69845	0.164615435352755	0.696876714927477	E8
chr10:104629426	postTSS_flank	C10orf32	105	108	105	-0.013333	0.89262	1.8375	25.8	7.0856	0.032623	-0.0380002476699015	0.916994389105297	E8
chr10:104629426	preTSS_flank	CNNM2	105	108	105	-0.028975	0.76921	1.8375	25.8	6.5916	0.013267	0.0735630207002617	0.839948885047893	E8
chr10:104629435	postTSS_2k	AS3MT	106	108	106	-0.036271	0.71203	1.4827	19.875	1.4161	0.69845	-0.177357330516468	0.624006048947726	E8
chr10:104629435	postTSS_flank	C10orf32	106	108	106	0.19232	0.048259	1.4827	19.875	7.0856	0.032623	-0.168313604004913	0.601042950507863	E8
chr10:104629435	preTSS_flank	CNNM2	106	108	106	0.068734	0.48387	1.4827	19.875	6.5916	0.013267	0.265959107276272	0.403420374862729	E8
chr10:104629447	postTSS_2k	AS3MT	105	108	105	-0.0020889	0.98313	1.057	10.331	1.4161	0.69845	-0.472952892728117	0.167431049998567	E8
chr10:104629447	postTSS_flank	C10orf32	105	108	105	-0.02773	0.77886	1.057	10.331	7.0856	0.032623	0.115715591181819	0.72025439312207	E8
chr10:104629447	preTSS_flank	CNNM2	105	108	105	0.040632	0.68068	1.057	10.331	6.5916	0.013267	0.427434266113686	0.165753030672369	E8
chr10:104677562	postTSS_flank	AS3MT	108	108	108	-0.047354	0.62649	0.35231	4.0781	1.4161	0.69845	0.35078166739804	0.394246342303446	E4
chr10:104677562	preTSS_2k	CNNM2	108	108	108	-0.072206	0.45771	0.35231	4.0781	6.5916	0.013267	-0.475559183925534	0.233643807850996	E4
chr10:104677583	postTSS_flank	AS3MT	108	108	108	-0.072748	0.45433	0.2088	0.54408	1.4161	0.69845	-0.20133140470947	0.577009400726124	E4
chr10:104677583	preTSS_2k	CNNM2	108	108	108	-0.055617	0.56752	0.2088	0.54408	6.5916	0.013267	-0.70716645176458	0.0221875920970638	E4
chr10:104677601	postTSS_flank	AS3MT	107	108	107	-0.10512	0.28121	0.22561	0.89424	1.4161	0.69845	-0.0175654089665394	0.944847619547443	E4
chr10:104677601	preTSS_2k	CNNM2	107	108	107	-0.10111	0.30006	0.22561	0.89424	6.5916	0.013267	-0.505175477237916	0.0324808715168561	E4
chr10:104677628	postTSS_flank	AS3MT	107	108	107	0.020946	0.83043	0.90383	4.1811	1.4161	0.69845	0.10527083241014	0.624450484381422	E4
chr10:104677628	preTSS_2k	CNNM2	107	108	107	0.10636	0.27556	0.90383	4.1811	6.5916	0.013267	0.40517670455697	0.0495114515141064	E4
chr10:104677636	postTSS_flank	AS3MT	108	108	108	-0.059109	0.54341	0.56407	2.9072	1.4161	0.69845	0.144469697272828	0.481350704451509	E4
chr10:104677636	preTSS_2k	CNNM2	108	108	108	0.044251	0.64929	0.56407	2.9072	6.5916	0.013267	0.246795476323222	0.491832759497282	E4
chr10:104677647	postTSS_flank	AS3MT	108	108	108	-0.058302	0.54894	1.0174	4.2609	1.4161	0.69845	0.402558099334631	0.0274208371946572	E4
chr10:104677647	preTSS_2k	CNNM2	108	108	108	0.060013	0.53725	1.0174	4.2609	6.5916	0.013267	0.360666985548869	0.0502319811791434	E4
chr10:104677657	postTSS_flank	AS3MT	108	108	108	-0.09496	0.32828	0.95148	4.3411	1.4161	0.69845	-0.614889591786834	0.0585034963806715	E4
chr10:104677657	preTSS_2k	CNNM2	108	108	108	0.13482	0.16418	0.95148	4.3411	6.5916	0.013267	0.432476243639237	0.0169929972312699	E4
chr10:104677694	postTSS_flank	AS3MT	108	108	108	0.15206	0.11618	0.26694	1.2125	1.4161	0.69845	-0.469986724795763	0.123130559047574	E4
chr10:104677694	preTSS_2k	CNNM2	108	108	108	-0.00071525	0.99414	0.26694	1.2125	6.5916	0.013267	0.422976899310546	0.170693182787299	E4
chr10:104677859	postTSS_flank	AS3MT	108	108	108	-0.12018	0.21538	0.10519	0.72313	1.4161	0.69845	0.197196712199606	0.539008400629825	E4
chr10:104677859	preTSS_2k	CNNM2	108	108	108	-0.066281	0.49552	0.10519	0.72313	6.5916	0.013267	-0.472060160995487	0.121259808387027	E4
chr10:104678324	postTSS_flank	AS3MT	108	108	108	-0.096444	0.32074	0.45704	5.7093	1.4161	0.69845	0.35078166739804	0.394246342303446	E4
chr10:104678324	postTSS_2k	CNNM2	108	108	108	0.14136	0.14448	0.45704	5.7093	6.5916	0.013267	-0.475559183925534	0.233643807850996	E4
chr10:104678344	postTSS_flank	AS3MT	108	108	108	-0.11375	0.24114	0.34037	3.0853	1.4161	0.69845	0.35078166739804	0.394246342303446	E4
chr10:104678344	postTSS_2k	CNNM2	108	108	108	0.021236	0.82731	0.34037	3.0853	6.5916	0.013267	-0.475559183925534	0.233643807850996	E4
chr10:104725397	gene_body	CNNM2	105	108	105	0.090379	0.35919	96.28	23.589	6.5916	0.013267	0.368288594111371	0.369359788167974	E5
chr10:104725477	gene_body	CNNM2	105	108	105	0.12845	0.1916	97.227	22.303	6.5916	0.013267	-0.129436639037752	0.688473673581021	E5
chr10:104952582	postTSS_2k	NT5C2	108	108	108	0.071954	0.45928	0.062963	0.21261	8.2017	0.0095825	-0.354641354267128	0.258006243107013	E4
chr10:104952615	postTSS_2k	NT5C2	107	108	107	-0.12078	0.21525	0.11159	0.55067	8.2017	0.0095825	0.232496703647719	0.518024810513125	E4
chr10:104953480	preTSS_2k	NT5C2	108	108	108	-0.087329	0.36881	58.947	272.06	8.2017	0.0095825	0.0219409628949912	0.935717461973302	E3
chr10:104953521	preTSS_2k	NT5C2	108	108	108	-0.12486	0.19791	86.781	103	8.2017	0.0095825	-0.0822445758605487	0.643786489739297	E3
chr10:104953525	preTSS_2k	NT5C2	108	108	108	-0.021554	0.82477	92.144	57.272	8.2017	0.0095825	-0.515438673275799	0.00129465550265088	E3
chr10:104953609	preTSS_2k	NT5C2	108	108	108	0.15811	0.1022	30.532	187.19	8.2017	0.0095825	-0.666495881414242	0.0710865288917373	E3
chr10:104953715	preTSS_2k	NT5C2	108	108	108	-0.049495	0.61097	95.751	15.718	8.2017	0.0095825	0.118502178615123	0.662035935606036	E3
chr10:104953759	preTSS_2k	NT5C2	108	108	108	0.023033	0.81296	92.459	33.304	8.2017	0.0095825	-0.372325231604015	0.233316755748998	E3
chr10:104953810	preTSS_2k	NT5C2	108	108	108	0.21536	0.025199	92.794	24.994	8.2017	0.0095825	0.75049316860447	0.0856141317804711	E3
chr10:104953817	preTSS_2k	NT5C2	108	108	108	0.084512	0.38451	93.817	18.197	8.2017	0.0095825	0.794855445692731	0.0588097509737335	E3
chr10:104953844	preTSS_2k	NT5C2	108	108	108	0.20143	0.036575	84.387	60.822	8.2017	0.0095825	0.233937757018053	0.577107314286352	E3
chr10:104953933	preTSS_2k	NT5C2	108	108	108	0.038624	0.69146	92.395	31.417	8.2017	0.0095825	-0.439805050878451	0.203416185398719	E3
chr10:104954181	preTSS_2k	NT5C2	108	108	108	0.17304	0.073309	95.731	47.987	8.2017	0.0095825	-0.467884746751626	0.125046264895842	E5
chr10:104954183	preTSS_2k	NT5C2	108	108	108	0.04054	0.67699	96.032	35.204	8.2017	0.0095825	-0.142374441072725	0.658923982887899	E5
chr10:104954203	preTSS_2k	NT5C2	108	108	108	-0.097333	0.31628	95.429	34.217	8.2017	0.0095825	-0.181599721798118	0.470798411202954	E5
chr10:104958019	preTSS_flank	NT5C2	108	108	108	0.044474	0.64765	55.15	180.87	8.2017	0.0095825	0.0345627279414284	0.823746000821564	E5
chr10:104959826	preTSS_flank	NT5C2	108	108	108	0.010236	0.91627	95.694	48.719	8.2017	0.0095825	0.00959389129856175	0.979015294345529	E5
chr10:105000340	preTSS_flank	NT5C2	108	108	108	-0.12513	0.19694	29.312	150.64	8.2017	0.0095825	-0.212683251095049	0.341972097721205	E3
chr10:105000363	preTSS_flank	NT5C2	108	108	108	-0.059082	0.5436	56.457	149.48	8.2017	0.0095825	0.137698922117283	0.452326072773301	E3
chr10:105127193	preTSS_flank	PCGF6	106	108	106	-0.1106	0.25905	77.366	238.3	6.1824	0.024387	-0.692593671455883	0.0569093939856422	E3
chr10:105127193	preTSS_flank	PDCD11	106	108	106	0.040502	0.68018	77.366	238.3	8.4357	0.0058793	0.578651906852834	0.228899471792673	E3
chr10:105127193	preTSS_2k	TAF5	106	108	106	0.0032786	0.97339	77.366	238.3	6.4674	0.017097	0.597195446554874	0.210699439245709	E3
chr10:105127193	postTSS_flank	USMG5	106	108	106	-0.16017	0.10099	77.366	238.3	7.2891	0.020121	-0.0419488070510229	0.937113698131961	E3
chr10:105127201	preTSS_flank	PCGF6	106	108	106	-0.051241	0.60192	88.083	166.26	6.1824	0.024387	-0.650373450786368	0.0807870200433022	E3
chr10:105127201	preTSS_flank	PDCD11	106	108	106	-0.022563	0.81842	88.083	166.26	8.4357	0.0058793	0.050929905912645	0.923671193534637	E3
chr10:105127201	preTSS_2k	TAF5	106	108	106	0.00070172	0.9943	88.083	166.26	6.4674	0.017097	0.753206249594263	0.0838449802249643	E3
chr10:105127201	postTSS_flank	USMG5	106	108	106	0.0057537	0.95332	88.083	166.26	7.2891	0.020121	-0.0233290755131559	0.965012735105533	E3
chr10:105127702	preTSS_flank	PCGF6	108	108	108	-0.052788	0.58741	0.088148	0.83917	6.1824	0.024387	0.0463092441186177	0.822260349294235	E4
chr10:105127702	preTSS_flank	PDCD11	108	108	108	0.022759	0.81514	0.088148	0.83917	8.4357	0.0058793	-0.0561998420900008	0.776373772760643	E4
chr10:105127702	preTSS_2k	TAF5	108	108	108	-0.010485	0.91424	0.088148	0.83917	6.4674	0.017097	0.093990411830121	0.634266228324077	E4
chr10:105127702	postTSS_flank	USMG5	108	108	108	0.024725	0.79949	0.088148	0.83917	7.2891	0.020121	-0.0431736604086718	0.827320599013088	E4
chr10:105127723	preTSS_flank	PCGF6	108	108	108	-0.029757	0.75982	0.12769	0.49327	6.1824	0.024387	0.515414699229077	0.00355807714665413	E4
chr10:105127723	preTSS_flank	PDCD11	108	108	108	-0.14722	0.12841	0.12769	0.49327	8.4357	0.0058793	-0.0509947812693758	0.781647058165114	E4
chr10:105127723	preTSS_2k	TAF5	108	108	108	-0.18865	0.050554	0.12769	0.49327	6.4674	0.017097	0.462200540505153	0.00773826725405624	E4
chr10:105127723	postTSS_flank	USMG5	108	108	108	-0.14144	0.14427	0.12769	0.49327	7.2891	0.020121	0.133234139583187	0.467256194141354	E4
chr10:105127812	preTSS_flank	PCGF6	108	108	108	0.001683	0.98621	0.27861	1.9095	6.1824	0.024387	-0.731956413967552	0.0981419334711719	E4
chr10:105127812	preTSS_flank	PDCD11	108	108	108	-0.12017	0.21542	0.27861	1.9095	8.4357	0.0058793	0.459858099478023	0.358835825449535	E4
chr10:105127812	postTSS_2k	TAF5	108	108	108	0.12748	0.18859	0.27861	1.9095	6.4674	0.017097	0.460893976504019	0.35761133518743	E4
chr10:105127812	postTSS_flank	USMG5	108	108	108	-0.10265	0.29042	0.27861	1.9095	7.2891	0.020121	-0.237853465179939	0.649947995416663	E4
chr10:105128044	preTSS_flank	PCGF6	108	108	108	-0.028961	0.76606	0.15417	1.9109	6.1824	0.024387	8.54485914412126e-10	0.999999997147324	E4
chr10:105128044	preTSS_flank	PDCD11	108	108	108	0.091637	0.34557	0.15417	1.9109	8.4357	0.0058793	0.331850547159317	0.152888371225297	E4
chr10:105128044	postTSS_2k	TAF5	108	108	108	-0.091278	0.34747	0.15417	1.9109	6.4674	0.017097	-0.2308189132636	0.327533628890196	E4
chr10:105128044	postTSS_flank	USMG5	108	108	108	-0.0066133	0.94584	0.15417	1.9109	7.2891	0.020121	0.00220942048436495	0.993057881408227	E4
chr10:105128060	preTSS_flank	PCGF6	108	108	108	0.073859	0.44745	0.097963	0.45202	6.1824	0.024387	-0.319475483404711	0.147252388411983	E4
chr10:105128060	preTSS_flank	PDCD11	108	108	108	0.092114	0.34305	0.097963	0.45202	8.4357	0.0058793	0.0932720393173673	0.664657430527983	E4
chr10:105128060	postTSS_2k	TAF5	108	108	108	0.1025	0.29114	0.097963	0.45202	6.4674	0.017097	-4.01494371875261e-10	0.999999998514415	E4
chr10:105128060	postTSS_flank	USMG5	108	108	108	-0.076318	0.43243	0.097963	0.45202	7.2891	0.020121	-0.125509746296788	0.577842934328783	E4
chr10:105128077	preTSS_flank	PCGF6	108	108	108	0.059318	0.54199	0.17111	1.5525	6.1824	0.024387	-0.168793187994032	0.409775040215441	E4
chr10:105128077	preTSS_flank	PDCD11	108	108	108	0.077455	0.42559	0.17111	1.5525	8.4357	0.0058793	-0.142453026720982	0.436714033332871	E4
chr10:105128077	postTSS_2k	TAF5	108	108	108	0.02753	0.77731	0.17111	1.5525	6.4674	0.017097	0.255161285900755	0.15870553999288	E4
chr10:105128077	postTSS_flank	USMG5	108	108	108	0.0043207	0.9646	0.17111	1.5525	7.2891	0.020121	0.052166322238698	0.792063192028647	E4
chr10:105128083	preTSS_flank	PCGF6	108	108	108	0.099174	0.30717	0.52157	6.7303	6.1824	0.024387	0.170415417020454	0.35107462141767	E4
chr10:105128083	preTSS_flank	PDCD11	108	108	108	-0.016835	0.8627	0.52157	6.7303	8.4357	0.0058793	0.22225751957441	0.179866882038489	E4
chr10:105128083	postTSS_2k	TAF5	108	108	108	0.12642	0.19233	0.52157	6.7303	6.4674	0.017097	-0.216429375801195	0.191850351215008	E4
chr10:105128083	postTSS_flank	USMG5	108	108	108	-0.023992	0.80532	0.52157	6.7303	7.2891	0.020121	0.259999412220299	0.137540481137865	E4
chr10:105128091	postTSS_flank	MIR1307	108	108	108	0.21625	0.024584	0.22685	0.79129	0.23739	0.24718	0.41322721245184	0.308882327588598	E4
chr10:105128091	preTSS_flank	PCGF6	108	108	108	0.18913	0.049948	0.22685	0.79129	6.1824	0.024387	0.186971898520301	0.289682789500117	E4
chr10:105128091	preTSS_flank	PDCD11	108	108	108	0.14953	0.12246	0.22685	0.79129	8.4357	0.0058793	-0.176316925550306	0.27645409467768	E4
chr10:105128091	postTSS_2k	TAF5	108	108	108	-0.029946	0.75834	0.22685	0.79129	6.4674	0.017097	-0.00414568670706331	0.97974525943711	E4
chr10:105128091	postTSS_flank	USMG5	108	108	108	0.010218	0.91641	0.22685	0.79129	7.2891	0.020121	0.291246398450297	0.0848178002885822	E4
chr10:105128096	preTSS_flank	PCGF6	107	108	107	-0.11811	0.22565	0.36019	2.2182	6.1824	0.024387	0.16314804477903	0.372293882285255	E4
chr10:105128096	preTSS_flank	PDCD11	107	108	107	-0.014363	0.88326	0.36019	2.2182	8.4357	0.0058793	-0.0535869352918414	0.749326951872975	E4
chr10:105128096	postTSS_2k	TAF5	107	108	107	-0.27517	0.0041233	0.36019	2.2182	6.4674	0.017097	-0.0439903472428245	0.793134122933913	E4
chr10:105128096	postTSS_flank	USMG5	107	108	107	0.10072	0.30195	0.36019	2.2182	7.2891	0.020121	-0.0309084800448886	0.862238072036768	E4
chr10:105128107	preTSS_flank	PCGF6	107	108	107	-0.075658	0.43861	0.0063551	0.0043215	6.1824	0.024387	2.41618363913276e-10	0.999999998952842	E4
chr10:105128107	preTSS_flank	PDCD11	107	108	107	0.037878	0.6985	0.0063551	0.0043215	8.4357	0.0058793	-0.176390383622299	0.289438266750644	E4
chr10:105128107	postTSS_2k	TAF5	107	108	107	-0.11891	0.22248	0.0063551	0.0043215	6.4674	0.017097	0.138837443759664	0.405804883803083	E4
chr10:105128107	postTSS_flank	USMG5	107	108	107	-0.13416	0.1683	0.0063551	0.0043215	7.2891	0.020121	-0.0223820072675275	0.900015005513249	E4
chr10:105128130	preTSS_flank	PCGF6	108	108	108	0.18928	0.049767	0.54907	11.484	6.1824	0.024387	0.104946623454018	0.51926618942713	E4
chr10:105128130	preTSS_flank	PDCD11	108	108	108	-0.0030433	0.97506	0.54907	11.484	8.4357	0.0058793	0.0132351900563231	0.928857123707912	E4
chr10:105128130	postTSS_2k	TAF5	108	108	108	0.12198	0.20853	0.54907	11.484	6.4674	0.017097	0.281730617083619	0.0523880207420242	E4
chr10:105128130	postTSS_flank	USMG5	108	108	108	0.046906	0.62977	0.54907	11.484	7.2891	0.020121	-0.0285921923106573	0.853827742458217	E4
chr10:105128137	preTSS_flank	PCGF6	108	108	108	0.12392	0.20133	0.16824	1.2181	6.1824	0.024387	1.22180992367452e-10	0.999999999402994	E4
chr10:105128137	preTSS_flank	PDCD11	108	108	108	0.065019	0.50379	0.16824	1.2181	8.4357	0.0058793	0.0847949089496142	0.566628248556769	E4
chr10:105128137	postTSS_2k	TAF5	108	108	108	0.13831	0.15343	0.16824	1.2181	6.4674	0.017097	-0.083750242604991	0.571434861234239	E4
chr10:105128137	postTSS_flank	USMG5	108	108	108	-0.15772	0.10305	0.16824	1.2181	7.2891	0.020121	0.0977454186557839	0.52789759941829	E4
chr10:105128145	preTSS_flank	PCGF6	108	108	108	-0.1492	0.1233	0.059167	0.20504	6.1824	0.024387	0.163281517856638	0.341340110368006	E4
chr10:105128145	preTSS_flank	PDCD11	108	108	108	-0.087408	0.36837	0.059167	0.20504	8.4357	0.0058793	0.100914385548938	0.524848341036685	E4
chr10:105128145	postTSS_2k	TAF5	108	108	108	-0.0075684	0.93804	0.059167	0.20504	6.4674	0.017097	-3.41710478625057e-10	0.999999998286381	E4
chr10:105128145	postTSS_flank	USMG5	108	108	108	-0.13379	0.16745	0.059167	0.20504	7.2891	0.020121	-0.0294534596741946	0.860658401796671	E4
chr10:105128161	postTSS_flank	MIR1307	108	108	108	-0.013524	0.88951	0.30778	3.1988	0.23739	0.24718	0.468995152698363	0.348086526143012	E4
chr10:105128161	preTSS_flank	PCGF6	108	108	108	-0.024016	0.80513	0.30778	3.1988	6.1824	0.024387	-0.216922747388944	0.267524365707845	E4
chr10:105128161	preTSS_flank	PDCD11	108	108	108	-0.076812	0.42945	0.30778	3.1988	8.4357	0.0058793	0.0808315704390635	0.671116372677289	E4
chr10:105128161	postTSS_2k	TAF5	108	108	108	0.0035889	0.97059	0.30778	3.1988	6.4674	0.017097	-0.0615048052160435	0.746795850845085	E4
chr10:105128161	postTSS_flank	USMG5	108	108	108	-0.10318	0.28792	0.30778	3.1988	7.2891	0.020121	0.242272214592155	0.233080414612203	E4
chr10:105128184	preTSS_flank	PCGF6	107	108	107	-0.090345	0.35473	0.27636	1.1488	6.1824	0.024387	3.46923562563896e-10	0.999999998716335	E4
chr10:105128184	preTSS_flank	PDCD11	107	108	107	-0.033466	0.73219	0.27636	1.1488	8.4357	0.0058793	-0.232588849313416	0.27408397801792	E4
chr10:105128184	postTSS_2k	TAF5	107	108	107	-0.13669	0.16034	0.27636	1.1488	6.4674	0.017097	0.151828683529692	0.478808118090525	E4
chr10:105128184	postTSS_flank	USMG5	107	108	107	-0.11923	0.22126	0.27636	1.1488	7.2891	0.020121	-0.0310242222230555	0.896691853177968	E4
chr10:105155585	preTSS_flank	PCGF6	108	108	108	-0.17558	0.069125	1.3525	8.5356	6.1824	0.024387	-2.83344264558901e-17	1	E3
chr10:105155585	preTSS_2k	PDCD11	108	108	108	-0.061496	0.52722	1.3525	8.5356	8.4357	0.0058793	0.0538915440011366	0.867888509717639	E3
chr10:105155585	postTSS_flank	TAF5	108	108	108	-0.0086699	0.92904	1.3525	8.5356	6.4674	0.017097	0.237174815726523	0.457946942123666	E3
chr10:105155585	postTSS_2k	USMG5	108	108	108	0.027878	0.77457	1.3525	8.5356	7.2891	0.020121	0.497329166144805	0.0999491131447758	E3
chr10:105155640	preTSS_2k	MIR1307	108	108	108	-0.0059032	0.95165	0.38463	3.5167	0.23739	0.24718	-0.400443397288486	0.325573633161422	E3
chr10:105155640	preTSS_flank	PCGF6	108	108	108	-0.0093225	0.92371	0.38463	3.5167	6.1824	0.024387	-0.235574579545208	0.194304907190019	E3
chr10:105155640	preTSS_2k	PDCD11	108	108	108	-0.17396	0.071765	0.38463	3.5167	8.4357	0.0058793	-0.0143966774637875	0.935592707734548	E3
chr10:105155640	postTSS_flank	TAF5	108	108	108	0.051134	0.5992	0.38463	3.5167	6.4674	0.017097	-0.108868038017972	0.53995174397995	E3
chr10:105155640	postTSS_2k	USMG5	108	108	108	-0.046069	0.6359	0.38463	3.5167	7.2891	0.020121	-0.183596766964486	0.298633191279689	E3
chr10:105155672	preTSS_flank	PCGF6	108	108	108	0.1241	0.20066	1.5869	7.0094	6.1824	0.024387	0.536613206604402	0.0147137207300139	E3
chr10:105155672	preTSS_2k	PDCD11	108	108	108	0.10515	0.27878	1.5869	7.0094	8.4357	0.0058793	0.200613451871062	0.370688667424366	E3
chr10:105155672	postTSS_flank	TAF5	108	108	108	0.094256	0.3319	1.5869	7.0094	6.4674	0.017097	0.365332394146679	0.0945433232293862	E3
chr10:105155672	postTSS_2k	USMG5	108	108	108	0.035774	0.71319	1.5869	7.0094	7.2891	0.020121	0.0838761604209097	0.710559539871705	E3
chr10:105155681	preTSS_flank	PCGF6	107	108	107	-0.069516	0.47678	1.5721	6.9156	6.1824	0.024387	-0.216340613718918	0.359602326714672	E3
chr10:105155681	preTSS_2k	PDCD11	107	108	107	0.061588	0.52858	1.5721	6.9156	8.4357	0.0058793	-0.124536153974652	0.600886937159988	E3
chr10:105155681	postTSS_flank	TAF5	107	108	107	-0.082985	0.39544	1.5721	6.9156	6.4674	0.017097	0.036550531355842	0.878410621292191	E3
chr10:105155681	postTSS_2k	USMG5	107	108	107	0.062422	0.52299	1.5721	6.9156	7.2891	0.020121	-0.408189871268638	0.0739855686578916	E3
chr10:105155695	preTSS_flank	PCGF6	108	108	108	0.14673	0.1297	0.94759	8.0927	6.1824	0.024387	0	1	E3
chr10:105155695	preTSS_2k	PDCD11	108	108	108	-0.24151	0.011802	0.94759	8.0927	8.4357	0.0058793	-0.295772614597256	0.406689097301894	E3
chr10:105155695	postTSS_flank	TAF5	108	108	108	0.020146	0.83605	0.94759	8.0927	6.4674	0.017097	0.372677994535646	0.288870161660847	E3
chr10:105155695	postTSS_2k	USMG5	108	108	108	0.24822	0.0095897	0.94759	8.0927	7.2891	0.020121	-0.0955930756623041	0.792790546303838	E3
chr10:105155730	preTSS_flank	PCGF6	108	108	108	-0.086683	0.37237	3.0897	15.15	6.1824	0.024387	-0.540137447697829	0.166982009722534	E3
chr10:105155730	preTSS_2k	PDCD11	108	108	108	-0.24024	0.012268	3.0897	15.15	8.4357	0.0058793	-0.390688226463546	0.338588199455149	E3
chr10:105155730	postTSS_flank	TAF5	108	108	108	-0.19594	0.042126	3.0897	15.15	6.4674	0.017097	0.689727724720122	0.129468544247111	E3
chr10:105155730	postTSS_2k	USMG5	108	108	108	0.16745	0.08324	3.0897	15.15	7.2891	0.020121	0.188959788618163	0.654043757655546	E3
chr10:105155822	preTSS_flank	PCGF6	108	108	108	0.063148	0.51616	0.32407	1.4369	6.1824	0.024387	-1.83346468909033e-09	0.999999997249803	E4
chr10:105155822	preTSS_2k	PDCD11	108	108	108	0.18499	0.055281	0.32407	1.4369	8.4357	0.0058793	-0.684093946126372	0.133931771754554	E4
chr10:105155822	postTSS_2k	USMG5	108	108	108	-0.1043	0.2827	0.32407	1.4369	7.2891	0.020121	0.1187180249299	0.822759566713013	E4
chr10:105157114	preTSS_flank	PCGF6	108	108	108	0.084089	0.3869	86.772	84.048	6.1824	0.024387	-0.0408092422478676	0.899793676578824	E3
chr10:105157114	postTSS_2k	PDCD11	108	108	108	-0.022385	0.81813	86.772	84.048	8.4357	0.0058793	-0.21245227001409	0.397344348302148	E3
chr10:105157114	postTSS_flank	TAF5	108	108	108	0.058014	0.55092	86.772	84.048	6.4674	0.017097	0.50446837438139	0.0462894479843432	E3
chr10:105157114	preTSS_2k	USMG5	108	108	108	-0.13059	0.17794	86.772	84.048	7.2891	0.020121	-0.193589413716972	0.592040056878034	E3
chr10:105205351	postTSS_flank	CALHM2	108	108	108	-0.081193	0.40352	93.033	37.701	4.9443	0.1325	-0.342855241836983	0.100979012382495	E1
chr10:105205351	preTSS_flank	NEURL	108	108	108	-0.071178	0.46415	93.033	37.701	4.4849	0.14965	-0.197734416690721	0.462903312837033	E1
chr10:105205351	gene_body	PDCD11	108	108	108	-0.060045	0.53703	93.033	37.701	8.4357	0.0058793	0.259185899690675	0.182910521167655	E1
chr10:105205351	preTSS_flank	USMG5	108	108	108	-0.0905	0.35161	93.033	37.701	7.2891	0.020121	0.064215314327369	0.765624363339314	E1
chr10:105205357	postTSS_flank	CALHM2	108	108	108	0.052558	0.58905	91.037	271.3	4.9443	0.1325	-0.0773438350393401	0.745857601723541	E1
chr10:105205357	preTSS_flank	NEURL	108	108	108	0.024265	0.80315	91.037	271.3	4.4849	0.14965	0.123366826084624	0.702478937447594	E1
chr10:105205357	gene_body	PDCD11	108	108	108	0.06914	0.47708	91.037	271.3	8.4357	0.0058793	0.0925507618485725	0.682067601860654	E1
chr10:105205357	preTSS_flank	USMG5	108	108	108	0.030612	0.75314	91.037	271.3	7.2891	0.020121	0.0123779634365034	0.961121227068828	E1
chr10:105205362	postTSS_flank	CALHM2	108	108	108	-0.21758	0.023694	89.284	56.378	4.9443	0.1325	-0.136333192152129	0.589598920755351	E1
chr10:105205362	preTSS_flank	NEURL	108	108	108	-0.014501	0.88159	89.284	56.378	4.4849	0.14965	0.158952610700588	0.621709275034962	E1
chr10:105205362	gene_body	PDCD11	108	108	108	-0.028715	0.76799	89.284	56.378	8.4357	0.0058793	0.353211031875715	0.126604774060564	E1
chr10:105205362	preTSS_flank	USMG5	108	108	108	-0.28268	0.0030348	89.284	56.378	7.2891	0.020121	-0.0404804992481003	0.881674303017139	E1
chr10:105205378	postTSS_flank	CALHM2	108	108	108	-0.22298	0.02036	92.786	44.036	4.9443	0.1325	0	1	E1
chr10:105205378	gene_body	PDCD11	108	108	108	-0.070101	0.47096	92.786	44.036	8.4357	0.0058793	0.33685770516726	0.513825588560153	E1
chr10:105205378	preTSS_flank	USMG5	108	108	108	-0.085745	0.37759	92.786	44.036	7.2891	0.020121	0.767834824247571	0.0745940741219386	E1
chr10:105210846	postTSS_2k	CALHM2	108	108	108	-0.2669	0.0052346	3.0456	25.786	4.9443	0.1325	0.160173643548601	0.658471829750161	E3
chr10:105210858	postTSS_2k	CALHM2	108	108	108	-0.12745	0.18869	1.8104	13.873	4.9443	0.1325	0.388856660364162	0.266749242538247	E3
chr10:105210867	postTSS_2k	CALHM2	108	108	108	-0.11445	0.23822	2.5991	23.088	4.9443	0.1325	0.125559017346294	0.697410698105974	E3
chr10:105210884	postTSS_2k	CALHM2	108	108	108	-0.20597	0.032466	3.239	30.521	4.9443	0.1325	-0.00696556509949127	0.978116046218267	E3
chr10:105210884	preTSS_flank	NEURL	108	108	108	-0.16866	0.081011	3.239	30.521	4.4849	0.14965	0	1	E3
chr10:105210890	postTSS_2k	CALHM2	108	108	108	-0.25609	0.0074686	2.9741	27.944	4.9443	0.1325	-0.0207067908474995	0.935002445492227	E3
chr10:105210890	preTSS_flank	NEURL	108	108	108	-0.22722	0.018038	2.9741	27.944	4.4849	0.14965	0.381614299967254	0.276533398643642	E3
chr10:105210928	postTSS_2k	CALHM2	108	108	108	-0.16314	0.091605	2.7031	21.806	4.9443	0.1325	-0.0791805569799792	0.827874387424167	E3
chr10:105210928	preTSS_flank	NEURL	108	108	108	-0.11931	0.21876	2.7031	21.806	4.4849	0.14965	0	1	E3
chr10:105218259	preTSS_flank	CALHM2	107	108	107	-0.1658	0.087863	94.447	47.253	4.9443	0.1325	0.013583359926927	0.979626213226634	E5
chr10:105218259	preTSS_flank	NEURL	107	108	107	-0.079367	0.41644	94.447	47.253	4.4849	0.14965	0	1	E5
chr10:105218333	preTSS_flank	NEURL	108	108	108	0.10603	0.27477	95.644	30.693	4.4849	0.14965	-0.939293661104867	0.00541603006452389	E5
chr10:105218348	preTSS_flank	CALHM2	108	108	108	0.09589	0.32354	95.484	30.143	4.9443	0.1325	NA	NA	E5
chr10:105218348	preTSS_flank	NEURL	108	108	108	0.05223	0.59138	95.484	30.143	4.4849	0.14965	0.0819042277492564	0.822031568278216	E5
chr10:105218372	preTSS_flank	CALHM2	108	108	108	0.11477	0.23689	95.247	35.74	4.9443	0.1325	NA	NA	E5
chr10:105218372	preTSS_flank	NEURL	108	108	108	0.084405	0.38512	95.247	35.74	4.4849	0.14965	0.34141390502464	0.40785485681993	E5
chr10:105233076	preTSS_flank	NEURL	108	108	108	0.036999	0.70383	96.929	29.376	4.4849	0.14965	0.316076625442048	0.541673789885436	E5
chr10:105233094	preTSS_flank	CALHM2	107	108	107	0.086937	0.37325	94.473	65.647	4.9443	0.1325	0.54515170955658	0.263279359278848	E5
chr10:105233094	preTSS_flank	NEURL	107	108	107	-0.031242	0.74939	94.473	65.647	4.4849	0.14965	0.322188219361616	0.533440085076358	E5
chr10:105254045	preTSS_flank	NEURL	104	108	104	0.20183	0.039922	0.30625	1.7952	4.4849	0.14965	0.818023409473094	0.0466600982231775	E4
chr10:105259880	preTSS_flank	NEURL	108	108	108	-0.081841	0.39977	94.837	21.987	4.4849	0.14965	0.555602215475571	0.252352162445985	E5
chr10:105259889	preTSS_flank	NEURL	108	108	108	-0.073056	0.45242	90.813	53.314	4.4849	0.14965	-0.404172651671686	0.426752941831925	E5
chr10:105259938	preTSS_flank	NEURL	108	108	108	-0.065261	0.5022	90.841	101.24	4.4849	0.14965	-0.78500817550273	0.0643636062483624	E5
chr10:105260576	preTSS_flank	CALHM2	108	108	108	0.21272	0.027084	50.923	283.58	4.9443	0.1325	0.138224610290774	0.793983547230177	E5
chr10:105275457	preTSS_flank	NEURL	108	108	108	0.11409	0.2397	79.741	184.81	4.4849	0.14965	-0.135052180108005	0.529223825432289	E5
chr10:105279970	preTSS_flank	NEURL	108	108	108	-0.030609	0.75316	94.132	81.27	4.4849	0.14965	-0.230723982427793	0.521311455076973	E5
chr10:105279974	preTSS_flank	NEURL	108	108	108	-0.0087324	0.92853	95.634	57.42	4.4849	0.14965	0.211475961573092	0.557535702166758	E5
chr10:105279978	preTSS_flank	NEURL	108	108	108	0.11598	0.23196	95.304	53.253	4.4849	0.14965	0.131331286082481	0.756570674639265	E5
chr10:105579388	gene_body	SH3PXD2A	108	108	108	0.049327	0.61218	96.493	27.984	7.3232	0.086026	0.111874333787199	0.791979307652008	E8
chr10:105579428	gene_body	SH3PXD2A	108	108	108	-0.068164	0.48333	95.275	32.327	7.3232	0.086026	0.234702221700426	0.248457694928997	E8
chr10:105579441	gene_body	SH3PXD2A	108	108	108	0.081757	0.40025	95.198	33.574	7.3232	0.086026	0.158213831095855	0.387120954216178	E8
chr10:105579531	gene_body	SH3PXD2A	108	108	108	0.012954	0.89414	80.991	177.79	7.3232	0.086026	0.677991257027226	0.0646115660932509	E8
chr10:105600395	gene_body	SH3PXD2A	106	108	106	-0.22178	0.022325	89.501	102.26	7.3232	0.086026	-0.806657667359284	0.0524581966165907	E5
chr10:105600414	gene_body	SH3PXD2A	106	108	106	0.026995	0.78356	82.337	150.7	7.3232	0.086026	0.463446753597393	0.354600086945779	E5
chr10:105609870	gene_body	SH3PXD2A	108	108	108	-0.087879	0.36579	88.631	79.229	7.3232	0.086026	-0.0624510970908375	0.906445138359904	E5
chr10:105613130	gene_body	SH3PXD2A	105	108	105	0.055636	0.57295	95.712	38.297	7.3232	0.086026	0.151607641311707	0.60488870334661	E8
chr10:105613306	postTSS_2k	SH3PXD2A	108	108	108	0.13228	0.17233	80.358	107.45	7.3232	0.086026	0.157556044521162	0.483765462352124	E8
chr10:105613329	postTSS_2k	SH3PXD2A	108	108	108	-0.32466	0.00060794	72.256	770.25	7.3232	0.086026	-0.224271331066233	0.48346002393149	E8
chr10:105613366	postTSS_2k	SH3PXD2A	108	108	108	0.0015881	0.98699	92.077	30.166	7.3232	0.086026	0.257475325300846	0.154832336602579	E8
chr10:105613417	postTSS_2k	SH3PXD2A	108	108	108	-0.088605	0.36183	74.313	549.03	7.3232	0.086026	0.669187808685577	0.146053560635189	E8
chr10:105613465	postTSS_2k	SH3PXD2A	108	108	108	-0.057768	0.55261	90.179	47.533	7.3232	0.086026	-0.266985735438426	0.401538622785677	E8
chr10:105614430	postTSS_2k	SH3PXD2A	108	108	108	0.088684	0.3614	5.7617	132.67	7.3232	0.086026	0.00846958354805263	0.975165516789757	E3
chr10:105614432	postTSS_2k	SH3PXD2A	108	108	108	-0.0029746	0.97563	8.9656	167.37	7.3232	0.086026	-0.183542700252943	0.496230353685716	E3
chr10:105614458	postTSS_2k	SH3PXD2A	108	108	108	-0.1126	0.24595	1.9343	20.317	7.3232	0.086026	-0.11468640371767	0.650446629331969	E3
chr10:105614461	postTSS_2k	SH3PXD2A	107	108	107	0.055152	0.5726	2.3672	21.646	7.3232	0.086026	-0.343316272846894	0.163068360095301	E3
chr10:105614513	postTSS_2k	SH3PXD2A	107	108	107	-0.053108	0.58693	5.8426	50.866	7.3232	0.086026	-0.327969906562822	0.427730737377665	E3
chr10:105615056	postTSS_2k	SH3PXD2A	104	108	104	0.14953	0.12976	1.3842	54.008	7.3232	0.086026	0.288840020721636	0.487792936446932	E4
chr10:105615079	postTSS_2k	SH3PXD2A	105	108	105	-0.083938	0.3946	0.6559	5.0684	7.3232	0.086026	-0.564656289509283	0.0890171069912427	E4
chr10:105615086	postTSS_2k	SH3PXD2A	105	108	105	-0.15654	0.11077	1.6459	26.419	7.3232	0.086026	-0.370087278317994	0.470213509353657	E4
chr10:105619374	preTSS_flank	SH3PXD2A	108	108	108	0.096263	0.32166	94.916	27.933	7.3232	0.086026	-0.0707991474905919	0.76676548714584	E5
chr10:105619383	preTSS_flank	SH3PXD2A	108	108	108	-0.017844	0.85457	95.007	26.58	7.3232	0.086026	-0.133510939560334	0.597396535999139	E5
chr10:1056239	gene_body	GTPBP4	108	108	108	0.086726	0.37214	81.381	204.24	7.9263	0.0094485	0.615680168394187	0.0190755464387438	E1
chr10:1056239	postTSS_flank	IDI1	108	108	108	-0.092678	0.34009	81.381	204.24	7.8772	0.040942	-0.496969742684851	0.0706213531636781	E1
chr10:1056239	preTSS_flank	IDI2-AS1	108	108	108	0.03577	0.71323	81.381	204.24	2.6614	0.31672	0.465617845672169	0.244942058859507	E1
chr10:1056239	preTSS_flank	WDR37	108	108	108	-0.0021154	0.98266	81.381	204.24	8.2067	0.0062269	0.265467601867533	0.358989053189396	E1
chr10:1056242	gene_body	GTPBP4	108	108	108	0.11215	0.24785	72.85	487.96	7.9263	0.0094485	0.493140481576642	0.0731630267396628	E1
chr10:1056242	postTSS_flank	IDI1	108	108	108	-0.10886	0.26207	72.85	487.96	7.8772	0.040942	-0.567137387240797	0.0344263241199339	E1
chr10:1056242	preTSS_flank	IDI2-AS1	108	108	108	0.026661	0.78417	72.85	487.96	2.6614	0.31672	0.269162009680587	0.519166821001439	E1
chr10:1056242	preTSS_flank	WDR37	108	108	108	0.029558	0.76138	72.85	487.96	8.2067	0.0062269	0.300944570967716	0.295774293103923	E1
chr10:1056265	gene_body	GTPBP4	108	108	108	0.065045	0.50362	83.796	200.04	7.9263	0.0094485	0.147775135275363	0.490761236405163	E1
chr10:1056265	postTSS_flank	IDI1	108	108	108	-0.084237	0.38606	83.796	200.04	7.8772	0.040942	-0.19130669069524	0.370526835735588	E1
chr10:1056265	preTSS_flank	IDI2-AS1	108	108	108	0.13422	0.16609	83.796	200.04	2.6614	0.31672	-0.375231589474111	0.186160194368734	E1
chr10:1056265	preTSS_flank	WDR37	108	108	108	-0.019222	0.84347	83.796	200.04	8.2067	0.0062269	0.432201628416631	0.0349285652623048	E1
chr10:1056276	gene_body	GTPBP4	108	108	108	-0.0527	0.58804	88.767	90.159	7.9263	0.0094485	0.245805597069538	0.207369497071281	E1
chr10:1056276	postTSS_flank	IDI1	108	108	108	-0.14589	0.13192	88.767	90.159	7.8772	0.040942	-0.187489389973227	0.339386957188275	E1
chr10:1056276	preTSS_flank	IDI2-AS1	108	108	108	0.10338	0.28699	88.767	90.159	2.6614	0.31672	-0.0639713696023283	0.800901481517786	E1
chr10:1056276	preTSS_flank	WDR37	108	108	108	-0.0050008	0.95903	88.767	90.159	8.2067	0.0062269	0.240623366873594	0.217415649980375	E1
chr10:1056297	gene_body	GTPBP4	108	108	108	0.17263	0.074009	93.924	31.335	7.9263	0.0094485	0.0788708958065396	0.667865191773475	E1
chr10:1056297	postTSS_flank	IDI1	108	108	108	0.12186	0.209	93.924	31.335	7.8772	0.040942	0.181972677762001	0.318865407744263	E1
chr10:1056297	preTSS_flank	IDI2-AS1	108	108	108	-0.012954	0.89415	93.924	31.335	2.6614	0.31672	-0.258322446801384	0.271478191137795	E1
chr10:1056297	preTSS_flank	WDR37	108	108	108	0.0049235	0.95967	93.924	31.335	8.2067	0.0062269	0.0872051417214702	0.635082096713328	E1
chr10:1056301	gene_body	GTPBP4	108	108	108	0.087831	0.36605	90.42	84.767	7.9263	0.0094485	0.032048437912652	0.861767291775567	E1
chr10:1056301	postTSS_flank	IDI1	108	108	108	0.030115	0.75702	90.42	84.767	7.8772	0.040942	0.0539945251983422	0.76913916612954	E1
chr10:1056301	preTSS_flank	IDI2-AS1	108	108	108	-0.025667	0.79203	90.42	84.767	2.6614	0.31672	-0.552338116195362	0.0115588966069717	E1
chr10:1056301	preTSS_flank	WDR37	108	108	108	-0.0047855	0.9608	90.42	84.767	8.2067	0.0062269	0.295269089154259	0.10086926225637	E1
chr10:1056335	gene_body	GTPBP4	108	108	108	0.15274	0.11453	86.603	212.87	7.9263	0.0094485	0.447083510391781	0.195161255206032	E1
chr10:1056335	postTSS_flank	IDI1	108	108	108	0.14695	0.12912	86.603	212.87	7.8772	0.040942	-0.232088332434306	0.518781176380169	E1
chr10:1056335	preTSS_flank	IDI2-AS1	108	108	108	-0.037552	0.69961	86.603	212.87	2.6614	0.31672	-0.497172709439522	0.210024391851125	E1
chr10:1056335	preTSS_flank	WDR37	108	108	108	-0.08638	0.37405	86.603	212.87	8.2067	0.0062269	-0.0646637533728295	0.859138024446049	E1
chr10:105654339	gene_body	OBFC1	108	108	108	-0.21328	0.026677	84.381	150.4	8.2115	0.0070059	0.0281869902727935	0.895979864126436	E2
chr10:105654339	preTSS_flank	SH3PXD2A	108	108	108	0.0043044	0.96474	84.381	150.4	7.3232	0.086026	-0.414790696586905	0.0689895256313872	E2
chr10:105654434	gene_body	OBFC1	108	108	108	-0.30119	0.0015375	45.59	654.67	8.2115	0.0070059	-0.0616948258134966	0.884615398953698	E2
chr10:105654434	preTSS_flank	SH3PXD2A	108	108	108	-0.26396	0.0057727	45.59	654.67	7.3232	0.086026	0.0434858255134227	0.934812377947966	E2
chr10:105661194	gene_body	OBFC1	108	108	108	-0.18986	0.049065	38.394	245.56	8.2115	0.0070059	-0.56144573941446	0.0366926543655513	E2
chr10:105661194	preTSS_flank	SH3PXD2A	108	108	108	-0.086207	0.37501	38.394	245.56	7.3232	0.086026	0.310104196573595	0.280583586133678	E2
chr10:105661228	gene_body	OBFC1	108	108	108	-0.18099	0.060857	38.67	264.6	8.2115	0.0070059	-0.499937364300037	0.0178231378682151	E2
chr10:105661228	preTSS_flank	SH3PXD2A	108	108	108	-0.15404	0.11145	38.67	264.6	7.3232	0.086026	-0.111585455839588	0.639526637861967	E2
chr10:105661322	gene_body	OBFC1	108	108	108	-0.13671	0.15831	42.581	319.9	8.2115	0.0070059	0.175039706163851	0.180999558498614	E2
chr10:105661322	preTSS_flank	SH3PXD2A	108	108	108	-0.39304	2.5793e-05	42.581	319.9	7.3232	0.086026	0.0509476118464132	0.709222625935595	E2
chr10:105661327	gene_body	OBFC1	108	108	108	-0.075059	0.44009	40.551	345.36	8.2115	0.0070059	-0.0590279806793065	0.690242754277375	E2
chr10:105661327	preTSS_flank	SH3PXD2A	108	108	108	-0.31083	0.0010599	40.551	345.36	7.3232	0.086026	-0.0313604568065144	0.839852041176392	E2
chr10:105677934	postTSS_2k	OBFC1	108	108	108	-0.097487	0.31552	0.3613	3.9417	8.2115	0.0070059	0.467126462586553	0.0378406970556719	E4
chr10:105677934	preTSS_flank	SLK	108	108	108	-0.10214	0.29286	0.3613	3.9417	9.0363	0.0072312	-0.0776613350457031	0.759378169239245	E4
chr10:105681712	preTSS_flank	OBFC1	108	108	108	0.046316	0.63408	56.011	134.28	8.2115	0.0070059	0.00387491666305351	0.991523747071096	E3
chr10:105681712	preTSS_flank	SLK	108	108	108	0.22546	0.018974	56.011	134.28	9.0363	0.0072312	0.168472822767444	0.64174891223001	E3
chr10:105681752	preTSS_flank	OBFC1	108	108	108	-0.13978	0.14907	15.477	66.292	8.2115	0.0070059	0.292206069510173	0.412637778709535	E3
chr10:105681752	preTSS_flank	SLK	108	108	108	-0.056561	0.56095	15.477	66.292	9.0363	0.0072312	-0.482859393008684	0.332001015212589	E3
chr10:105681846	preTSS_flank	OBFC1	108	108	108	-0.23637	0.013783	57.69	175.35	8.2115	0.0070059	-0.520593433947971	0.082687503622115	E3
chr10:105681846	preTSS_flank	SLK	108	108	108	-0.069191	0.47675	57.69	175.35	9.0363	0.0072312	-0.683213742350643	0.00707200104674777	E3
chr10:105692968	preTSS_flank	OBFC1	108	108	108	0.049572	0.61041	89.652	195.78	8.2115	0.0070059	0.0422663326354453	0.89623255436616	E5
chr10:105692968	preTSS_flank	SLK	108	108	108	-0.04769	0.62405	89.652	195.78	9.0363	0.0072312	-0.0886217681735833	0.807655262919307	E5
chr10:105692988	preTSS_flank	OBFC1	107	108	107	0.027003	0.78248	94.761	83.934	8.2115	0.0070059	0.555573783452201	0.0607363175763869	E5
chr10:105692988	preTSS_flank	SLK	107	108	107	0.0058694	0.95216	94.761	83.934	9.0363	0.0072312	0.554186935986918	0.0964446021600207	E5
chr10:105726317	preTSS_flank	OBFC1	107	108	107	0.15252	0.11681	10.041	78.03	8.2115	0.0070059	-0.12156643208023	0.77429867981788	E3
chr10:105726317	preTSS_2k	SLK	107	108	107	-0.0082289	0.93296	10.041	78.03	9.0363	0.0072312	0.329262201581913	0.425802751999314	E3
chr10:105726385	preTSS_flank	OBFC1	108	108	108	-0.079418	0.41392	1.2656	5.203	8.2115	0.0070059	0.37655189004877	0.357866011003768	E3
chr10:105726385	preTSS_2k	SLK	108	108	108	-0.0522	0.59159	1.2656	5.203	9.0363	0.0072312	0.193706904607468	0.645782708301226	E3
chr10:105726800	preTSS_flank	OBFC1	108	108	108	-0.032952	0.73495	0.1838	2.6157	8.2115	0.0070059	0.255463787793588	0.625140324836828	E4
chr10:105726800	preTSS_2k	SLK	108	108	108	0.078793	0.41761	0.1838	2.6157	9.0363	0.0072312	-0.0735887839969233	0.889816077011543	E4
chr10:105726835	preTSS_flank	OBFC1	107	108	107	0.079691	0.41453	0.4128	8.4048	8.2115	0.0070059	0.349768871326299	0.395707935934281	E4
chr10:105726835	preTSS_2k	SLK	107	108	107	0.1236	0.20468	0.4128	8.4048	9.0363	0.0072312	0.175526135612505	0.677585839822083	E4
chr10:105727827	preTSS_flank	OBFC1	108	108	108	0.032042	0.742	0.39935	1.7386	8.2115	0.0070059	-0.111093200416373	0.622588283145095	E3
chr10:105727827	postTSS_2k	SLK	108	108	108	-0.095682	0.3246	0.39935	1.7386	9.0363	0.0072312	-0.00813204242593103	0.969916951649462	E3
chr10:105727865	preTSS_flank	OBFC1	108	108	108	0.028847	0.76695	0.36	2.4864	8.2115	0.0070059	-0.214459733518443	0.23852724165593	E3
chr10:105727865	postTSS_2k	SLK	108	108	108	-0.01689	0.86226	0.36	2.4864	9.0363	0.0072312	0.159622797104463	0.352413512419579	E3
chr10:105729017	postTSS_2k	SLK	104	108	104	-0.033755	0.73373	45.496	816.13	9.0363	0.0072312	0.0459446739227639	0.931131481722008	E3
chr10:105729023	postTSS_2k	SLK	105	108	105	-0.1802	0.065844	63.122	633.82	9.0363	0.0072312	0.0638032633373302	0.880693152144809	E3
chr10:105845239	preTSS_flank	SFR1	108	108	108	-0.036089	0.71078	94.871	30.361	6.3289	0.025077	-0.138956793724195	0.368346497857972	E5
chr10:105880686	preTSS_2k	SFR1	108	108	108	-0.020592	0.83247	3.6954	28.404	6.3289	0.025077	0.060851106438388	0.810441359218985	E3
chr10:105880904	preTSS_2k	SFR1	108	108	108	0.21545	0.025137	0.38463	2.2053	6.3289	0.025077	-0.0677379448211269	0.898548488149228	E3
chr10:105881118	preTSS_2k	SFR1	108	108	108	0.15148	0.11759	0.12648	0.55764	6.3289	0.025077	-0.125125621807203	0.495020510357889	E4
chr10:105881129	preTSS_2k	SFR1	108	108	108	-0.051494	0.59662	0.25852	0.80261	6.3289	0.025077	0.0221868599386437	0.900882465458399	E4
chr10:105881132	preTSS_2k	SFR1	108	108	108	0.037844	0.69739	0.23889	1.8429	6.3289	0.025077	-0.222526716212304	0.205892700230558	E4
chr10:105881140	preTSS_2k	SFR1	108	108	108	-0.092669	0.34014	0.21148	0.62934	6.3289	0.025077	-0.0782595850969521	0.65998413102325	E4
chr10:105881159	preTSS_2k	SFR1	108	108	108	-0.00022989	0.99812	0.1912	0.52836	6.3289	0.025077	-0.0761832554111287	0.65877111240608	E4
chr10:105881180	preTSS_2k	SFR1	108	108	108	0.025316	0.79481	0.21796	0.54171	6.3289	0.025077	-0.0299553258527125	0.862315296043095	E4
chr10:105881189	preTSS_2k	SFR1	108	108	108	0.014099	0.88485	0.18704	0.60711	6.3289	0.025077	-0.0979705728407502	0.569730457403854	E4
chr10:105881240	preTSS_2k	SFR1	108	108	108	-0.0033609	0.97246	0.16315	0.36209	6.3289	0.025077	0.13675482072856	0.505307941433816	E4
chr10:105882080	postTSS_2k	SFR1	107	108	107	0.16147	0.09661	0.88804	15.613	6.3289	0.025077	0.13566578446083	0.708633134788021	E4
chr10:105882212	postTSS_2k	SFR1	108	108	108	0.13469	0.16459	0.07287	0.2851	6.3289	0.025077	-0.1948731702163	0.711390452825837	E3
chr10:105882277	postTSS_2k	SFR1	108	108	108	0.017072	0.86079	0.57352	2.4937	6.3289	0.025077	-0.0405839558031968	0.865104694525512	E3
chr10:105882288	postTSS_2k	SFR1	108	108	108	0.15916	0.099909	0.805	3.1234	6.3289	0.025077	0.0877969499337327	0.712820978848258	E3
chr10:105978637	preTSS_flank	GSTO1	108	108	108	-0.082211	0.39763	8.6824	48.777	7.0689	0.020621	0.0104563312085265	0.953197976069819	E8
chr10:105978637	preTSS_flank	GSTO2	108	108	108	-0.071257	0.46365	8.6824	48.777	4.0743	0.083124	0.329457601580532	0.134326093716763	E8
chr10:105978637	postTSS_flank	MIR4482-1	108	108	108	-0.011323	0.90741	8.6824	48.777	3.5167	0.17728	0.337150154720584	0.107158842826554	E8
chr10:105978652	preTSS_flank	GSTO1	108	108	108	0.074823	0.44153	12.278	48.785	7.0689	0.020621	0.345520894376837	0.0250144730782744	E8
chr10:105978652	preTSS_flank	GSTO2	108	108	108	-0.053033	0.58568	12.278	48.785	4.0743	0.083124	0.218191231852685	0.246731890438648	E8
chr10:105978652	postTSS_flank	MIR4482-1	108	108	108	0.021258	0.82714	12.278	48.785	3.5167	0.17728	0.0998947375196594	0.58646134610302	E8
chr10:105978664	preTSS_flank	GSTO1	108	108	108	0.042182	0.66468	5.3145	25.438	7.0689	0.020621	0.0481857106342044	0.756099581062013	E8
chr10:105978664	preTSS_flank	GSTO2	108	108	108	0.082722	0.3947	5.3145	25.438	4.0743	0.083124	0.158496503134232	0.386262428122801	E8
chr10:105978664	postTSS_flank	MIR4482-1	108	108	108	-0.016144	0.86829	5.3145	25.438	3.5167	0.17728	-0.128482439294848	0.468966089164947	E8
chr10:105978673	preTSS_flank	GSTO1	108	108	108	-0.1282	0.18608	2.7016	21.829	7.0689	0.020621	0.176929921964173	0.250586543390478	E8
chr10:105978673	preTSS_flank	GSTO2	108	108	108	0.05679	0.55937	2.7016	21.829	4.0743	0.083124	0.236147118102452	0.193191445104643	E8
chr10:105978673	postTSS_flank	MIR4482-1	108	108	108	-0.037199	0.7023	2.7016	21.829	3.5167	0.17728	0.204718450718623	0.245477239275208	E8
chr10:105978703	preTSS_flank	GSTO1	108	108	108	0.11623	0.23096	2.1121	10.036	7.0689	0.020621	0.366150570858866	0.0145093320077283	E8
chr10:105978703	preTSS_flank	GSTO2	108	108	108	0.20482	0.033471	2.1121	10.036	4.0743	0.083124	0.2783058370988	0.122988164180932	E8
chr10:105978703	postTSS_flank	MIR4482-1	108	108	108	0.0026043	0.97866	2.1121	10.036	3.5167	0.17728	0.339190614594935	0.0497111062922611	E8
chr10:105978957	preTSS_flank	GSTO1	108	108	108	0.118	0.22389	33.163	160.33	7.0689	0.020621	-0.531452998029689	0.175258151460314	E8
chr10:105978957	preTSS_flank	GSTO2	108	108	108	0.046075	0.63585	33.163	160.33	4.0743	0.083124	0.449115386712713	0.26429240981256	E8
chr10:105978957	postTSS_flank	MIR4482-1	108	108	108	0.020818	0.83066	33.163	160.33	3.5167	0.17728	0.876537377469103	0.00427995967607187	E8
chr10:106005007	preTSS_flank	GSTO1	108	108	108	0.12853	0.18496	94.242	64.757	7.0689	0.020621	0.290723927581399	0.576200160252937	E5
chr10:106005699	preTSS_flank	GSTO1	108	108	108	0.029351	0.763	93.213	138.09	7.0689	0.020621	0.0474049846338049	0.84268379079733	E5
chr10:106005699	preTSS_flank	GSTO2	108	108	108	-0.065849	0.49835	93.213	138.09	4.0743	0.083124	-0.280301694534739	0.293017754117953	E5
chr10:106005699	postTSS_flank	MIR4482-1	108	108	108	0.097312	0.31639	93.213	138.09	3.5167	0.17728	0.0325335201627313	0.89169367938874	E5
chr10:106005710	preTSS_flank	GSTO1	108	108	108	-0.16692	0.084229	94.619	44.986	7.0689	0.020621	-0.394434479530634	0.43903105460621	E5
chr10:106005710	preTSS_flank	GSTO2	108	108	108	-0.010219	0.9164	94.619	44.986	4.0743	0.083124	0.0587615996250783	0.816844132798407	E5
chr10:106005710	postTSS_flank	MIR4482-1	108	108	108	-0.099046	0.3078	94.619	44.986	3.5167	0.17728	0.114643323325629	0.593744768447418	E5
chr10:106005780	preTSS_flank	GSTO1	108	108	108	-0.029661	0.76057	93.359	48.229	7.0689	0.020621	0.175204916964284	0.585998487233888	E5
chr10:106005780	preTSS_flank	GSTO2	108	108	108	0.017252	0.85934	93.359	48.229	4.0743	0.083124	-0.238092206563803	0.649610163612819	E5
chr10:106005780	postTSS_flank	MIR4482-1	108	108	108	0.025235	0.79545	93.359	48.229	3.5167	0.17728	0.409417120444243	0.420188055100009	E5
chr10:106005800	preTSS_flank	GSTO1	108	108	108	-0.033402	0.73146	93.358	34.215	7.0689	0.020621	0.424153363426239	0.401923838416355	E5
chr10:106005800	preTSS_flank	GSTO2	108	108	108	0.030987	0.75022	93.358	34.215	4.0743	0.083124	0.28767798089123	0.580386945113826	E5
chr10:106005800	postTSS_flank	MIR4482-1	108	108	108	0.079312	0.41454	93.358	34.215	3.5167	0.17728	-0.610656558677104	0.197872514779887	E5
chr10:106009005	preTSS_flank	GSTO1	108	108	108	-0.069752	0.47318	92.746	157.37	7.0689	0.020621	-0.114596226868302	0.722865840338258	E5
chr10:106009005	preTSS_flank	GSTO2	108	108	108	-0.051846	0.59411	92.746	157.37	4.0743	0.083124	-0.0148442451588018	0.972171128748692	E5
chr10:106009005	postTSS_flank	MIR4482-1	108	108	108	0.04825	0.61997	92.746	157.37	3.5167	0.17728	0.144949258243732	0.653094663762778	E5
chr10:106028194	postTSS_flank	GSTO1	107	108	107	-0.01691	0.86275	35.176	169.5	7.0689	0.020621	-0.158643212483527	0.588027359639698	E3
chr10:106028194	preTSS_flank	GSTO2	107	108	107	0.06262	0.52168	35.176	169.5	4.0743	0.083124	-0.182461980769569	0.532407344692396	E3
chr10:106028194	preTSS_2k	MIR4482-1	107	108	107	0.1334	0.17074	35.176	169.5	3.5167	0.17728	-0.192259636894107	0.510225121762118	E3
chr10:106028207	postTSS_flank	GSTO1	108	108	108	0.052187	0.59168	52.128	294.49	7.0689	0.020621	0.493003291377039	0.214479323315236	E3
chr10:106028207	preTSS_flank	GSTO2	108	108	108	0.045054	0.64336	52.128	294.49	4.0743	0.083124	0.118234889877833	0.780366995864828	E3
chr10:106028207	preTSS_2k	MIR4482-1	108	108	108	0.072708	0.45458	52.128	294.49	3.5167	0.17728	-0.20378996326799	0.628341345228974	E3
chr10:106034516	postTSS_flank	GSTO1	108	108	108	0.14806	0.12622	0.53528	2.4746	7.0689	0.020621	-0.410219121067096	0.41918709931032	E8
chr10:106034516	preTSS_2k	GSTO2	108	108	108	0.035583	0.71466	0.53528	2.4746	4.0743	0.083124	0.374415438313113	0.464620916162833	E8
chr10:106034516	preTSS_flank	MIR4482-1	108	108	108	-0.010553	0.91368	0.53528	2.4746	3.5167	0.17728	0.323756368177392	0.531333225332609	E8
chr10:106034524	postTSS_flank	GSTO1	108	108	108	-0.073053	0.45244	0.47657	3.6427	7.0689	0.020621	-0.800610585279475	0.0556707314401611	E8
chr10:106034524	preTSS_2k	GSTO2	108	108	108	-0.10504	0.2793	0.47657	3.6427	4.0743	0.083124	0.207718033551689	0.692904131972212	E8
chr10:106034524	preTSS_flank	MIR4482-1	108	108	108	-0.0050101	0.95896	0.47657	3.6427	3.5167	0.17728	-0.506314185523995	0.305426568859567	E8
chr10:106034531	postTSS_flank	GSTO1	108	108	108	-0.041268	0.67152	1.8419	18.077	7.0689	0.020621	-0.4159952454005	0.4120015456954	E8
chr10:106034531	preTSS_2k	GSTO2	108	108	108	-0.10984	0.25777	1.8419	18.077	4.0743	0.083124	0.14208418692897	0.788307911434321	E8
chr10:106034531	preTSS_flank	MIR4482-1	108	108	108	0.16614	0.085705	1.8419	18.077	3.5167	0.17728	-0.188753281262631	0.720232510295202	E8
chr10:106039160	postTSS_flank	GSTO1	108	108	108	-0.14632	0.13078	65.798	157.37	7.0689	0.020621	-0.158076290939183	0.253606335838551	E8
chr10:106039160	gene_body	GSTO2	108	108	108	-0.061309	0.52848	65.798	157.37	4.0743	0.083124	0.0753665207216544	0.595404514376414	E8
chr10:106039160	preTSS_flank	MIR4482-1	108	108	108	-0.099454	0.3058	65.798	157.37	3.5167	0.17728	0.103192048223258	0.485204267859528	E8
chr10:106039204	postTSS_flank	GSTO1	108	108	108	-0.21649	0.024423	84.501	94.498	7.0689	0.020621	-0.1296714123891	0.323408182207332	E8
chr10:106039204	gene_body	GSTO2	108	108	108	0.0089524	0.92673	84.501	94.498	4.0743	0.083124	0.114918719229362	0.390343907369963	E8
chr10:106039204	preTSS_flank	MIR4482-1	108	108	108	0.077529	0.42515	84.501	94.498	3.5167	0.17728	-0.365103500863752	0.243222709921236	E8
chr10:106039286	postTSS_flank	GSTO1	108	108	108	-0.054388	0.57613	75.796	132.59	7.0689	0.020621	-0.255313561218617	0.132877289726472	E8
chr10:106039286	gene_body	GSTO2	108	108	108	0.055046	0.57151	75.796	132.59	4.0743	0.083124	-0.277560561507932	0.594350771874322	E8
chr10:106039286	preTSS_flank	MIR4482-1	108	108	108	-0.12778	0.18756	75.796	132.59	3.5167	0.17728	0.170725601468356	0.350185459272725	E8
chr10:106075071	postTSS_2k	ITPRIP	107	108	107	-0.01155	0.906	95.925	46.473	7.5733	0.073515	0.0604570372344675	0.909424930996572	E1
chr10:106075101	postTSS_2k	ITPRIP	107	108	107	-0.058916	0.54664	95.585	32.225	7.5733	0.073515	-0.189919010941993	0.718546599898633	E1
chr10:106078936	preTSS_flank	ITPRIP	107	108	107	0.024819	0.79969	92.621	47.996	7.5733	0.073515	0.159126875407097	0.586875194850853	E2
chr10:106078944	preTSS_flank	ITPRIP	107	108	107	-0.18985	0.050156	91.164	77.317	7.5733	0.073515	-0.359966020924878	0.30691771804091	E2
chr10:106081179	preTSS_flank	ITPRIP	108	108	108	-0.035606	0.71448	76.865	232.49	7.5733	0.073515	0.277376040149131	0.594606244834068	E2
chr10:106081663	preTSS_flank	ITPRIP	108	108	108	-0.24016	0.012298	49.519	210.42	7.5733	0.073515	-0.145185179902613	0.479158637936195	E3
chr10:106081681	preTSS_flank	ITPRIP	108	108	108	-0.029521	0.76167	47.564	195.39	7.5733	0.073515	-0.225125385069705	0.215415432892712	E3
chr10:106081759	preTSS_flank	ITPRIP	108	108	108	0.056733	0.55976	1.7541	7.9972	7.5733	0.073515	-0.293670379211835	0.163674656680702	E3
chr10:106081761	preTSS_flank	ITPRIP	108	108	108	-0.071618	0.46139	2.7294	12.345	7.5733	0.073515	-0.253355374604692	0.232268620703803	E3
chr10:106087460	preTSS_flank	ITPRIP	108	108	108	-0.2593	0.0067298	53.41	261.59	7.5733	0.073515	0.296996980230883	0.4750107088084	E3
chr10:106087531	preTSS_flank	ITPRIP	108	108	108	-0.1293	0.18229	35.296	205.01	7.5733	0.073515	0.32687894622584	0.185506460920345	E3
chr10:106087542	preTSS_flank	ITPRIP	108	108	108	-0.05238	0.59031	11.544	156.8	7.5733	0.073515	0.163292607190052	0.69922546364646	E3
chr10:106089154	preTSS_flank	ITPRIP	108	108	108	-0.30997	0.0010961	0.79611	4.4406	7.5733	0.073515	-0.0554967170391697	0.863985338456252	E3
chr10:106089204	preTSS_flank	ITPRIP	108	108	108	-0.05413	0.57794	9.2168	55.087	7.5733	0.073515	-0.133177740969724	0.356525206642986	E3
chr10:106089224	preTSS_flank	ITPRIP	108	108	108	-0.28932	0.0023903	15.255	78.612	7.5733	0.073515	-0.271061865908043	0.0361832147196302	E3
chr10:106089236	preTSS_flank	ITPRIP	108	108	108	-0.10584	0.27563	3.3217	36.929	7.5733	0.073515	-0.168490904591493	0.163225724895215	E3
chr10:106089308	preTSS_flank	ITPRIP	108	108	108	-0.042217	0.66442	9.5569	60.637	7.5733	0.073515	0.111561279257054	0.431055813523905	E3
chr10:106089389	preTSS_flank	ITPRIP	108	108	108	-0.058951	0.54449	10.296	102.51	7.5733	0.073515	-0.213809694121438	0.107054117556954	E3
chr10:106091089	preTSS_flank	ITPRIP	108	108	108	0.014564	0.88108	94.781	40.991	7.5733	0.073515	-0.159673008721501	0.50130680643702	E2
chr10:106091091	preTSS_flank	ITPRIP	108	108	108	-0.21903	0.022761	91.675	74.731	7.5733	0.073515	-0.213920259176097	0.365133140692838	E2
chr10:106091108	preTSS_flank	ITPRIP	108	108	108	0.090533	0.35143	93.476	124.12	7.5733	0.073515	0.206854460550417	0.332135382792799	E2
chr10:106091117	preTSS_flank	ITPRIP	108	108	108	0.15601	0.1069	90.347	79.803	7.5733	0.073515	0.0592840885520996	0.793270640996437	E2
chr10:106091144	preTSS_flank	ITPRIP	108	108	108	-0.078553	0.41903	88.59	69.096	7.5733	0.073515	0.107620325228283	0.767288302334799	E2
chr10:106093296	preTSS_flank	ITPRIP	108	108	108	-0.043448	0.65525	10.665	105.3	7.5733	0.073515	0.156703253228722	0.56220656318386	E2
chr10:106093522	preTSS_flank	ITPRIP	107	108	107	-0.027042	0.78218	89	145.71	7.5733	0.073515	0.00587893727344248	0.974525186055459	E2
chr10:106093614	preTSS_flank	ITPRIP	108	108	108	-0.12365	0.20233	88.613	75.999	7.5733	0.073515	-0.114708187482304	0.786801359458194	E2
chr10:106093638	preTSS_flank	ITPRIP	108	108	108	-0.21537	0.02519	82.852	120.07	7.5733	0.073515	-0.0562802554835287	0.86208107865471	E2
chr10:106093660	preTSS_flank	ITPRIP	108	108	108	0.1607	0.096636	95.861	41.535	7.5733	0.073515	0.311536733747716	0.208227331559006	E2
chr10:106093695	preTSS_flank	ITPRIP	108	108	108	-0.19155	0.047047	91.196	65.158	7.5733	0.073515	-1.15544053959804e-05	0.999966115352154	E2
chr10:106093719	preTSS_flank	ITPRIP	107	108	107	0.00026276	0.99786	88.945	70.108	7.5733	0.073515	-0.638964087288668	0.171990433931868	E2
chr10:106110052	preTSS_flank	ITPRIP	108	108	108	-0.081923	0.3993	0.30056	1.724	7.5733	0.073515	0.129052272549087	0.547842726081397	E3
chr10:106110233	preTSS_flank	ITPRIP	108	108	108	0.10215	0.29281	4.2754	33.157	7.5733	0.073515	-0.343787392471983	0.404387966359889	E3
chr10:106110311	preTSS_flank	ITPRIP	108	108	108	0.081621	0.40104	71.269	192.45	7.5733	0.073515	-0.0158689246037057	0.933669079735248	E3
chr10:106110313	preTSS_flank	ITPRIP	108	108	108	0.075237	0.439	92.306	49.348	7.5733	0.073515	-0.334990973156374	0.0703661181104437	E3
chr10:106398719	preTSS_flank	SORCS3	108	108	108	0.14214	0.14225	4.9786	26.429	6.817	0.22819	-0.348253187004598	0.498738341901835	E8
chr10:106398721	preTSS_flank	SORCS3	108	108	108	-0.048548	0.61781	6.3566	67.281	6.817	0.22819	-0.130680889188531	0.757748668572276	E8
chr10:106398730	preTSS_flank	SORCS3	108	108	108	0.071082	0.46476	3.9388	28.328	6.817	0.22819	0.157970009175936	0.589632550578048	E8
chr10:106398737	preTSS_flank	SORCS3	108	108	108	-0.031603	0.74542	3.5202	24.497	6.817	0.22819	0.164085192090694	0.515298612083839	E8
chr10:106398744	preTSS_flank	SORCS3	108	108	108	-0.0081941	0.93292	2.0652	10.975	6.817	0.22819	-0.0910538358501066	0.686955790449027	E8
chr10:106398749	preTSS_flank	SORCS3	108	108	108	0.1277	0.18782	1.6509	8.0564	6.817	0.22819	0.00561664402670298	0.980209150649836	E8
chr10:106398759	preTSS_flank	SORCS3	108	108	108	0.05245	0.58982	1.3554	19.218	6.817	0.22819	-0.108233613242518	0.614674997829044	E8
chr10:106398762	preTSS_flank	SORCS3	108	108	108	-0.040379	0.6782	1.2892	6.3025	6.817	0.22819	0.120356871514823	0.558107359439002	E8
chr10:106398773	preTSS_flank	SORCS3	108	108	108	-0.13526	0.1628	4.2707	18.407	6.817	0.22819	-0.119239907151499	0.545608275926495	E8
chr10:106398782	preTSS_flank	SORCS3	108	108	108	0.11398	0.24018	2.2601	11.904	6.817	0.22819	0.0710386695590509	0.719432391274277	E8
chr10:106398793	preTSS_flank	SORCS3	108	108	108	-0.0021666	0.98225	2.3748	9.4132	6.817	0.22819	0.449409613593008	0.0127220372688412	E8
chr10:106398795	preTSS_flank	SORCS3	108	108	108	-0.074718	0.44217	5.5648	24.066	6.817	0.22819	-0.0444970791234927	0.815388768002022	E8
chr10:106398803	preTSS_flank	SORCS3	108	108	108	-0.10556	0.27691	2.6652	14.625	6.817	0.22819	-0.174285914237433	0.340076916486802	E8
chr10:106398810	preTSS_flank	SORCS3	108	108	108	0.1198	0.21684	2.9823	13.954	6.817	0.22819	0.0200771170794725	0.916134089310439	E8
chr10:106398817	preTSS_flank	SORCS3	108	108	108	0.062472	0.52068	4.0275	22.792	6.817	0.22819	-0.284274301326325	0.127888354384219	E8
chr10:106398821	preTSS_flank	SORCS3	108	108	108	0.10848	0.26377	4.2945	16.397	6.817	0.22819	-0.473269433390545	0.343098230024205	E8
chr10:106398827	preTSS_flank	SORCS3	108	108	108	0.087372	0.36857	2.9696	17.008	6.817	0.22819	0.437704464376289	0.205835581299929	E8
chr10:106398829	preTSS_flank	SORCS3	108	108	108	0.00010407	0.99915	2.9026	13.652	6.817	0.22819	-0.177535792714857	0.366096306142243	E8
chr10:106398845	preTSS_flank	SORCS3	108	108	108	0.068367	0.48203	4.8207	22.517	6.817	0.22819	0.280893580519536	0.164525015078783	E8
chr10:106398848	preTSS_flank	SORCS3	108	108	108	0.013814	0.88716	3.3743	18.937	6.817	0.22819	-0.352986349153111	0.12686327210629	E8
chr10:106398873	preTSS_flank	SORCS3	108	108	108	-0.094903	0.32857	1.3623	4.8048	6.817	0.22819	0.155556996438522	0.467946125471622	E8
chr10:106398913	preTSS_flank	SORCS3	108	108	108	0.20065	0.037328	1.4483	4.7439	6.817	0.22819	0.0858309699117906	0.652008677626525	E8
chr10:106398928	preTSS_flank	SORCS3	108	108	108	-0.0039829	0.96737	4.5069	18.667	6.817	0.22819	0.277440702836262	0.112151045471728	E8
chr10:106398932	preTSS_flank	SORCS3	108	108	108	-0.028819	0.76718	2.2508	7.2758	6.817	0.22819	0.0196185148467721	0.912309291033952	E8
chr10:106398938	preTSS_flank	SORCS3	108	108	108	0.094898	0.3286	3.5466	15.952	6.817	0.22819	0.0802248900531321	0.651976284751192	E8
chr10:106398969	preTSS_flank	SORCS3	108	108	108	0.017245	0.85939	13.002	66.584	6.817	0.22819	-0.182314626689533	0.469023767151399	E8
chr10:106398993	preTSS_flank	SORCS3	108	108	108	-0.047376	0.62634	9.1556	57.343	6.817	0.22819	0.596376698921615	0.211490160730972	E8
chr10:106399117	preTSS_flank	SORCS3	108	108	108	-0.12637	0.19251	11.167	66.438	6.817	0.22819	-0.325711894389448	0.528709258925439	E8
chr10:106399125	preTSS_flank	SORCS3	108	108	108	0.1254	0.19595	23.289	121.38	6.817	0.22819	-0.643867739952395	0.167661119463563	E8
chr10:106399167	preTSS_flank	SORCS3	108	108	108	0.012823	0.89521	6.9266	55.408	6.817	0.22819	0.082765569814669	0.876135123129445	E8
chr10:106399323	preTSS_flank	SORCS3	108	108	108	0.15974	0.098654	8.9279	89.769	6.817	0.22819	-0.45299734601562	0.259674178817915	E8
chr10:106399993	preTSS_flank	SORCS3	106	108	106	-0.12758	0.19249	0.86358	5.799	6.817	0.22819	0.123536307081795	0.733850827777515	E8
chr10:106400037	preTSS_flank	SORCS3	106	108	106	0.036504	0.71027	1.6061	10.726	6.817	0.22819	0.391297321882144	0.263495396377554	E8
chr10:106400066	preTSS_flank	SORCS3	106	108	106	-0.038309	0.69662	2.4573	27.289	6.817	0.22819	-0.0874700422777013	0.810116523763248	E8
chr10:106400070	preTSS_flank	SORCS3	106	108	106	0.084537	0.38892	3.6695	51.079	6.817	0.22819	0.0874700422777011	0.810116523763248	E8
chr10:106400077	preTSS_flank	SORCS3	106	108	106	0.052369	0.59393	6.2636	39.844	6.817	0.22819	0.385733871628439	0.3452886079787	E8
chr10:106400081	preTSS_flank	SORCS3	106	108	106	-0.026725	0.78567	8.8415	153.88	6.817	0.22819	-0.143355245143441	0.786440159488872	E8
chr10:106400584	preTSS_flank	SORCS3	107	108	107	0.12955	0.18353	3.2355	42.28	6.817	0.22819	-0.0650139374720429	0.878441933783424	E8
chr10:106400615	preTSS_flank	SORCS3	108	108	108	0.10883	0.2622	2.3994	26.771	6.817	0.22819	-0.127524377349816	0.663963715203707	E8
chr10:106400630	preTSS_flank	SORCS3	107	108	107	-0.046398	0.6351	8.1367	108.41	6.817	0.22819	-0.296057195122032	0.160118265617209	E8
chr10:106400633	preTSS_flank	SORCS3	107	108	107	-0.018801	0.84758	2.4202	27.765	6.817	0.22819	-0.306909593685716	0.144632423976921	E8
chr10:106400658	preTSS_flank	SORCS3	108	108	108	0.11142	0.25097	6.1963	70.496	6.817	0.22819	0.249949966150899	0.238818880872711	E8
chr10:106400668	preTSS_flank	SORCS3	108	108	108	0.096152	0.32222	1.2439	12.662	6.817	0.22819	-0.398279826560133	0.0663782060173687	E8
chr10:106400687	preTSS_flank	SORCS3	108	108	108	0.17539	0.069435	1.9414	34.626	6.817	0.22819	-0.0864186373146332	0.750310478212493	E8
chr10:106400703	preTSS_flank	SORCS3	108	108	108	0.16663	0.084773	2.4943	27.089	6.817	0.22819	0.355079643111433	0.388070206145228	E8
chr10:106401323	preTSS_flank	SORCS3	107	108	107	0.095738	0.32662	2.9967	55.524	6.817	0.22819	0.534304552932764	0.274810164553864	E8
chr10:106401333	preTSS_flank	SORCS3	108	108	108	0.15942	0.099339	0.97574	6.7749	6.817	0.22819	-0.0944399217188	0.823975204763514	E8
chr10:106401336	preTSS_flank	SORCS3	108	108	108	-0.019234	0.84338	0.75204	3.025	6.817	0.22819	0.198016380679345	0.583427763825315	E8
chr10:106401341	preTSS_flank	SORCS3	108	108	108	0.073077	0.45229	1.0251	4.3814	6.817	0.22819	-0.0707864258148427	0.794475294192038	E8
chr10:106401368	preTSS_flank	SORCS3	108	108	108	0.0059521	0.95125	3.9159	84.972	6.817	0.22819	0.0115680291867449	0.96366355966268	E8
chr10:106401371	preTSS_flank	SORCS3	108	108	108	0.0003369	0.99724	2.2487	29.376	6.817	0.22819	0.0949581089481861	0.707809857068567	E8
chr10:106401401	preTSS_flank	SORCS3	107	108	107	0.010428	0.9151	4.9856	199.81	6.817	0.22819	0.238498020204704	0.373711717142043	E8
chr10:106401415	preTSS_flank	SORCS3	106	108	106	-0.12109	0.2163	2.032	14.149	6.817	0.22819	0.435564649948432	0.280729690193712	E8
chr10:106401429	preTSS_flank	SORCS3	107	108	107	-0.08188	0.40179	3.5493	27.753	6.817	0.22819	-0.189941168424532	0.718514562619718	E8
chr10:106402338	preTSS_flank	SORCS3	108	108	108	0.054366	0.57628	1.9841	10.107	6.817	0.22819	-0.0205247386229334	0.969217215241536	E8
chr10:106402352	preTSS_flank	SORCS3	108	108	108	-0.030307	0.75552	2.536	11.028	6.817	0.22819	0.67337639338842	0.142601880683434	E8
chr10:106402364	preTSS_flank	SORCS3	108	108	108	0.0027036	0.97785	4.2443	20.041	6.817	0.22819	0.755514083656464	0.0823531721870208	E8
chr10:106402390	preTSS_flank	SORCS3	108	108	108	0.023559	0.80877	5.0252	29.071	6.817	0.22819	0.56385909059025	0.243847218831541	E8
[truncated: 422,703 more rows]
