# Supplementary material for: Functional variation in allelic methylomes underscores a strong genetic contribution and reveals novel epigenetic alterations in the human epigenome
Source: Genome Biol. 2017 Mar 10;18:50. doi: 10.1186/s13059-017-1173-7 (PMC5346261; doi:10.1186/s13059-017-1173-7)
Supplement: Additional file 6: — AS and NAS CpG methylation to RNA expression correlations. This mini-website describes the file format and links to individual correlation results for each cell type (.txt tab-separated text file). (ZIP 18638 kb) [file 13059_2017_1173_MOESM6_ESM.zip › Additional File 6 - ALL-PROJECT.short-stats.txt/nTC.WGBS.merge.rna.cor.short-stats.txt]

meth	gene.bin	gene	n_meth	n_rna	n_compare	cor	p	meth.mean	meth.var	rna.mean	rna.var	asm_ase.cor	asm_ase.p	chromhmm
chr10:1024201	preTSS_flank	GTPBP4	12	12	12	0.38792	0.21276	92.559	34.916	8.0596	0.0031737	0.188872102615368	0.654196642901054	E6
chr10:1024201	preTSS_flank	IDI2-AS1	12	12	12	-0.0030656	0.99246	92.559	34.916	3.0434	0.26478	0.780914938390703	0.0667395449935968	E6
chr10:1024243	preTSS_flank	GTPBP4	12	12	12	-0.61388	0.033725	97.993	23.992	8.0596	0.0031737	0.617402759913115	0.191568556196329	E6
chr10:1024243	preTSS_flank	IDI2-AS1	12	12	12	-0.43065	0.16225	97.993	23.992	3.0434	0.26478	0	1	E6
chr10:105909353	postTSS_flank	SFR1	12	12	12	0.36939	0.23732	97.483	24.601	6.4423	0.012606	-0.553399480488853	0.254640347267295	E8
chr10:11032574	preTSS_flank	CELF2	12	12	12	-0.29611	0.35004	97.738	28.496	9.8838	0.012782	0.288664230126209	0.579030422411716	E8
chr10:12249376	gene_body	CDC123	12	12	12	0.14374	0.65582	96.832	16.361	7.6096	0.004402	-0.203817967744322	0.69850652733851	E1
chr10:12249376	preTSS_flank	NUDT5	12	12	12	-0.06639	0.83757	96.832	16.361	7.1822	0.0072651	-0.0747207051314653	0.888127532017088	E1
chr10:12249469	gene_body	CDC123	12	12	12	-0.25861	0.41701	95.02	76.685	7.6096	0.004402	0.224641913875991	0.668705292774178	E1
chr10:12249469	preTSS_flank	NUDT5	12	12	12	-0.042779	0.89498	95.02	76.685	7.1822	0.0072651	-0.407774797933475	0.422240258077048	E1
chr10:123766673	preTSS_flank	NSMCE4A	12	12	12	0.23869	0.45499	96.089	67.911	8.0988	0.0034692	0.0923313525735198	0.861896537161829	E5
chr10:123766701	preTSS_flank	NSMCE4A	12	12	12	0.26064	0.41324	91.492	88.206	8.0988	0.0034692	-0.0398068942088632	0.940321197466597	E5
chr10:127606743	preTSS_flank	DHX32	10	12	10	-0.086412	0.81238	85.476	442.74	7.0342	0.022942	-0.358817222859582	0.484872988446552	E6
chr10:17214187	preTSS_flank	CUBN	12	12	12	0.25143	0.43052	98.363	15.917	7.9666	0.044653	-0.329285694458454	0.425767736783655	E1
chr10:17214187	gene_body	TRDMT1	12	12	12	0.26706	0.40141	98.363	15.917	7.6095	0.014386	-0.150725477051999	0.721640817291924	E1
chr10:23026436	preTSS_flank	PIP4K2A	12	12	12	-0.45572	0.13652	97.739	17.329	9.4496	0.0013421	-0.49388288360021	0.319409705836015	E5
chr10:30008603	gene_body	SVIL	12	12	12	0.019616	0.95175	96.165	30.382	8.538	0.0039682	-0.0823785756443477	0.82101479436181	E1
chr10:33263998	preTSS_flank	ITGB1	12	12	12	-0.065487	0.83976	95.398	70.861	8.9562	0.044083	0.0861896668370998	0.871035636552235	E5
chr10:35339326	gene_body	CUL2	12	12	12	0.11407	0.72409	96.928	34.55	8.0951	0.0017383	-0.359326809270168	0.484207162384638	E1
chr10:38414200	postTSS_flank	ZNF37A	12	12	12	0.55958	0.058512	96.28	35.313	8.2264	0.0029146	0.733127063573369	0.0973282456829745	E6
chr10:43262579	preTSS_flank	BMS1	12	12	12	-0.12505	0.69858	81.764	115.11	8.4413	0.0027214	0.206243683776474	0.695020912138603	E5
chr10:43262626	preTSS_flank	BMS1	12	12	12	-0.042122	0.89658	38.767	670.13	8.4413	0.0027214	-0.242444821100853	0.643458159972443	E5
chr10:45524790	postTSS_flank	ZNF22	12	12	12	0.19047	0.55321	97.359	20.024	8.1286	0.019096	-0.52449712841996	0.285398162980467	E8
chr10:4826696	preTSS_flank	AKR1E2	12	12	12	0.16745	0.60295	30.903	1098.7	6.7444	0.087735	0.762662218135149	0.0778093076658344	E8
chr10:4828204	preTSS_flank	AKR1E2	12	12	12	0.592	0.042564	96.072	133.25	6.7444	0.087735	0.303474767105914	0.464955921514491	E8
chr10:60017520	preTSS_flank	CISD1	12	12	12	-0.13829	0.6682	67.939	183.76	5.9846	0.026405	0.110230993632686	0.835323210895646	E1
chr10:60017520	gene_body	IPMK	12	12	12	0.19607	0.54137	67.939	183.76	7.3385	0.0043495	0.224984095983401	0.668217960899003	E1
chr10:6072262	preTSS_flank	IL2RA	12	12	12	-0.22119	0.48964	99.359	4.928	6.4183	0.14509	0.771197948616768	0.0725366310551734	E5
chr10:6072279	preTSS_flank	IL2RA	12	12	12	-0.15532	0.62981	96.81	26.874	6.4183	0.14509	-0.0688568473627	0.896877963250916	E5
chr10:6072308	preTSS_flank	IL2RA	12	12	12	-0.09433	0.77059	98.056	13.548	6.4183	0.14509	-0.0688568473627	0.896877963250916	E5
chr10:6202805	preTSS_flank	PFKFB3	12	12	12	-0.12373	0.70163	97.784	18.633	7.1612	0.036349	-0.625213775747734	0.184374950954287	E4
chr10:62519971	preTSS_flank	ANK3	12	12	12	-0.052385	0.87155	97.045	21.597	8.7853	0.065078	-0.819238451192744	0.0460589382096534	E5
chr10:62519971	preTSS_flank	CDK1	12	12	12	-0.42352	0.17008	97.045	21.597	4.3244	0.0591	NA	NA	E5
chr10:65244221	preTSS_flank	JMJD1C	12	12	12	0.38137	0.22125	95.068	39.121	9.8003	0.0062705	0.0401279486307403	0.939840385113902	E5
chr10:65244221	preTSS_flank	REEP3	12	12	12	0.4389	0.15346	95.068	39.121	7.3057	0.0086132	-0.0772228336540982	0.884396003530622	E5
chr10:71386227	preTSS_flank	C10orf35	12	12	12	-0.46815	0.1248	79.679	200.98	5.0378	0.030523	-0.395820900697198	0.437276107550404	E5
chr10:72370736	preTSS_flank	PRF1	12	12	12	-0.10824	0.73774	89.305	205.66	6.6125	0.19367	0.758622481550703	0.0803629575975835	E3
chr10:72373915	preTSS_flank	PRF1	12	12	12	0.049252	0.87919	5.2892	47.328	6.6125	0.19367	0.0466012598060253	0.93014871174269	E3
chr10:7459609	preTSS_flank	SFMBT2	12	12	12	0.4559	0.13635	69.314	240.14	8.7529	0.012153	0.414255398611525	0.414161576048541	E3
chr10:755407	preTSS_flank	DIP2C	12	12	12	-0.23728	0.45773	70.153	87.342	6.8028	0.051994	-0.125235414864765	0.767627270949961	E8
chr10:76921352	gene_body	SAMD8	12	12	12	-0.33567	0.28611	93.998	71.632	8.5516	0.0098804	-0.0555096587379954	0.896132996157265	E1
chr10:76921352	preTSS_flank	VDAC2	12	12	12	0.18962	0.55502	93.998	71.632	8.2937	0.0034869	-0.102776293252993	0.808647178050197	E1
chr10:90799534	postTSS_flank	FAS	12	12	12	-0.74521	0.0054107	95.637	34.664	6.626	0.15682	0.35598803040386	0.488574687002612	E1
chr10:97848975	postTSS_flank	CCNJ	12	12	12	-0.55528	0.060901	97.739	17.329	6.7433	0.021073	-0.132324956396765	0.802671063390534	E3
chr10:97848975	preTSS_flank	ZNF518A	12	12	12	0.30571	0.33387	97.739	17.329	8.5627	0.0053057	0.203012547859977	0.699664667385121	E3
chr10:97870787	preTSS_flank	ZNF518A	12	12	12	0.34179	0.27687	98.132	13.628	8.5627	0.0053057	0.469581273564389	0.347400968221208	E7
chr11:10277091	gene_body	SBF2	12	12	12	0.015926	0.96082	80.068	267.79	7.2924	0.010163	0.587228594658836	0.220406305478202	E1
chr11:107417769	gene_body	ALKBH8	12	12	12	-0.028609	0.92967	97.351	27.385	7.6287	0.0051603	-0.442856088079217	0.379142671286092	E1
chr11:108118239	preTSS_flank	ATM	12	12	12	0.21173	0.50886	94.517	50.527	11.662	0.0049991	0.659643680356544	0.0751205270498967	E2
chr11:108118239	preTSS_flank	NPAT	12	12	12	0.13387	0.67829	94.517	50.527	9.4738	0.012303	0.283234839728805	0.496653206996317	E2
chr11:108529479	preTSS_flank	DDX10	12	12	12	0.050981	0.87497	95.748	50.852	7.6762	0.0091384	0.713221680159954	0.111570123804838	E5
chr11:113262539	gene_body	ANKK1	12	12	12	-0.30765	0.33066	16.082	143	4.7725	0.079183	0.634205484578657	0.176235758930241	E5
chr11:114275763	preTSS_flank	C11orf71	12	12	12	-0.24382	0.44506	95.379	44.257	5.3949	0.025225	0.409636213238575	0.419914532675769	E2
chr11:114275763	gene_body	RBM7	12	12	12	-0.36458	0.24395	95.379	44.257	7.6425	0.0089733	0.243342492105534	0.642191093842453	E2
chr11:114275763	preTSS_flank	REXO2	12	12	12	0.12019	0.70985	95.379	44.257	7.4085	0.012911	NA	NA	E2
chr11:114284031	preTSS_flank	C11orf71	12	12	12	-0.46904	0.12399	95.172	30.411	5.3949	0.025225	0.326039617189877	0.528269878517419	E5
chr11:114284031	postTSS_flank	RBM7	12	12	12	-0.15625	0.62773	95.172	30.411	7.6425	0.0089733	0.190072034461042	0.718325350453544	E5
chr11:114284031	preTSS_flank	REXO2	12	12	12	-0.0030721	0.99244	95.172	30.411	7.4085	0.012911	NA	NA	E5
chr11:118171092	postTSS_flank	CD3D	12	12	12	-0.54374	0.067648	93.532	105.03	8.9807	0.0072246	NA	NA	E5
chr11:118171092	preTSS_flank	CD3E	12	12	12	0.2254	0.48121	93.532	105.03	8.7429	0.01256	0.432284488990648	0.391963741680849	E5
chr11:118171092	preTSS_flank	CD3G	12	12	12	-0.31338	0.32126	93.532	105.03	8.7176	0.0054993	-0.370822384053926	0.4692621761178	E5
chr11:118171092	preTSS_flank	MPZL2	12	12	12	0.051865	0.87282	93.532	105.03	4.0098	0.25031	NA	NA	E5
chr11:118171092	preTSS_flank	MPZL3	12	12	12	0.048493	0.88104	93.532	105.03	6.3073	0.013988	-0.276270782319551	0.59613708555731	E5
chr11:118228963	preTSS_flank	ATP5L	12	12	12	-0.39345	0.20575	88.549	161.14	8.5729	0.0040798	0.417872028939236	0.409675743434791	E4
chr11:118228963	postTSS_flank	CD3G	12	12	12	-0.62991	0.028143	88.549	161.14	8.7176	0.0054993	-0.126062337026314	0.81190816768903	E4
chr11:118228963	preTSS_2k	UBE4A	12	12	12	-0.43563	0.15691	88.549	161.14	9.1198	0.0053667	0.0648580240200315	0.902849378661074	E4
chr11:123587095	postTSS_flank	ZNF202	12	12	12	-0.18507	0.56471	82.498	156.98	7.3698	0.0057165	0.278604160291071	0.504019403348579	E8
chr11:123652504	preTSS_flank	ZNF202	12	12	12	0.18468	0.56555	91.793	118.38	7.3698	0.0057165	-0.213077294839582	0.685221118334074	E8
chr11:124025988	postTSS_flank	VWA5A	12	12	12	-0.44457	0.14761	97.363	28.333	6.5611	0.0070672	-0.760904292691799	0.0789159727498271	E5
chr11:124026030	postTSS_flank	VWA5A	12	12	12	0.24964	0.43393	98.479	13.332	6.5611	0.0070672	-0.353404351802815	0.491962626212981	E5
chr11:125747434	postTSS_flank	PUS3	12	12	12	0.33913	0.28086	11.832	376.13	6.2296	0.0044948	0	1	E5
chr11:129721882	postTSS_flank	NFRKB	12	12	12	0.42413	0.1694	96.184	42.077	8.5772	0.00803	-0.815040810684927	0.0481511347245256	E1
chr11:129721882	postTSS_2k	TMEM45B	12	12	12	0.35044	0.26408	96.184	42.077	5.7099	0.53553	-0.0914096303030124	0.863267451206946	E1
chr11:129721909	postTSS_flank	NFRKB	12	12	12	-0.17408	0.58844	98.809	17.017	8.5772	0.00803	-0.175924384219635	0.738835799768198	E1
chr11:129721909	postTSS_2k	TMEM45B	12	12	12	-0.35998	0.2504	98.809	17.017	5.7099	0.53553	-0.767220182369252	0.0749729100267537	E1
chr11:130760584	postTSS_flank	SNX19	12	12	12	nan	1	100	0	8.5954	0.011026	-0.636886627372255	0.173838493075586	E1
chr11:13270455	preTSS_flank	ARNTL	12	12	12	0.26398	0.40705	82.334	166.65	7.7833	0.017799	0.472145582836133	0.3444073150428	E5
chr11:14679014	gene_body	PDE3B	12	12	12	-0.3196	0.31122	94.94	47.184	10.114	0.015341	-0.906867118937639	0.0126066954056241	E2
chr11:14679014	preTSS_flank	PSMA1	12	12	12	-0.24113	0.45025	94.94	47.184	8.6222	0.0040186	0.484130670010353	0.330539874732701	E2
chr11:16586682	preTSS_flank	C11orf58	12	12	12	0.26581	0.40369	93.045	96.171	9.3016	0.0021087	0.348636678297225	0.498232946713496	E5
chr11:16638032	preTSS_flank	C11orf58	12	12	12	-0.16319	0.61232	94.926	26.469	9.3016	0.0021087	-0.56040401927822	0.148510884355859	E8
chr11:18393829	postTSS_flank	GTF2H1	12	12	12	0.29249	0.35624	87.374	107.48	7.9695	0.0075057	-0.578228693263867	0.229321885595357	E1
chr11:18393829	preTSS_flank	LDHA	12	12	12	-0.26245	0.40989	87.374	107.48	8.5367	0.0016961	-0.620490026088978	0.188711733285049	E1
chr11:22809120	postTSS_flank	SVIP	12	12	12	-0.23123	0.46962	49.932	171.46	8.1393	0.011672	0.873212724166904	0.0230934663962872	E8
chr11:22810278	postTSS_flank	SVIP	12	12	12	0.094233	0.77082	95.683	40.571	8.1393	0.011672	-0.603352357478364	0.204791870128767	E5
chr11:22853546	preTSS_flank	SVIP	12	12	12	0.21119	0.50997	95.047	57.727	8.1393	0.011672	-0.569875719784331	0.237722365565401	E4
chr11:22862115	preTSS_flank	SVIP	12	12	12	-0.12532	0.69796	95.147	77.824	8.1393	0.011672	0.877753530692974	0.0215028610890928	E1
chr11:22870081	preTSS_flank	SVIP	12	12	12	-0.01706	0.95803	99.167	8.3333	8.1393	0.011672	-0.0518032854685286	0.922364580937597	E5
chr11:2298983	postTSS_flank	C11orf21	12	12	12	0.37313	0.23223	97.063	14.693	7.9037	0.081651	0.755019504161026	0.0826718584783652	E5
chr11:2298983	preTSS_flank	TSPAN32	12	12	12	0.12638	0.69552	97.063	14.693	7.6834	0.042555	NA	NA	E5
chr11:31347905	preTSS_flank	DCDC5	12	12	12	0.09751	0.76305	82.504	181.65	2.5579	0.40286	NA	NA	E3
chr11:31347905	preTSS_flank	DNAJC24	12	12	12	-0.27117	0.39392	82.504	181.65	7.4487	0.004833	0.978199989217635	0.000707680581480519	E3
chr11:33263294	preTSS_flank	HIPK3	12	12	12	0.47187	0.12143	90.427	138.75	8.9304	0.0036641	0.371024959695668	0.469000119519404	E5
chr11:341291	preTSS_flank	B4GALNT4	12	12	12	0.012461	0.96934	92.988	68.076	4.3739	0.58903	NA	NA	E3
chr11:341291	postTSS_flank	IFITM2	12	12	12	-0.044826	0.88998	92.988	68.076	7.3077	0.042987	0.476411499262745	0.339447813828949	E3
chr11:341291	preTSS_flank	IFITM3	12	12	12	0.2114	0.50953	92.988	68.076	5.0479	0.35464	NA	NA	E3
chr11:34423795	preTSS_flank	ABTB2	12	12	12	0.15719	0.62562	93.402	370.8	3.0192	0.17601	NA	NA	E5
chr11:34423795	preTSS_flank	CAT	12	12	12	-0.38146	0.22113	93.402	370.8	7.9144	0.013496	-0.376059689423177	0.462501813852612	E5
chr11:43622374	preTSS_flank	HSD17B12	12	12	12	0.6846	0.014046	97.526	15.131	7.3316	0.016698	-0.671737644111993	0.143948113622243	E8
chr11:43664497	preTSS_flank	HSD17B12	12	12	12	-0.12643	0.6954	97.155	31.109	7.3316	0.016698	0.137525654072516	0.795012051247936	E8
chr11:44128029	postTSS_flank	ACCS	12	12	12	-0.010437	0.97432	95.212	39.421	6.8004	0.035581	0.137900875961542	0.744695172645164	E1
chr11:44128029	gene_body	EXT2	12	12	12	0.42002	0.17402	95.212	39.421	7.6848	0.0033983	-0.0762463909931926	0.857591124702264	E1
chr11:58324216	gene_body	LPXN	12	12	12	-0.27316	0.39031	96.462	21.961	8.3953	0.0090871	0.124968542159237	0.813523012153535	E2
chr11:58324216	preTSS_flank	ZFP91	12	12	12	0.27408	0.38865	96.462	21.961	8.5073	0.0031561	-0.157613351758836	0.765537685333562	E2
chr11:58324216	preTSS_flank	ZFP91-CNTF	12	12	12	nan	1	96.462	21.961	0	0	-0.119289830141082	0.821914005721761	E2
chr11:5861343	gene_body	TRIM5	12	12	12	-0.40766	0.18837	95.401	62.414	7.5626	0.011826	0.462751423862548	0.355419400084706	E8
chr11:64591361	postTSS_flank	CDC42BPG	12	12	12	-0.33672	0.28451	88.248	132.65	6.2715	0.015976	0.210081883503918	0.689513093450228	E1
chr11:64591361	preTSS_flank	SF1	12	12	12	0.13506	0.67557	88.248	132.65	9.5942	0.0084973	NA	NA	E1
chr11:6803208	preTSS_flank	GVINP1	12	12	12	-0.46132	0.13115	92.174	80.042	9.8232	0.021517	0.226451793690283	0.666128580428318	E8
chr11:71923550	preTSS_flank	INPPL1	12	12	12	-0.029828	0.92668	97.372	35.551	7.8106	0.0073879	-0.363158679237389	0.376577384969044	E8
chr11:71923558	preTSS_flank	INPPL1	12	12	12	-0.71652	0.0087471	97.908	14.419	7.8106	0.0073879	-0.786015286091579	0.0207325915833652	E8
chr11:75517719	preTSS_flank	UVRAG	12	12	12	0.3134	0.32122	95.939	44.725	7.81	0.007151	0.567634124328015	0.239997083127277	E5
chr11:75517747	postTSS_flank	DGAT2	12	12	12	0.05543	0.86415	89.313	126.14	1.5421	0.45375	NA	NA	E5
chr11:75517747	preTSS_flank	UVRAG	12	12	12	-0.033229	0.91835	89.313	126.14	7.81	0.007151	0.517337671622578	0.293223171375033	E5
chr11:76186658	preTSS_flank	C11orf30	12	12	12	0.1887	0.55698	97.096	23.537	7.8979	0.012963	0.105825816120074	0.841853852946199	E2
chr11:78135695	preTSS_flank	GAB2	12	12	12	0.40293	0.19404	76.48	106.49	4.9449	0.1401	-0.559303282750712	0.248525747659305	E5
chr11:85738209	gene_body	PICALM	12	12	12	0.31733	0.31486	97.623	18.874	8.7401	0.0032418	-0.093471926675032	0.860200442149436	E1
chr11:89916047	postTSS_flank	CHORDC1	12	12	12	0.25546	0.42292	99.242	6.8857	8.3053	0.0094885	-0.0226541895877909	0.966024528822752	E5
chr11:89959720	preTSS_flank	CHORDC1	12	12	12	0.15186	0.63754	97.976	23.185	8.3053	0.0094885	-0.568547758975944	0.239068913540032	E5
chr11:94248605	postTSS_flank	ANKRD49	12	12	12	0.0036149	0.9911	95.328	42.758	8.4908	0.0089329	0.111718309069991	0.729592359734432	E8
chr11:94248605	preTSS_flank	FUT4	12	12	12	0.22024	0.49157	95.328	42.758	6.5513	0.017682	NA	NA	E8
chr11:94248605	preTSS_flank	MRE11A	12	12	12	0.022513	0.94464	95.328	42.758	8.3093	0.010583	-0.27516333063152	0.386708754958255	E8
chr11:94751261	preTSS_flank	CWC15	12	12	12	-0.06631	0.83777	97.422	26.153	8.03	0.00737	-0.296780465310608	0.475348262337936	E5
chr11:94751261	postTSS_flank	KDM4D	12	12	12	0.51952	0.083434	97.422	26.153	3.5485	0.084518	NA	NA	E5
chr11:96057534	gene_body	MAML2	12	12	12	-0.19882	0.5356	97.883	24.898	9.1378	0.0066464	-0.27876816656451	0.592679522920338	E2
chr11:96105365	gene_body	CCDC82	12	12	12	0.27921	0.37947	94.129	64.991	7.9359	0.028191	-0.0646032582362873	0.90322992611031	E1
chr11:96105365	preTSS_flank	JRKL	12	12	12	-0.049173	0.87938	94.129	64.991	6.6732	0.020694	NA	NA	E1
chr11:96105365	preTSS_flank	MAML2	12	12	12	-0.076828	0.81241	94.129	64.991	9.1378	0.0066464	0.466393062685326	0.351135895877411	E1
chr12:105494229	preTSS_flank	KIAA1033	12	12	12	-0.13974	0.6649	45.371	397.62	9.2703	0.0019714	-0.188655505731917	0.601692880077386	E8
chr12:105528791	gene_body	KIAA1033	12	12	12	0.028916	0.92892	99.041	5.0627	9.2703	0.0019714	-0.555683993653696	0.25226736738012	E1
chr12:10581444	preTSS_flank	KLRC4	12	12	12	0.026213	0.93555	94.697	34.764	2.3531	0.56697	NA	NA	E8
chr12:10581444	preTSS_flank	KLRK1	12	12	12	0.16558	0.60705	94.697	34.764	1.1342	0.43801	-0.821512119038271	0.0449437588332292	E8
chr12:10605561	preTSS_flank	KLRK1	12	12	12	0.46095	0.13151	95.837	27.967	1.1342	0.43801	0.4670217130436	0.243330126285894	E8
chr12:10735423	postTSS_flank	KLRAP1	12	12	12	-0.34508	0.27197	97.526	14.235	6.3495	0.011814	-0.349010744916357	0.322935526316905	E1
chr12:10735423	postTSS_flank	MAGOHB	12	12	12	-0.36208	0.24745	97.526	14.235	7.1903	0.012919	0.14611326045041	0.687113933186469	E1
chr12:108945592	preTSS_flank	ISCU	12	12	12	-0.46778	0.12514	12.539	201.4	8.7087	0.013571	-0.184657400812651	0.726162155646477	E2
chr12:108945592	postTSS_flank	SART3	12	12	12	0.18441	0.56614	12.539	201.4	8.5946	0.0022121	-0.221630186517606	0.672997950908554	E2
chr12:108946835	preTSS_flank	ISCU	12	12	12	-0.57449	0.050734	86.193	131.33	8.7087	0.013571	0.426804950414522	0.398666495448101	E2
chr12:108946835	postTSS_flank	SART3	12	12	12	-0.22174	0.48855	86.193	131.33	8.5946	0.0022121	-0.0147069174132864	0.977941214384801	E2
chr12:11026944	postTSS_flank	PRH1	12	12	12	-0.44993	0.1422	98.375	8.8568	1.6612	0.64375	-0.241089734334323	0.5651677618652	E5
chr12:11026944	postTSS_flank	TAS2R13	12	12	12	-0.55391	0.061679	98.375	8.8568	4.679	0.12724	NA	NA	E5
chr12:11046696	preTSS_flank	PRH1	12	12	12	0.57797	0.04903	96.488	57.091	1.6612	0.64375	-0.481538127441987	0.333522090902389	E1
chr12:11046696	preTSS_flank	PRH2	12	12	12	-0.004133	0.98983	96.488	57.091	1.0628	0.70287	NA	NA	E1
chr12:11046696	postTSS_flank	TAS2R13	12	12	12	0.049076	0.87962	96.488	57.091	4.679	0.12724	-0.398526717247241	0.433857637006793	E1
chr12:11062992	preTSS_flank	PRH1	12	12	12	-0.2078	0.51693	99.074	10.286	1.6612	0.64375	0.551752868393851	0.256356098987594	E1
chr12:11063001	preTSS_flank	PRH1	12	12	12	0.05822	0.85737	96.508	69.485	1.6612	0.64375	0.551752868393851	0.256356098987594	E1
chr12:11063001	preTSS_2k	TAS2R13	12	12	12	-0.38489	0.21667	96.508	69.485	4.679	0.12724	NA	NA	E1
chr12:11120773	postTSS_flank	TAS2R20	12	12	12	0.52126	0.082223	96.82	16.651	5.9421	0.091804	-0.192555961116505	0.714735833855778	E1
chr12:11120773	postTSS_flank	TAS2R50	12	12	12	0.53014	0.076231	96.82	16.651	4.8606	0.085677	NA	NA	E1
chr12:11142373	postTSS_flank	TAS2R19	12	12	12	0.037506	0.90787	97.707	18.707	5.4287	0.13271	0.156648840252802	0.711053031693566	E5
chr12:11142373	postTSS_flank	TAS2R20	12	12	12	0.11275	0.72717	97.707	18.707	5.9421	0.091804	0.216537587722302	0.606504909188594	E5
chr12:11142373	postTSS_flank	TAS2R31	12	12	12	0.19854	0.53619	97.707	18.707	5.797	0.087713	-0.509144228471568	0.19750476518221	E5
chr12:11142373	preTSS_flank	TAS2R50	12	12	12	0.13111	0.68463	97.707	18.707	4.8606	0.085677	NA	NA	E5
chr12:11264638	postTSS_flank	TAS2R30	12	12	12	0.18108	0.5733	99.444	3.7074	5.9545	0.083927	0.109620875455132	0.796101528917494	E2
chr12:11264638	preTSS_flank	TAS2R46	12	12	12	-0.028828	0.92914	99.444	3.7074	5.4776	0.11467	-0.415086095006502	0.413129791173496	E2
chr12:11275954	preTSS_flank	PRR4	12	12	12	0.37995	0.22312	95.312	206.85	0.62099	0.23114	-0.249381372943083	0.633682587692703	E1
chr12:11275954	preTSS_flank	TAS2R14	12	12	12	0.4819	0.11264	95.312	206.85	5.1469	0.096887	-0.249827152972153	0.633055577333864	E1
chr12:11275954	postTSS_flank	TAS2R30	12	12	12	0.44251	0.14972	95.312	206.85	5.9545	0.083927	0.131471949072992	0.803928314387744	E1
chr12:11275954	preTSS_flank	TAS2R43	12	12	12	-0.21318	0.50589	95.312	206.85	4.3277	2.4936	NA	NA	E1
chr12:11279042	preTSS_flank	PRR4	12	12	12	-0.30796	0.33015	98.346	18.389	0.62099	0.23114	-0.384408628069504	0.451789088099478	E1
chr12:11279042	preTSS_flank	TAS2R14	12	12	12	-0.14368	0.65596	98.346	18.389	5.1469	0.096887	-0.382711920926221	0.453959722729332	E1
chr12:11279042	postTSS_flank	TAS2R30	12	12	12	-0.074439	0.81816	98.346	18.389	5.9545	0.083927	-0.314812499451567	0.543381297817901	E1
chr12:11292512	preTSS_flank	PRR4	12	12	12	-0.11053	0.73237	95.817	45.096	0.62099	0.23114	0.342934313731867	0.505763743236325	E1
chr12:11292512	preTSS_flank	TAS2R14	12	12	12	0.40644	0.18983	95.817	45.096	5.1469	0.096887	0.325794428233646	0.528598595292644	E1
chr12:11292512	preTSS_flank	TAS2R30	12	12	12	0.19645	0.54057	95.817	45.096	5.9545	0.083927	0.35932941573877	0.484203757489643	E1
chr12:11312059	preTSS_flank	PRR4	12	12	12	-0.38541	0.21599	95.833	107.31	0.62099	0.23114	-0.428226172591937	0.396924296758896	E2
chr12:11312059	preTSS_flank	TAS2R14	12	12	12	-0.21402	0.50418	95.833	107.31	5.1469	0.096887	-0.432232821967565	0.392026761430808	E2
chr12:11312059	preTSS_flank	TAS2R30	12	12	12	-0.38511	0.21637	95.833	107.31	5.9545	0.083927	-0.707372019682457	0.115917669273205	E2
chr12:122513290	preTSS_flank	MLXIP	12	12	12	0.11824	0.71437	92.387	102.28	7.8415	0.016789	0.492765043410761	0.214735356958603	E5
chr12:122780397	preTSS_flank	VPS33A	12	12	12	0.34319	0.27477	94.349	104.3	7.2694	0.0094536	0.381581107037598	0.35095151027868	E1
chr12:12925077	preTSS_flank	APOLD1	12	12	12	0.083047	0.79749	94.648	26.993	5.5606	0.090946	-0.056808475947076	0.914878952319667	E5
chr12:12925077	preTSS_flank	DDX47	12	12	12	-0.80053	0.0017601	94.648	26.993	8.4175	0.0022225	-0.28166352948456	0.588677501421057	E5
chr12:133500556	preTSS_flank	CHFR	12	12	12	0.10199	0.75247	91.96	33.763	7.962	0.0054202	0.427032368716377	0.398387541730058	E6
chr12:133500556	postTSS_flank	ZNF605	12	12	12	0.099449	0.75846	91.96	33.763	7.6556	0.014276	-0.43209629036394	0.285015307723801	E6
chr12:14551001	preTSS_flank	ATF7IP	12	12	12	0.46191	0.13059	91.957	71.665	9.2341	0.0063328	-0.0762854337686857	0.885793819644629	E2
chr12:21958409	preTSS_flank	LDHB	12	12	12	-0.69961	0.011322	91.216	78.062	10.695	0.0077396	0.0414416071060984	0.937873175389766	E5
chr12:29525346	gene_body	ERGIC2	12	12	12	0.19662	0.54021	95.939	40.807	8.2153	0.003228	-0.366254080241781	0.475183916446498	E1
chr12:29525356	gene_body	ERGIC2	12	12	12	0.26019	0.41408	98.38	14.666	8.2153	0.003228	-0.366254080241781	0.475183916446498	E1
chr12:32794598	preTSS_flank	DNM1L	12	12	12	-0.40523	0.19127	94.305	58.698	8.4208	0.00094518	-0.0944036852684435	0.858815137552389	E5
chr12:40490422	gene_body	SLC2A13	12	12	12	-0.18612	0.56247	94.123	45.926	6.215	0.017793	-0.0806849390121645	0.879235223353911	E5
chr12:46814267	preTSS_flank	SLC38A2	12	12	12	-0.15326	0.6344	95.856	34.848	9.9304	0.0027661	0.699828909265383	0.12163091514512	E5
chr12:477222	preTSS_flank	CCDC77	12	12	12	0.053131	0.86974	95.197	59.074	6.3832	0.018381	-0.544051621343002	0.264440077080656	E1
chr12:477222	gene_body	KDM5A	12	12	12	0.13535	0.67491	95.197	59.074	9.7522	0.0022531	0.724778993488648	0.103196375558054	E1
chr12:4788351	preTSS_flank	AKAP3	12	12	12	0.26276	0.40932	94.398	60.406	4.2326	0.45271	NA	NA	E1
chr12:4788351	preTSS_flank	GALNT8	12	12	12	-0.20978	0.51285	94.398	60.406	2.9964	0.088123	NA	NA	E1
chr12:4788351	gene_body	NDUFA9	12	12	12	-0.1074	0.73972	94.398	60.406	7.5587	0.002479	-0.0650299421185502	0.902592589167776	E1
chr12:59961255	preTSS_flank	SLC16A7	12	12	12	0.018478	0.95455	96.669	55.37	8.0025	0.010394	-0.621260013311945	0.188001981207168	E8
chr12:59988667	preTSS_flank	SLC16A7	12	12	12	-0.20412	0.52455	76.981	265.13	8.0025	0.010394	-0.38522420904773	0.45074687804394	E3
chr12:62669393	preTSS_flank	FAM19A2	12	12	12	0.43085	0.16203	60.667	620.49	4.6776	0.11224	-0.350916247330174	0.495231930578572	E2
chr12:62669393	gene_body	USP15	12	12	12	0.027873	0.93148	60.667	620.49	9.8341	0.0033441	0.0678206936723157	0.898424935099333	E2
chr12:64881381	gene_body	TBK1	12	12	12	0.037888	0.90694	98.131	11.789	6.8031	0.066579	-0.105418845982212	0.842457497859386	E1
chr12:68073915	postTSS_flank	DYRK2	12	12	12	0.71212	0.0093705	97.707	18.391	9.8813	0.021263	0.390561451935069	0.443945601853417	E1
chr12:70626290	preTSS_flank	CNOT2	12	12	12	-0.36043	0.24977	97.715	17.215	9.0595	0.0018334	-0.511133824571802	0.131066615549193	E5
chr12:74935627	postTSS_flank	ATXN7L3B	12	12	12	-0.11852	0.71373	86.358	211.5	9.5155	0.011431	0.737278843805158	0.09446678572621	E2
chr12:75936295	preTSS_flank	KRR1	12	12	12	-0.12211	0.70538	90.377	84.336	8.7492	0.0023716	-0.381489063214951	0.351077504286418	E8
chr12:93894831	gene_body	MRPL42	12	12	12	-0.47271	0.12067	97.396	24.562	8.1475	0.0069743	0.353613394206138	0.49168824818981	E1
chr12:94887687	preTSS_flank	CCDC41	12	12	12	-0.0080662	0.98015	98.409	13.842	7.0061	0.0043019	0.4618551542615	0.356476472464858	E5
chr12:97283112	preTSS_flank	NEDD1	12	12	12	0.010951	0.97305	95.969	40.993	8.2418	0.0032833	0.455622363544374	0.363858173880213	E8
chr12:97347893	postTSS_flank	NEDD1	12	12	12	-0.42678	0.16648	98.75	8.648	8.2418	0.0032833	-0.0802242782841987	0.850223629878854	E1
chr12:9771961	preTSS_flank	KLRB1	12	12	12	-0.029142	0.92837	99.306	5.7824	6.6109	0.29511	NA	NA	E3
chr12:9877225	postTSS_flank	CD69	12	12	12	0.15033	0.64096	93.368	77.4	9.81	0.087881	-0.34440645755851	0.503816338785473	E8
chr12:9877225	gene_body	CLECL1	12	12	12	0.2259	0.48021	93.368	77.4	2.3685	0.33222	NA	NA	E8
chr12:9886357	postTSS_flank	CD69	12	12	12	0.10344	0.74903	96.925	27.146	9.81	0.087881	-0.614284898671738	0.194471607248471	E3
chr13:100264499	gene_body	CLYBL	12	12	12	0.69293	0.01248	96.737	29.784	6.2581	0.038644	-0.349638228613882	0.322006574727147	E5
chr13:103410925	preTSS_flank	BIVM	12	12	12	0.28393	0.37112	91.683	93.249	5.5139	0.065519	NA	NA	E5
chr13:103410925	postTSS_flank	TEX30	12	12	12	0.37554	0.22899	91.683	93.249	5.7821	0.069644	-0.69055284461519	0.128820363478107	E5
chr13:111399884	preTSS_flank	CARS2	12	12	12	0.48573	0.10939	96.034	18.886	7.9312	0.0038733	-0.219883774673932	0.492279881222537	E5
chr13:111399884	postTSS_flank	ING1	12	12	12	0.22184	0.48833	96.034	18.886	6.8983	0.012224	NA	NA	E5
chr13:115027745	gene_body	CDC16	12	12	12	0.29638	0.34957	99.405	4.2483	7.61	0.025506	0.449597958045527	0.371043551761016	E2
chr13:115027745	preTSS_flank	UPF3A	12	12	12	0.35417	0.25868	99.405	4.2483	7.7863	0.010863	-0.490503532015476	0.323250735451194	E2
chr13:25037049	gene_body	PARP4	12	12	12	0.55346	0.061934	98.032	21.203	8.9866	0.0057158	-0.357608553393336	0.48645335412041	E2
chr13:25037588	gene_body	PARP4	12	12	12	-0.16748	0.60288	96.269	35.663	8.9866	0.0057158	0.405541718432681	0.425035946255602	E2
chr13:27737012	gene_body	USP12	12	12	12	-0.39843	0.19955	94.982	33.761	7.8986	0.0047151	-0.0236186935874775	0.955731416161642	E5
chr13:40228486	preTSS_2k	COG6	12	12	12	-0.77505	0.0030654	98.241	16.936	7.4787	0.0093392	-0.535158661043644	0.273895335273951	E5
chr13:46618051	gene_body	ZC3H13	12	12	12	-0.36584	0.2422	99.275	6.3075	8.3451	0.008404	-0.0528119426494383	0.920855734954433	E1
chr13:47165048	gene_body	LRCH1	12	12	12	-0.56005	0.058256	96.157	35.776	7.5432	0.011512	-0.63383454155234	0.176568505180593	E3
chr13:49296336	postTSS_flank	CYSLTR2	12	12	12	-0.24688	0.43919	96.177	78.105	5.7236	0.04459	0.585354213716451	0.222251433228819	E5
chr13:51441422	preTSS_flank	DLEU7	12	12	12	nan	1	97.306	30.447	0	0	NA	NA	E5
chr13:51441422	preTSS_flank	RNASEH2B	12	12	12	0.57124	0.052363	97.306	30.447	8.2494	0.0067765	0.0531410165724905	0.920363509396906	E5
chr13:61003399	preTSS_flank	TDRD3	12	12	12	-0.069856	0.8292	97.159	19.047	7.7526	0.0033432	0.478452583224223	0.230406623900501	E4
chr13:76185413	preTSS_flank	LMO7	12	12	12	0.35074	0.26365	96.437	59.686	8.57	0.011445	-0.51650946832698	0.294133519971825	E5
chr13:99246213	preTSS_flank	STK24	12	12	12	-0.099857	0.7575	96.087	38.033	8.8549	0.0041474	-0.0733853634810658	0.8901195599713	E5
chr14:20719919	postTSS_flank	TTC5	12	12	12	-0.23767	0.45697	98.183	13.693	6.4298	0.012441	0.207799070687367	0.692787823052468	E5
chr14:22024365	preTSS_flank	METTL3	12	12	12	-0.31822	0.31343	95.459	32.985	8.6286	0.0088476	-0.517755457699514	0.292764351056392	E5
chr14:22024365	preTSS_flank	SALL2	12	12	12	-0.39333	0.20589	95.459	32.985	5.4895	0.033677	NA	NA	E5
chr14:24933472	postTSS_flank	KHNYN	12	12	12	-0.26784	0.39998	89.306	233.57	9.3339	0.020141	0.130541031516958	0.805300725032146	E3
chr14:24933472	preTSS_flank	SDR39U1	12	12	12	-0.328	0.29795	89.306	233.57	7.6028	0.0076234	NA	NA	E3
chr14:31483757	preTSS_flank	AP4S1	12	12	12	-0.032255	0.92073	92.273	83.599	7.5715	0.0075144	-0.81787775251032	0.0467324074765183	E1
chr14:31483757	gene_body	STRN3	12	12	12	0.32108	0.30886	92.273	83.599	8.0249	0.0045709	-0.701163102278863	0.120611647990653	E1
chr14:32005049	preTSS_flank	NUBPL	12	12	12	0.1838	0.56745	94.963	31.06	6.6637	0.0063448	0.504423730464048	0.307538023556216	E8
chr14:32820249	gene_body	AKAP6	12	12	12	0.12812	0.69151	88.066	275.17	5.9637	0.13939	0.598643063462277	0.209304314976057	E5
chr14:35498417	preTSS_flank	FAM177A1	12	12	12	0.4372	0.15525	95.008	27.983	6.8957	0.022916	-0.0392370486081619	0.941174630708051	E1
chr14:35498417	gene_body	SRP54	12	12	12	0.47368	0.11981	95.008	27.983	7.91	0.001686	-0.259293610517125	0.61977615075909	E1
chr14:35498434	preTSS_flank	FAM177A1	12	12	12	-0.50238	0.09601	99.275	6.3075	6.8957	0.022916	0.00494944206780578	0.992575897521475	E1
chr14:35498434	gene_body	SRP54	12	12	12	-0.16715	0.6036	99.275	6.3075	7.91	0.001686	-0.232149447218841	0.658031486716464	E1
chr14:35498491	preTSS_flank	FAM177A1	12	12	12	-0.26105	0.41247	98.677	10.324	6.8957	0.022916	0.574659483843593	0.136227367790652	E1
chr14:35498491	gene_body	SRP54	12	12	12	0.056255	0.86214	98.677	10.324	7.91	0.001686	0.421444914168273	0.298374082924592	E1
chr14:35636610	gene_body	KIAA0391	12	12	12	0.11759	0.71589	96.818	40.344	8.0808	0.0033801	0.0459492311028306	0.899698006547958	E1
chr14:35636610	preTSS_flank	PPP2R3C	12	12	12	0.13164	0.68342	96.818	40.344	7.3178	0.014385	0.181223681040459	0.616338110621388	E1
chr14:39773991	gene_body	CTAGE5	12	12	12	-0.44823	0.14391	97.623	19.727	8.1519	0.0080316	-0.382335209394231	0.454442106956291	E1
chr14:50025859	preTSS_flank	LRR1	12	12	12	0.092763	0.77432	95.239	29.411	5.9652	0.019463	0.613046915040112	0.106064834091347	E5
chr14:50025859	postTSS_flank	RPS29	12	12	12	0.31701	0.31538	95.239	29.411	10.794	0.050267	0.058762862591437	0.890073010531771	E5
chr14:51101541	postTSS_flank	SAV1	12	12	12	-0.31591	0.31715	93.671	50.225	6.3782	0.045694	-0.533460634106805	0.275715228653746	E1
chr14:53050262	gene_body	GPR137C	12	12	12	0.098891	0.75978	98.677	10.324	1.7612	0.2111	NA	NA	E5
chr14:53050262	preTSS_flank	TXNDC16	12	12	12	-0.29285	0.35562	98.677	10.324	7.486	0.010319	0.0353650046561436	0.946974608230646	E5
chr14:53255657	gene_body	GNPNAT1	12	12	12	-0.024282	0.94029	91.053	300.18	7.0814	0.0080791	0.648655340374785	0.163479073091466	E3
chr14:56064131	preTSS_flank	KTN1	12	12	12	-0.0015571	0.99617	96.795	45.303	9.613	0.0022353	-0.151748033707717	0.774125135761639	E3
chr14:56064131	preTSS_flank	KTN1-AS1	12	12	12	-0.46749	0.12541	96.795	45.303	4.175	0.09337	-0.461061301972197	0.35741368207508	E3
chr14:56065766	preTSS_flank	KTN1	12	12	12	-0.048013	0.88221	98.214	19.719	9.613	0.0022353	0.677628277291146	0.139134288091848	E5
chr14:56065766	preTSS_flank	KTN1-AS1	12	12	12	0.038997	0.90423	98.214	19.719	4.175	0.09337	0	1	E5
chr14:58752087	preTSS_flank	ARID4A	12	12	12	0.33003	0.29479	55.122	318.75	8.8081	0.0020104	-0.553704968825757	0.154485669235012	E2
chr14:58752087	postTSS_flank	PSMA3	12	12	12	0.20609	0.52047	55.122	318.75	7.3999	0.006536	0.575493371441404	0.135526987852154	E2
chr14:58758988	preTSS_flank	ARID4A	12	12	12	0.13296	0.68038	93.237	136.89	8.8081	0.0020104	-0.537342682713248	0.271561375648281	E2
chr14:58758988	postTSS_flank	PSMA3	12	12	12	-0.27131	0.39366	93.237	136.89	7.3999	0.006536	-0.578803927987125	0.228747813837858	E2
chr14:59674788	preTSS_flank	DAAM1	12	12	12	-0.030083	0.92606	96.842	33.108	6.5135	0.0066664	0.427038581788899	0.398379921638581	E5
chr14:60699338	preTSS_flank	PPM1A	12	12	12	0.07814	0.80926	87.819	160.27	8.8693	0.0072896	-0.185774096595886	0.607356152565541	E7
chr14:64300494	preTSS_flank	SYNE2	12	12	12	-0.1613	0.61649	99.692	1.1408	10.632	0.050803	0.191246406295499	0.716627827181483	E5
chr14:64923152	preTSS_flank	ZBTB1	12	12	12	0.098342	0.76108	96.527	68.926	9.3221	0.0099187	0.631276125470069	0.178870593061508	E1
chr14:64923152	postTSS_flank	ZBTB25	12	12	12	-0.029388	0.92776	96.527	68.926	8.2531	0.0019435	-0.533877210138224	0.275268327469959	E1
chr14:64959886	preTSS_flank	ZBTB1	12	12	12	0.59774	0.040106	14.061	338.68	9.3221	0.0099187	0.138455891737665	0.743693877730699	E2
chr14:64959886	gene_body	ZBTB25	12	12	12	-0.048642	0.88067	14.061	338.68	8.2531	0.0019435	0.0999847730206519	0.813774232515685	E2
chr14:65336063	preTSS_flank	CHURC1	12	12	12	0.2655	0.40426	95.248	39.292	8.7437	0.024112	-1.43792868056108e-16	1	E8
chr14:65336063	preTSS_flank	CHURC1-FNTB	12	12	12	nan	1	95.248	39.292	0	0	2.53684292360766e-16	1	E8
chr14:69669409	preTSS_flank	DCAF5	12	12	12	0.22292	0.48616	97.408	40.253	8.6713	0.0023919	0.119858064106822	0.821073841649288	E4
chr14:69669409	gene_body	EXD2	12	12	12	-0.29124	0.35839	97.408	40.253	6.773	0.0070749	-1.34263487044318e-07	0.99999979860477	E4
chr14:88470033	preTSS_flank	GALC	12	12	12	0.58406	0.046144	89.136	159.26	7.239	0.0081694	0.238840827362471	0.568912818032126	E5
chr14:88470033	preTSS_2k	GPR65	12	12	12	0.23907	0.45426	89.136	159.26	7.2454	0.018547	-0.211271926273553	0.615495161215544	E5
chr14:88470086	preTSS_flank	GALC	12	12	12	0.5853	0.045574	60.092	492.4	7.239	0.0081694	-0.0529962447231158	0.900817941072053	E5
chr14:88470086	preTSS_2k	GPR65	12	12	12	0.18242	0.5704	60.092	492.4	7.2454	0.018547	-0.419860072040923	0.300387070773923	E5
chr14:90689804	preTSS_flank	PSMC1	12	12	12	0.18498	0.56492	85.202	184.22	8.1443	0.0027878	0.415802110442234	0.412241137805824	E7
chr14:92530334	postTSS_flank	ATXN3	12	12	12	-0.2011	0.53085	95.739	22.736	8.1513	0.0055728	-0.747929623779042	0.0873010022226222	E1
chr14:92530334	preTSS_flank	TRIP11	12	12	12	-0.37534	0.22926	95.739	22.736	8.776	0.016839	-0.211018321749811	0.688170706535467	E1
chr14:96812805	gene_body	ATG2B	12	12	12	-0.1726	0.59167	94.905	39.368	9.0136	0.0064593	0.616028343276304	0.192846066367222	E1
chr14:96812826	gene_body	ATG2B	12	12	12	-0.049385	0.87886	97.003	36.303	9.0136	0.0064593	0.687367836957354	0.131330146981042	E1
chr14:97305919	gene_body	VRK1	12	12	12	-0.17001	0.59733	87.977	226.21	8.0404	0.0042795	-0.348067377477855	0.498983271676224	E1
chr14:98406420	postTSS_flank	C14orf64	12	12	12	-0.59512	0.041215	91.495	77.847	7.1307	0.011008	0.122563856285309	0.817074786499002	E1
chr15:100002712	preTSS_flank	MEF2A	12	12	12	0.056287	0.86207	97.97	26.143	8.1611	0.005103	-0.580856062754461	0.226704513021681	E5
chr15:100262811	postTSS_flank	LYSMD4	12	12	12	0.015004	0.96309	97.917	52.083	7.27	0.028036	0.0967119187933443	0.855384404539078	E5
chr15:101054577	gene_body	CERS3	12	12	12	-0.28622	0.36711	98.132	19.857	5.1685	0.3383	-0.320133896338522	0.439499456163064	E5
chr15:26073508	postTSS_flank	ATP10A	12	12	12	0.37316	0.23218	96.667	44.44	8.3982	0.016477	0.155386303300656	0.768796438679068	E5
chr15:26073513	postTSS_flank	ATP10A	12	12	12	-0.28841	0.36329	99.074	10.286	8.3982	0.016477	-0.697285439220184	0.123584366277216	E5
chr15:34671427	preTSS_flank	LPCAT4	12	12	12	0.13028	0.68654	94.313	94.204	6.6761	0.014182	-0.190848013222206	0.717203605338619	E1
chr15:34671427	preTSS_flank	SLC12A6	12	12	12	0.073907	0.81944	94.313	94.204	9.3018	0.01103	0.483165187477361	0.331649336687683	E1
chr15:36881350	preTSS_flank	C15orf41	12	12	12	0.19608	0.54135	93.526	46.215	5.8987	0.012922	0.331336099872639	0.521183486953436	E1
chr15:36886212	preTSS_flank	C15orf41	11	12	11	-0.67077	0.023871	96.498	24.988	5.8987	0.012922	0.314993345389851	0.543136928980609	E5
chr15:38768700	gene_body	FAM98B	12	12	12	-0.32696	0.29958	97.564	13.851	6.5953	0.0094545	-0.409078521884374	0.42061088828534	E1
chr15:43761674	gene_body	TP53BP1	12	12	12	0.081214	0.80188	98.305	11.343	8.2935	0.0063881	0.111634418406958	0.833243980035062	E1
chr15:45535917	preTSS_flank	SHF	12	12	12	-0.47447	0.11911	99.1	4.5495	5.211	0.032053	-0.646980373589944	0.0829214414054344	E6
chr15:50958239	preTSS_flank	TRPM7	12	12	12	0.052761	0.87064	94.246	58.939	9.4256	0.0018397	-0.768370429155411	0.0742646623763982	E1
chr15:51026986	gene_body	SPPL2A	12	12	12	0.50018	0.097718	95.311	20.519	7.2146	0.012452	0.439865732200511	0.382754422227428	E1
chr15:51026986	preTSS_flank	TRPM7	12	12	12	0.083584	0.79621	95.311	20.519	9.4256	0.0018397	0.0172540274415461	0.974121527112287	E1
chr15:52048212	preTSS_flank	LYSMD2	12	12	12	0.037322	0.90832	73.022	597.84	6.8904	0.011626	-0.789226145177285	0.0619565474488503	E3
chr15:52048212	gene_body	TMOD2	12	12	12	-0.69249	0.01256	73.022	597.84	8.0907	0.017956	-0.724015729767387	0.10374048536745	E3
chr15:57190670	preTSS_flank	TCF12	12	12	12	0.65074	0.021928	97.361	53.264	8.5507	0.001942	0.483604769355993	0.331144033617	E5
chr15:57190670	preTSS_flank	ZNF280D	12	12	12	-0.35	0.26473	97.361	53.264	8.362	0.0024415	-0.689163857105783	0.129912306205795	E5
chr15:57864323	preTSS_flank	GCOM1	12	12	12	nan	1	100	0	0.046353	0.025783	-0.336742765679857	0.513978440653627	E5
chr15:57864323	preTSS_flank	MYZAP	12	12	12	nan	1	100	0	4.4173	0.10701	-0.320512881246667	0.535693583019587	E5
chr15:57864323	preTSS_flank	POLR2M	12	12	12	nan	1	100	0	7.5921	0.0048974	-0.170033382831305	0.747407873182973	E5
chr15:59010400	preTSS_flank	ADAM10	12	12	12	0.2767	0.38395	95.988	43.217	8.8994	0.023571	0.632894213688764	0.049528573468169	E2
chr15:68531100	preTSS_flank	CALML4	12	12	12	-0.21687	0.49839	96.694	37.237	5.9789	0.018946	0.329577359487829	0.425333122658723	E5
chr15:68531100	gene_body	CLN6	12	12	12	-0.2036	0.52563	96.694	37.237	6.3194	0.0081988	-0.565897382659173	0.143707975353543	E5
chr15:68531100	preTSS_flank	FEM1B	12	12	12	0.12474	0.69931	96.694	37.237	8.4923	0.010649	0.0613677864102763	0.885223963347301	E5
chr15:74997934	preTSS_flank	EDC3	12	12	12	0.076691	0.81274	87.284	112.41	6.6844	0.0059947	0.937304462764792	0.00577287595707787	E5
chr15:75006147	preTSS_flank	EDC3	12	12	12	-0.62756	0.028918	80.946	156.31	6.6844	0.0059947	-0.595924480579948	0.211927413669039	E5
chr15:75297928	preTSS_flank	PPCDC	12	12	12	-0.40974	0.18591	98.409	13.842	5.9189	0.008483	-0.0457092433343442	0.931483885957758	E5
chr15:75297928	preTSS_flank	RPP25	12	12	12	-0.54237	0.068476	98.409	13.842	3.9287	0.076867	NA	NA	E5
chr15:75297928	gene_body	SCAMP5	12	12	12	0.3055	0.33423	98.409	13.842	3.2297	0.18337	NA	NA	E5
chr15:76111241	preTSS_flank	UBE2Q2	12	12	12	-0.065041	0.84084	96.263	54.524	8.3179	0.0033083	-0.3009245457662	0.562238380077474	E5
chr15:76589816	gene_body	ETFA	12	12	12	0.064543	0.84204	96.184	39.585	7.4471	0.0080563	-4.40123582480344e-08	0.999999917476828	E3
chr15:81532952	preTSS_flank	IL16	12	12	12	0.13353	0.67907	91.386	42.744	10.066	0.025784	0.0421221637311901	0.93685412258957	E8
chr15:81532959	preTSS_flank	IL16	12	12	12	-0.40211	0.19504	93.527	91.245	10.066	0.025784	-0.435929482865067	0.387526599416425	E8
chr15:83899061	preTSS_flank	HDGFRP3	12	12	12	0.15686	0.62636	93.981	367.37	5.9349	0.40397	-1.48907745245046e-17	1	E5
chr15:83899077	preTSS_flank	HDGFRP3	12	12	12	-0.25346	0.42669	98.7	6.0952	5.9349	0.40397	-0.428983726132736	0.125869728065782	E5
chr15:83899143	preTSS_flank	HDGFRP3	12	12	12	-0.031438	0.92273	98.582	6.6069	5.9349	0.40397	0.0718753881180956	0.8243318832522	E5
chr15:83899177	preTSS_flank	HDGFRP3	12	12	12	-0.043531	0.89314	97.652	12.671	5.9349	0.40397	0.164829713035602	0.649072476724763	E5
chr15:83899186	preTSS_flank	HDGFRP3	12	12	12	-0.30103	0.34171	95.992	50.698	5.9349	0.40397	0.164829713035602	0.649072476724763	E5
chr15:83899211	preTSS_flank	HDGFRP3	12	12	12	-0.064072	0.84318	97.235	15.784	5.9349	0.40397	-0.0566519478128531	0.87647083273491	E5
chr15:83899228	preTSS_flank	HDGFRP3	12	12	12	-0.19422	0.54526	92.023	382.41	5.9349	0.40397	-0.0477278084114049	0.882900857542234	E5
chr15:83899245	preTSS_flank	HDGFRP3	12	12	12	-0.19638	0.54073	96.781	20.524	5.9349	0.40397	0.298640886891462	0.472450916701097	E5
chr15:83899254	preTSS_flank	HDGFRP3	12	12	12	0.0062647	0.98458	98.495	14.544	5.9349	0.40397	0.164338195753842	0.650062641958447	E5
chr15:83899306	preTSS_flank	HDGFRP3	12	12	12	-0.016738	0.95882	98.812	4.7871	5.9349	0.40397	-0.575183455065065	0.0819285706038691	E5
chr16:15774749	preTSS_flank	KIAA0430	12	12	12	0.13266	0.68106	95.23	60.406	9.0498	0.0033699	0.380737276216877	0.456490089742089	E1
chr16:15774749	gene_body	NDE1	12	12	12	0.045438	0.88849	95.23	60.406	7.7186	0.0037556	0.107769970365779	0.838970884418774	E1
chr16:19524745	preTSS_flank	C16orf62	12	12	12	0.57642	0.049784	97.793	16.657	7.8378	0.0018742	0.356521015327177	0.487876677135732	E1
chr16:19524745	preTSS_flank	CCP110	12	12	12	-0.32454	0.30338	97.793	16.657	7.5013	0.0072491	-0.114782667299305	0.82858213335624	E1
chr16:19524745	gene_body	GDE1	12	12	12	-0.041635	0.89778	97.793	16.657	7.0524	0.0092666	-0.650128795372624	0.162200947183074	E1
chr16:19524772	preTSS_flank	C16orf62	12	12	12	0.4178	0.17655	59.6	164.31	7.8378	0.0018742	0.327424548345558	0.526414252223343	E1
chr16:19524772	preTSS_flank	CCP110	12	12	12	0.097086	0.76406	59.6	164.31	7.5013	0.0072491	0.516346854483407	0.294312387545173	E1
chr16:19524772	gene_body	GDE1	12	12	12	0.17684	0.58245	59.6	164.31	7.0524	0.0092666	-0.650074799512626	0.16224771037749	E1
chr16:23815218	preTSS_flank	PRKCB	12	12	12	-0.057254	0.85972	11.243	242.26	9.2672	0.050282	-0.354896178180623	0.490005549751126	E3
chr16:24599448	postTSS_flank	RBBP6	12	12	12	0.081291	0.8017	93.712	47.088	9.0006	0.006421	-0.667023955227847	0.147850535358418	E8
chr16:24599469	postTSS_flank	RBBP6	12	12	12	0.23076	0.47054	92.123	116.24	9.0006	0.006421	-0.333207025304753	0.518686937199144	E8
chr16:3465003	preTSS_flank	NAA60	12	12	12	-0.2522	0.42906	99.074	10.286	6.9504	0.0077343	0	1	E6
chr16:3465003	postTSS_flank	ZNF174	12	12	12	0.30479	0.33541	99.074	10.286	6.3879	0.011352	0.580145501217438	0.227411186508128	E6
chr16:4137885	gene_body	ADCY9	12	12	12	0.21303	0.5062	98.194	22.251	6.279	0.011623	-0.315484664243667	0.54247318839577	E5
chr16:5096746	preTSS_flank	ALG1	12	12	12	0.083306	0.79688	94.737	44.27	6.5299	0.0067829	-0.591929430624271	0.215806104447147	E5
chr16:5096746	preTSS_flank	NAGPA	12	12	12	-0.098597	0.76048	94.737	44.27	6.7874	0.0040517	NA	NA	E5
chr16:58275477	preTSS_flank	CSNK2A2	12	12	12	0.49605	0.10097	92.38	66.468	7.0827	0.0023592	-0.112526308864607	0.831922950339752	E8
chr16:58793492	preTSS_flank	GOT2	12	12	12	0.52045	0.082788	96.22	40.273	7.2924	0.003155	-0.302998057374366	0.559411709914391	E5
chr16:69840630	preTSS_flank	WWP2	12	12	12	-0.089585	0.78188	94.142	50.725	7.9958	0.0034426	-0.583654603375956	0.128778349111279	E1
chr16:71291996	postTSS_flank	FTSJD1	12	12	12	-0.68118	0.014728	71.138	212.78	7.4298	0.0073393	-0.597354371924365	0.210546093106897	E8
chr16:77215870	preTSS_flank	MON1B	12	12	12	0.12728	0.69344	93.325	23.741	7.3038	0.0043423	0.607560016629504	0.110116161882061	E5
chr16:77215870	preTSS_flank	SYCE1L	12	12	12	-0.41286	0.18224	93.325	23.741	4.0915	0.056486	0.315562764373791	0.446425998311149	E5
chr16:84193818	postTSS_2k	DNAAF1	12	12	12	0.22965	0.47274	92.691	84.073	0.1921	0.12898	NA	NA	E8
chr16:84193818	preTSS_flank	HSDL1	12	12	12	0.22247	0.48708	92.691	84.073	7.4881	0.0073116	-0.222712545285249	0.536270383692809	E8
chr16:84193818	preTSS_flank	MBTPS1	12	12	12	-0.55261	0.062419	92.691	84.073	9.0908	0.00051848	0.104336185647126	0.77423298729671	E8
chr16:84193818	postTSS_flank	TAF1C	12	12	12	-0.28674	0.36621	92.691	84.073	7.5904	0.0096111	-0.185765041828939	0.607373979153618	E8
chr16:8803027	preTSS_flank	ABAT	12	12	12	0.16115	0.61683	94.252	72.375	6.4292	0.015833	-0.103382996729424	0.845477985915472	E5
chr16:9051657	gene_body	USP7	12	12	12	-0.058406	0.85692	85.729	215.86	9.5284	0.0021484	0.484172813453789	0.330491477386162	E3
chr17:10575577	postTSS_flank	SCO1	12	12	12	-0.081787	0.80051	91.488	203.23	7.0978	0.0024383	-0.563053910240474	0.244671542406268	E1
chr17:4562252	postTSS_flank	PELP1	12	12	12	0.065413	0.83994	89.839	53.279	7.3082	0.0098654	0.164459602366298	0.755534662660608	E8
chr17:47752818	postTSS_flank	SLC35B1	12	12	12	-0.40782	0.18818	97.277	27.826	6.5696	0.0041378	NA	NA	E2
chr17:47752818	gene_body	SPOP	12	12	12	0.15064	0.64027	97.277	27.826	8.2584	0.004429	-0.569306743212923	0.140770913977703	E2
chr17:5218554	gene_body	RABEP1	12	12	12	0.10593	0.74317	97.625	21.862	8.8012	0.0022296	0.274022887693752	0.599253658149423	E1
chr17:5302760	postTSS_flank	C1QBP	12	12	12	0.18143	0.57253	98.333	33.333	8.1215	0.0066676	NA	NA	E1
chr17:5302760	gene_body	NUP88	12	12	12	0.050747	0.87554	98.333	33.333	8.519	0.003291	0.525100454371353	0.28474242049436	E1
chr17:5302760	preTSS_flank	RPAIN	12	12	12	0.35612	0.25588	98.333	33.333	7.9388	0.0039057	-0.186038677426496	0.724161419404024	E1
chr17:53531784	preTSS_flank	MMD	12	12	12	-0.6082	0.035879	80.752	96.701	7.1994	0.040616	0.295283514198822	0.569947961016174	E5
chr17:56803835	postTSS_flank	RAD51C	12	12	12	0.038149	0.9063	98.378	6.9045	6.2995	0.019724	-0.053542208735268	0.899800059981549	E1
chr17:56803835	preTSS_flank	TEX14	12	12	12	-0.21486	0.50247	98.378	6.9045	4.012	0.088061	-0.197174787332951	0.639767689574606	E1
chr17:56803871	postTSS_flank	RAD51C	12	12	12	0.55641	0.06027	98.808	5.5732	6.2995	0.019724	-0.0329919946160049	0.938184884002954	E1
chr17:56803871	preTSS_flank	TEX14	12	12	12	-0.09922	0.759	98.808	5.5732	4.012	0.088061	-0.31707687832577	0.444126736056045	E1
chr17:6575932	postTSS_flank	C17orf100	12	12	12	0.48634	0.10888	98.728	9.842	3.8681	0.14158	NA	NA	E5
chr17:6575932	preTSS_flank	KIAA0753	12	12	12	-0.25822	0.41776	98.728	9.842	6.8045	0.011277	0.640100276990084	0.170983204351342	E5
chr17:6575932	preTSS_flank	MED31	12	12	12	-0.0018299	0.9955	98.728	9.842	6.221	0.02935	-0.721787129213306	0.105336430047493	E5
chr17:6575932	preTSS_flank	MIR4520A	12	12	12	-0.23206	0.46798	98.728	9.842	3.05	0.28967	NA	NA	E5
chr17:6575932	postTSS_flank	TXNDC17	12	12	12	0.27273	0.39108	98.728	9.842	5.6189	0.042231	-0.0936860587174292	0.859882056827463	E5
chr17:79488045	preTSS_flank	ACTG1	12	12	12	0.12405	0.70089	99.167	8.3333	10.346	0.014428	0.039560216784976	0.940690630904848	E5
chr17:79488045	postTSS_flank	C17orf70	12	12	12	-0.35579	0.25635	99.167	8.3333	7.1275	0.0061305	NA	NA	E5
chr17:80999172	preTSS_flank	B3GNTL1	12	12	12	0.30837	0.32947	98.115	20.996	5.3291	0.015762	0.444700794754361	0.376920554934036	E1
chr18:10504977	preTSS_flank	NAPG	12	12	12	0.027734	0.93182	92.948	129.89	7.8115	0.012767	0.427231041652676	0.218145685162085	E7
chr18:2616504	postTSS_flank	CBX3P2	12	12	12	0.28994	0.36065	98.172	14.657	6.1751	0.028927	-6.14001939122365e-17	1	E5
chr18:2616504	preTSS_flank	METTL4	12	12	12	-0.1454	0.65207	98.172	14.657	7.6827	0.0061355	-0.111028254894857	0.834141955483489	E5
chr18:2616504	gene_body	NDC80	12	12	12	-0.0609	0.85087	98.172	14.657	5.9954	0.031787	-0.281843163372229	0.588429440930587	E5
chr18:2616504	preTSS_flank	SMCHD1	12	12	12	-0.28693	0.36588	98.172	14.657	11.039	0.0065173	-0.3596204761642	0.483823584073393	E5
chr18:2621403	postTSS_flank	CBX3P2	12	12	12	0.29092	0.35894	97.377	18.213	6.1751	0.028927	0.298297393281078	0.402502828589814	E5
chr18:2621403	preTSS_flank	METTL4	12	12	12	-0.41831	0.17597	97.377	18.213	7.6827	0.0061355	-0.340915913257583	0.335043747402163	E5
chr18:2621403	postTSS_flank	NDC80	12	12	12	-0.16949	0.59846	97.377	18.213	5.9954	0.031787	-0.121839298866669	0.737397909737333	E5
chr18:2621403	preTSS_flank	SMCHD1	12	12	12	-0.3495	0.26546	97.377	18.213	11.039	0.0065173	0.0138945251256058	0.969611593460548	E5
chr18:32585328	preTSS_flank	MAPRE2	12	12	12	-0.3844	0.2173	93.567	87.772	8.3294	0.012513	-0.0490845749294344	0.926432267228499	E5
chr18:45425659	gene_body	SMAD2	12	12	12	0.2081	0.51633	88.794	121.18	9.342	0.0012518	0.0614190754794941	0.907987232456967	E3
chr18:48714125	gene_body	MEX3C	12	12	12	0.23624	0.45977	94.977	34.24	8.5167	0.008034	0.183863099900466	0.727313154986055	E3
chr18:51894305	gene_body	C18orf54	12	12	12	0.12655	0.69512	96.953	23.191	4.7754	0.047231	0.167417444247785	0.691908566558194	E1
chr18:51894305	preTSS_flank	STARD6	12	12	12	0.40669	0.18953	96.953	23.191	0.71114	0.4649	NA	NA	E1
chr18:5201499	postTSS_flank	LINC00526	12	12	12	0.22265	0.48671	69.544	167.86	5.0193	0.017549	0.0103138070798818	0.980662983090548	E8
chr18:56770836	preTSS_flank	SEC11C	12	12	12	0.37235	0.23329	97.137	24.601	6.9052	0.023779	0.522099593108686	0.288009648396817	E8
chr18:56773520	preTSS_flank	SEC11C	12	12	12	-0.45341	0.13877	94.458	46.298	6.9052	0.023779	-0.46249368962253	0.35572326116256	E8
chr18:59851665	preTSS_flank	KIAA1468	12	12	12	-0.20556	0.52157	99.242	6.8857	8.9319	0.0025699	-0.126066204329356	0.8119024589244	E3
chr18:59851665	gene_body	PIGN	12	12	12	-0.23681	0.45867	99.242	6.8857	7.7486	0.0041655	0.184824488128803	0.72592007851163	E3
chr18:60180061	preTSS_flank	ZCCHC2	12	12	12	-0.014131	0.96523	92.762	42.048	8.1203	0.0074394	0.45088795823519	0.369500812528352	E6
chr18:77846706	preTSS_flank	ADNP2	12	12	12	0.16048	0.61832	94.228	69.511	8.0268	0.008295	-0.559332068663421	0.248496076706255	E6
chr18:77883927	gene_body	ADNP2	12	12	12	-0.24099	0.45052	96.653	21.832	8.0268	0.008295	0.150407051973363	0.72221110079927	E2
chr18:9924288	gene_body	VAPA	12	12	12	-0.21216	0.50797	96.726	63.687	9.2181	0.0033712	0.102943097152001	0.808341003749075	E3
chr18:9924292	gene_body	VAPA	12	12	12	0.29126	0.35836	96.752	25.179	9.2181	0.0033712	-0.0708980107148	0.867511021707483	E3
chr19:11676333	postTSS_flank	ACP5	12	12	12	0.0011281	0.99722	92.613	87.63	6.6105	0.046063	NA	NA	E4
chr19:11676333	preTSS_flank	ECSIT	12	12	12	-0.060996	0.85063	92.613	87.63	7.0508	0.0053589	NA	NA	E4
chr19:11676333	preTSS_flank	ELOF1	12	12	12	-0.047872	0.88255	92.613	87.63	6.573	0.0047505	NA	NA	E4
chr19:11676333	preTSS_flank	ZNF627	12	12	12	-0.057275	0.85966	92.613	87.63	6.9405	0.033568	-0.23960705998773	0.567635864376317	E4
chr19:12710750	gene_body	ZNF490	12	12	12	0.41787	0.17646	96.905	39.639	6.8781	0.0060866	0.647847846964341	0.16418131355163	E1
chr19:12710750	preTSS_flank	ZNF564	12	12	12	0.11019	0.73317	96.905	39.639	7.5939	0.0092524	0.407717304018477	0.422312160814402	E1
chr19:12710750	preTSS_flank	ZNF709	12	12	12	-0.44649	0.14566	96.905	39.639	6.7692	0.0047187	0.572126596355419	0.235446873671667	E1
chr19:12710750	preTSS_flank	ZNF791	12	12	12	-0.043403	0.89346	96.905	39.639	7.5256	0.0080791	-0.419765084256548	0.407334249669784	E1
chr19:14495639	gene_body	CD97	12	12	12	0.089515	0.78204	17.507	195.94	8.723	0.018948	-0.280547559514842	0.590219179733765	E2
chr19:14495639	postTSS_flank	DDX39A	12	12	12	0.40985	0.18578	17.507	195.94	7.987	0.0039188	0.835109075416155	0.0385419144385106	E2
chr19:14495639	preTSS_flank	PKN1	12	12	12	-0.026867	0.93394	17.507	195.94	8.7048	0.0090252	-0.192474347589312	0.714853716995318	E2
chr19:14759933	gene_body	EMR3	12	12	12	-0.080195	0.80433	94.319	32.833	0.084838	0.086369	NA	NA	E5
chr19:14759933	preTSS_flank	ZNF333	12	12	12	-0.1171	0.71702	94.319	32.833	7.3882	0.0092178	-8.3301212625404e-17	1	E5
chr19:1480827	postTSS_flank	ADAMTSL5	12	12	12	0.11888	0.71288	93.253	50.223	5.0929	0.14645	NA	NA	E5
chr19:1480827	preTSS_2k	C19orf25	12	12	12	-0.007837	0.98072	93.253	50.223	6.5292	0.012787	NA	NA	E5
chr19:1480827	postTSS_flank	PCSK4	12	12	12	0.33553	0.28632	93.253	50.223	4.4175	0.10496	NA	NA	E5
chr19:1480827	preTSS_flank	REEP6	12	12	12	-0.1616	0.61584	93.253	50.223	4.8615	0.031151	0.0613151466397547	0.90814253863453	E5
chr19:16349283	postTSS_flank	AP1M1	12	12	12	-0.2268	0.47841	80.152	347.88	7.8074	0.010313	-0.91031973180616	0.0117031967119285	E3
chr19:17629170	preTSS_flank	FAM129C	12	12	12	0.4491	0.14304	96.227	40.626	3.0912	0.18494	NA	NA	E1
chr19:17629170	gene_body	PGLS	12	12	12	0.29541	0.35123	96.227	40.626	6.8111	0.0055752	-0.797096579260684	0.0178346635200043	E1
chr19:17629170	postTSS_flank	SLC27A1	12	12	12	0.067465	0.83498	96.227	40.626	5.8683	0.026954	NA	NA	E1
chr19:20856555	preTSS_flank	ZNF626	12	12	12	-0.018496	0.9545	85.906	146.16	7.0738	0.031737	0.598983937771701	0.208976348358891	E5
chr19:22279501	postTSS_flank	ZNF257	12	12	12	0.53528	0.072904	78.59	222.44	6.0752	0.13649	0.632195474781671	0.17804192403347	E6
chr19:23541365	gene_body	ZNF91	12	12	12	0.058032	0.85783	98.081	12.421	9.9458	0.0093162	-0.703641430392216	0.118728252908732	E1
chr19:33815427	preTSS_flank	CEBPG	12	12	12	-0.27151	0.3933	93.416	48.394	7.7308	0.016309	-0.204638408162301	0.697327196592654	E5
chr19:34637514	preTSS_flank	LSM14A	12	12	12	0.21554	0.50109	53.617	448.64	9.4497	0.0014012	0.58181316470086	0.225754039019835	E5
chr19:35133819	preTSS_flank	SCGB2B2	12	12	12	0.16238	0.61412	95.938	64.025	1.4958	0.51786	-0.627361927383658	0.182416599871274	E5
chr19:35133819	preTSS_flank	ZNF302	12	12	12	0.21796	0.49618	95.938	64.025	8.242	0.022636	-0.129656507317636	0.806605054471292	E5
chr19:35139588	preTSS_flank	SCGB2B2	12	12	12	-0.045718	0.8878	96.774	27.824	1.4958	0.51786	0.390756333030667	0.338496513739032	E5
chr19:35139588	preTSS_flank	ZNF302	12	12	12	0.1496	0.64261	96.774	27.824	8.242	0.022636	0.712388470433116	0.0473863633660083	E5
chr19:35152198	preTSS_flank	SCGB2B2	12	12	12	0.053425	0.86902	75.528	148.52	1.4958	0.51786	0.742406191063951	0.0909855923381657	E5
chr19:35152198	preTSS_flank	ZNF302	12	12	12	0.33798	0.2826	75.528	148.52	8.242	0.022636	0.305444081224318	0.55608224691387	E5
chr19:35391114	preTSS_flank	ZNF30	12	12	12	0.2043	0.52419	9.41	136.84	6.3852	0.013381	-0.513090763132348	0.297902539205117	E3
chr19:37379025	postTSS_flank	ZNF345	12	12	12	-0.54548	0.066595	86.458	124.68	7.0173	0.0084612	0.10951018268871	0.836391375310941	E6
chr19:37379025	preTSS_flank	ZNF568	12	12	12	0.24056	0.45135	86.458	124.68	7.0679	0.0063835	0.101551172707398	0.848196871316196	E6
chr19:37379025	preTSS_flank	ZNF790	12	12	12	-0.49694	0.10026	86.458	124.68	6.3997	0.017671	NA	NA	E6
chr19:37379025	postTSS_flank	ZNF829	12	12	12	-0.58272	0.046772	86.458	124.68	6.6336	0.0067551	-0.148600563304955	0.778739863328954	E6
chr19:38348239	preTSS_flank	SIPA1L3	12	12	12	0.14975	0.64228	94.758	42.426	7.0036	0.010847	0.746214401927843	0.0884378937064774	E6
chr19:38348239	preTSS_flank	ZNF573	12	12	12	-0.41622	0.17836	94.758	42.426	7.2024	0.015619	0.255557249529215	0.625009284795246	E6
chr19:38379432	preTSS_flank	SIPA1L3	12	12	12	-0.16579	0.60658	24.958	515.35	7.0036	0.010847	0.16476505719668	0.7550888958833	E8
chr19:38379453	preTSS_flank	SIPA1L3	12	12	12	-0.25505	0.42369	60.348	520.69	7.0036	0.010847	-0.438769388336495	0.384081546443697	E8
chr19:40054825	preTSS_flank	EID2	12	12	12	-0.050242	0.87677	46.345	511.01	6.8126	0.022197	-0.338012996546279	0.51228996843237	E5
chr19:40054825	preTSS_flank	EID2B	12	12	12	0.1597	0.62006	46.345	511.01	5.6979	0.054457	NA	NA	E5
chr19:41344361	postTSS_flank	EGLN2	12	12	12	0.38645	0.21465	85.047	249.85	1.7227	0.23863	-0.231643935621584	0.519604783830155	E5
chr19:44002548	postTSS_flank	ETHE1	12	12	12	0.078419	0.80859	94.542	124.43	6.1915	0.0086076	-0.277897998703367	0.593883657680683	E1
chr19:44002548	preTSS_flank	LYPD3	12	12	12	0.39576	0.20286	94.542	124.43	4.9243	0.42675	NA	NA	E1
chr19:44002548	gene_body	PHLDB3	12	12	12	0.38486	0.21671	94.542	124.43	6.4242	0.025218	-0.161040051456933	0.703229782550019	E1
chr19:44002548	preTSS_flank	ZNF575	12	12	12	-0.055338	0.86437	94.542	124.43	3.2918	0.10888	NA	NA	E1
chr19:44170594	gene_body	PLAUR	12	12	12	0.32876	0.29676	71.276	272.01	2.4313	0.3257	NA	NA	E5
chr19:44170594	preTSS_flank	ZNF428	12	12	12	0.73653	0.0062957	71.276	272.01	6.5324	0.007657	0.23779886528141	0.650025262903815	E5
chr19:46075747	gene_body	OPA3	12	12	12	-0.050039	0.87727	98.149	9.0658	6.9217	0.025884	-5.83155928414776e-17	1	E5
chr19:48713636	postTSS_flank	CARD8	12	12	12	-0.20251	0.52789	88.996	105.75	9.0988	0.016425	0.700980453695479	0.12075096274813	E2
chr19:48713636	preTSS_flank	LIG1	12	12	12	-0.37296	0.23245	88.996	105.75	8.2708	0.0076795	-0.0850093719306409	0.872793106183536	E2
chr19:48713636	preTSS_flank	ZNF114	12	12	12	-0.31842	0.31311	88.996	105.75	2.3573	0.552	-0.324347823243055	0.530539205592372	E2
chr19:51290579	postTSS_flank	C19orf48	12	12	12	-0.45144	0.14071	94.137	92.172	7.0452	0.0093576	-0.734689701105311	0.0962467951511775	E5
chr19:52363202	postTSS_flank	ZNF577	12	12	12	-0.04858	0.88082	96.489	69.386	7.069	0.013326	0.0377748822548533	0.943364627895626	E6
chr19:52363202	postTSS_flank	ZNF649	12	12	12	0.24792	0.43719	96.489	69.386	7.1389	0.0051518	0.167266333506926	0.751440390680669	E6
chr19:53528621	preTSS_flank	ZNF702P	12	12	12	-0.39796	0.20012	96.62	37.064	4.8787	0.43275	0.464488908111847	0.176227556014821	E5
chr19:53710574	preTSS_flank	ZNF347	12	12	12	0.49124	0.10484	98.75	8.648	7.0973	0.022745	NA	NA	E1
chr19:53710574	preTSS_flank	ZNF665	12	12	12	0.70274	0.010809	98.75	8.648	5.5968	0.052845	NA	NA	E1
chr19:53710574	postTSS_flank	ZNF677	12	12	12	0.1776	0.5808	98.75	8.648	5.3872	0.054979	NA	NA	E1
chr19:57856099	preTSS_flank	TRAPPC2P1	12	12	12	0.47953	0.11467	75.462	150.54	4.8826	0.050123	NA	NA	E8
chr19:57856099	preTSS_flank	ZNF304	12	12	12	0.29087	0.35903	75.462	150.54	6.6242	0.0252	0.653397271958429	0.159380885691085	E8
chr19:57856099	postTSS_flank	ZNF543	12	12	12	0.016524	0.95935	75.462	150.54	6.3982	0.042734	-0.189543027688916	0.71909027288302	E8
chr19:57856099	preTSS_flank	ZNF547	12	12	12	0.53829	0.071	75.462	150.54	4.0598	0.075049	NA	NA	E8
chr19:57856099	preTSS_flank	ZNF548	12	12	12	0.041468	0.89818	75.462	150.54	8.3791	0.015827	0.66811065272866	0.146946913030992	E8
chr19:57857097	preTSS_flank	TRAPPC2P1	12	12	12	0.16929	0.59891	86.276	128.39	4.8826	0.050123	NA	NA	E8
chr19:57857097	preTSS_flank	ZNF304	12	12	12	-0.047619	0.88317	86.276	128.39	6.6242	0.0252	-0.349061801186847	0.396729728327524	E8
chr19:57857097	postTSS_flank	ZNF543	12	12	12	0.14705	0.64835	86.276	128.39	6.3982	0.042734	-0.465516278797648	0.245058888000789	E8
chr19:57857097	preTSS_flank	ZNF547	12	12	12	0.023322	0.94265	86.276	128.39	4.0598	0.075049	NA	NA	E8
chr19:57857097	preTSS_flank	ZNF548	12	12	12	0.59956	0.039344	86.276	128.39	8.3791	0.015827	0.0723515866779123	0.891661991293094	E8
chr19:57990134	preTSS_flank	VN1R1	12	12	12	-0.33658	0.28473	98.347	9.0973	3.7967	0.1078	NA	NA	E4
chr19:57990134	preTSS_flank	ZNF419	12	12	12	0.10014	0.75682	98.347	9.0973	6.567	0.024845	-0.246358737658032	0.637937973075815	E4
chr19:57990134	preTSS_flank	ZNF549	12	12	12	-0.041	0.89933	98.347	9.0973	7.4299	0.0067638	0.648810356647792	0.163344407582051	E4
chr19:57990134	postTSS_flank	ZNF749	12	12	12	0.0075615	0.98139	98.347	9.0973	6.5479	0.027618	-0.642692553895262	0.168694443883277	E4
chr19:57990134	preTSS_2k	ZNF772	12	12	12	-0.10218	0.75201	98.347	9.0973	6.2242	0.12236	-0.44364710103413	0.378189269733122	E4
chr19:57990134	preTSS_flank	ZNF773	12	12	12	-0.13035	0.68637	98.347	9.0973	6.3266	0.019062	0.512593959165659	0.298451750544358	E4
chr19:58209044	postTSS_flank	ZNF154	12	12	12	0.26768	0.40027	95.944	45.635	5.9405	0.67755	-0.920058498947926	0.00933052656503302	E1
chr19:58209044	postTSS_flank	ZNF551	12	12	12	0.15454	0.63153	95.944	45.635	7.8912	0.01873	-0.985968837775813	0.00029392908794035	E1
chr19:58209044	postTSS_flank	ZNF671	12	12	12	0.4229	0.17078	95.944	45.635	7.1733	0.019149	-0.303736445839088	0.464551557343441	E1
chr19:58209044	preTSS_flank	ZNF776	12	12	12	0.2165	0.49914	95.944	45.635	8.2374	0.029313	-0.568565727789929	0.141406423611042	E1
chr19:58209085	postTSS_flank	ZNF154	12	12	12	0.062647	0.84663	92.982	51.335	5.9405	0.67755	0.47677936758379	0.339021349538987	E1
chr19:58209085	postTSS_flank	ZNF551	12	12	12	-0.19656	0.54034	92.982	51.335	7.8912	0.01873	0.384249463397138	0.451992570069712	E1
chr19:58209085	postTSS_flank	ZNF671	12	12	12	-0.035849	0.91193	92.982	51.335	7.1733	0.019149	0.389849800092874	0.339717840288846	E1
chr19:58209085	preTSS_flank	ZNF776	12	12	12	-0.21252	0.50725	92.982	51.335	8.2374	0.029313	0.306936794936823	0.459617640441911	E1
chr19:6935515	gene_body	EMR1	12	12	12	0.394	0.20505	95.129	57.855	6.5096	0.079824	0.710949358072005	0.113250280289956	E1
chr19:6944658	postTSS_flank	EMR4P	12	12	12	0.0031571	0.99223	93.031	50.99	7.5075	0.050377	0.829117042640992	0.0413065023264521	E5
chr19:9418181	preTSS_flank	ZNF177	12	12	12	-0.41747	0.17693	97.762	18.159	0.26962	0.19033	-0.253514813551888	0.544633706776536	E3
chr19:9418181	preTSS_flank	ZNF559	12	12	12	0.02693	0.93379	97.762	18.159	7.7222	0.037107	-0.230480429594323	0.58290955470717	E3
chr19:9418181	preTSS_flank	ZNF699	12	12	12	-0.24173	0.4491	97.762	18.159	6.7841	0.011417	-0.0883085836935586	0.835280224368726	E3
chr19:9479566	preTSS_flank	ZNF177	12	12	12	0.072867	0.82194	94.845	54.49	0.26962	0.19033	-0.00631241918510462	0.990531496986678	E6
chr19:9479566	postTSS_flank	ZNF559	12	12	12	0.059005	0.85547	94.845	54.49	7.7222	0.037107	0.0327768394350529	0.950852347274213	E6
chr1:100348648	gene_body	AGL	12	12	12	-0.0023257	0.99428	96.617	49.744	8.2265	0.0048642	0.428695542917251	0.396349490879727	E1
chr1:101319273	postTSS_flank	EXTL2	12	12	12	-0.074038	0.81912	93.627	52.806	5.4758	0.033434	NA	NA	E5
chr1:101319273	preTSS_flank	SLC30A7	12	12	12	0.43493	0.15765	93.627	52.806	8.5682	0.006129	-0.240420391293783	0.646317798526638	E5
chr1:10288437	gene_body	KIF1B	12	12	12	-0.40098	0.19642	97.964	14.053	7.3834	0.0040577	-0.351997347484059	0.493810589791624	E5
chr1:115591037	gene_body	TSPAN2	12	12	12	0.046163	0.88672	94.239	61.386	5.8642	0.1539	0.127503180592644	0.76350993335117	E1
chr1:115591079	gene_body	TSPAN2	12	12	12	-0.25163	0.43014	97.052	30.203	5.8642	0.1539	0.171063461219218	0.745907698208577	E1
chr1:117259256	preTSS_flank	CD2	12	12	12	0.41708	0.17737	49.953	276.48	9.0586	0.0060421	-0.585100098164475	0.222502058187531	E8
chr1:120214292	preTSS_flank	PHGDH	12	12	12	-0.34414	0.27336	93.373	138.74	5.4603	0.13105	0.673955800344917	0.0668430344685511	E8
chr1:120214292	preTSS_flank	ZNF697	12	12	12	-0.38612	0.21508	93.373	138.74	0.50829	0.32766	NA	NA	E8
chr1:1301404	postTSS_flank	AURKAIP1	12	12	12	-0.31591	0.31715	87.719	137.96	6.6972	0.0085761	0.337112474785331	0.513486831190924	E6
chr1:1301404	postTSS_flank	CCNL2	12	12	12	0.16566	0.60686	87.719	137.96	9.3155	0.0044251	0.0275024034858771	0.958756795935377	E6
chr1:1301404	preTSS_flank	CPSF3L	12	12	12	0.19991	0.53331	87.719	137.96	7.77	0.0091115	0.70973373088839	0.114153639776923	E6
chr1:1301404	preTSS_flank	DVL1	12	12	12	-0.025236	0.93795	87.719	137.96	7.3253	0.0083965	NA	NA	E6
chr1:1301404	postTSS_flank	GLTPD1	12	12	12	-0.24071	0.45108	87.719	137.96	6.3722	0.031306	NA	NA	E6
chr1:1301404	postTSS_flank	MRPL20	12	12	12	-0.42429	0.16923	87.719	137.96	7.3784	0.0038165	0.348565500582182	0.498326738721758	E6
chr1:14002413	preTSS_flank	PRDM2	12	12	12	0.41932	0.17481	98.479	13.332	8.5523	0.0053259	-0.0472551171460726	0.929170085708332	E8
chr1:145032067	postTSS_flank	PDE4DIP	12	12	12	0.034201	0.91597	86.805	353.19	9.1505	0.025381	0.859575746385918	0.0281939456120359	E5
chr1:145032075	postTSS_flank	PDE4DIP	12	12	12	-0.10408	0.74753	94.043	70.643	9.1505	0.025381	0.491661907137861	0.32193220746642	E5
chr1:145045486	postTSS_flank	PDE4DIP	12	12	12	0.089193	0.78281	96.228	11.288	9.1505	0.025381	0.0261052349001597	0.942933698986464	E5
chr1:145045581	postTSS_flank	PDE4DIP	12	12	12	-0.1249	0.69894	96.929	1.8776	9.1505	0.025381	0.0862777978827427	0.789769012669996	E5
chr1:145067104	postTSS_flank	PDE4DIP	12	12	12	-0.21578	0.5006	95.758	13.69	9.1505	0.025381	0.478855527666518	0.336618121180431	E7
chr1:145067104	preTSS_flank	SEC22B	12	12	12	-0.58329	0.046505	95.758	13.69	8.463	0.0034288	-0.611400298397716	0.197173424491565	E7
chr1:145067166	postTSS_flank	PDE4DIP	12	12	12	0.084423	0.7942	92.576	29.141	9.1505	0.025381	0.0157723038548151	0.976343506020848	E7
chr1:145067166	preTSS_flank	SEC22B	12	12	12	0.35041	0.26413	92.576	29.141	8.463	0.0034288	-0.551106078819485	0.257031275025251	E7
chr1:145073794	postTSS_flank	PDE4DIP	12	12	12	0.2237	0.48461	94.407	17.998	9.1505	0.025381	-0.649855759985079	0.162437468196477	E8
chr1:145073794	preTSS_flank	SEC22B	12	12	12	0.54928	0.064345	94.407	17.998	8.463	0.0034288	0.556242843775122	0.251688199157942	E8
chr1:145073833	postTSS_flank	PDE4DIP	12	12	12	-0.11999	0.71031	97.473	7.9938	9.1505	0.025381	0.166117895974754	0.694211569901688	E8
chr1:145073833	preTSS_flank	SEC22B	12	12	12	0.41592	0.1787	97.473	7.9938	8.463	0.0034288	-0.435291447794505	0.281066114092743	E8
chr1:145073891	postTSS_flank	PDE4DIP	12	12	12	0.072171	0.82362	97.648	9.1672	9.1505	0.025381	-0.446559611226033	0.195748793825601	E8
chr1:145073891	preTSS_flank	SEC22B	12	12	12	0.14747	0.64741	97.648	9.1672	8.463	0.0034288	0.565701999701198	0.0882960280519947	E8
chr1:145074250	postTSS_2k	PDE4DIP	12	12	12	-0.34902	0.26616	95.289	13.349	9.1505	0.025381	0.0703937243878562	0.811006442497837	E8
chr1:145074250	preTSS_flank	SEC22B	12	12	12	0.17485	0.58676	95.289	13.349	8.463	0.0034288	0.222237946486565	0.445083290312527	E8
chr1:145074256	postTSS_2k	PDE4DIP	12	12	12	0.1789	0.578	97	7.4473	9.1505	0.025381	0.288012139912469	0.318017179830805	E8
chr1:145074256	preTSS_flank	SEC22B	12	12	12	0.005257	0.98706	97	7.4473	8.463	0.0034288	0.185264899757602	0.526018461244185	E8
chr1:145076222	preTSS_2k	PDE4DIP	12	12	12	0.089431	0.78225	84.943	54.175	9.1505	0.025381	-0.593187981730128	0.121138480398308	E8
chr1:145076222	preTSS_flank	SEC22B	12	12	12	-0.081652	0.80084	84.943	54.175	8.463	0.0034288	0.43049275318284	0.287007416385601	E8
chr1:145076240	preTSS_2k	PDE4DIP	12	12	12	-0.19136	0.55131	93.067	25.301	9.1505	0.025381	0.637018904919966	0.089375644162097	E8
chr1:145076240	preTSS_flank	SEC22B	12	12	12	-0.29379	0.35401	93.067	25.301	8.463	0.0034288	-0.206635581593482	0.623445737941644	E8
chr1:145076248	preTSS_2k	PDE4DIP	12	12	12	0.60052	0.038949	93.926	23.998	9.1505	0.025381	-0.332733884290014	0.347515092217622	E8
chr1:145076248	preTSS_flank	SEC22B	12	12	12	0.22912	0.47379	93.926	23.998	8.463	0.0034288	0.264455520433473	0.460292258151988	E8
chr1:145090544	preTSS_flank	PDE4DIP	12	12	12	-0.35864	0.2523	76.397	114.32	9.1505	0.025381	-0.518025031073567	0.292468444533166	E8
chr1:145090544	preTSS_flank	SEC22B	12	12	12	0.1085	0.73715	76.397	114.32	8.463	0.0034288	0.870681354318857	0.024003650143825	E8
chr1:145103298	preTSS_flank	PDE4DIP	12	12	12	0.15718	0.62566	97.453	13.529	9.1505	0.025381	0.433386595809203	0.283417253613517	E8
chr1:145103298	gene_body	SEC22B	12	12	12	0.20227	0.5284	97.453	13.529	8.463	0.0034288	-0.582708475356402	0.129550863370363	E8
chr1:145107110	preTSS_flank	PDE4DIP	12	12	12	-0.2524	0.42868	96.843	19.837	9.1505	0.025381	0.612830485319743	0.0595935798729208	E8
chr1:145107110	gene_body	SEC22B	12	12	12	-0.51987	0.083192	96.843	19.837	8.463	0.0034288	-0.318029865190647	0.370506597101362	E8
chr1:145113535	preTSS_flank	PDE4DIP	12	12	12	0.33461	0.28773	97.572	7.9635	9.1505	0.025381	0.443190994565429	0.271418501253433	E1
chr1:145113535	gene_body	SEC22B	12	12	12	0.53781	0.0713	97.572	7.9635	8.463	0.0034288	-0.645456121352186	0.0838908434229317	E1
chr1:161307911	gene_body	SDHC	12	12	12	0.53142	0.075395	90.787	111.13	7.4069	0.0092705	0.234718888187421	0.654387346463895	E1
chr1:163286650	preTSS_flank	NUF2	12	12	12	0.077228	0.81145	92.853	118.45	4.9076	0.040749	NA	NA	E1
chr1:163308806	gene_body	NUF2	12	12	12	0.29502	0.3519	93.804	35.04	4.9076	0.040749	0.275719909032387	0.596900452604803	E5
chr1:163320823	gene_body	NUF2	12	12	12	-0.15145	0.63845	94.783	45.829	4.9076	0.040749	-0.56751482739904	0.240118382910889	E5
chr1:169354330	gene_body	BLZF1	12	12	12	0.22778	0.47646	96.115	28.772	6.9145	0.007553	-0.314912251760595	0.447415337622333	E1
chr1:169354330	preTSS_flank	NME7	12	12	12	-0.23902	0.45436	96.115	28.772	5.9193	0.026399	0.223139078594353	0.670846546439129	E1
chr1:169615783	preTSS_flank	C1orf112	12	12	12	-0.14878	0.64445	92.374	133.35	6.169	0.016093	0.0662561118445068	0.900761260170166	E4
chr1:169615783	preTSS_flank	SELP	12	12	12	-0.11668	0.718	92.374	133.35	5.3332	0.065974	2.19537516872763e-08	0.999999967069372	E4
chr1:17421985	gene_body	PADI2	12	12	12	0.090828	0.77892	94.017	86.906	1.1911	0.43588	NA	NA	E5
chr1:17421985	preTSS_flank	SDHB	12	12	12	-0.21725	0.49762	94.017	86.906	7.5065	0.0042086	-0.44237938870124	0.379717634746214	E5
chr1:17422013	gene_body	PADI2	12	12	12	-0.12203	0.70557	93.098	131.47	1.1911	0.43588	NA	NA	E5
chr1:17422013	preTSS_flank	SDHB	12	12	12	-0.54381	0.0676	93.098	131.47	7.5065	0.0042086	-0.44237938870124	0.379717634746214	E5
chr1:184950226	preTSS_flank	FAM129A	12	12	12	-0.18405	0.56691	99.082	4.6926	6.4933	0.22629	0.743278857350904	0.0903989185321552	E5
chr1:192584787	postTSS_flank	RGS1	12	12	12	0.034011	0.91643	86.842	215.02	7.5808	0.5799	-0.637500559351042	0.0890571044798808	E5
chr1:192584787	preTSS_flank	RGS13	12	12	12	-0.11448	0.72315	86.842	215.02	1.16	0.6841	NA	NA	E5
chr1:198603310	preTSS_flank	PTPRC	12	12	12	-0.2918	0.35742	85.001	82.672	11.679	0.0090564	-0.916676648958832	0.0101249233609974	E3
chr1:200671951	preTSS_flank	CAMSAP2	12	12	12	0.24608	0.44073	94.474	59.747	7.4104	0.027334	0.124490719245881	0.81422859592875	E5
chr1:200671951	preTSS_flank	DDX59	12	12	12	-0.41285	0.18226	94.474	59.747	7.4023	0.0035887	0.26416261580285	0.612972959276152	E5
chr1:200692536	preTSS_flank	CAMSAP2	12	12	12	0.08321	0.7971	95.463	35.738	7.4104	0.027334	0.116301285747393	0.82633461633863	E5
chr1:201494676	preTSS_flank	CSRP1	12	12	12	0.14546	0.65193	93.228	47.38	7.1294	0.002052	-0.682973183342962	0.134827454709012	E1
chr1:201494676	postTSS_flank	RPS10P7	12	12	12	0.022823	0.94387	93.228	47.38	4.8362	0.049336	0.763102312039242	0.077533361768376	E1
chr1:20254357	postTSS_flank	OTUD3	12	12	12	-0.0037105	0.99087	94.768	72.534	7.8902	0.0020852	-0.00683931525948285	0.989741187069479	E5
chr1:211476419	preTSS_flank	RCOR3	12	12	12	0.28045	0.37728	98.333	33.333	8.0093	0.0020393	0.325180214892319	0.529422308794186	E1
chr1:211476419	preTSS_flank	TRAF5	12	12	12	-0.4749	0.11873	98.333	33.333	8.5504	0.0042726	0.488889777962057	0.325090891861559	E1
chr1:213069403	gene_body	FLVCR1	12	12	12	0.55772	0.05954	97.648	12.808	7.0154	0.011656	0.70799264600855	0.115452957607853	E1
chr1:213069403	preTSS_flank	FLVCR1-AS1	12	12	12	0.37405	0.23099	97.648	12.808	3.586	1.1236	NA	NA	E1
chr1:213205912	preTSS_flank	ANGEL2	12	12	12	0.3359	0.28577	99.621	1.7252	8.5346	0.0034266	-0.0666087699695638	0.900234607550928	E8
chr1:213205912	preTSS_flank	RPS6KC1	12	12	12	-0.059058	0.85534	99.621	1.7252	7.3527	0.002763	-0.135308779596431	0.798275478689621	E8
chr1:214414457	preTSS_flank	SMYD2	12	12	12	-0.26347	0.408	97.327	26.038	7.7793	0.0082105	0.197970329325987	0.706923957458814	E5
chr1:21487240	gene_body	EIF4G3	12	12	12	0.57427	0.050846	97.199	25.959	7.4945	0.0074459	-2.66466731769847e-16	1	E1
chr1:221943622	preTSS_flank	DUSP10	12	12	12	0.71281	0.0092697	93.873	115.99	6.491	0.090307	-0.76610611169899	0.0756617859035779	E5
chr1:223020414	gene_body	DISP1	12	12	12	-0.1769	0.58232	96.944	22.026	5.9068	0.0042759	0.307245932900939	0.553633118403417	E5
chr1:228716155	postTSS_flank	RNF187	12	12	12	0.30846	0.32932	55.9	124.54	7.631	0.0073682	-0.441303689790131	0.381016179678403	E8
chr1:231087690	gene_body	TTC13	12	12	12	-0.33695	0.28416	95.618	38.134	8.1007	0.0054326	-0.258642621357533	0.620687147084829	E1
chr1:233449570	preTSS_flank	PCNXL2	12	12	12	-0.27117	0.39391	92.802	62.134	8.2161	0.012341	-0.603891749148571	0.204277581429318	E8
chr1:23372796	gene_body	KDM1A	12	12	12	-0.24953	0.43414	95.699	24.831	8.589	0.0019403	0.0252892810323627	0.96207416530266	E1
chr1:234585529	gene_body	TARBP1	12	12	12	-0.15526	0.62994	96.724	19.212	8.5668	0.0081113	0.100501147046105	0.755973654408745	E1
chr1:234585778	gene_body	TARBP1	12	12	12	0.41958	0.17452	91.887	89.419	8.5668	0.0081113	0.197511627502287	0.707585106292014	E1
chr1:234585806	gene_body	TARBP1	12	12	12	0.12843	0.69079	97.118	37.164	8.5668	0.0081113	-0.678571718638647	0.138369845420357	E1
chr1:235478122	gene_body	ARID4B	12	12	12	0.023664	0.94181	90.28	294.47	9.6916	0.0030512	0.173007662392643	0.743077708917895	E2
chr1:235478122	preTSS_flank	GGPS1	12	12	12	0.23113	0.46983	90.28	294.47	7.4463	0.013863	-0.387461386756186	0.447891997139989	E2
chr1:236724590	postTSS_flank	HEATR1	12	12	12	nan	1	100	0	8.865	0.0034067	-0.0361508549680861	0.945797340040535	E1
chr1:236724590	postTSS_flank	LGALS8	12	12	12	nan	1	100	0	9.0549	0.0073766	0.0556480703999668	0.91661405730519	E1
chr1:236724601	postTSS_flank	HEATR1	12	12	12	0.25755	0.41901	95.463	50.377	8.865	0.0034067	-0.548213390911137	0.260059370284749	E1
chr1:236724601	postTSS_flank	LGALS8	12	12	12	-0.49586	0.10112	95.463	50.377	9.0549	0.0073766	0.43603535173631	0.387397981548389	E1
chr1:236748989	postTSS_flank	HEATR1	12	12	12	-0.44645	0.1457	89.241	214.8	8.865	0.0034067	-0.433841847045578	0.390065814125874	E1
chr1:236931174	preTSS_flank	MTR	12	12	12	0.16747	0.6029	98.98	6.1231	9.4179	0.0025428	-0.0694868959471234	0.895937412340938	E8
chr1:236939801	preTSS_flank	MTR	12	12	12	0.28827	0.36354	83.533	127.52	9.4179	0.0025428	-0.697735400295696	0.123237797799305	E8
chr1:236942929	preTSS_flank	MTR	12	12	12	-0.3086	0.32908	94.197	95.735	9.4179	0.0025428	0.599992921301152	0.208006795595991	E7
chr1:24164409	postTSS_flank	FUCA1	12	12	12	-0.59324	0.042027	68.967	597.82	5.9339	0.010828	0.761041584922672	0.0788292891430344	E8
chr1:24164409	postTSS_2k	HMGCL	12	12	12	0.18977	0.5547	68.967	597.82	6.5087	0.014409	-0.554882263572693	0.253099155035616	E8
chr1:24164417	postTSS_flank	FUCA1	12	12	12	-0.12617	0.69599	52.046	523.73	5.9339	0.010828	0.571845213807268	0.23573085849534	E8
chr1:24164417	postTSS_2k	HMGCL	12	12	12	-0.23269	0.46673	52.046	523.73	6.5087	0.014409	-0.252641200910423	0.629100936410494	E8
chr1:241683683	preTSS_2k	FH	12	12	12	-0.080504	0.80359	25.45	494.02	7.2348	0.0048133	0.469090484449183	0.347974988161347	E3
chr1:243464414	preTSS_flank	CEP170	12	12	12	0.2182	0.49568	99.479	3.2552	8.4219	0.0030869	-0.0715060644379558	0.866382451748807	E1
chr1:243464414	gene_body	SDCCAG8	12	12	12	-0.12426	0.70041	99.479	3.2552	7.5657	0.0036509	0.0199855975993699	0.962536981717449	E1
chr1:247109605	preTSS_flank	AHCTF1	12	12	12	0.30258	0.33911	95.632	35.927	9.3566	0.002754	0.215456786937372	0.681815746896881	E5
chr1:247232345	postTSS_flank	C1orf229	12	12	12	-0.12391	0.70123	98.417	9.0722	3.406	0.14419	NA	NA	E6
chr1:247232345	postTSS_flank	ZNF669	12	12	12	0.63709	0.025872	98.417	9.0722	6.9804	0.01534	0.202844753758628	0.69990599388552	E6
chr1:247232345	gene_body	ZNF670	12	12	12	-0.5675	0.054287	98.417	9.0722	4.9228	0.066417	NA	NA	E6
chr1:247344848	preTSS_flank	ZNF124	12	12	12	-0.39138	0.20836	96.611	26.99	7.395	0.0039635	0.64057357224078	0.170564360343624	E6
chr1:247484008	gene_body	ZNF496	11	12	11	-0.054076	0.87453	97.045	46.023	6.4432	0.087292	0.422057608995795	0.404504701467812	E1
chr1:28438683	preTSS_flank	EYA3	12	12	12	0.38393	0.21791	92.142	405.76	7.5022	0.0056255	0.709786038804692	0.114114703785286	E4
chr1:33707327	preTSS_flank	ZNF362	12	12	12	-0.01977	0.95137	98.651	10.298	6.7886	0.01357	-0.699401050781671	0.121958572721762	E5
chr1:36963885	preTSS_flank	CSF3R	12	12	12	-0.091103	0.77826	89.174	147.61	1.77	1.0256	NA	NA	E5
chr1:36963885	preTSS_flank	MRPS15	12	12	12	-0.16139	0.6163	89.174	147.61	7.1597	0.0081989	-0.403412349050221	0.321660159530491	E5
chr1:36963885	preTSS_flank	OSCP1	12	12	12	-0.25076	0.4318	89.174	147.61	2.9608	0.25389	NA	NA	E5
chr1:36968666	preTSS_flank	MRPS15	12	12	12	-0.82045	0.0010779	84.641	189.27	7.1597	0.0081989	-0.0887295813896883	0.867254909189213	E8
chr1:38204941	preTSS_flank	C1orf109	12	12	12	0.19017	0.55385	84.372	116.71	6.7349	0.0070262	-0.297923350601633	0.56633656256375	E8
chr1:38204941	postTSS_flank	CDCA8	12	12	12	-0.097426	0.76325	84.372	116.71	3.3558	0.10109	NA	NA	E8
chr1:38204941	postTSS_flank	EPHA10	12	12	12	-0.081354	0.80155	84.372	116.71	3.0358	0.19305	NA	NA	E8
chr1:39846594	preTSS_flank	KIAA0754	12	12	12	-0.22455	0.4829	96.263	62.954	6.9129	0.021253	0.293412258612089	0.572511653297457	E1
chr1:43116863	preTSS_flank	PPIH	12	12	12	-0.065992	0.83854	95.621	44.622	7.0827	0.0034799	0.396805724362047	0.436030893045701	E5
chr1:43116863	preTSS_flank	YBX1	12	12	12	-0.31756	0.3145	95.621	44.622	9.6543	0.0028207	-0.400241026944855	0.431696340912876	E5
chr1:43118848	preTSS_flank	PPIH	12	12	12	0.47888	0.11524	97.481	14.212	7.0827	0.0034799	0.564614798408923	0.243074541643445	E5
chr1:43118848	preTSS_flank	YBX1	12	12	12	0.48551	0.10958	97.481	14.212	9.6543	0.0028207	0.671982564681011	0.143746567018268	E5
chr1:45489109	preTSS_flank	EIF2B3	12	12	12	-0.63939	0.025176	96.18	48.811	6.6691	0.01061	0.0357715999880832	0.946365486819289	E5
chr1:45489109	preTSS_flank	HECTD3	12	12	12	0.017917	0.95593	96.18	48.811	6.8548	0.012716	-0.355113832087245	0.489720214803061	E5
chr1:45489109	postTSS_flank	UROD	12	12	12	0.12747	0.69301	96.18	48.811	7.3113	0.0037247	-0.320260544301512	0.536033235745287	E5
chr1:47732367	gene_body	STIL	12	12	12	0.12529	0.69804	97.963	22.85	5.4585	0.013632	2.11698132105518e-07	0.999999603066002	E5
chr1:48895315	gene_body	SPATA6	12	12	12	0.07191	0.82425	96.828	26.865	5.6893	0.016567	-0.326115673203405	0.4305034841273	E5
chr1:52334090	gene_body	NRD1	12	12	12	-0.0072267	0.98222	93.525	61.498	8.6037	0.0028627	0.733296363154227	0.0972108193461474	E2
chr1:53696766	preTSS_flank	C1orf123	12	12	12	-0.46641	0.12641	95.068	43.139	7.1438	0.0039781	-0.305143539129052	0.556491042325213	E1
chr1:53696766	postTSS_flank	CPT2	12	12	12	0.62454	0.029932	95.068	43.139	6.5594	0.042533	-0.323315066782944	0.531925887339718	E1
chr1:53696766	gene_body	MAGOH	12	12	12	0.17888	0.57803	95.068	43.139	6.9468	0.0057254	0	1	E1
chr1:60239617	preTSS_flank	HOOK1	12	12	12	0.18505	0.56476	97.767	27.331	8.1123	0.0059639	0.575133670007931	0.232420489869722	E5
chr1:62904563	gene_body	USP1	12	12	12	0.39343	0.20576	21.552	195.15	8.6785	0.0031182	0.21371313079781	0.684310796014861	E3
chr1:76171225	preTSS_flank	ACADM	12	12	12	-0.32885	0.29663	92.772	69.306	7.4454	0.0092544	-0.232922684790861	0.65693434735458	E8
chr1:7801152	preTSS_flank	PER3	12	12	12	-0.29871	0.34562	97.292	42.566	6.3905	0.040475	0.387027463654134	0.448445276262677	E5
chr1:7801152	preTSS_flank	VAMP3	12	12	12	-0.34512	0.2719	97.292	42.566	7.6625	0.0059301	0.481258663097897	0.333844140964407	E5
chr1:7850040	gene_body	PER3	12	12	12	0.45704	0.13524	98.849	7.2341	6.3905	0.040475	-0.388321394689336	0.446796080163188	E1
chr1:7850040	postTSS_flank	VAMP3	12	12	12	-0.012435	0.9694	98.849	7.2341	7.6625	0.0059301	-0.557211271323662	0.250685796887584	E1
chr1:84898320	preTSS_flank	RPF1	12	12	12	0.24807	0.43692	94.873	91.3	8.2702	0.0034525	-0.0225942784217544	0.950600239749326	E4
chr1:84901456	preTSS_flank	RPF1	12	12	12	-0.33981	0.27984	3.75	49.432	8.2702	0.0034525	-0.574907411410804	0.23264765962385	E3
chr1:86178353	preTSS_flank	ZNHIT6	12	12	12	0.24022	0.45202	96.263	34.545	7.8613	0.011234	-0.328979366604561	0.524333244734221	E5
chr1:86845322	gene_body	ODF2L	12	12	12	-0.16542	0.60739	93.699	41.864	8.518	0.004844	0.712185044435818	0.11233524466901	E1
chr1:87140203	preTSS_flank	SH3GLB1	12	12	12	0.33639	0.28501	95.642	32.148	8.6597	0.0035241	0.0173029231611388	0.974048205429323	E5
chr1:89703889	preTSS_flank	GBP4	12	12	12	0.3494	0.26561	97.818	12.941	8.7766	0.035554	0.745377435713541	0.0889950475384347	E5
chr1:89703889	postTSS_flank	GBP5	12	12	12	0.20452	0.52373	97.818	12.941	9.2118	0.11378	-0.53436132264501	0.274749322610109	E5
chr1:92922241	postTSS_flank	GFI1	12	12	12	-0.082764	0.79817	45.033	374.35	6.231	0.032186	-0.299381345346768	0.564344635713383	E5
chr1:93639128	preTSS_flank	CCDC18	12	12	12	-0.083924	0.7954	77.882	236.48	6.9796	0.0093159	0.558577633381793	0.2492741666578	E2
chr1:93639128	gene_body	TMED5	12	12	12	0.6941	0.012272	77.882	236.48	8.3169	0.010115	0.585392437676268	0.22221374413289	E2
chr1:93798389	preTSS_flank	DR1	12	12	12	0.2409	0.45071	97.283	19.276	8.5721	0.0064066	-0.687240731260167	0.131430740873981	E1
chr1:95573890	preTSS_flank	ALG14	12	12	12	-0.29264	0.35597	93.145	65.175	4.8673	0.018481	0.185092277273137	0.725532136238135	E8
chr20:1331999	postTSS_flank	FKBP1A	12	12	12	-0.22829	0.47544	93.279	105.12	7.5208	0.0051671	-0.211669353114693	0.687237778185567	E1
chr20:1332066	postTSS_flank	FKBP1A	12	12	12	0.055244	0.8646	76.729	894.55	7.5208	0.0051671	-3.31623734255461e-16	1	E1
chr20:1332066	preTSS_flank	SDCBP2	12	12	12	-0.086583	0.78904	76.729	894.55	1.1674	0.32021	NA	NA	E1
chr20:1392105	preTSS_flank	FKBP1A	12	12	12	0.022779	0.94398	97.322	28.524	7.5208	0.0051671	0.46754286922413	0.349787274895381	E8
chr20:1659241	preTSS_flank	SIRPG	12	12	12	-0.35464	0.25801	90.428	65.726	7.2337	0.015234	0.0629528455681313	0.905695474623965	E3
chr20:18070404	preTSS_flank	CSRP2BP	12	12	12	0.42089	0.17304	96.898	22.3	7.5497	0.0041377	0.140778717157013	0.790226946129091	E8
chr20:18070404	preTSS_flank	PET117	12	12	12	0.30554	0.33415	96.898	22.3	4.44	0.077777	0.237467229481937	0.650494625654104	E8
chr20:18278141	gene_body	ZNF133	12	12	12	-0.25594	0.42202	96.128	38.018	6.5076	0.0061979	0.0133666469915757	0.979951223603678	E5
chr20:18417486	gene_body	DZANK1	12	12	12	-0.18436	0.56625	95.375	47.091	5.374	0.014503	0.297394526447588	0.567059517377018	E4
chr20:18417486	preTSS_flank	POLR3F	12	12	12	-0.12469	0.69942	95.375	47.091	6.9469	0.0085825	0.400234350351049	0.431704751516166	E4
chr20:2406507	postTSS_flank	SNRPB	12	12	12	-0.42981	0.16315	96.812	41.135	8.2297	0.0058806	-0.660834125681788	0.153042518295972	E8
chr20:33075833	preTSS_flank	DYNLRB1	12	12	12	0.45573	0.13651	95.612	40.477	6.8155	0.0089103	0.881091498063524	0.0203682103112812	E1
chr20:3885278	gene_body	PANK2	12	12	12	-0.39463	0.20426	94.844	57.778	8.0749	0.0026577	-0.701257025409226	0.120540035673586	E2
chr20:3885343	gene_body	PANK2	12	12	12	0.23924	0.45392	91.925	115.57	8.0749	0.0026577	-0.0129203334703724	0.980620578222485	E2
chr20:48483607	postTSS_flank	SPATA2	12	12	12	-0.026192	0.9356	93.854	43.312	5.6958	0.0199	0.881560870466999	0.0202110192732865	E1
chr20:52272377	preTSS_flank	ZNF217	12	12	12	-0.13828	0.66822	11.083	142.43	8.8605	0.0052768	0.0736497314311079	0.862405312174584	E3
chr20:52873507	postTSS_flank	PFDN4	12	12	12	-0.4072	0.18892	89.242	92.197	6.9063	0.0071818	-0.538792871764816	0.270015873881664	E5
chr20:562299	preTSS_flank	CSNK2A1	12	12	12	-0.10377	0.74827	94.263	38.504	8.2304	0.0016267	-0.114380926826777	0.829176832388031	E8
chr20:58557283	preTSS_flank	CDH26	12	12	12	0.64161	0.024513	98.122	11.91	5.0807	0.022742	0.547722557505166	0.260574547368025	E5
chr20:58557283	postTSS_flank	FAM217B	12	12	12	-0.34879	0.26649	98.122	11.91	7.5489	0.016717	NA	NA	E5
chr20:58557283	preTSS_flank	SYCP2	12	12	12	0.23208	0.46795	98.122	11.91	6.5502	0.057342	NA	NA	E5
chr21:15548680	preTSS_flank	RBM11	12	12	12	0.52771	0.07784	86.886	240.26	6.5679	0.066914	-0.0971282973702147	0.85476570356563	E5
chr21:15612516	postTSS_flank	RBM11	12	12	12	-0.13527	0.67511	95.139	207.81	6.5679	0.066914	0.218459231345798	0.677524074757596	E5
chr21:17403203	preTSS_flank	LINC00478	12	12	12	0.35054	0.26394	95.038	54.099	3.8999	0.33083	0.423040291710328	0.403293860997758	E5
chr21:17408637	preTSS_flank	LINC00478	12	12	12	-0.71299	0.009245	85.981	153.88	3.8999	0.33083	-0.3505328867352	0.495736236993798	E5
chr21:27065115	preTSS_flank	GABPA	12	12	12	-0.0072108	0.98226	93.307	102.6	8.6544	0.0020879	0.348553462731236	0.49834260171338	E5
chr21:38466921	preTSS_flank	PIGP	12	12	12	nan	1	100	0	5.994	0.020869	NA	NA	E1
chr21:38466921	preTSS_flank	TTC3	12	12	12	nan	1	100	0	10.128	0.0050101	-0.0393146631611936	0.941058388470045	E1
chr21:40659558	postTSS_flank	BRWD1	12	12	12	-0.071201	0.82596	91.439	128.9	10.442	0.0068863	-0.487133575777709	0.327097820919001	E1
chr21:42806443	gene_body	MX1	12	12	12	-0.65655	0.020389	95.727	49.37	8.3313	0.067059	0.411653174992528	0.417399268631974	E1
chr21:42806455	gene_body	MX1	12	12	12	-0.73739	0.0062039	92.992	210.36	8.3313	0.067059	0.214278203039908	0.683502003174942	E1
chr21:43890706	postTSS_flank	RSPH1	12	12	12	-0.4095	0.18619	98.229	10.483	0.83435	0.50251	NA	NA	E5
chr21:43890706	preTSS_flank	SLC37A1	12	12	12	-0.31594	0.31711	98.229	10.483	6.8589	0.0058224	-0.049465126736318	0.907404065330912	E5
chr21:46983486	preTSS_flank	SLC19A1	12	12	12	-0.12739	0.69318	91.672	65.985	5.3091	0.031373	-0.48915672842197	0.324786225472	E8
chr21:48038073	preTSS_flank	PRMT2	12	12	12	-0.5605	0.058012	96.563	21.427	9.6734	0.016029	0.679629327592501	0.137515050349937	E5
chr22:19501337	gene_body	CDC45	12	12	12	0.51015	0.090161	99.562	2.3056	2.7727	0.27323	NA	NA	E5
chr22:19501337	preTSS_flank	UFD1L	12	12	12	0.34701	0.26911	99.562	2.3056	7.5824	0.0079742	0.717716466094312	0.108279250628961	E5
chr22:39205694	preTSS_flank	DNAL4	12	12	12	0.37813	0.22553	89.216	137.8	5.5405	0.015665	0.252476034719976	0.629332882795481	E6
chr22:39205694	postTSS_flank	NPTXR	12	12	12	-0.73147	0.0068595	89.216	137.8	5.8089	0.051884	NA	NA	E6
chr22:39205694	preTSS_flank	SUN2	12	12	12	-0.14069	0.66276	89.216	137.8	10.52	0.0049605	0.0153441111861215	0.976985639542998	E6
chr22:51107039	preTSS_flank	ARSA	12	12	12	0.051892	0.87275	95.833	96.082	7.5898	0.011621	0.248533903319912	0.634875002920533	E8
chr2:109058235	preTSS_flank	GCC2	12	12	12	0.18274	0.56971	97.011	34.766	9.7088	0.018609	0.187898920752649	0.721468598934331	E5
chr2:11436748	gene_body	ROCK2	12	12	12	0.090556	0.77957	98.148	41.144	8.2317	0.0044429	-0.662308677412321	0.151798756546825	E4
chr2:114512474	postTSS_2k	SLC35F5	12	12	12	0.209	0.51447	94.83	43.193	7.6195	0.0061991	-0.459278552333251	0.181776145898368	E2
chr2:11453854	gene_body	ROCK2	12	12	12	-0.33821	0.28225	97.888	15.289	8.2317	0.0044429	-0.252147982701641	0.629793634467163	E3
chr2:118528679	preTSS_flank	DDX18	12	12	12	-0.55338	0.061978	78.383	141.96	9.0666	0.0037601	-0.177592404503761	0.736411942184747	E8
chr2:120090271	gene_body	C2orf76	12	12	12	0.28275	0.3732	83.734	1151.4	5.306	0.0076874	0.0451088302129417	0.932382648552475	E1
chr2:120759690	preTSS_flank	EPB41L5	12	12	12	0.032086	0.92115	95.513	37.239	7.1554	0.010564	0.50400719556095	0.308003980379133	E5
chr2:127897013	preTSS_flank	BIN1	12	12	12	0.17595	0.58439	96.144	32.548	8.6872	0.016914	-0.575885186406779	0.0814694462183859	E5
chr2:135700113	gene_body	CCNT2	12	12	12	-0.047184	0.88423	87.446	218.16	9.0696	0.0025049	-0.739923493154508	0.0926639240422871	E1
chr2:143893826	preTSS_flank	ARHGAP15	12	12	12	0.1948	0.54406	93.935	59.228	9.3753	0.0067239	0.17001208509477	0.687316636696885	E2
chr2:148729483	preTSS_flank	MBD5	12	12	12	-0.532	0.075013	95.832	22.192	7.4305	0.025567	-0.57560541905754	0.231947125172544	E1
chr2:148729483	gene_body	ORC4	12	12	12	-0.46807	0.12488	95.832	22.192	9.0373	0.012436	0.159577255653192	0.762665925990588	E1
chr2:152123592	postTSS_flank	NMI	12	12	12	0.16303	0.61267	97.569	33.021	7.3282	0.030157	-0.303757359460194	0.558377583847117	E5
chr2:152123592	preTSS_flank	RBM43	12	12	12	-0.42155	0.17229	97.569	33.021	7.3556	0.040368	0.562915923348579	0.24481291990832	E5
chr2:157150941	postTSS_flank	NR4A2	12	12	12	0.21654	0.49904	96.381	17.257	7.5614	0.44366	-0.666633141509108	0.148176086903364	E8
chr2:157164303	postTSS_flank	NR4A2	12	12	12	-0.32683	0.29978	98.426	16.261	7.5614	0.44366	-0.030832592274527	0.953765767070806	E8
chr2:159267622	preTSS_flank	PKP4	12	12	12	-0.41527	0.17945	96.387	25.502	7.1937	0.011552	-0.417736908741663	0.409843043741933	E6
chr2:159349745	preTSS_flank	CCDC148	12	12	12	-0.56691	0.05459	93.77	77.9	1.7089	0.64769	NA	NA	E5
chr2:159349745	preTSS_flank	PKP4	12	12	12	-0.075383	0.81589	93.77	77.9	7.1937	0.011552	-0.0640015668146571	0.880324363586906	E5
chr2:161326716	gene_body	RBMS1	12	12	12	-0.12521	0.69822	96.313	21.959	9.3303	0.022229	-0.408895334053249	0.420839707204064	E3
chr2:169154171	preTSS_flank	STK39	12	12	12	0.064562	0.842	92.047	37.605	7.7411	0.024638	-0.0833657537573267	0.844411925970312	E5
chr2:171750235	preTSS_flank	GORASP2	12	12	12	-0.29598	0.35027	94.647	26.245	7.777	0.0018435	-0.125942095613437	0.812085666278387	E5
chr2:176858131	gene_body	KIAA1715	12	12	12	-0.34139	0.27746	96.353	25.839	8.0295	0.0085612	0.488972133722195	0.21883278925885	E1
chr2:179713710	preTSS_flank	TTN	12	12	12	-0.085366	0.79195	95.168	44.895	10.741	0.036536	0.824890494452941	0.0433102873399189	E1
chr2:180912015	preTSS_flank	CWC22	12	12	12	0.041428	0.89828	96.187	42.043	7.9118	0.0045854	-0.435574934557274	0.38795743943022	E8
chr2:181804717	preTSS_flank	UBE2E3	12	12	12	0.623	0.03046	90.662	64.652	6.4095	0.0036166	0.401291209244686	0.43037407776085	E8
chr2:182345900	preTSS_flank	ITGA4	12	12	12	0.33205	0.29167	96.079	26.676	10.195	0.06095	-0.218829371621432	0.676995406367835	E1
chr2:187333354	preTSS_flank	ZC3H15	12	12	12	0.22342	0.48516	96.564	56.086	8.7793	0.0036832	0.351965037400433	0.392541587116621	E5
chr2:191231266	preTSS_flank	HIBCH	12	12	12	0.053701	0.86835	97.438	22.897	6.6364	0.0047225	0.281608818868252	0.588753057963803	E1
chr2:191231266	gene_body	INPP1	12	12	12	-0.13954	0.66536	97.438	22.897	4.5671	0.052462	-0.112288966277518	0.832274465813519	E1
chr2:191231266	preTSS_flank	MFSD6	12	12	12	-0.27854	0.38067	97.438	22.897	8.0345	0.0080794	0.076457398229714	0.857200085529685	E1
chr2:191231284	preTSS_flank	HIBCH	12	12	12	0.06946	0.83016	98.958	13.021	6.6364	0.0047225	-0.710287280977477	0.113741893951592	E1
chr2:191231284	gene_body	INPP1	12	12	12	0.1283	0.6911	98.958	13.021	4.5671	0.052462	0.283220632002587	0.586528171460187	E1
chr2:191231284	preTSS_flank	MFSD6	12	12	12	-0.28704	0.36568	98.958	13.021	8.0345	0.0080794	-0.198564015091074	0.637362863341763	E1
chr2:197809019	preTSS_flank	PGAP1	12	12	12	-0.33783	0.28282	96.72	54.502	7.3682	0.079668	-0.290003629956581	0.577189512989883	E5
chr2:201404709	preTSS_flank	KCTD18	12	12	12	-0.063318	0.84501	95.553	25.35	7.4791	0.00706	-0.581737065649134	0.130346708394969	E1
chr2:201404709	gene_body	SGOL2	12	12	12	-0.080529	0.80353	95.553	25.35	5.4778	0.020352	-0.505871394104631	0.305920637786912	E1
chr2:202200577	gene_body	ALS2CR12	12	12	12	0.28683	0.36605	96.139	39.775	6.1516	0.016456	-1.60500195327353e-08	0.999999975924971	E5
chr2:204772650	preTSS_flank	ICOS	12	12	12	-0.11591	0.71981	97.087	21.477	8.7101	0.044608	-0.545120340657992	0.263312429628726	E5
chr2:206902228	gene_body	INO80D	12	12	12	-0.20172	0.52954	98.082	12.854	8.6304	0.0085015	0.639824105178226	0.171227802152871	E1
chr2:207981248	gene_body	KLF7	12	12	12	0.36077	0.24928	95.768	30.093	7.4948	0.01763	-0.283478054961528	0.586173038541819	E1
chr2:208510957	preTSS_flank	METTL21A	12	12	12	0.44622	0.14594	99.167	8.3333	8.5069	0.0072049	0.432928143875072	0.283984547159813	E5
chr2:217390	preTSS_flank	ACP1	12	12	12	-0.21463	0.50294	95.528	46.912	8.4672	0.0025083	0.0844147856657457	0.87367858530649	E1
chr2:217390	postTSS_flank	SH3YL1	12	12	12	0.30859	0.32911	95.528	46.912	8.0938	0.066158	0.780311903653835	0.0670929016310597	E1
chr2:231098057	preTSS_flank	SP110	12	12	12	0.65348	0.021193	97.623	18.874	8.3893	0.008863	-0.459862875207458	0.358830176752585	E2
chr2:231098057	gene_body	SP140	12	12	12	-0.38194	0.22051	97.623	18.874	8.0378	0.046963	0.706806603718897	0.116341752176418	E2
chr2:231281935	preTSS_flank	SP100	12	12	12	-0.17438	0.5878	56.015	149.58	9.6171	0.004433	-0.119128971037637	0.822151865451999	E3
chr2:231320841	preTSS_flank	SP100	12	12	12	0.095879	0.76692	98.288	18.919	9.6171	0.004433	-0.0846705367639532	0.873297700617987	E2
chr2:231784112	gene_body	GPR55	12	12	12	-0.10526	0.74474	84.01	155.41	5.8352	0.037716	-0.631348891365337	0.178804946088487	E8
chr2:232311873	postTSS_flank	NCL	12	12	12	0.39525	0.20349	96.944	33.257	10.205	0.0054332	0.375365955695085	0.359505464626131	E5
chr2:234184989	gene_body	ATG16L1	12	12	12	0.16077	0.61767	95.337	76.921	8.5823	0.0028509	0.420268873631226	0.406711879070311	E2
chr2:234184989	preTSS_flank	SAG	12	12	12	-0.35752	0.25388	95.337	76.921	1.0169	0.62449	NA	NA	E2
chr2:234184989	postTSS_2k	SCARNA5	12	12	12	-0.22911	0.47382	95.337	76.921	11.017	0.0099896	NA	NA	E2
chr2:237983858	preTSS_flank	COPS8	12	12	12	-0.13421	0.67752	97.97	26.143	7.6896	0.0069242	-1.86952271941441e-16	1	E5
chr2:241011202	preTSS_flank	NDUFA10	12	12	12	-0.17706	0.58197	91.667	114.13	8.0135	0.0016394	0.133181261981686	0.753222257657538	E8
chr2:241038723	postTSS_flank	MYEOV2	12	12	12	0.21314	0.50597	85.405	174.56	6.6783	0.028682	0.185360085380538	0.660328619497134	E8
chr2:241040863	postTSS_flank	MYEOV2	12	12	12	0.061003	0.85062	90.746	90.154	6.6783	0.028682	0.427942820363034	0.397271435962454	E8
chr2:241913559	preTSS_flank	SNED1	12	12	12	0.020112	0.95053	90.451	156.18	6.483	0.044809	-0.36146233437861	0.378977798061191	E4
chr2:25131338	gene_body	ADCY3	12	12	12	-0.10281	0.75052	96.984	25.2	6.9512	0.035267	0.768489455296951	0.0741915478153992	E5
chr2:26592386	gene_body	EPT1	12	12	12	0.29034	0.35995	98.909	7.6681	8.3289	0.0048514	-0.147311547364598	0.727760787351216	E1
chr2:26592386	preTSS_flank	GPR113	12	12	12	-0.12131	0.70725	98.909	7.6681	3.9159	0.054889	NA	NA	E1
chr2:36798242	gene_body	FEZ2	12	12	12	-0.034317	0.91568	94.445	130.45	6.399	0.0073101	-0.10728375465777	0.839691775508315	E1
chr2:43790374	gene_body	THADA	12	12	12	-0.3586	0.25235	97.387	15.731	8.6096	0.005534	0.669031778976923	0.146182821594105	E2
chr2:43790378	gene_body	THADA	12	12	12	0.13756	0.66987	94.928	40.146	8.6096	0.005534	0.148956763434572	0.77821738992343	E2
chr2:43897126	gene_body	PLEKHH2	12	12	12	-0.48301	0.11169	72.227	204.48	6.1518	0.27379	0.234869499331106	0.654173884156295	E8
chr2:47124747	postTSS_flank	MCFD2	12	12	12	0.11075	0.73185	95.267	36.755	8.1646	0.0061062	-0.0914081752029852	0.863269615619664	E5
chr2:47124747	preTSS_flank	TTC7A	12	12	12	-0.0073683	0.98187	95.267	36.755	7.3865	0.0045781	-0.827461140535473	0.011236712177132	E5
chr2:48572815	gene_body	FOXN2	12	12	12	0.39132	0.20843	97.191	28.294	8.7706	0.01095	0.417708807165018	0.409877840840157	E2
chr2:48636428	preTSS_flank	PPP1R21	12	12	12	-0.30399	0.33675	80.632	198.34	7.7349	0.0030858	-0.485373676853601	0.329113496036539	E5
chr2:48636444	preTSS_flank	PPP1R21	12	12	12	-0.21131	0.50971	86.492	255.73	7.7349	0.0030858	-0.403850032244265	0.427157881555225	E5
chr2:54644392	preTSS_flank	SPTBN1	12	12	12	-0.095435	0.76797	93.228	42.22	10.915	0.0049111	0.0896605831073435	0.865869516956705	E5
chr2:55741948	preTSS_flank	CCDC104	12	12	12	-0.17722	0.58164	92.477	216.21	7.6431	0.013371	-0.0542832886165748	0.918655044691362	E5
chr2:55805221	gene_body	SMEK2	12	12	12	-0.41971	0.17437	97.015	15.678	9.3433	0.0050579	0.489776046030617	0.32407981079059	E1
chr2:55933654	preTSS_flank	PNPT1	12	12	12	-0.045741	0.88775	97.258	18.27	7.9882	0.0033897	-0.302766682542344	0.559726933458061	E8
chr2:58159477	preTSS_flank	VRK2	12	12	12	-0.24903	0.43509	92.847	113.94	7.2579	0.0093866	-0.223669563625613	0.670090533267493	E7
chr2:61770091	preTSS_flank	XPO1	12	12	12	-0.35013	0.26454	78.731	175.22	9.7167	0.012029	0.362452405421268	0.480129394574603	E5
chr2:64723172	preTSS_flank	AFTPH	12	12	12	-0.079906	0.80502	93.808	61.502	8.6745	0.0053631	-0.651400943850434	0.161100847341919	E8
chr2:68489645	preTSS_flank	PPP3R1	12	12	12	0.56962	0.053191	97.335	25.283	8.1933	0.0012392	0.346233640831234	0.501402390909346	E5
chr2:68986446	preTSS_flank	ARHGAP25	12	12	12	0.2248	0.48241	47.308	307.21	8.7656	0.0051678	0.152043256537519	0.773692518718943	E2
chr2:70050761	preTSS_flank	GMCL1	12	12	12	0.20217	0.52861	97.121	19.958	7.4793	0.0052575	-0.0639374789499172	0.904224469820923	E5
chr2:7080636	gene_body	RNF144A	12	12	12	-0.069453	0.83017	94.966	39.277	8.7105	0.014784	0.700975115963541	0.120755035145185	E2
chr2:71323163	postTSS_flank	MCEE	12	12	12	0.46067	0.13177	95.973	43.512	5.9223	0.011091	0.679682452682594	0.137472172993771	E5
chr2:71323163	preTSS_flank	MPHOSPH10	12	12	12	0.39352	0.20566	95.973	43.512	7.8998	0.0025688	NA	NA	E5
chr2:71323163	postTSS_flank	NAGK	12	12	12	0.32678	0.29986	95.973	43.512	6.9733	0.014864	0.67010398242866	0.145295553792317	E5
chr2:86978898	preTSS_flank	CHMP3	12	12	12	-0.47073	0.12246	99.359	4.928	4.2368	0.032107	NA	NA	E1
chr2:86978898	gene_body	RMND5A	12	12	12	0.33756	0.28324	99.359	4.928	8.7689	0.0019608	-0.249249408271146	0.633868230677742	E1
chr2:89045579	preTSS_flank	ANKRD36BP2	12	12	12	0.077065	0.81184	96.505	27.499	7.7398	0.14725	0.23254999660642	0.657463098968273	E1
chr2:99989344	preTSS_flank	EIF5B	12	12	12	0.36385	0.24496	95.717	47.525	7.8884	0.0073303	0.642616123622942	0.0857145470014344	E1
chr2:99989344	preTSS_flank	TXNDC9	12	12	12	0.073613	0.82015	95.717	47.525	7.0844	0.018876	0.573793199624087	0.136957083343152	E1
chr3:10034946	postTSS_flank	CIDECP	12	12	12	-0.097496	0.76308	98.333	33.333	5.7295	0.011426	0.515633233727489	0.295097820919662	E1
chr3:10034946	preTSS_flank	FANCD2	12	12	12	0.45584	0.1364	98.333	33.333	7.806	0.0092041	0.301110466218714	0.561984769206983	E1
chr3:101079653	preTSS_flank	IMPG2	12	12	12	0.21587	0.50042	98.718	8.96	6.3026	0.03062	-0.682009991582824	0.135599267715346	E1
chr3:107785619	gene_body	CD47	12	12	12	0.27428	0.3883	95.968	36.753	10.07	0.0089081	0.0588117801984584	0.889981922886031	E2
chr3:108282526	preTSS_flank	DZIP3	12	12	12	-0.00082118	0.99798	95.168	61.282	7.8825	0.014041	-0.708886374504964	0.114785190406201	E5
chr3:108282526	postTSS_flank	KIAA1524	12	12	12	-0.40566	0.19075	95.168	61.282	6.1257	0.010092	-0.502889500465662	0.309255585948363	E5
chr3:108282526	preTSS_flank	MYH15	12	12	12	0.57574	0.050118	95.168	61.282	2.6629	0.082866	NA	NA	E5
chr3:108516742	preTSS_flank	TRAT1	12	12	12	-0.027635	0.93206	89.715	73.305	9.4371	0.017276	0.475269275064602	0.340773209355242	E5
chr3:111691379	preTSS_flank	ABHD10	12	12	12	0.35598	0.25609	94.935	32.749	7.5632	0.016955	-0.120911362193043	0.819516792016874	E5
chr3:112270862	gene_body	ATG3	12	12	12	0.20798	0.51656	96.018	55.552	7.5563	0.0027731	-0.14157687227796	0.789053575758997	E2
chr3:112270862	preTSS_flank	SLC35A5	12	12	12	-0.008426	0.97927	96.018	55.552	7.1922	0.018452	NA	NA	E2
chr3:113659515	preTSS_flank	ZDHHC23	12	12	12	0.54422	0.067352	98.989	5.5796	5.3865	0.032832	0.228561692270157	0.663127544100216	E5
chr3:122158827	preTSS_flank	WDR5B	12	12	12	0.10002	0.75711	95.58	33.361	6.7713	0.013391	0.251534104707134	0.630656049614802	E1
chr3:122234602	preTSS_flank	DTX3L	12	12	12	-0.13264	0.68113	87.652	106.74	8.8578	0.012168	-0.449913491480023	0.370665990868213	E5
chr3:122234602	preTSS_2k	KPNA1	12	12	12	0.46476	0.12793	87.652	106.74	8.3067	0.0031933	0.283118404283906	0.586669217347321	E5
chr3:122234602	postTSS_flank	PARP9	12	12	12	-0.21986	0.49233	87.652	106.74	8.2211	0.023264	-0.821678471103013	0.0448626669005781	E5
chr3:122521585	gene_body	DIRC2	12	12	12	0.21368	0.50487	95.952	27.292	6.7618	0.0085079	-0.0260017506057638	0.951268687595261	E5
chr3:122521585	preTSS_flank	HSPBAP1	12	12	12	-0.36684	0.24082	95.952	27.292	6.6313	0.01296	0.235850712032975	0.57390541065303	E5
chr3:122885229	preTSS_flank	SEC22A	12	12	12	0.089249	0.78268	98.711	9.1296	7.2133	0.0030555	0.666510584845895	0.148278240691758	E5
chr3:124978045	preTSS_flank	SLC12A8	12	12	12	-0.19503	0.54356	95.01	50.336	3.0811	0.11808	0.460169833370849	0.358467174960011	E1
chr3:125029424	preTSS_flank	SLC12A8	12	12	12	0.19972	0.53371	88.523	89.09	3.0811	0.11808	0.614407225122046	0.194357370445411	E3
chr3:127405871	postTSS_flank	ABTB1	12	12	12	0.15017	0.64132	99.192	3.9204	7.7464	0.011734	0.360262789451365	0.380679309036542	E5
chr3:141463295	preTSS_flank	GRK7	12	12	12	0.30747	0.33096	90.211	207.57	2.6789	0.19562	NA	NA	E2
chr3:141463295	gene_body	RNF7	12	12	12	0.049105	0.87954	90.211	207.57	7.87	0.0034322	-0.0358129851733731	0.946303488568472	E2
chr3:141553462	preTSS_flank	ATP1B3	12	12	12	-0.36323	0.24583	95.556	77.944	7.1058	0.015935	0.106284126302412	0.841174120058265	E5
chr3:148819737	preTSS_flank	HLTF	12	12	12	0.083911	0.79543	84.776	191.03	7.833	0.024483	0.34883050325125	0.497977567350157	E5
chr3:148819737	preTSS_flank	HPS3	12	12	12	0.19403	0.54566	84.776	191.03	8.0498	0.0041504	-0.344749702103123	0.503362604197588	E5
chr3:150217285	preTSS_flank	EIF2A	12	12	12	-0.11232	0.72818	97.687	17.701	9.1529	0.00496	0.512763410700923	0.298264381060496	E5
chr3:150268059	preTSS_flank	EIF2A	12	12	12	0.15191	0.63743	96.733	45.388	9.1529	0.00496	0.617397291868135	0.191573631776822	E2
chr3:169777887	preTSS_flank	GPR160	12	12	12	-0.015933	0.9608	92.896	112.37	7.1615	0.13407	0.337384166228874	0.513125645850264	E5
chr3:169777897	preTSS_flank	GPR160	12	12	12	-0.022117	0.94561	97.128	31.275	7.1615	0.13407	2.09178069190312e-08	0.99999996862329	E5
chr3:169782987	preTSS_flank	GPR160	12	12	12	0.19548	0.54262	96.099	25.718	7.1615	0.13407	0.450449676619657	0.370024710880316	E5
chr3:169968856	preTSS_flank	PRKCI	12	12	12	0.20213	0.52868	97.305	16.866	7.8316	0.005568	0.01741547999142	0.967352577036166	E1
chr3:172416880	gene_body	NCEH1	12	12	12	0.084109	0.79495	72.082	262.4	5.7118	0.037821	-0.106691897593674	0.840569399133988	E5
chr3:172433251	preTSS_flank	NCEH1	11	12	11	-0.18307	0.59002	92.18	132.23	5.7118	0.037821	0.409054136387913	0.314285146454156	E5
chr3:172474110	preTSS_flank	ECT2	12	12	12	0.16212	0.61468	97.722	17.705	5.2641	0.032387	NA	NA	E1
chr3:172474110	preTSS_flank	NCEH1	12	12	12	-0.15744	0.62508	97.722	17.705	5.7118	0.037821	0.151062542683449	0.721037271529363	E1
chr3:182546337	preTSS_flank	ATP11B	12	12	12	0.31903	0.31214	97.739	17.329	9.8457	0.0019626	0.550710167419437	0.157198497350613	E1
chr3:183363311	preTSS_flank	KLHL24	12	12	12	-0.36843	0.23863	97.961	24.479	9.2877	0.0099717	1.4403944141383e-16	1	E1
chr3:185687582	preTSS_flank	TRA2B	12	12	12	0.062585	0.84678	91.242	87.521	9.6192	0.0039865	0.674336835156543	0.0666304174470955	E5
chr3:186634764	preTSS_flank	ST6GAL1	12	12	12	0.36964	0.23697	96.089	39.502	9.2708	0.027693	-0.330822870709376	0.423479279789075	E3
chr3:190193084	preTSS_flank	IL1RAP	12	12	12	0.15337	0.63416	91.197	74.895	6.9847	0.0041851	-6.03523137394054e-16	0.999999999999999	E8
chr3:192593323	gene_body	MB21D2	12	12	12	-0.36033	0.24991	93.965	66.067	6.603	0.24261	0.547731231940946	0.260565439272277	E5
chr3:195128573	gene_body	ACAP2	12	12	12	0.15073	0.64006	10.848	178.6	9.6898	0.0040893	-0.290273066810793	0.485537653096411	E2
chr3:196681338	preTSS_flank	NCBP2	12	12	12	0.27898	0.37989	94.968	34.131	8.2579	0.00409	-0.587785993444736	0.219858798998877	E5
chr3:196681338	gene_body	PIGZ	12	12	12	0.2563	0.42134	94.968	34.131	2.3205	0.29182	NA	NA	E5
chr3:20258777	preTSS_flank	SGOL1	12	12	12	0.036467	0.91042	88.874	153.94	3.8626	0.055742	NA	NA	E5
chr3:28402355	preTSS_flank	AZI2	12	12	12	-0.44656	0.14558	94.54	38.85	7.7013	0.01124	-0.0479087556549861	0.928191847776123	E6
chr3:28402355	preTSS_flank	ZCWPW2	12	12	12	-0.15062	0.64031	94.54	38.85	4.1667	0.083503	-0.116678885697214	0.825775902433663	E6
chr3:3179961	postTSS_flank	CRBN	12	12	12	0.092751	0.77434	97.627	42.295	9.2187	0.0020881	-0.773178763921526	0.0713370746150735	E2
chr3:3179961	postTSS_flank	TRNT1	12	12	12	-0.21568	0.50081	97.627	42.295	7.1429	0.010688	0.0106039674415418	0.98409464501461	E2
chr3:32120901	preTSS_flank	GPD1L	12	12	12	0.51841	0.084216	96.802	23.45	7.7457	0.0044912	0.228357602113953	0.663417700969084	E5
chr3:33744134	preTSS_flank	CLASP2	12	12	12	0.03716	0.90872	95.992	26.24	8.5014	0.0017693	0.0628772011042666	0.88241561398094	E1
chr3:37220507	preTSS_flank	LRRFIP2	12	12	12	-0.08209	0.79979	95.963	33.226	7.2591	0.0038363	-0.39047362501691	0.338877173300416	E2
chr3:39086275	preTSS_flank	WDR48	12	12	12	0.58686	0.044862	94.982	84.387	8.6237	0.0018084	-0.0325666148721174	0.95116734751374	E5
chr3:39086335	preTSS_flank	WDR48	12	12	12	0.079523	0.80594	97.57	14.063	8.6237	0.0018084	0.178704517722597	0.671994412948002	E5
chr3:40349980	preTSS_2k	EIF1B	12	12	12	-0.037974	0.90673	94.288	49.967	7.1246	0.017481	0.109461632691052	0.836463327342239	E3
chr3:40379565	postTSS_flank	EIF1B	12	12	12	0.45562	0.13661	94.143	95.088	7.1246	0.017481	-0.426881203272171	0.398572955497182	E5
chr3:40397672	postTSS_flank	EIF1B	12	12	12	-0.12182	0.70606	95.025	49.015	7.1246	0.017481	-0.0664479919426073	0.875776267059781	E8
chr3:42527217	preTSS_flank	VIPR1	12	12	12	0.33139	0.29269	97.367	23.247	7.6245	0.019798	0.266204419796191	0.610125630873827	E8
chr3:47489882	gene_body	SCAP	12	12	12	-0.38238	0.21993	97.883	24.898	8.027	0.0051627	0.0984252946510401	0.816640982187745	E1
chr3:48118205	gene_body	MAP4	12	12	12	0.27712	0.38321	96.771	25.626	7.5342	0.0081292	-0.133584933621718	0.800814506762136	E2
chr3:52233826	postTSS_2k	ALAS1	12	12	12	0.49831	0.099179	96.494	41.64	6.4231	0.012768	-0.283233320091393	0.586510666037504	E2
chr3:52233826	preTSS_flank	POC1A	12	12	12	-0.22237	0.48728	96.494	41.64	3.4883	0.083564	NA	NA	E2
chr3:52233826	postTSS_flank	TLR9	12	12	12	-0.5425	0.068399	96.494	41.64	3.5351	0.079313	-0.48850898312223	0.325525667932291	E2
chr3:52233826	postTSS_flank	TWF2	12	12	12	0.33659	0.28472	96.494	41.64	7.3892	0.0077637	-0.48850898312223	0.325525667932291	E2
chr3:53965221	preTSS_flank	ACTR8	12	12	12	0.74351	0.0055763	97.062	21.721	7.5581	0.0054388	0.613040770065574	0.19563502512022	E8
chr3:53965221	preTSS_flank	SELK	12	12	12	-0.3433	0.27461	97.062	21.721	7.5448	0.032228	0.556385068284575	0.251540886969021	E8
chr3:56685919	gene_body	FAM208A	12	12	12	0.4532	0.13897	97.353	31.223	9.7401	0.0031231	-0.236123649304085	0.511327205923885	E2
chr3:57536207	postTSS_flank	ARF4	12	12	12	-0.28259	0.37349	94.497	78.115	7.613	0.0041635	0.71778746018718	0.10822762030424	E1
chr3:57536207	preTSS_flank	DNAH12	12	12	12	-0.37792	0.22581	94.497	78.115	3.3859	0.060731	NA	NA	E1
chr3:57536207	preTSS_flank	PDE12	12	12	12	-0.13972	0.66495	94.497	78.115	8.094	0.0016117	0.290407544726428	0.576634666961768	E1
chr3:58350795	preTSS_flank	PXK	12	12	12	0.45902	0.13334	99.098	4.4387	6.9307	0.00064825	-0.041303360084022	0.938080190970059	E1
chr3:58468422	preTSS_flank	KCTD6	12	12	12	-0.2314	0.46929	93.487	33.493	5.7725	0.020411	0.507307005943255	0.304319857634787	E5
chr3:58468422	preTSS_flank	PDHB	12	12	12	-0.38038	0.22255	93.487	33.493	7.9563	0.012372	0.618126291584651	0.190897444090041	E5
chr3:61190400	gene_body	FHIT	12	12	12	0.38743	0.21338	97.163	12.956	8.0088	0.024199	-0.766266076593393	0.0755626975212484	E5
chr3:61190427	gene_body	FHIT	12	12	12	-0.18955	0.55516	93.182	51.226	8.0088	0.024199	-0.718727823077021	0.107544767488546	E5
chr3:64021235	preTSS_flank	PSMD6	12	12	12	0.23057	0.47093	73.687	402.72	8.0809	0.0050782	0.342678619810828	0.40600593110702	E8
chr3:98327582	preTSS_flank	CPOX	12	12	12	-0.05301	0.87003	95.297	33.197	6.9671	0.010995	-0.37964021491633	0.353612678665233	E8
chr4:100053868	preTSS_flank	ADH5	12	12	12	-0.59264	0.042288	99.074	10.286	8.4796	0.0068189	0.678011676354303	0.138823412757079	E5
chr4:109116817	preTSS_flank	LEF1	12	12	12	0.13027	0.68656	95.834	56.811	10.616	0.0085077	-0.260156918268717	0.533768683293159	E1
chr4:110713904	preTSS_flank	GAR1	12	12	12	0.10052	0.75593	93.118	96.065	5.7426	0.010565	0.534522421285717	0.111434339226429	E8
chr4:110715449	preTSS_flank	GAR1	12	12	12	0.031337	0.92298	56.5	429.49	5.7426	0.010565	-0.736943579876171	0.037001898115877	E7
chr4:1112522	preTSS_flank	RNF212	12	12	12	-0.39156	0.20812	94.377	46.828	4.5947	0.17302	NA	NA	E5
chr4:120971885	postTSS_flank	MAD2L1	12	12	12	0.28576	0.36792	94.891	60.316	6.6228	0.050533	-0.315991720871908	0.541788426643706	E5
chr4:120986245	postTSS_2k	MAD2L1	12	12	12	-0.23977	0.4529	86.982	86.402	6.6228	0.050533	-0.195615928455096	0.710318786918545	E2
chr4:120986297	postTSS_2k	MAD2L1	12	12	12	-0.54215	0.068615	92.408	51.397	6.6228	0.050533	-0.795086482987681	0.0586822110533092	E2
chr4:122677707	preTSS_flank	EXOSC9	12	12	12	0.25403	0.42561	95.638	34.184	8.1142	0.0033366	0.0365830120935307	0.931468027326708	E8
chr4:122704345	preTSS_flank	EXOSC9	12	12	12	-0.51583	0.086043	92.133	47.872	8.1142	0.0033366	-0.573298280499359	0.234265815442137	E8
chr4:129012197	preTSS_flank	LARP1B	12	12	12	-0.057325	0.85954	96.47	57.997	7.1468	0.01191	-0.128521234513926	0.808279586322932	E1
chr4:140129639	preTSS_flank	ELF2	12	12	12	-0.31614	0.31678	61.448	807.33	8.7334	0.0064502	-0.252298868037156	0.629581704695116	E3
chr4:144439941	preTSS_flank	GUSBP5	12	12	12	0.0041803	0.98971	96.957	53.35	4.8438	0.53975	NA	NA	E2
chr4:144439941	gene_body	SMARCA5	12	12	12	0.090937	0.77866	96.957	53.35	9.6891	0.0030132	-0.163397066132536	0.75708563735585	E2
chr4:146844094	gene_body	ZNF827	12	12	12	-0.38867	0.2118	96.726	38.664	6.3657	0.013295	0.443067714960924	0.271567784707732	E5
chr4:15610815	postTSS_flank	FBXL5	12	12	12	0.49879	0.098799	97.896	9.8024	9.0937	0.0024946	1.2095521873198e-07	0.999999818567172	E1
chr4:156832243	postTSS_flank	CTSO	12	12	12	-0.1584	0.62293	88.848	419.68	7.4238	0.0075181	-0.645038820411062	0.16663405873375	E8
chr4:156891739	preTSS_flank	CTSO	12	12	12	-0.14153	0.66083	92.713	43.318	7.4238	0.0075181	0.131442844827928	0.803971216327587	E8
chr4:160128861	preTSS_flank	RAPGEF2	12	12	12	0.16879	0.6	87.086	142.47	7.8262	0.016436	0.401982605088623	0.429504279918633	E5
chr4:16238898	preTSS_flank	TAPT1	12	12	12	0.19698	0.53946	97.95	10.448	8.2488	0.007299	0.736046108198488	0.0953124329894153	E5
chr4:175247585	gene_body	CEP44	12	12	12	0.30174	0.34052	94.108	78.461	7.8496	0.0043441	0.564951686870339	0.242730400034411	E5
chr4:175247585	preTSS_flank	FBXO8	12	12	12	0.17444	0.58765	94.108	78.461	7.1416	0.014084	-0.115267543097046	0.827864442597625	E5
chr4:175247589	gene_body	CEP44	12	12	12	0.085733	0.79107	98.319	18.625	7.8496	0.0043441	0.564951686870339	0.242730400034411	E5
chr4:175247589	preTSS_flank	FBXO8	12	12	12	0.013362	0.96712	98.319	18.625	7.1416	0.014084	-0.115267543097046	0.827864442597625	E5
chr4:183976768	preTSS_flank	WWC2	12	12	12	0.4971	0.10013	80.011	171.14	6.833	0.024565	-0.218107276504169	0.603833184635874	E5
chr4:184380447	preTSS_flank	ING2	12	12	12	-0.10861	0.73688	98.449	13.127	5.8622	0.026062	-3.68690467527034e-17	1	E5
chr4:185379926	gene_body	IRF2	12	12	12	0.16041	0.61847	91.322	161.34	8.0406	0.009933	-0.318714733134886	0.538115275162855	E2
chr4:186379867	gene_body	CCDC110	12	12	12	-0.11742	0.71627	96.026	43.322	3.762	0.13518	NA	NA	E8
chr4:186379867	preTSS_flank	UFSP2	12	12	12	-0.0070179	0.98273	96.026	43.322	7.0991	0.016585	0.352705198534326	0.391476961610715	E8
chr4:25411198	preTSS_flank	ANAPC4	12	12	12	-0.21671	0.4987	96.111	22.103	8.3623	0.0071743	0.0286686824897855	0.937338774827512	E1
chr4:26631257	gene_body	TBC1D19	12	12	12	-0.095445	0.76794	97.173	28.682	6.5238	0.010942	-0.443441701076874	0.271115037461682	E1
chr4:362503	gene_body	ZNF141	12	12	12	0.1122	0.72846	99.038	5.7146	7.8235	0.013444	-0.267518260033947	0.608295218449702	E1
chr4:39178849	preTSS_flank	WDR19	12	12	12	-0.076057	0.81426	91.851	38.99	7.4668	0.0078974	0.36396372192569	0.375440588514973	E8
chr4:39549089	preTSS_flank	UGDH	12	12	12	-0.03073	0.92447	95.296	75.02	6.3012	0.0088137	NA	NA	E4
chr4:40173	preTSS_flank	ZNF595	12	12	12	-0.20978	0.51285	94.902	11.945	5.8686	0.29737	-0.685614762992967	0.132720499701492	E7
chr4:40178	preTSS_flank	ZNF595	12	12	12	0.29829	0.34633	84.72	45.511	5.8686	0.29737	-0.60088353890192	0.207152505575912	E7
chr4:47913143	gene_body	NFXL1	12	12	12	-0.12614	0.69607	95.059	85.115	6.9874	0.0026664	0.735708235664127	0.0955447971104397	E2
chr4:47945733	preTSS_flank	NFXL1	12	12	12	0.24197	0.44863	94.474	176.43	6.9874	0.0026664	0.165460638191168	0.754073969090668	E5
chr4:52695682	preTSS_flank	DCUN1D4	12	12	12	0.54836	0.064884	85.155	148.38	8.1524	0.0073985	0.148665111229664	0.778645180403973	E8
chr4:52752805	gene_body	DCUN1D4	12	12	12	-0.19229	0.54936	96.415	30.894	8.1524	0.0073985	0.802223424346447	0.0548052886877857	E1
chr4:56381973	gene_body	CLOCK	12	12	12	-0.47669	0.11715	98.264	17.226	7.277	0.0047612	0.164005558196996	0.756197358952005	E5
chr4:56397306	gene_body	CLOCK	12	12	12	-0.23558	0.46106	99.165	3.8144	7.277	0.0047612	0.291663548101493	0.483353270265796	E1
chr4:57875895	preTSS_flank	NOA1	12	12	12	-0.077838	0.80998	96.638	30.305	7.3844	0.0041413	-0.0972621555910675	0.85456681305491	E2
chr4:57875895	postTSS_2k	POLR2B	12	12	12	-0.049913	0.87757	96.638	30.305	9.2345	0.0033863	0.762929696245689	0.0776415417886036	E2
chr4:68538692	gene_body	UBA6	12	12	12	0.23053	0.47101	96.652	45.846	8.5153	0.0046518	0.353826390788236	0.491408727801482	E1
chr4:68553491	gene_body	UBA6	12	12	12	0.34909	0.26606	93.172	107.12	8.5153	0.0046518	-0.213035741273499	0.685280619316672	E1
chr4:76848896	postTSS_flank	NAAA	12	12	12	-0.17529	0.58581	97.133	21.889	7.7121	0.019673	-0.403935382640121	0.427050740689463	E1
chr4:77043192	gene_body	NUP54	12	12	12	-0.042427	0.89584	95.232	33.238	7.9426	0.0012718	0.779999681761251	0.0672761869335596	E1
chr4:78806239	gene_body	MRPL1	12	12	12	-0.12917	0.68908	98.518	12.871	7.0652	0.010579	-0.125823845945243	0.81226023001146	E1
chr4:88281998	gene_body	HSD17B11	12	12	12	0.073351	0.82078	97.217	36.103	8.4991	0.016095	0.737367932560169	0.0944058016821772	E1
chr4:88281998	preTSS_flank	HSD17B13	12	12	12	-0.07417	0.81881	97.217	36.103	4.7734	0.049654	NA	NA	E1
chr4:88282034	gene_body	HSD17B11	12	12	12	-0.17015	0.59701	96.736	36.935	8.4991	0.016095	0.165810295101483	0.753563873043085	E1
chr4:88282034	preTSS_flank	HSD17B13	12	12	12	0.12698	0.69413	96.736	36.935	4.7734	0.049654	NA	NA	E1
chr4:90050899	preTSS_flank	FAM13A	12	12	12	0.4025	0.19457	93.647	45.254	8.141	0.32165	-0.685060245213384	0.133161601249705	E5
chr4:90050899	postTSS_flank	TIGD2	12	12	12	0.03647	0.91041	93.647	45.254	5.7472	0.032268	0.314910018753073	0.543249520611842	E5
chr4:90051038	preTSS_flank	FAM13A	12	12	12	-0.17149	0.5941	94.999	23.717	8.141	0.32165	-0.363828734559631	0.478337148194551	E5
chr4:90051038	postTSS_flank	TIGD2	12	12	12	0.31768	0.31431	94.999	23.717	5.7472	0.032268	NA	NA	E5
chr5:102249168	preTSS_flank	PAM	12	12	12	-0.42233	0.17142	98.764	8.3444	6.864	0.039864	-0.307783571849321	0.552902923001429	E1
chr5:108065209	preTSS_flank	FER	12	12	12	0.32038	0.30998	90.05	141.71	6.9124	0.012163	-0.768842645908583	0.0739747845869133	E8
chr5:108771600	preTSS_flank	PJA2	12	12	12	0.0644	0.84239	86.698	121.33	9.4172	0.0085153	-0.935298136918479	0.00614406491895254	E5
chr5:110558873	preTSS_flank	CAMK4	12	12	12	0.50857	0.091337	87.953	268.35	9.2585	0.0027623	-0.2910674046344	0.575728542369509	E3
chr5:111491588	preTSS_flank	EPB41L4A-AS1	12	12	12	-0.40853	0.18734	83.823	763.55	7.8144	0.0072255	0.356885497546864	0.487399517365068	E5
chr5:111491588	preTSS_flank	SNORA13	12	12	12	-0.35025	0.26436	83.823	763.55	4.3092	0.05492	0.375905997527074	0.462699762152321	E5
chr5:111997207	preTSS_flank	APC	12	12	12	0.20744	0.51768	88.892	113.97	8.7079	0.00471	0.316746118348187	0.540770091148351	E5
chr5:112008456	preTSS_flank	APC	12	12	12	0.54119	0.069203	96.296	46.778	8.7079	0.00471	0.00713203587546483	0.984399465074373	E8
chr5:112008470	preTSS_flank	APC	12	12	12	0.42677	0.16648	98.264	17.226	8.7079	0.00471	0.105021505148783	0.772782594102638	E8
chr5:112074692	preTSS_flank	APC	12	12	12	0.025223	0.93798	92.676	50.603	8.7079	0.00471	-0.55336997379905	0.254671053345484	E5
chr5:114569343	gene_body	PGGT1B	12	12	12	-0.32763	0.29853	95.832	32.531	7.681	0.007158	0.429361182841979	0.395534812884256	E1
chr5:114994212	preTSS_flank	TICAM2	12	12	12	0.62514	0.029727	97.737	11.84	1.0964	0.39029	0.412993509787212	0.415730573301619	E8
chr5:114994212	preTSS_flank	TMED7	12	12	12	-0.34017	0.2793	97.737	11.84	8.4005	0.0053038	0.42772215313436	0.397541850199064	E8
chr5:114994212	preTSS_flank	TMED7-TICAM2	12	12	12	nan	1	97.737	11.84	0	0	0.412993509787212	0.415730573301619	E8
chr5:135501741	gene_body	SMAD5	12	12	12	-0.060465	0.85192	95.905	40.556	6.8992	0.47058	-0.201140135470672	0.702358595635936	E1
chr5:137730050	gene_body	KDM3B	12	12	12	-0.23212	0.46786	95.198	65.629	9.2766	0.00086806	-0.204839186529163	0.626534870888896	E1
chr5:139658781	gene_body	PFDN1	12	12	12	-0.307	0.33174	95.953	28.24	7.2085	0.0059777	-0.181523878263284	0.615744128109846	E1
chr5:139658805	gene_body	PFDN1	12	12	12	0.21111	0.51013	93.942	58.607	7.2085	0.0059777	0.511038967351769	0.195560359449549	E1
chr5:139888587	preTSS_flank	EIF4EBP3	12	12	12	-0.032645	0.91978	95.1	63.132	2.8147	0.064386	NA	NA	E1
chr5:139888587	postTSS_flank	SRA1	12	12	12	0.29437	0.353	95.1	63.132	6.7134	0.0053919	-0.222786701421862	0.671348835893373	E1
chr5:139993252	preTSS_flank	APBB3	12	12	12	-0.19986	0.53342	95.81	28.5	7.3692	0.0072701	NA	NA	E8
chr5:139993252	postTSS_flank	CD14	12	12	12	0.15355	0.63376	95.81	28.5	1.6224	0.89254	NA	NA	E8
chr5:139993252	preTSS_flank	IK	12	12	12	-0.26993	0.39618	95.81	28.5	9.149	0.00074214	NA	NA	E8
chr5:139993252	postTSS_flank	NDUFA2	12	12	12	-0.34783	0.26791	95.81	28.5	6.8752	0.011127	NA	NA	E8
chr5:139993252	postTSS_flank	SLC35A4	12	12	12	-0.20715	0.51827	95.81	28.5	6.932	0.0053115	-0.544366212648795	0.264107945746165	E8
chr5:139993252	preTSS_flank	TMCO6	12	12	12	0.36002	0.25034	95.81	28.5	6.627	0.0070066	NA	NA	E8
chr5:140126559	postTSS_flank	ZMAT2	12	12	12	0.0058019	0.98572	98.115	20.996	8.3028	0.0026349	-0.796213192794272	0.0580620566304342	E7
chr5:141499435	gene_body	NDFIP1	12	12	12	-0.3868	0.2142	85.527	882.63	9.0832	0.035384	0.51148333465107	0.299680905884877	E2
chr5:149086005	preTSS_flank	PPARGC1B	12	12	12	0.093015	0.77372	94.549	62.663	6.5377	0.031206	-0.597448351413188	0.210455434156021	E8
chr5:150568759	preTSS_flank	ANXA6	12	12	12	-0.17417	0.58826	99.02	11.525	9.8329	0.012563	0.447141241184349	0.373987794990443	E1
chr5:150568759	gene_body	CCDC69	12	12	12	0.32523	0.3023	99.02	11.525	8.8824	0.010883	0.0619470150559876	0.907198336165846	E1
chr5:153387879	gene_body	FAM114A2	12	12	12	0.1773	0.58145	94.723	60.015	7.241	0.012494	-0.66250198370425	0.151636025750325	E1
chr5:153427288	preTSS_flank	FAM114A2	12	12	12	-0.079045	0.80709	96.106	17.386	7.241	0.012494	0.598661241673288	0.209286819840404	E2
chr5:153427288	preTSS_flank	MFAP3	12	12	12	-0.28586	0.36774	96.106	17.386	7.7554	0.0066406	NA	NA	E2
chr5:156518538	preTSS_flank	HAVCR1	12	12	12	-0.10795	0.73843	96.187	41.147	5.8909	0.032113	NA	NA	E1
chr5:156518538	postTSS_flank	HAVCR2	12	12	12	-0.18095	0.57358	96.187	41.147	5.9014	0.094198	0	1	E1
chr5:156600730	preTSS_flank	ITK	12	12	12	0.38277	0.21942	96.006	58.644	10.791	0.0072926	0.396932550219339	0.435870617841328	E3
chr5:158591683	postTSS_flank	RNF145	12	12	12	0.28028	0.37758	98.312	11.461	8.5926	0.012756	-0.778688256786801	0.0680485300190955	E2
chr5:16474658	preTSS_flank	ZNF622	12	12	12	-0.16143	0.61621	93.661	50.809	7.5702	0.0072137	0.683416443419329	0.134472905492513	E1
chr5:169034973	preTSS_flank	DOCK2	12	12	12	-0.051911	0.87271	87.321	83.3	9.9713	0.0021283	0.510089838053646	0.301225799410744	E8
chr5:171634669	preTSS_flank	STK10	12	12	12	0.004335	0.98933	35.233	269.86	9.6633	0.0045318	-0.270619256798993	0.603980485960205	E5
chr5:172552393	preTSS_flank	BNIP1	12	12	12	0.078974	0.80726	90.754	130.84	6.0559	0.029436	0.954321052408362	0.00308219330435899	E1
chr5:178048585	gene_body	CLK4	12	12	12	0.12085	0.70832	98.914	8.6393	8.4999	0.0046295	-0.165948992741093	0.753361551202088	E2
chr5:178048585	preTSS_flank	COL23A1	12	12	12	-0.10542	0.74436	98.914	8.6393	0.82681	0.33145	NA	NA	E2
chr5:178449777	preTSS_flank	ZNF354C	12	12	12	0.53407	0.073678	92.589	40.588	7.1899	0.0084076	0.658928403939639	0.15465634944437	E8
chr5:178449777	preTSS_2k	ZNF879	12	12	12	-0.11461	0.72282	92.589	40.588	6.5387	0.030393	0.648403070231221	0.163698324806041	E8
chr5:1811291	preTSS_flank	MRPL36	12	12	12	0.063133	0.84546	90.783	60.913	5.8257	0.01636	NA	NA	E1
chr5:1811291	gene_body	NDUFS6	12	12	12	-0.38772	0.21302	90.783	60.913	6.3688	0.007516	-0.786428260102344	0.0635485201895559	E1
chr5:1818616	preTSS_flank	MRPL36	12	12	12	-0.048661	0.88063	94.665	51.599	5.8257	0.01636	NA	NA	E1
chr5:1818616	postTSS_flank	NDUFS6	12	12	12	-0.57549	0.050243	94.665	51.599	6.3688	0.007516	-0.277694164441605	0.594165814034604	E1
chr5:21437407	preTSS_flank	GUSBP1	12	12	12	0.37135	0.23464	97.023	24.093	7.3687	0.010571	-0.355786605204407	0.488838557301248	E8
chr5:36138288	gene_body	LMBRD2	12	12	12	-0.25087	0.43159	98.646	10.642	7.555	0.0049494	-0.464360652725018	0.353524254098547	E5
chr5:36138288	preTSS_flank	SKP2	12	12	12	0.42908	0.16395	98.646	10.642	6.9428	0.012196	NA	NA	E5
chr5:39112693	preTSS_flank	RICTOR	12	12	12	-0.05459	0.86619	98.624	7.2399	9.7669	0.0060443	0.224612191305987	0.532707865045483	E1
chr5:49992550	gene_body	PARP8	12	12	12	nan	1	100	0	9.5479	0.0046109	0.507486619954199	0.304119799470852	E2
chr5:59802649	preTSS_flank	PDE4D	12	12	12	0.19861	0.53604	95.957	40.771	9.13	0.12612	0.671693322071465	0.0681137499239763	E5
chr5:64093097	gene_body	CWC27	12	12	12	-0.37013	0.2363	97.718	30.899	7.4768	0.004475	0.457127719877812	0.254805102906778	E1
chr5:64093097	preTSS_flank	SREK1IP1	12	12	12	0.080361	0.80393	97.718	30.899	8.014	0.0040003	0.658344238609852	0.0759003068062194	E1
chr5:64829250	gene_body	CENPK	12	12	12	-0.19134	0.55136	98.055	25.18	7.4947	0.7501	0.473441177378223	0.34289833683137	E1
chr5:64829250	preTSS_flank	PPWD1	12	12	12	-0.014405	0.96456	98.055	25.18	8.6944	0.0077566	0.464605545720936	0.353236166100111	E1
chr5:64829273	gene_body	CENPK	12	12	12	0.35945	0.25115	95.372	38.926	7.4947	0.7501	0.473441177378223	0.34289833683137	E1
chr5:64829273	preTSS_flank	PPWD1	12	12	12	0.19077	0.55257	95.372	38.926	8.6944	0.0077566	0.464605545720936	0.353236166100111	E1
chr5:64833720	gene_body	CENPK	12	12	12	0.12344	0.70231	97.199	25.959	7.4947	0.7501	-0.548765487931497	0.2594803646275	E1
chr5:64833720	preTSS_flank	PPWD1	12	12	12	0.29906	0.34503	97.199	25.959	8.6944	0.0077566	-0.544811986057612	0.263637595046408	E1
chr5:64926521	preTSS_flank	TRIM23	12	12	12	-0.27504	0.38694	95.116	49.299	8.0516	0.0060098	-0.100083246611287	0.850376379822028	E2
chr5:6695648	preTSS_flank	PAPD7	12	12	12	-0.37169	0.23418	75.492	319.67	7.8607	0.0083324	-0.471659585271234	0.344973969685613	E7
chr5:6695688	preTSS_flank	PAPD7	12	12	12	0.00039672	0.99902	85.904	149.55	7.8607	0.0083324	0.13746205039903	0.795105653158998	E7
chr5:68362995	preTSS_flank	SLC30A5	12	12	12	0.12718	0.69368	97.126	28.285	7.9026	0.0072284	1.84725523818624e-16	1	E8
chr5:70833502	preTSS_flank	MCCC2	12	12	12	0.12048	0.70918	92.347	63.394	7.4436	0.0034687	-0.138942696320947	0.792927104956565	E2
chr5:78548887	preTSS_flank	JMY	12	12	12	-0.37287	0.23258	94.59	65.032	8.9591	0.017017	0.27461108848996	0.598437749977746	E2
chr5:82407910	preTSS_flank	TMEM167A	12	12	12	-0.025607	0.93704	97.917	14.709	8.7247	0.0049485	-0.136291444754281	0.70733902668039	E1
chr5:82407910	preTSS_flank	XRCC4	12	12	12	0.41498	0.17979	97.917	14.709	5.8582	0.01114	-0.133607419683093	0.712895355188073	E1
chr5:82419772	preTSS_flank	TMEM167A	12	12	12	0.3919	0.20769	99.306	5.7824	8.7247	0.0049485	-0.151169966918317	0.720844945374593	E5
chr5:82419772	preTSS_flank	XRCC4	12	12	12	0.027802	0.93165	99.306	5.7824	5.8582	0.01114	-0.381498488203066	0.35106460195785	E5
chr5:93972193	preTSS_flank	ANKRD32	12	12	12	0.39469	0.20418	96.48	21.75	7.2173	0.011925	0.394246844044056	0.439268740575272	E1
chr5:93972193	preTSS_flank	KIAA0825	12	12	12	0.18287	0.56945	96.48	21.75	5.9032	0.015647	-0.244949077156887	0.639924862752095	E1
chr5:94576579	preTSS_flank	MCTP1	12	12	12	0.060225	0.8525	81.658	159.98	4.3982	0.32221	-0.50058642590838	0.311840528875416	E5
chr5:95191701	preTSS_flank	GLRX	12	12	12	-0.08689	0.78831	93.468	82.792	7.2155	0.016718	-0.798039255856134	0.0570634114897473	E5
chr5:96015597	preTSS_flank	CAST	12	12	12	0.31201	0.32349	97.971	13.5	8.9451	0.020759	0.290105709502412	0.485800823992619	E1
chr5:96015644	preTSS_flank	CAST	12	12	12	-0.19152	0.55097	97.305	16.866	8.9451	0.020759	-0.472955687678531	0.343463507448266	E1
chr5:96248719	gene_body	ERAP2	12	12	12	0.084382	0.7943	95.647	46.734	9.7381	0.35385	0.399004228297355	0.433255266788418	E1
chr5:96248719	preTSS_flank	LNPEP	12	12	12	-0.013987	0.96559	95.647	46.734	9.5549	0.004467	-0.472227392815613	0.344311960612914	E1
chr6:101334662	preTSS_flank	ASCC3	12	12	12	-0.27952	0.37893	94.222	49.882	9.0584	0.0075381	-0.627923985591718	0.181905634755665	E5
chr6:11334651	preTSS_flank	NEDD9	12	12	12	0.018234	0.95515	95.106	64.2	7.6527	0.0078555	0.0490731528602617	0.908135452549581	E2
chr6:119626328	gene_body	MAN1A1	12	12	12	0.46413	0.12852	95.801	28.912	7.2908	0.049778	0.164291413541186	0.697451838386326	E1
chr6:11991252	preTSS_flank	HIVEP1	12	12	12	-0.080793	0.80289	92.043	61.764	9.0001	0.0231	-0.296849476037522	0.475240662123485	E5
chr6:130648999	preTSS_flank	SAMD3	12	12	12	-0.22109	0.48986	97.159	27.117	8.0029	0.071284	0.374920009581633	0.463970303747558	E5
chr6:130648999	preTSS_flank	TMEM200A	12	12	12	-0.035101	0.91376	97.159	27.117	3.8831	0.14352	NA	NA	E5
chr6:131991570	preTSS_flank	MED23	12	12	12	-0.31615	0.31677	92.803	98.978	9.0741	0.0026448	0.545345175270792	0.263075435543414	E5
chr6:133061064	postTSS_flank	VNN2	12	12	12	-0.21679	0.49855	98.779	8.696	7.4163	0.0060313	-1.39140445638216e-07	0.999999791289331	E5
chr6:135804642	gene_body	AHI1	12	12	12	0.43036	0.16256	97.284	27.073	6.9036	0.097306	0.200824751649287	0.702812561970116	E1
chr6:135804642	preTSS_flank	LINC00271	12	12	12	0.53532	0.072879	97.284	27.073	0.70906	0.56883	NA	NA	E1
chr6:139286634	gene_body	REPS1	12	12	12	-0.30098	0.34178	95.672	47.66	8.5803	0.0032307	-0.131478826186572	0.803918177031757	E3
chr6:139673039	postTSS_flank	CITED2	12	12	12	-0.057881	0.85819	98.251	10.868	7.8163	0.0128	1.10843970930119e-16	1	E5
chr6:142499141	gene_body	VTA1	12	12	12	0.49988	0.09795	96.449	32.74	7.5197	0.010626	0.725894453753406	0.10240347316057	E1
chr6:143903774	preTSS_flank	PHACTR2	12	12	12	-0.12491	0.69891	93.145	41.286	8.2839	0.046707	0.499262303089871	0.313330316970718	E1
chr6:144633613	gene_body	UTRN	12	12	12	-0.27387	0.38903	97.879	17.189	10.416	0.0052763	-0.665963292375653	0.148734787952061	E5
chr6:146161473	preTSS_flank	FBXO30	12	12	12	0.3375	0.28332	97.446	24.42	6.3875	0.025267	-4.85190704769861e-17	1	E5
chr6:149525297	preTSS_flank	TAB2	12	12	12	-0.048317	0.88146	95.77	28.384	9.4576	0.017989	0.239058773077848	0.568549502777575	E5
chr6:150109621	preTSS_flank	NUP43	12	12	12	-0.18897	0.55639	92.194	100.9	8.0237	0.050878	0.645911898611503	0.165870078425078	E1
chr6:150109621	gene_body	PCMT1	12	12	12	-0.029091	0.92849	92.194	100.9	7.4981	0.007006	-0.64592793891173	0.165856056296373	E1
chr6:153326198	preTSS_flank	MTRF1L	12	12	12	0.12021	0.7098	96.991	20.786	7.4427	0.017715	0.364382703063319	0.477616357338716	E4
chr6:153365375	preTSS_flank	MTRF1L	12	12	12	-0.066856	0.83645	94.488	66.725	7.4427	0.017715	-0.625845704250919	0.183797956775274	E5
chr6:158563088	preTSS_flank	GTF2H5	12	12	12	-0.32494	0.30274	97.392	16.935	7.3073	0.009677	NA	NA	E1
chr6:158563088	postTSS_flank	SERAC1	12	12	12	-0.13745	0.67012	97.392	16.935	5.6416	0.065352	-0.0890155234488284	0.866829383800787	E1
chr6:160397180	gene_body	IGF2R	12	12	12	-0.042188	0.89642	80.328	272.82	9.3177	0.0042086	-0.0595790859033845	0.910737114116696	E3
chr6:163176164	gene_body	PACRG	12	12	12	-0.24402	0.44468	86.588	271.15	3.3127	0.13246	NA	NA	E5
chr6:163176164	preTSS_flank	PARK2	12	12	12	-0.4829	0.11178	86.588	271.15	5.8304	0.017847	-0.729519508641452	0.0399779257380886	E5
chr6:163875571	gene_body	QKI	12	12	12	-0.34597	0.27065	96.885	22.016	8.4125	0.0097581	-0.354869269310264	0.490040829631425	E5
chr6:167296203	preTSS_flank	RPS6KA2	12	12	12	0.46336	0.12924	98.214	19.719	5.8983	0.056768	2.44972496120008e-08	0.999999954067657	E1
chr6:167417571	gene_body	FGFR1OP	12	12	12	0.34943	0.26556	89.052	185.52	6.9503	0.0056875	-0.745431204587182	0.0889592074333569	E1
chr6:167417571	preTSS_flank	RNASET2	12	12	12	0.57137	0.052301	89.052	185.52	8.4495	0.061067	-0.603665978239723	0.204492780980942	E1
chr6:170848503	postTSS_flank	PDCD2	12	12	12	0.29383	0.35394	97.772	30.415	8.504	0.0084435	0.389547914006438	0.445234605088034	E1
chr6:170848503	gene_body	PSMB1	12	12	12	0.29462	0.35258	97.772	30.415	8.1583	0.0076545	0.667403445120365	0.147534709145866	E1
chr6:170848503	preTSS_flank	TBP	12	12	12	0.14736	0.64765	97.772	30.415	7.1997	0.0037656	0.647520554885092	0.164466305666287	E1
chr6:170856891	postTSS_flank	PDCD2	12	12	12	-0.025848	0.93645	96.843	33.929	8.504	0.0084435	-0.437091153088619	0.386116113435195	E2
chr6:170856891	gene_body	PSMB1	12	12	12	-0.26529	0.40465	96.843	33.929	8.1583	0.0076545	-0.14370130620995	0.785931761371189	E2
chr6:170856891	preTSS_flank	TBP	12	12	12	0.18994	0.55434	96.843	33.929	7.1997	0.0037656	0.702672065181758	0.11946337660409	E2
chr6:170860520	postTSS_flank	PDCD2	12	12	12	0.096791	0.76475	97.5	27.025	8.504	0.0084435	1.25773185432483e-08	0.999999981134022	E2
chr6:170860520	postTSS_2k	PSMB1	12	12	12	-0.32571	0.30154	97.5	27.025	8.1583	0.0076545	0.289829042430697	0.577429382767612	E2
chr6:170860520	preTSS_flank	TBP	12	12	12	-0.24234	0.44792	97.5	27.025	7.1997	0.0037656	0.667790132069558	0.147213189862588	E2
chr6:17605643	gene_body	FAM8A1	12	12	12	0.048819	0.88024	99.405	4.2483	8.5952	0.016186	-0.453146567313021	0.366805117526653	E1
chr6:26134666	gene_body	HIST1H2AC	12	12	12	-0.19077	0.55257	84.075	95.302	8.3503	0.030014	-0.49346930953075	0.319878874949704	E2
chr6:26134709	gene_body	HIST1H2AC	12	12	12	-0.096355	0.76579	95.905	23.514	8.3503	0.030014	0.477544320663236	0.338135170681967	E2
chr6:28120372	postTSS_flank	ZSCAN16	12	12	12	0.28251	0.37362	99.405	4.2483	6.3214	0.01053	0.595061706849252	0.212762649275603	E1
chr6:28359703	postTSS_flank	ZKSCAN3	12	12	12	0.086861	0.78838	93.44	35.66	6.5069	0.02357	NA	NA	E1
chr6:28359703	gene_body	ZSCAN12	12	12	12	0.44653	0.14562	93.44	35.66	7.0764	0.011475	0.654275301375504	0.158626880502686	E1
chr6:2887633	preTSS_flank	SERPINB1	12	12	12	0.10998	0.73367	97.447	21.602	8.2831	0.0071773	0.0583918381504191	0.91251178937749	E2
chr6:2887633	postTSS_flank	SERPINB9	12	12	12	0.21909	0.49388	97.447	21.602	8.4249	0.032211	0.494657095214098	0.318532101596837	E2
chr6:32668693	preTSS_flank	HLA-DQB1	3	12	3	nan	1	0	0	2.7149	4.9405	-0.086961311538031	0.869886845138804	E5
chr6:36388466	preTSS_flank	ETV7	12	12	12	-0.20931	0.51382	89.174	68.995	2.1932	0.80686	NA	NA	E5
chr6:36388466	preTSS_flank	KCTD20	12	12	12	0.046383	0.88618	89.174	68.995	8.7002	0.0051202	0.115241092356566	0.827903591668434	E5
chr6:4007340	preTSS_flank	PRPF4B	12	12	12	0.84117	0.00060577	98.611	23.157	9.6671	0.0021889	-0.172104715881689	0.634475472581749	E2
chr6:41044915	preTSS_2k	NFYA	12	12	12	0.43469	0.1579	99.583	2.0833	7.8791	0.011531	-0.480079335675446	0.335204419428302	E2
chr6:41044915	preTSS_flank	UNC5CL	12	12	12	-0.28219	0.37419	99.583	2.0833	5.9885	0.017037	0.749848429318456	0.0860369941034027	E2
chr6:41178460	preTSS_flank	TREML2	12	12	12	-0.027336	0.9328	96.549	33.734	5.369	0.088571	0.227368081427195	0.664824915818215	E5
chr6:45272429	preTSS_flank	RUNX2	12	12	12	0.32394	0.30432	90.331	191.5	6.6215	0.11217	0	1	E5
chr6:4657886	preTSS_flank	CDYL	12	12	12	0.057873	0.85821	96.802	25.269	7.6561	0.0046437	0.54668033205976	0.261669775951849	E8
chr6:4672549	preTSS_flank	CDYL	12	12	12	0.34503	0.27204	46.143	614.12	7.6561	0.0046437	0.460696614796712	0.357844518348233	E5
chr6:64358592	gene_body	PHF3	12	12	12	0.055395	0.86423	96.35	58.882	10.211	0.0069564	-0.030866028177652	0.953715660946541	E2
chr6:79559585	preTSS_flank	IRAK1BP1	12	12	12	0.44197	0.15027	95.511	62.774	4.9368	0.018802	-0.51284402004717	0.193717446553057	E1
chr6:79830100	preTSS_flank	PHIP	12	12	12	0.40474	0.19187	98.501	17.357	9.7426	0.0032705	-0.0533820395157438	0.869128001521581	E8
chr6:79830108	preTSS_flank	PHIP	12	12	12	0.15183	0.6376	95.312	91.965	9.7426	0.0032705	-0.0790315989174789	0.807118822737258	E8
chr6:79830139	preTSS_flank	PHIP	12	12	12	-0.47997	0.11429	98.859	8.4001	9.7426	0.0032705	-0.132162198014885	0.715892239345395	E8
chr6:8009064	preTSS_flank	TXNDC5	12	12	12	-0.061313	0.84987	97.093	31.497	1.8021	1.4515	0.283589949397695	0.496090043101635	E1
chr6:80770048	preTSS_flank	BCKDHB	12	12	12	0.01101	0.97291	95.142	27.66	7.2365	0.0029788	0.544707912168553	0.263747377897766	E5
chr6:80770061	preTSS_flank	BCKDHB	12	12	12	-0.20669	0.51924	93.384	66.602	7.2365	0.0029788	-0.516050899091503	0.190466091096369	E5
chr6:82972888	preTSS_flank	IBTK	12	12	12	0.2731	0.39043	94.729	42.801	8.6846	0.0022438	0.174555412095721	0.587410131734113	E5
chr6:86279741	gene_body	SNX14	12	12	12	0.12815	0.69144	98.785	8.2488	8.4327	0.0027149	-3.03464740446547e-08	0.999999943100361	E1
chr6:88152674	postTSS_flank	C6orf164	12	12	12	-0.2887	0.36278	97.977	13.894	4.9698	0.049901	NA	NA	E8
chr6:88152674	gene_body	C6orf165	12	12	12	-0.32376	0.30461	97.977	13.894	2.0511	0.5893	0.438616314895129	0.384266967804011	E8
chr6:88152674	preTSS_flank	SLC35A1	12	12	12	0.055578	0.86379	97.977	13.894	7.4342	0.012047	0.660677894474308	0.15317454963932	E8
chr6:96057030	gene_body	MANEA	12	12	12	0.035349	0.91315	95.584	53.957	6.9079	0.025885	-0.351901667417667	0.493936332277991	E1
chr6:97405756	preTSS_flank	KLHL32	12	12	12	-0.16936	0.59874	92.767	75.555	5.8523	0.034079	0.12849534850054	0.808317774105777	E5
chr6:99807592	postTSS_flank	COQ3	12	12	12	0.32812	0.29776	93.433	48.31	5.5052	0.013679	0.434596668871504	0.209445436523277	E8
chr7:105912006	gene_body	NAMPT	12	12	12	-0.076739	0.81263	98.409	13.842	7.6286	0.026844	0.115551181009637	0.827444652528135	E1
chr7:107552258	gene_body	DLD	12	12	12	0.08543	0.7918	97.172	47.233	8.094	0.0032559	-0.48792257624362	0.326195619017708	E1
chr7:1080474	preTSS_flank	GPR146	12	12	12	-0.29394	0.35375	88.313	422.47	5.4622	0.053015	0.48562618704438	0.328824009587649	E5
chr7:10950399	postTSS_flank	NDUFA4	12	12	12	-0.39308	0.2062	96.686	62.725	8.2304	0.014471	0.0629819743690208	0.905651954661577	E5
chr7:117778255	preTSS_flank	NAA38	12	12	12	0.19924	0.53472	93.71	37.624	8.6342	0.017577	0.452181645717011	0.189497669898124	E8
chr7:117850746	postTSS_flank	NAA38	12	12	12	0.25736	0.41935	94.595	119.83	8.6342	0.017577	-0.527340056251425	0.282313263778542	E8
chr7:121084098	preTSS_flank	FAM3C	12	12	12	0.099695	0.75788	99.537	2.5761	7.0569	0.0065191	-0.564756561269816	0.14469824722046	E5
chr7:121084199	preTSS_flank	FAM3C	10	12	10	-0.041469	0.90944	93.777	243.13	7.0569	0.0065191	0.733527561556403	0.0970505617845834	E5
chr7:123341108	gene_body	WASL	12	12	12	-0.062941	0.84592	99.405	4.2483	7.2262	0.0054721	-0.125647352751275	0.766879003931093	E1
chr7:124531504	gene_body	POT1	12	12	12	0.11504	0.72182	97.01	30.527	7.7378	0.006257	0.144278459280909	0.785083981035454	E1
chr7:124564144	gene_body	POT1	12	12	12	-0.1374	0.67023	92.027	49.472	7.7378	0.006257	0.220592160760691	0.674478865549953	E3
chr7:129723718	gene_body	KLHDC10	12	12	12	-0.054468	0.86649	94.272	42.373	7.9133	0.0045638	0.0243126177078845	0.954431802700251	E1
chr7:129723718	preTSS_flank	ZC3HC1	12	12	12	0.33582	0.28589	94.272	42.373	6.4549	0.013335	-0.0452353489723353	0.915299352444747	E1
chr7:132722679	gene_body	CHCHD3	12	12	12	-0.34212	0.27637	97.639	36.591	7.211	0.0022417	0.374341014213022	0.464716905495465	E5
chr7:132794550	preTSS_flank	CHCHD3	12	12	12	-0.15673	0.62665	89.782	169.87	7.211	0.0022417	-0.212221894121469	0.686446197694718	E8
chr7:132811701	preTSS_flank	CHCHD3	12	12	12	-0.050903	0.87516	96.767	18.716	7.211	0.0022417	0.770415529814958	0.0730129561824762	E8
chr7:134114092	postTSS_flank	AKR1B1	12	12	12	-0.08676	0.78862	95	41.798	7.7472	0.0082785	-0.211068687078243	0.558312560597804	E5
chr7:134834488	postTSS_flank	C7orf49	12	12	12	-0.12584	0.69675	98.277	23.48	7.0825	0.014541	-0.088082747122002	0.868217577411665	E3
chr7:134834488	preTSS_flank	TMEM140	12	12	12	0.20386	0.52509	98.277	23.48	6.6328	0.041723	-0.445265151526121	0.376241642095389	E3
chr7:134857953	preTSS_flank	C7orf49	12	12	12	0.21806	0.49596	95.276	28.706	7.0825	0.014541	-0.184971014646051	0.725707802728445	E4
chr7:134857953	postTSS_flank	TMEM140	12	12	12	0.38412	0.21766	95.276	28.706	6.6328	0.041723	0.771922491868556	0.0720968027443147	E4
chr7:134857953	postTSS_flank	WDR91	12	12	12	0.090379	0.77999	95.276	28.706	7.6144	0.0020511	0.108564192990703	0.837793489291131	E4
chr7:134909083	preTSS_flank	WDR91	12	12	12	0.25123	0.43091	4.2283	28.827	7.6144	0.0020511	0.149800731086749	0.776979686974421	E3
chr7:137721228	preTSS_flank	CREB3L2	12	12	12	-0.29548	0.35112	59.051	258.16	6.5419	0.024917	0.430359874322158	0.287172798287711	E7
chr7:140668997	preTSS_flank	BRAF	12	12	12	-0.26019	0.41408	95.636	21.71	7.9304	0.0027861	-0.218966749761528	0.676799213148842	E5
chr7:141468261	postTSS_flank	SSBP1	12	12	12	0.40885	0.18696	97.672	12.936	8.2468	0.0040948	0.258597692612628	0.536312090163773	E1
chr7:141468261	preTSS_flank	TAS2R5	12	12	12	0.42608	0.16724	97.672	12.936	4.592	0.092261	0.611429536981565	0.19714596192662	E1
chr7:148862530	preTSS_flank	ZNF282	12	12	12	0.22664	0.47873	62.807	219.7	6.7025	0.012167	0.356856834124523	0.385528947903104	E1
chr7:148862530	gene_body	ZNF398	12	12	12	0.16556	0.6071	62.807	219.7	7.8696	0.0025877	0.351274765029611	0.393535595946188	E1
chr7:148862530	preTSS_flank	ZNF425	12	12	12	0.099198	0.75906	62.807	219.7	4.503	0.063781	NA	NA	E1
chr7:149139826	gene_body	ZNF777	12	12	12	-0.23705	0.45819	97.902	16.539	6.4697	0.0055744	0.225693572552973	0.667207784355075	E1
chr7:149163380	postTSS_flank	ZNF746	12	12	12	-0.6957	0.011991	99.562	2.3056	7.0207	0.0059858	-0.116621151680523	0.748332614414979	E8
chr7:149163380	preTSS_flank	ZNF777	12	12	12	-0.15371	0.63339	99.562	2.3056	6.4697	0.0055744	-0.0264068896197516	0.942275193066235	E8
chr7:150355410	preTSS_flank	GIMAP2	12	12	12	0.20443	0.52391	98.711	9.1296	9.2851	0.0063397	0.156971418944296	0.766476761534255	E4
chr7:150355410	preTSS_flank	GIMAP6	12	12	12	0.34344	0.27441	98.711	9.1296	9.4516	0.026106	NA	NA	E4
chr7:151211614	gene_body	RHEB	12	12	12	0.31241	0.32283	95.833	62.429	6.8384	0.0092763	-0.407279250053355	0.316596565003412	E3
chr7:151584783	preTSS_flank	PRKAG2	12	12	12	0.35192	0.26193	97.742	11.785	7.5963	0.0020501	0.0462318042748607	0.930701701048298	E5
chr7:151584785	preTSS_flank	PRKAG2	12	12	12	0.10965	0.73443	97.725	38.187	7.5963	0.0020501	0.0462318042748607	0.930701701048298	E5
chr7:151694111	preTSS_flank	GALNT11	12	12	12	-0.43106	0.1618	65.107	384.87	7.57	0.0014311	0.485316894510152	0.329178606074509	E8
chr7:155398420	preTSS_flank	RBM33	12	12	12	-0.21987	0.49232	92.479	68.62	9.2339	0.0039832	0.0277652387703862	0.958362844073485	E5
chr7:156682989	gene_body	LMBR1	12	12	12	0.1312	0.68441	98.548	11.521	8.1034	0.0046859	-0.629110239265848	0.180829169828035	E2
chr7:157162547	preTSS_flank	DNAJB6	12	12	12	-0.20544	0.52181	93.238	65.646	8.3918	0.0067969	-0.525591350721725	0.180966180985022	E1
chr7:158574370	gene_body	ESYT2	12	12	12	-0.044935	0.88972	97.689	19.015	10.184	0.0031885	0.103262130330475	0.807755466592354	E2
chr7:16495558	preTSS_flank	ISPD	12	12	12	-0.13867	0.66734	45.98	471.71	5.4833	0.15133	-0.58391848456162	0.223668928984087	E3
chr7:17306981	preTSS_flank	AHR	12	12	12	0.30997	0.32684	97.118	37.164	8.3795	0.0095597	0.637543561699607	0.173253207073203	E6
chr7:17308347	preTSS_flank	AHR	12	12	12	-0.13955	0.66533	98.132	19.857	8.3795	0.0095597	0.648810356647792	0.163344407582051	E6
chr7:17309271	preTSS_flank	AHR	12	12	12	-0.75696	0.0043663	92.558	84.685	8.3795	0.0095597	0.147687853117518	0.780078882041265	E6
chr7:17934048	gene_body	SNX13	12	12	12	0.52568	0.079202	94.539	43.566	8.6045	0.0030264	0.517216024923341	0.29335681693871	E1
chr7:23047837	gene_body	FAM126A	12	12	12	0.054594	0.86618	95.562	42.101	7.5187	0.0058356	0.439416803932905	0.383297658341232	E5
chr7:23593451	preTSS_flank	TRA2A	12	12	12	-0.10033	0.75637	95.814	29.772	8.5279	0.0016506	0.0519241273455138	0.922183805691044	E5
chr7:24971228	preTSS_flank	OSBPL3	12	12	12	-0.42831	0.1648	97.882	31.109	7.7793	0.024852	-0.481683783115931	0.333354284448257	E1
chr7:25240331	preTSS_flank	C7orf31	12	12	12	-0.37939	0.22386	93.931	38.976	5.3697	0.013932	0.971101724696829	0.00124059884934402	E8
chr7:25245208	preTSS_flank	C7orf31	12	12	12	0.00094365	0.99768	91.907	93.313	5.3697	0.013932	0.48030063813044	0.334949008431772	E8
chr7:27737251	preTSS_flank	HIBADH	12	12	12	0.87606	0.00018637	92.633	61.164	7.1949	0.017696	NA	NA	E5
chr7:27737251	preTSS_flank	TAX1BP1	12	12	12	0.20833	0.51585	92.633	61.164	9.0876	0.0026306	-0.813957382528087	0.0486981431758412	E5
chr7:33135219	preTSS_flank	BBS9	12	12	12	-0.31096	0.32521	95.552	48.211	7.7478	0.011407	0.495883053553577	0.317144241798684	E1
chr7:33135219	gene_body	RP9	12	12	12	-0.33828	0.28215	95.552	48.211	6.2404	0.019251	0.0307144152533268	0.953942864730429	E1
chr7:33166821	preTSS_flank	BBS9	12	12	12	0.21154	0.50926	81.854	258.72	7.7478	0.011407	-0.799398151114703	0.0563254329555555	E5
chr7:33166821	preTSS_flank	RP9	12	12	12	-0.19311	0.54762	81.854	258.72	6.2404	0.019251	-0.631747404988931	0.178445598230412	E5
chr7:35032651	gene_body	DPY19L1	12	12	12	0.049433	0.87874	98.241	16.936	6.497	0.011955	-0.204739007516858	0.697182619848169	E3
chr7:38946719	gene_body	VPS41	12	12	12	-0.24173	0.44909	94.986	40.508	8.0858	0.0072961	0.386483830027952	0.449138751661946	E3
chr7:38946781	gene_body	VPS41	12	12	12	-0.060235	0.85248	87.907	214.89	8.0858	0.0072961	0.164653455779276	0.755251756533655	E3
chr7:50555776	preTSS_flank	FIGNL1	12	12	12	-0.2746	0.38771	84.861	293.24	7.4024	0.013566	0.115286858129221	0.827835855060719	E5
chr7:5181453	preTSS_flank	WIPI2	12	12	12	-0.84334	0.00056768	78.526	421.73	8.0279	0.013153	NA	NA	E3
chr7:5181453	gene_body	ZNF890P	12	12	12	-0.79698	0.0019103	78.526	421.73	5.4186	0.85984	-0.445212916718023	0.376304461937552	E3
chr7:64003727	gene_body	ZNF680	12	12	12	-0.15656	0.62704	90.31	74.951	7.6177	0.0047518	-0.0206658456303516	0.969005644509964	E1
chr7:64156156	gene_body	ZNF107	12	12	12	-0.13217	0.68221	99.405	4.2483	8.6396	0.02811	0.454886795230799	0.364732849073517	E1
chr7:64158567	gene_body	ZNF107	12	12	12	-0.18767	0.55918	96.065	62.368	8.6396	0.02811	-0.283732794036931	0.585821663704814	E1
chr7:64370213	gene_body	ZNF273	12	12	12	0.46627	0.12653	93.838	62.68	7.4502	0.02104	0.421790584341477	0.404833934876157	E5
chr7:7196077	preTSS_flank	C1GALT1	12	12	12	-0.13767	0.66961	91.967	110.11	8.6908	0.0091553	0.329137999654548	0.52412106024857	E3
chr7:77391698	preTSS_flank	PHTF2	12	12	12	0.84067	0.00061488	96.674	47.285	7.7963	0.016149	-0.0908589347362872	0.864086633868262	E2
chr7:77391698	postTSS_flank	TMEM60	12	12	12	-0.22312	0.48576	96.674	47.285	5.494	0.023255	0.122985678782493	0.81645159036555	E2
chr7:79729621	preTSS_flank	GNAI1	12	12	12	-0.59581	0.04092	94.712	63.886	5.3428	0.32633	-0.645814854106576	0.165954923537825	E5
chr7:7979015	preTSS_flank	GLCCI1	12	12	12	0.19639	0.5407	96.562	48.114	7.5853	0.011611	0.603193122127208	0.20494379546249	E5
chr7:8032956	gene_body	GLCCI1	12	12	12	0.56369	0.056292	98.958	5.9186	7.5853	0.011611	-0.118458069316897	0.823144016447932	E1
chr7:8047691	gene_body	GLCCI1	12	12	12	-0.23884	0.4547	97.396	38.767	7.5853	0.011611	-0.382334543892212	0.454442959284733	E1
chr7:8051835	gene_body	GLCCI1	11	12	11	-0.5417	0.085218	93.506	105.66	7.5853	0.011611	-0.255970868573501	0.624429441729863	E1
chr7:87579201	gene_body	ADAM22	12	12	12	0.018525	0.95443	96.939	20.982	6.3811	0.026608	0.386194661179639	0.344662866073272	E5
chr7:92705270	postTSS_flank	SAMD9	12	12	12	-0.3436	0.27417	88.174	78.718	9.3328	0.01076	-0.404491264347959	0.426353155092507	E7
chr8:104329529	gene_body	FZD6	12	12	12	-0.23057	0.47093	97.376	15.114	6.1317	0.047582	1.10224641549086e-07	0.999999834663038	E5
chr8:104349409	postTSS_flank	FZD6	12	12	12	-0.0084195	0.97928	22.662	522.11	6.1317	0.047582	0.00391255823728363	0.994131192591014	E3
chr8:107256659	preTSS_flank	OXR1	12	12	12	-0.10988	0.73389	90.789	121.4	8.4737	0.0052026	-0.328444510597922	0.525048840703401	E5
chr8:11233283	postTSS_flank	SLC35G5	12	12	12	0.34565	0.27112	72.037	197	3.2514	0.27316	-0.14394615691411	0.785572082519614	E8
chr8:11397508	preTSS_flank	BLK	12	12	12	0.15735	0.62527	59.442	111.88	4.7753	0.43472	NA	NA	E8
chr8:118483065	preTSS_flank	MED30	12	12	12	-0.30434	0.33616	83.511	182.37	7.0451	0.012831	0.307903370552895	0.55274025450021	E5
chr8:124787051	gene_body	FAM91A1	12	12	12	-0.30069	0.34227	95.631	34.965	8.4851	0.0087197	0.245217500731289	0.639546412015468	E1
chr8:12635433	preTSS_flank	LONRF1	12	12	12	-0.18523	0.56437	96.687	27.584	6.1764	0.051896	0.729470148006469	0.0998800481386244	E8
chr8:133829945	postTSS_flank	PHF20L1	12	12	12	0.3173	0.31491	96.071	44.048	8.8856	0.0054175	0.471179946334437	0.345533538090377	E1
chr8:133829945	preTSS_flank	TG	12	12	12	-0.19689	0.53966	96.071	44.048	4.9757	0.059632	NA	NA	E1
chr8:17958227	preTSS_flank	ASAH1	12	12	12	0.21663	0.49887	84.921	210.25	7.9205	0.0070477	-0.241866543815902	0.644274711148241	E5
chr8:18044103	preTSS_flank	NAT1	12	12	12	0.16764	0.60253	96.486	32.479	5.4866	0.016754	-0.235287102394808	0.653582095820045	E8
chr8:1929577	preTSS_flank	KBTBD11	12	12	12	0.59921	0.039489	97.963	22.85	7.7721	0.031278	-0.769205168601415	0.0737525932217557	E3
chr8:22971222	preTSS_flank	TNFRSF10B	12	12	12	-0.042421	0.89585	95.139	103.62	8.2034	0.0024129	0.294063227170028	0.571619450663561	E5
chr8:23073788	preTSS_flank	CHMP7	12	12	12	-0.68775	0.013437	99.242	6.8857	9.8041	0.019393	0.409165222338185	0.314140747597694	E2
chr8:23073788	gene_body	TNFRSF10A	12	12	12	-0.39721	0.20105	99.242	6.8857	7.7767	0.025812	0.133795485505442	0.752111266458555	E2
chr8:23085829	preTSS_flank	CHMP7	12	12	12	0.25526	0.42329	91.974	74.297	9.8041	0.019393	-0.0746331066786837	0.888258196938587	E3
chr8:23085829	preTSS_flank	TNFRSF10A	12	12	12	0.36075	0.24931	91.974	74.297	7.7767	0.025812	-0.150589748731958	0.775822859280128	E3
chr8:23085846	preTSS_flank	CHMP7	12	12	12	0.47315	0.12029	91.896	51.545	9.8041	0.019393	-0.583835094388192	0.128631271514397	E3
chr8:23085846	preTSS_flank	TNFRSF10A	12	12	12	0.30539	0.33441	91.896	51.545	7.7767	0.025812	-0.235362266903421	0.574722390574633	E3
chr8:27134084	preTSS_flank	PTK2B	12	12	12	0.30957	0.3275	91.976	117.18	9.0328	0.01085	-0.43502447805572	0.38862666859753	E5
chr8:27134084	postTSS_flank	TRIM35	12	12	12	0.36151	0.24824	91.976	117.18	7.611	0.023093	-0.727371161208031	0.101357954134678	E5
chr8:28791155	preTSS_flank	HMBOX1	12	12	12	-0.40647	0.18979	97.619	21.649	7.534	0.0079075	0.173240147659316	0.742739433052492	E5
chr8:28791155	preTSS_flank	INTS9	12	12	12	0.16396	0.61063	97.619	21.649	6.9091	0.0014976	NA	NA	E5
chr8:38606487	preTSS_flank	TACC1	12	12	12	0.087422	0.78704	85.478	78.035	8.7851	0.0028065	0.494291497966633	0.318946412022672	E8
chr8:52819521	preTSS_flank	PCMTD1	12	12	12	-0.37134	0.23465	1.0417	13.021	9.1604	0.0070565	0.489294820327666	0.324628664373776	E5
chr8:53603036	gene_body	RB1CC1	12	12	12	0.091439	0.77746	13.633	253.61	9.1739	0.0060623	0.64200230560884	0.0861117077169062	E3
chr8:53670716	preTSS_flank	RB1CC1	12	12	12	-0.088341	0.78485	98.264	17.226	9.1739	0.0060623	0.0986484852197349	0.852507272203191	E5
chr8:59617255	preTSS_flank	NSMAF	12	12	12	-0.041874	0.89719	89.825	89.676	8.198	0.0035268	0.180247848320771	0.669284091467844	E5
chr8:61583417	preTSS_flank	CHD7	12	12	12	-0.27135	0.39359	89.904	106.76	8.9701	0.0073121	0.207879322792335	0.621309767137483	E5
chr8:62616069	gene_body	ASPH	12	12	12	-0.15716	0.6257	98.209	11.163	7.4888	0.0046022	0.456057664733198	0.256062100900087	E5
chr8:66579724	preTSS_flank	ARMC1	12	12	12	-0.56505	0.055571	98.317	16.492	7.6791	0.0043216	0.607484716935758	0.200865300281137	E5
chr8:66579724	preTSS_flank	MTFR1	12	12	12	-0.15249	0.63612	98.317	16.492	5.8908	0.043514	-0.581261396698196	0.226301791005952	E5
chr8:66595889	preTSS_flank	ARMC1	12	12	12	-0.26872	0.39836	95.88	80.83	7.6791	0.0043216	-0.745806030215254	0.0887095438419446	E1
chr8:66595889	gene_body	MTFR1	12	12	12	-0.06029	0.85235	95.88	80.83	5.8908	0.043514	0.723859130142353	0.103852277438247	E1
chr8:699536	preTSS_flank	ERICH1	12	12	12	0.3556	0.25663	98.155	11.274	7.3821	0.10264	-0.399104335172494	0.433129018652689	E5
chr8:71486558	gene_body	TRAM1	12	12	12	0.2974	0.34785	95.887	67.425	9.5767	0.0035749	0.387492841400861	0.447851899003392	E1
chr8:77962379	preTSS_flank	PEX2	12	12	12	-0.30586	0.33363	94.497	52.937	7.8612	0.0074525	0.534973219071177	0.274093861411764	E5
chr8:86099009	postTSS_flank	C8orf59	12	12	12	-0.10239	0.75152	97.937	33.779	7.5149	0.01322	0.204223895443403	0.697922980629193	E5
chr8:86099009	preTSS_flank	CA13	12	12	12	-0.53218	0.074902	97.937	33.779	4.8792	0.0253	NA	NA	E5
chr8:86099009	preTSS_2k	E2F5	12	12	12	-0.38432	0.2174	97.937	33.779	5.3679	0.035222	0.0833022918117035	0.844529270174672	E5
chr8:90930158	gene_body	OSGIN2	12	12	12	-0.69627	0.01189	95.054	29.161	7.0455	0.020195	0.512430942027637	0.194138374073351	E1
chr8:92033215	preTSS_flank	OTUD6B	12	12	12	0.22058	0.49087	96.901	26.478	7.258	0.0027861	0.575040471002781	0.232514053496494	E1
chr8:92033215	gene_body	TMEM55A	12	12	12	0.28597	0.36754	96.901	26.478	6.3961	0.011785	-0.315611069511719	0.446352568857664	E1
chr8:9461547	preTSS_flank	TNKS	12	12	12	0.64384	0.023862	96.018	39.387	8.142	0.0030352	-0.0485493016313007	0.909112998780978	E1
chr8:99010857	postTSS_flank	RPL30	12	12	12	0.098871	0.75983	97.027	27.431	11.442	0.00077773	-0.658184459301112	0.075996514524793	E5
chr8:99135207	preTSS_flank	HRSP12	12	12	12	-0.050424	0.87633	97.752	18.987	5.5911	0.019639	NA	NA	E1
chr8:99135207	gene_body	POP1	12	12	12	0.072087	0.82382	97.752	18.987	5.9895	0.068298	-0.662572453256774	0.0733803003958083	E1
chr8:9961254	gene_body	MSRA	12	12	12	-0.2111	0.51014	97.536	13.611	5.8485	0.011394	0.126554572097058	0.811181594646602	E5
chr9:102670158	preTSS_flank	STX17	12	12	12	0.058417	0.85689	95.911	29.216	8.6152	0.0036328	0.32885038353824	0.52450578828485	E3
chr9:102694026	gene_body	STX17	12	12	12	-0.20817	0.51618	98.438	29.297	8.6152	0.0036328	0.389678903693025	0.445067946636634	E2
chr9:103068468	postTSS_flank	TEX10	12	12	12	0.59696	0.040431	97.722	17.705	7.9455	0.0044188	-0.00853231681946794	0.987201835348966	E1
chr9:103087122	postTSS_flank	TEX10	12	12	12	0.11237	0.72808	49.076	89.375	7.9455	0.0044188	0.0764704314233266	0.885517941963769	E1
chr9:106875258	preTSS_flank	SMC2	12	12	12	0.0093997	0.97687	98.868	7.4242	7.4696	0.0081808	-0.589039279675257	0.124430946552497	E1
chr9:107531159	gene_body	NIPSNAP3A	12	12	12	-0.00085469	0.9979	98.288	18.919	6.9979	0.16502	-0.409927033583438	0.419551554417033	E5
chr9:108413339	preTSS_flank	TMEM38B	12	12	12	-0.17536	0.58567	93.466	29.52	7.0039	0.012093	0.274097319316967	0.599150396435173	E5
chr9:115982085	postTSS_2k	FKBP15	12	12	12	0.039728	0.90244	44.163	349.68	7.9952	0.0064634	0.607688334588027	0.200672625465966	E3
chr9:115982085	preTSS_2k	SLC31A1	12	12	12	-0.11246	0.72785	44.163	349.68	5.9052	0.015329	NA	NA	E3
chr9:123359181	preTSS_flank	CDK5RAP2	12	12	12	-0.10107	0.75464	97.235	32.059	8.6022	0.0028477	-0.167483527953988	0.751123725858926	E5
chr9:123359211	preTSS_flank	CDK5RAP2	12	12	12	-0.16234	0.6142	97.567	29.352	8.6022	0.0028477	0.11727722266569	0.824890678351321	E5
chr9:32488437	gene_body	DDX58	12	12	12	0.58805	0.044323	96.663	26.546	8.2673	0.029105	0.0768321296250943	0.856505694918661	E1
chr9:32490546	gene_body	DDX58	12	12	12	0.31187	0.32373	97.206	42.583	8.2673	0.029105	-0.436207450645303	0.387188933488708	E1
chr9:33791035	preTSS_flank	UBE2R2	12	12	12	0.27133	0.39362	95.556	115.81	7.846	0.0041941	0.381453103646582	0.455572291874917	E8
chr9:34025648	gene_body	UBAP2	12	12	12	-0.21951	0.49303	95.058	61.558	8.0007	0.0025531	-0.749452555401171	0.0862970975934856	E1
chr9:36156980	preTSS_flank	CCIN	12	12	12	-0.10617	0.7426	96.527	68.926	2.7926	0.3143	NA	NA	E1
chr9:36156980	preTSS_flank	CLTA	12	12	12	-0.15389	0.63299	96.527	68.926	7.4584	0.0058483	-0.0611526010573503	0.908385442789321	E1
chr9:36156980	gene_body	GLIPR2	12	12	12	0.13818	0.66847	96.527	68.926	7.2065	0.018512	0.101604242456766	0.848118088055115	E1
chr9:36235576	postTSS_flank	CLTA	12	12	12	0.22751	0.477	92.014	91.933	7.4584	0.0058483	0.579070764182041	0.228481712158917	E1
chr9:36235576	gene_body	GNE	12	12	12	-0.25677	0.42045	92.014	91.933	7.6004	0.001912	-0.407189913253293	0.422971912053158	E1
chr9:4943978	preTSS_flank	JAK2	12	12	12	-0.32236	0.30683	93.056	237.79	7.9212	0.016967	-0.607799797534504	0.200567184781821	E5
chr9:4963606	preTSS_flank	JAK2	12	12	12	-0.21169	0.50894	75.497	193.08	7.9212	0.016967	-0.238489428326557	0.649048163851788	E6
chr9:5992094	gene_body	KIAA2026	12	12	12	0.11166	0.72973	97.223	16.822	8.9684	0.0024623	0.506095302667259	0.305670762263808	E2
chr9:5992094	postTSS_flank	RANBP6	12	12	12	-0.0084222	0.97928	97.223	16.822	8.9355	0.021264	NA	NA	E2
chr9:73049606	preTSS_flank	KLF9	12	12	12	0.20922	0.51402	95.608	59.132	9.0867	0.028934	0.938179335763775	0.00561455885180751	E5
chr9:73051064	preTSS_flank	KLF9	12	12	12	-0.41199	0.18326	94.742	35.926	9.0867	0.028934	-0.670738737417194	0.14477137137729	E5
chr9:75737324	preTSS_flank	ANXA1	12	12	12	-0.050435	0.8763	95.383	51.988	8.816	0.095946	-0.434776403871091	0.281700881475931	E5
chr9:79823033	preTSS_flank	VPS13A	12	12	12	0.63457	0.026655	90.119	33.567	9.2014	0.0085497	0.385226717732512	0.450743673444949	E1
chr9:90151628	preTSS_flank	DAPK1	12	12	12	0.6845	0.014065	96.622	46.028	4.2122	0.36718	-4.75556333720672e-09	0.999999992866655	E5
chr9:95639464	postTSS_2k	ZNF484	12	12	12	-0.26919	0.39751	45.795	376.6	7.7338	0.021076	0.270373540611448	0.604322092285448	E3
chr9:98267725	gene_body	PTCH1	12	12	12	0.50764	0.092027	78.832	313.26	6.5779	0.069418	0.38422281753644	0.4520266379719	E3
chr9:98267780	gene_body	PTCH1	12	12	12	0.25968	0.41503	37.706	467.41	6.5779	0.069418	0.353397809458562	0.390481880109323	E3
