# Supplementary material for: Functional variation in allelic methylomes underscores a strong genetic contribution and reveals novel epigenetic alterations in the human epigenome
Source: Genome Biol. 2017 Mar 10;18:50. doi: 10.1186/s13059-017-1173-7 (PMC5346261; doi:10.1186/s13059-017-1173-7)
Supplement: Additional file 7: — Allelic methylation in enhancer peaks. In this file, we report the ChromHMM bin and the allele-sepcific CpG methylation and RNA read coverage at CpGs within H3K27ac and H3K4me1 ChIP-Seq peaks. (XLSX 1899 kb) [file 13059_2017_1173_MOESM7_ESM.xlsx]

## Sheet: H3K4me1
#bin_chr	bin_start	bin_end	gene	acc	bin_id	snp	H_rna	L_rna	cg_chr	cg_start	cg_end	snpid	Hcg_tot	Hcg_meth	Lcg_tot	Lcg_meth	Hcg_level	Lcg_level	cgfisher_p	flipped
chr1	117899800	117909200	MAN1A2	ENST00000356554.3	E3	11	110	67	chr1	117902492	117902493	117902501	9	7	5	1	0.777778	0.2	0.09091	1
chr1	117899800	117909200	MAN1A2	ENST00000356554.3	E3	20	73	42	chr1	117906315	117906316	117906376	8	5	6	3	0.625	0.5	1	1
chr1	117899800	117909200	MAN1A2	ENST00000356554.3	E3	20	73	42	chr1	117906338	117906339	117906376	8	6	8	7	0.75	0.875	1	1
chr1	117899800	117909200	MAN1A2	ENST00000356554.3	E3	20	73	42	chr1	117906373	117906374	117906376	8	6	9	8	0.75	0.888889	0.5765	1
chr1	117899800	117909200	MAN1A2	ENST00000356554.3	E3	20	73	42	chr1	117908969	117908970	117909005	5	0	6	0	0	0	1	1
chr1	117899800	117909200	MAN1A2	ENST00000356554.3	E3	20	73	42	chr1	117909001	117909002	117909005	6	0	8	0	0	0	1	1
chr1	117899800	117909200	MAN1A2	ENST00000356554.3	E3	20	73	42	chr1	117909008	117909009	117909005	6	0	7	0	0	0	1	1
chr1	117899800	117909200	MAN1A2	ENST00000356554.3	E3	20	73	42	chr1	117909022	117909023	117909005	5	0	6	0	0	0	1	1
chr1	117899800	117909200	MAN1A2	ENST00000356554.3	E3	79	660	398	chr1	117909001	117909002	117909005	5	0	6	0	0	0	1	0
chr1	117899800	117909200	MAN1A2	ENST00000356554.3	E3	79	660	398	chr1	117909008	117909009	117909005	5	0	5	0	0	0	1	0
chr1	117899800	117909200	MAN1A2	ENST00000356554.3	E3	79	660	398	chr1	117909022	117909023	117909005	5	0	5	0	0	0	1	0
chr1	117899800	117909200	MAN1A2	ENST00000356554.3	E3	79	660	398	chr1	117909040	117909041	117909005	5	0	5	0	0	0	1	0
chr1	1593200	1594800	SLC35E2B	ENST00000234800.6	E2	20	598	191	chr1	1594210	1594211	1594315	6	0	13	3	0	0.230769	0.517	0
chr1	1593200	1594800	SLC35E2B	ENST00000234800.6	E2	20	598	191	chr1	1594221	1594222	1594315	10	1	16	10	0.1	0.625	0.01435	0
chr1	1593200	1594800	SLC35E2B	ENST00000234800.6	E2	20	598	191	chr1	1594234	1594235	1594315	11	3	15	4	0.272727	0.266667	1	0
chr1	1593200	1594800	SLC35E2B	ENST00000234800.6	E2	20	598	191	chr1	1594259	1594260	1594315	12	0	18	3	0	0.166667	0.2552	0
chr1	1593200	1594800	SLC35E2B	ENST00000234800.6	E2	20	598	191	chr1	1594280	1594281	1594315	16	0	25	5	0	0.2	0.1374	0
chr1	1593200	1594800	SLC35E2B	ENST00000234800.6	E2	22	467	236	chr1	1594259	1594260	1594315	14	0	8	1	0	0.125	0.3636	1
chr1	1593200	1594800	SLC35E2B	ENST00000234800.6	E2	22	467	236	chr1	1594280	1594281	1594315	15	0	10	2	0	0.2	0.15	1
chr1	1593200	1594800	SLC35E2B	ENST00000234800.6	E2	23	444	220	chr1	1594221	1594222	1594315	5	0	6	2	0	0.333333	0.4545	1
chr1	1593200	1594800	SLC35E2B	ENST00000234800.6	E2	23	444	220	chr1	1594234	1594235	1594315	6	0	6	2	0	0.333333	0.4545	1
chr1	1593200	1594800	SLC35E2B	ENST00000234800.6	E2	23	444	220	chr1	1594259	1594260	1594315	6	0	5	1	0	0.2	0.4545	1
chr1	1593200	1594800	SLC35E2B	ENST00000234800.6	E2	23	444	220	chr1	1594280	1594281	1594315	7	0	5	2	0	0.4	0.1515	1
chr1	1593200	1594800	SLC35E2B	ENST00000234800.6	E2	29	756	362	chr1	1594210	1594211	1594315	6	0	5	2	0	0.4	0.1818	1
chr1	1593200	1594800	SLC35E2B	ENST00000234800.6	E2	29	756	362	chr1	1594221	1594222	1594315	9	2	5	3	0.222222	0.6	0.2657	1
chr1	1593200	1594800	SLC35E2B	ENST00000234800.6	E2	29	756	362	chr1	1594234	1594235	1594315	8	2	6	4	0.25	0.666667	0.2774	1
chr1	1593200	1594800	SLC35E2B	ENST00000234800.6	E2	29	756	362	chr1	1594280	1594281	1594315	17	0	8	1	0	0.125	0.32	1
chr1	1593200	1594800	SLC35E2B	ENST00000234800.6	E2	34	793	401	chr1	1594280	1594281	1594315	10	0	10	2	0	0.2	0.4737	0
chr1	160541000	160548200	CD84	ENST00000534968.1	E3	12	141	87	chr1	160545607	160545608	160545587	8	8	6	6	1	1	1	0
chr1	160541000	160548200	CD84	ENST00000534968.1	E3	12	221	35	chr1	160545587	160545588	160545684	8	0	11	0	0	0	1	1
chr1	160541000	160548200	CD84	ENST00000534968.1	E3	12	221	35	chr1	160545607	160545608	160545684	9	9	14	11	1	0.785714	0.253	1
chr1	160541000	160548200	CD84	ENST00000534968.1	E3	12	221	35	chr1	160545690	160545691	160545684	13	0	19	0	0	0	1	1
chr1	160541000	160548200	CD84	ENST00000534968.1	E3	13	261	127	chr1	160545145	160545146	160545160	7	1	7	2	0.142857	0.285714	1	1
chr1	160541000	160548200	CD84	ENST00000534968.1	E3	13	261	127	chr1	160545148	160545149	160545160	6	2	7	4	0.333333	0.571429	0.5921	1
chr1	160541000	160548200	CD84	ENST00000534968.1	E3	13	261	127	chr1	160545587	160545588	160545684	7	0	5	0	0	0	1	1
chr1	160541000	160548200	CD84	ENST00000534968.1	E3	13	261	127	chr1	160545607	160545608	160545684	9	9	7	4	1	0.571429	0.0625	1
chr1	160541000	160548200	CD84	ENST00000534968.1	E3	13	261	127	chr1	160545690	160545691	160545684	13	0	15	0	0	0	1	1
chr1	160541000	160548200	CD84	ENST00000534968.1	E3	19	319	168	chr1	160545607	160545608	160545587	8	8	6	6	1	1	1	1
chr1	160541000	160548200	CD84	ENST00000534968.1	E3	20	559	196	chr1	160545607	160545608	160545691	5	5	5	5	1	1	1	0
chr1	160541000	160548200	CD84	ENST00000534968.1	E3	21	650	255	chr1	160545145	160545146	160545160	5	0	6	1	0	0.166667	1	1
chr1	160541000	160548200	CD84	ENST00000534968.1	E3	21	650	255	chr1	160545148	160545149	160545160	5	0	6	1	0	0.166667	1	1
chr1	160541000	160548200	CD84	ENST00000534968.1	E3	21	650	255	chr1	160545607	160545608	160545587	5	5	7	6	1	0.857143	1	1
chr1	160541000	160548200	CD84	ENST00000534968.1	E3	21	650	255	chr1	160546556	160546557	160546607	7	0	6	0	0	0	1	1
chr1	160541000	160548200	CD84	ENST00000534968.1	E3	28	843	442	chr1	160545607	160545608	160545587	8	8	7	7	1	1	1	0
chr1	160541000	160548200	CD84	ENST00000534968.1	E3	28	843	442	chr1	160545607	160545608	160545691	5	5	5	5	1	1	1	0
chr1	1614000	1623200	RP1-283E3.8	ENST00000598846.1	E2	20	519	314	chr1	1615736	1615737	1615747	6	5	12	12	0.833333	1	0.3333	1
chr1	1614000	1623200	RP1-283E3.8	ENST00000598846.1	E2	20	519	314	chr1	1615758	1615759	1615747	6	5	11	11	0.833333	1	0.3529	1
chr1	1614000	1623200	RP1-283E3.8	ENST00000598846.1	E2	34	726	390	chr1	1615698	1615699	1615705	6	6	5	5	1	1	1	0
chr1	1614000	1623200	RP1-283E3.8	ENST00000598846.1	E2	34	726	390	chr1	1615722	1615723	1615705	5	5	6	6	1	1	1	0
chr1	1614000	1623200	RP1-283E3.8	ENST00000598846.1	E2	34	726	390	chr1	1615724	1615725	1615705	5	5	6	6	1	1	1	0
chr1	1614000	1623200	RP1-283E3.8	ENST00000598846.1	E2	40	436	227	chr1	1615262	1615263	1615348	5	4	5	5	0.8	1	1	0
chr1	1614000	1623200	RP1-283E3.8	ENST00000598846.1	E2	40	436	227	chr1	1615661	1615662	1615747	5	4	6	4	0.8	0.666667	1	0
chr1	1614000	1623200	RP1-283E3.8	ENST00000598846.1	E2	40	436	227	chr1	1615698	1615699	1615705	5	4	5	5	0.8	1	1	0
chr1	1614000	1623200	RP1-283E3.8	ENST00000598846.1	E2	40	436	227	chr1	1615698	1615699	1615747	5	4	8	8	0.8	1	0.3846	0
chr1	1614000	1623200	RP1-283E3.8	ENST00000598846.1	E2	40	436	227	chr1	1615722	1615723	1615747	5	5	9	9	1	1	1	0
chr1	1614000	1623200	RP1-283E3.8	ENST00000598846.1	E2	40	436	227	chr1	1615724	1615725	1615747	5	5	8	8	1	1	1	0
chr1	1614000	1623200	RP1-283E3.8	ENST00000598846.1	E2	40	436	227	chr1	1615732	1615733	1615747	6	6	9	8	1	0.888889	1	0
chr1	1614000	1623200	RP1-283E3.8	ENST00000598846.1	E2	40	436	227	chr1	1615736	1615737	1615747	6	6	9	8	1	0.888889	1	0
chr1	1614000	1623200	RP1-283E3.8	ENST00000598846.1	E2	40	436	227	chr1	1615758	1615759	1615747	5	4	7	7	0.8	1	0.4167	0
chr1	16924800	16936600	CROCCP2	ENST00000412962.1	E1	14	364	223	chr1	16931281	16931282	16931355	6	4	5	5	0.666667	1	0.4545	1
chr1	16924800	16936600	CROCCP2	ENST00000412962.1	E1	8	349	214	chr1	16935757	16935758	16935777	8	8	5	5	1	1	1	1
chr1	16924800	16936600	CROCCP2	ENST00000412962.1	E1	9	259	119	chr1	16930168	16930169	16930211	6	5	5	5	0.833333	1	1	0
chr1	16924800	16936600	CROCCP2	ENST00000412962.1	E1	9	259	119	chr1	16930189	16930190	16930211	6	6	5	5	1	1	1	0
chr1	16938800	16939800	CROCCP2	ENST00000412962.1	E3	10	233	140	chr1	16939665	16939666	16939717	5	0	5	0	0	0	1	1
chr1	16938800	16939800	CROCCP2	ENST00000412962.1	E3	10	233	140	chr1	16939677	16939678	16939717	5	0	10	1	0	0.1	1	1
chr1	16938800	16939800	CROCCP2	ENST00000412962.1	E3	10	233	140	chr1	16939679	16939680	16939717	5	0	10	0	0	0	1	1
chr1	16938800	16939800	CROCCP2	ENST00000412962.1	E3	10	233	140	chr1	16939695	16939696	16939717	6	0	16	1	0	0.0625	1	1
chr1	16938800	16939800	CROCCP2	ENST00000412962.1	E3	10	233	140	chr1	16939698	16939699	16939717	6	0	16	0	0	0	1	1
chr1	16938800	16939800	CROCCP2	ENST00000412962.1	E3	10	233	140	chr1	16939705	16939706	16939717	7	0	17	0	0	0	1	1
chr1	16938800	16939800	CROCCP2	ENST00000412962.1	E3	10	233	140	chr1	16939726	16939727	16939717	7	0	19	0	0	0	1	1
chr1	16938800	16939800	CROCCP2	ENST00000412962.1	E3	10	233	140	chr1	16939732	16939733	16939717	7	0	19	0	0	0	1	1
chr1	16938800	16939800	CROCCP2	ENST00000412962.1	E3	10	233	140	chr1	16939734	16939735	16939717	7	0	19	0	0	0	1	1
chr1	16938800	16939800	CROCCP2	ENST00000412962.1	E3	10	233	140	chr1	16939738	16939739	16939717	7	0	19	0	0	0	1	1
chr1	16938800	16939800	CROCCP2	ENST00000412962.1	E3	10	233	140	chr1	16939740	16939741	16939717	6	0	19	0	0	0	1	1
chr1	16938800	16939800	CROCCP2	ENST00000412962.1	E3	12	297	99	chr1	16939705	16939706	16939717	5	0	6	0	0	0	1	1
chr1	16938800	16939800	CROCCP2	ENST00000412962.1	E3	12	297	99	chr1	16939726	16939727	16939717	5	0	6	0	0	0	1	1
chr1	16938800	16939800	CROCCP2	ENST00000412962.1	E3	12	297	99	chr1	16939732	16939733	16939717	5	0	6	0	0	0	1	1
chr1	16938800	16939800	CROCCP2	ENST00000412962.1	E3	12	297	99	chr1	16939734	16939735	16939717	5	0	6	0	0	0	1	1
chr1	16938800	16939800	CROCCP2	ENST00000412962.1	E3	12	297	99	chr1	16939738	16939739	16939717	5	0	6	0	0	0	1	1
chr1	16938800	16939800	CROCCP2	ENST00000412962.1	E3	12	297	99	chr1	16939740	16939741	16939717	5	0	6	0	0	0	1	1
chr1	16938800	16939800	CROCCP2	ENST00000412962.1	E3	12	297	99	chr1	16939757	16939758	16939717	5	0	6	0	0	0	1	1
chr1	16938800	16939800	CROCCP2	ENST00000412962.1	E3	12	297	99	chr1	16939761	16939762	16939717	5	0	6	0	0	0	1	1
chr1	16938800	16939800	CROCCP2	ENST00000412962.1	E3	12	297	99	chr1	16939763	16939764	16939717	5	0	5	0	0	0	1	1
chr1	16938800	16939800	CROCCP2	ENST00000412962.1	E3	15	616	261	chr1	16939162	16939163	16939173	5	1	55	17	0.2	0.309091	1	1
chr1	16938800	16939800	CROCCP2	ENST00000412962.1	E3	5	124	76	chr1	16939145	16939146	16939264	13	0	19	0	0	0	1	1
chr1	16938800	16939800	CROCCP2	ENST00000412962.1	E3	5	124	76	chr1	16939162	16939163	16939264	14	1	19	6	0.0714286	0.315789	0.195	1
chr1	16938800	16939800	CROCCP2	ENST00000412962.1	E3	5	124	76	chr1	16939173	16939174	16939264	15	2	21	8	0.133333	0.380952	0.1422	1
chr1	16938800	16939800	CROCCP2	ENST00000412962.1	E3	5	124	76	chr1	16939214	16939215	16939264	18	0	30	1	0	0.0333333	1	1
chr1	16938800	16939800	CROCCP2	ENST00000412962.1	E3	5	124	76	chr1	16939274	16939275	16939264	16	0	26	2	0	0.0769231	0.5168	1
chr1	16938800	16939800	CROCCP2	ENST00000412962.1	E3	5	124	76	chr1	16939284	16939285	16939264	12	0	21	2	0	0.0952381	0.5227	1
chr1	16938800	16939800	CROCCP2	ENST00000412962.1	E3	8	114	61	chr1	16939695	16939696	16939717	6	0	6	0	0	0	1	0
chr1	16938800	16939800	CROCCP2	ENST00000412962.1	E3	8	114	61	chr1	16939698	16939699	16939717	6	0	7	0	0	0	1	0
chr1	16938800	16939800	CROCCP2	ENST00000412962.1	E3	8	114	61	chr1	16939705	16939706	16939717	6	0	9	0	0	0	1	0
chr1	16938800	16939800	CROCCP2	ENST00000412962.1	E3	8	114	61	chr1	16939726	16939727	16939717	6	0	9	0	0	0	1	0
chr1	16938800	16939800	CROCCP2	ENST00000412962.1	E3	8	114	61	chr1	16939732	16939733	16939717	6	0	8	0	0	0	1	0
chr1	16938800	16939800	CROCCP2	ENST00000412962.1	E3	8	114	61	chr1	16939734	16939735	16939717	6	0	7	0	0	0	1	0
chr1	16938800	16939800	CROCCP2	ENST00000412962.1	E3	8	114	61	chr1	16939738	16939739	16939717	6	0	7	0	0	0	1	0
chr1	16938800	16939800	CROCCP2	ENST00000412962.1	E3	8	114	61	chr1	16939740	16939741	16939717	6	0	7	0	0	0	1	0
chr1	16938800	16939800	CROCCP2	ENST00000412962.1	E3	8	114	61	chr1	16939757	16939758	16939717	6	0	6	0	0	0	1	0
chr1	16938800	16939800	CROCCP2	ENST00000412962.1	E3	8	114	61	chr1	16939761	16939762	16939717	5	0	6	0	0	0	1	0
chr1	16938800	16939800	CROCCP2	ENST00000412962.1	E3	8	114	61	chr1	16939763	16939764	16939717	5	0	6	0	0	0	1	0
chr1	16938800	16939800	CROCCP2	ENST00000412962.1	E3	9	220	121	chr1	16939695	16939696	16939717	7	0	6	0	0	0	1	0
chr1	16938800	16939800	CROCCP2	ENST00000412962.1	E3	9	220	121	chr1	16939698	16939699	16939717	7	0	7	0	0	0	1	0
chr1	16938800	16939800	CROCCP2	ENST00000412962.1	E3	9	220	121	chr1	16939705	16939706	16939717	9	0	7	0	0	0	1	0
chr1	16938800	16939800	CROCCP2	ENST00000412962.1	E3	9	220	121	chr1	16939726	16939727	16939717	9	0	7	0	0	0	1	0
chr1	16938800	16939800	CROCCP2	ENST00000412962.1	E3	9	220	121	chr1	16939732	16939733	16939717	9	0	7	0	0	0	1	0
chr1	16938800	16939800	CROCCP2	ENST00000412962.1	E3	9	220	121	chr1	16939734	16939735	16939717	8	0	7	0	0	0	1	0
chr1	16938800	16939800	CROCCP2	ENST00000412962.1	E3	9	220	121	chr1	16939738	16939739	16939717	8	0	7	0	0	0	1	0
chr1	16938800	16939800	CROCCP2	ENST00000412962.1	E3	9	220	121	chr1	16939740	16939741	16939717	8	0	7	0	0	0	1	0
chr1	16938800	16939800	CROCCP2	ENST00000412962.1	E3	9	220	121	chr1	16939757	16939758	16939717	8	0	6	0	0	0	1	0
chr1	16938800	16939800	CROCCP2	ENST00000412962.1	E3	9	220	121	chr1	16939761	16939762	16939717	7	0	6	0	0	0	1	0
chr1	16938800	16939800	CROCCP2	ENST00000412962.1	E3	9	220	121	chr1	16939763	16939764	16939717	7	0	6	0	0	0	1	0
chr1	16938800	16939800	CROCCP2	ENST00000412962.1	E3	9	220	121	chr1	16939768	16939769	16939717	7	0	6	0	0	0	1	0
chr1	16938800	16939800	CROCCP2	ENST00000412962.1	E3	9	220	121	chr1	16939781	16939782	16939717	6	0	5	0	0	0	1	0
chr1	16938800	16939800	CROCCP2	ENST00000412962.1	E3	9	633	310	chr1	16939705	16939706	16939717	5	0	5	0	0	0	1	0
chr1	16938800	16939800	CROCCP2	ENST00000412962.1	E3	9	633	310	chr1	16939726	16939727	16939717	5	0	5	0	0	0	1	0
chr1	16970400	16971000	CROCCP2	ENST00000412962.1	E3	8	349	214	chr1	16970823	16970824	16970757	6	0	5	0	0	0	1	1
chr1	16970400	16971000	CROCCP2	ENST00000412962.1	E3	9	259	119	chr1	16970823	16970824	16970784	13	0	10	0	0	0	1	0
chr1	16970400	16971000	CROCCP2	ENST00000412962.1	E3	9	259	119	chr1	16970856	16970857	16970784	12	0	6	0	0	0	1	0
chr1	16970400	16971000	CROCCP2	ENST00000412962.1	E3	9	259	119	chr1	16970869	16970870	16970784	10	0	6	0	0	0	1	0
chr1	16970400	16971000	CROCCP2	ENST00000412962.1	E3	9	259	119	chr1	16970873	16970874	16970784	8	0	5	0	0	0	1	0
chr1	16970400	16971000	CROCCP2	ENST00000412962.1	E3	9	400	155	chr1	16970823	16970824	16970784	13	0	5	0	0	0	1	0
chr1	16970400	16971000	CROCCP2	ENST00000412962.1	E3	9	633	310	chr1	16970823	16970824	16970784	26	0	10	0	0	0	1	0
chr1	16970400	16971000	CROCCP2	ENST00000412962.1	E3	9	633	310	chr1	16970856	16970857	16970784	19	0	8	0	0	0	1	0
chr1	16970400	16971000	CROCCP2	ENST00000412962.1	E3	9	633	310	chr1	16970869	16970870	16970784	11	0	7	0	0	0	1	0
chr1	16970400	16971000	CROCCP2	ENST00000412962.1	E3	9	633	310	chr1	16970873	16970874	16970784	9	0	7	0	0	0	1	0
chr1	16970400	16971000	CROCCP2	ENST00000412962.1	E3	9	633	310	chr1	16970898	16970899	16970784	5	0	5	0	0	0	1	0
chr1	16970400	16971000	CROCCP2	ENST00000412962.1	E3	9	633	310	chr1	16970920	16970921	16970784	8	0	5	0	0	0	1	0
chr1	16970400	16971000	CROCCP2	ENST00000412962.1	E3	9	633	310	chr1	16970943	16970944	16970784	9	0	6	0	0	0	1	0
chr1	16970400	16971000	CROCCP2	ENST00000412962.1	E3	9	633	310	chr1	16970975	16970976	16970784	8	0	6	0	0	0	1	0
chr1	16970400	16971000	CROCCP2	ENST00000412962.1	E3	9	633	310	chr1	16970981	16970982	16970784	7	0	6	0	0	0	1	0
chr1	236306600	236309000	GPR137B	ENST00000366592.3	E3	16	64	40	chr1	236306767	236306768	236306825	5	0	9	0	0	0	1	1
chr1	236306600	236309000	GPR137B	ENST00000366592.3	E3	16	64	40	chr1	236306807	236306808	236306825	5	0	10	0	0	0	1	1
chr1	236306600	236309000	GPR137B	ENST00000366592.3	E3	16	64	40	chr1	236306901	236306902	236306961	6	1	7	0	0.166667	0	0.4615	1
chr1	236306600	236309000	GPR137B	ENST00000366592.3	E3	16	64	40	chr1	236306939	236306940	236306961	7	2	8	2	0.285714	0.25	1	1
chr1	236306600	236309000	GPR137B	ENST00000366592.3	E3	16	64	40	chr1	236306950	236306951	236306961	7	5	8	1	0.714286	0.125	0.04056	1
chr1	236306600	236309000	GPR137B	ENST00000366592.3	E3	19	72	48	chr1	236306807	236306808	236306825	5	0	7	0	0	0	1	1
chr1	28208800	28220000	RPA2	ENST00000373912.3	E2	21	126	82	chr1	28212243	28212244	28212272	8	4	6	1	0.5	0.166667	0.3007	1
chr1	28208800	28220000	RPA2	ENST00000373912.3	E2	21	126	82	chr1	28212267	28212268	28212272	8	6	7	7	0.75	1	0.4667	1
chr1	28208800	28220000	RPA2	ENST00000373912.3	E2	21	126	82	chr1	28213975	28213976	28213983	24	0	17	0	0	0	1	1
chr1	28208800	28220000	RPA2	ENST00000373912.3	E2	21	126	82	chr1	28214028	28214029	28213983	15	0	12	0	0	0	1	1
chr1	40154800	40157000	HPCAL4	ENST00000372844.3	E3	12	172	77	chr1	40156985	40156986	40156997	5	0	9	0	0	0	1	0
chr1	40154800	40157000	HPCAL4	ENST00000372844.3	E3	12	172	77	chr1	40156989	40156990	40156997	5	0	9	0	0	0	1	0
chr1	40154800	40157000	HPCAL4	ENST00000372844.3	E3	12	172	77	chr1	40156992	40156993	40156997	5	0	10	0	0	0	1	0
chr1	40154800	40157000	HPCAL4	ENST00000372844.3	E3	19	229	120	chr1	40154993	40154994	40154916	5	5	7	5	1	0.714286	0.4697	1
chr1	40154800	40157000	HPCAL4	ENST00000372844.3	E3	19	229	120	chr1	40156486	40156487	40156476	9	7	6	3	0.777778	0.5	0.3287	1
chr1	40154800	40157000	HPCAL4	ENST00000372844.3	E3	19	229	120	chr1	40156696	40156697	40156767	9	8	8	6	0.888889	0.75	0.5765	1
chr1	40154800	40157000	HPCAL4	ENST00000372844.3	E3	19	229	120	chr1	40156698	40156699	40156767	9	8	8	4	0.888889	0.5	0.1312	1
chr1	40154800	40157000	HPCAL4	ENST00000372844.3	E3	19	229	120	chr1	40156700	40156701	40156767	10	3	10	2	0.3	0.2	1	1
chr1	40154800	40157000	HPCAL4	ENST00000372844.3	E3	19	229	120	chr1	40156757	40156758	40156767	16	2	14	5	0.125	0.357143	0.204	1
chr1	40154800	40157000	HPCAL4	ENST00000372844.3	E3	19	229	120	chr1	40156757	40156758	40156778	6	2	6	0	0.333333	0	0.4545	1
chr1	40154800	40157000	HPCAL4	ENST00000372844.3	E3	9	99	51	chr1	40156931	40156932	40156997	7	1	10	1	0.142857	0.1	1	0
chr1	40154800	40157000	HPCAL4	ENST00000372844.3	E3	9	99	51	chr1	40156935	40156936	40156997	7	0	10	0	0	0	1	0
chr1	40154800	40157000	HPCAL4	ENST00000372844.3	E3	9	99	51	chr1	40156960	40156961	40156997	9	0	15	0	0	0	1	0
chr1	40154800	40157000	HPCAL4	ENST00000372844.3	E3	9	99	51	chr1	40156970	40156971	40156997	10	0	15	2	0	0.133333	0.5	0
chr1	40154800	40157000	HPCAL4	ENST00000372844.3	E3	9	99	51	chr1	40156985	40156986	40156997	11	0	19	0	0	0	1	0
chr1	40154800	40157000	HPCAL4	ENST00000372844.3	E3	9	99	51	chr1	40156989	40156990	40156997	12	0	20	0	0	0	1	0
chr1	40154800	40157000	HPCAL4	ENST00000372844.3	E3	9	99	51	chr1	40156992	40156993	40156997	12	0	20	0	0	0	1	0
chr1	79083400	79092800	IFI44L	ENST00000370751.4	E3	10	95	63	chr1	79085222	79085223	79085247	5	5	7	7	1	1	1	1
chr1	79083400	79092800	IFI44L	ENST00000370751.4	E3	10	95	63	chr1	79085250	79085251	79085247	5	2	7	4	0.4	0.571429	1	1
chr1	89725000	89736600	GBP5	ENST00000343435.5	E2	10	1214	648	chr1	89725209	89725210	89725222	26	0	11	1	0	0.0909091	0.2973	0
chr1	89725000	89736600	GBP5	ENST00000343435.5	E2	10	1214	648	chr1	89725264	89725265	89725222	16	1	6	1	0.0625	0.166667	0.4805	0
chr1	89725000	89736600	GBP5	ENST00000343435.5	E2	10	726	319	chr1	89725209	89725210	89725222	18	2	18	0	0.111111	0	0.4857	0
chr1	89725000	89736600	GBP5	ENST00000343435.5	E2	10	726	319	chr1	89725264	89725265	89725222	6	2	10	1	0.333333	0.1	0.5179	0
chr1	89725000	89736600	GBP5	ENST00000343435.5	E2	10	726	319	chr1	89727864	89727865	89727870	5	5	6	4	1	0.666667	0.4545	0
chr1	89725000	89736600	GBP5	ENST00000343435.5	E2	10	876	451	chr1	89727864	89727865	89727870	5	4	7	5	0.8	0.714286	1	1
chr1	89725000	89736600	GBP5	ENST00000343435.5	E2	2	109	50	chr1	89725209	89725210	89725222	30	2	25	2	0.0666667	0.08	1	1
chr1	89725000	89736600	GBP5	ENST00000343435.5	E2	2	109	50	chr1	89725264	89725265	89725222	18	2	16	0	0.111111	0	0.4866	1
chr1	89725000	89736600	GBP5	ENST00000343435.5	E2	7	180	102	chr1	89725209	89725210	89725222	6	0	7	0	0	0	1	0
chr1	89725000	89736600	GBP5	ENST00000343435.5	E2	7	528	317	chr1	89725209	89725210	89725222	16	1	10	1	0.0625	0.1	1	0
chr1	89725000	89736600	GBP5	ENST00000343435.5	E2	7	528	317	chr1	89725264	89725265	89725222	11	1	6	0	0.0909091	0	1	0
chr1	89725000	89736600	GBP5	ENST00000343435.5	E2	7	669	286	chr1	89725209	89725210	89725222	7	0	5	1	0	0.2	0.4167	1
chr1	89725000	89736600	GBP5	ENST00000343435.5	E2	8	186	104	chr1	89725209	89725210	89725222	10	0	13	0	0	0	1	0
chr1	89725000	89736600	GBP5	ENST00000343435.5	E2	9	620	317	chr1	89725209	89725210	89725222	11	1	8	0	0.0909091	0	1	0
chr1	9002200	9008800	ENO1	ENST00000234590.4	E3	12	110	68	chr1	9007438	9007439	9007556	7	1	6	0	0.142857	0	1	1
chr1	9002200	9008800	ENO1	ENST00000234590.4	E3	12	110	68	chr1	9007461	9007462	9007556	9	1	7	1	0.111111	0.142857	1	1
chr1	9002200	9008800	ENO1	ENST00000234590.4	E3	12	110	68	chr1	9007488	9007489	9007556	11	2	9	2	0.181818	0.222222	1	1
chr1	9002200	9008800	ENO1	ENST00000234590.4	E3	12	110	68	chr1	9007541	9007542	9007556	17	12	13	7	0.705882	0.538462	0.4539	1
chr1	9002200	9008800	ENO1	ENST00000234590.4	E3	12	110	68	chr1	9007584	9007585	9007556	12	10	18	8	0.833333	0.444444	0.05773	1
chr1	9002200	9008800	ENO1	ENST00000234590.4	E3	13	134	89	chr1	9007488	9007489	9007556	6	0	5	0	0	0	1	0
chr1	9002200	9008800	ENO1	ENST00000234590.4	E3	13	134	89	chr1	9007541	9007542	9007556	9	4	6	4	0.444444	0.666667	0.6084	0
chr1	9002200	9008800	ENO1	ENST00000234590.4	E3	13	134	89	chr1	9007584	9007585	9007556	8	4	5	2	0.5	0.4	1	0
chr1	9002200	9008800	ENO1	ENST00000234590.4	E3	6	61	40	chr1	9005310	9005311	9005320	11	10	6	6	0.909091	1	1	0
chr1	9002200	9008800	ENO1	ENST00000234590.4	E3	6	61	40	chr1	9005402	9005403	9005320	5	5	5	5	1	1	1	0
chr1	9002200	9008800	ENO1	ENST00000234590.4	E3	6	61	40	chr1	9007438	9007439	9007556	13	0	16	0	0	0	1	0
chr1	9002200	9008800	ENO1	ENST00000234590.4	E3	6	61	40	chr1	9007461	9007462	9007556	17	0	21	0	0	0	1	0
chr1	9002200	9008800	ENO1	ENST00000234590.4	E3	6	61	40	chr1	9007488	9007489	9007556	25	1	26	1	0.04	0.0384615	1	0
chr1	9002200	9008800	ENO1	ENST00000234590.4	E3	6	61	40	chr1	9007541	9007542	9007556	41	22	39	20	0.536585	0.512821	1	0
chr1	9002200	9008800	ENO1	ENST00000234590.4	E3	6	61	40	chr1	9007584	9007585	9007556	33	21	28	19	0.636364	0.678571	0.7914	0
chr1	9002200	9008800	ENO1	ENST00000234590.4	E3	8	63	37	chr1	9007438	9007439	9007556	6	0	6	0	0	0	1	0
chr1	9002200	9008800	ENO1	ENST00000234590.4	E3	8	63	37	chr1	9007461	9007462	9007556	8	0	9	0	0	0	1	0
chr1	9002200	9008800	ENO1	ENST00000234590.4	E3	8	63	37	chr1	9007488	9007489	9007556	12	0	13	2	0	0.153846	0.48	0
chr1	9002200	9008800	ENO1	ENST00000234590.4	E3	8	63	37	chr1	9007541	9007542	9007556	19	7	22	13	0.368421	0.590909	0.2146	0
chr1	9002200	9008800	ENO1	ENST00000234590.4	E3	8	63	37	chr1	9007584	9007585	9007556	16	7	19	14	0.4375	0.736842	0.09372	0
chr10	3913800	3920400	KLF6	ENST00000542957.1	E3	2	143	94	chr10	3918138	3918139	3918174	5	0	8	0	0	0	1	0
chr10	3913800	3920400	KLF6	ENST00000542957.1	E3	8	472	252	chr10	3917367	3917368	3917353	6	4	8	5	0.666667	0.625	1	0
chr10	3913800	3920400	KLF6	ENST00000542957.1	E3	8	472	252	chr10	3918138	3918139	3918174	7	0	5	0	0	0	1	0
chr10	47640200	47645600	RP11-292F22.6	ENST00000543148.1	E3	10	133	81	chr10	47641078	47641079	47641131	6	0	6	0	0	0	1	1
chr10	47640200	47645600	RP11-292F22.6	ENST00000543148.1	E3	10	133	81	chr10	47641123	47641124	47641131	6	5	6	4	0.833333	0.666667	1	1
chr10	47640200	47645600	RP11-292F22.6	ENST00000543148.1	E3	10	196	102	chr10	47641123	47641124	47641131	5	2	7	2	0.4	0.285714	1	1
chr10	47640200	47645600	RP11-292F22.6	ENST00000543148.1	E3	3	125	82	chr10	47641123	47641124	47641131	7	5	8	4	0.714286	0.5	0.6084	1
chr10	47640200	47645600	RP11-292F22.6	ENST00000543148.1	E3	8	103	56	chr10	47641123	47641124	47641131	5	4	5	2	0.8	0.4	0.5238	0
chr10	47640200	47645600	RP11-292F22.6	ENST00000543148.1	E3	8	260	135	chr10	47641078	47641079	47641131	6	1	5	1	0.166667	0.2	1	0
chr10	47640200	47645600	RP11-292F22.6	ENST00000543148.1	E3	8	260	135	chr10	47641123	47641124	47641131	9	4	5	2	0.444444	0.4	1	0
chr10	47654400	47655800	RP11-292F22.6	ENST00000543148.1	E3	10	222	67	chr10	47655788	47655789	47655815	5	0	6	0	0	0	1	1
chr10	47654400	47655800	RP11-292F22.6	ENST00000543148.1	E3	14	164	100	chr10	47655483	47655484	47655463	18	14	15	11	0.777778	0.733333	1	0
chr10	47654400	47655800	RP11-292F22.6	ENST00000543148.1	E3	14	164	100	chr10	47655740	47655741	47655810	5	0	5	0	0	0	1	0
chr10	47654400	47655800	RP11-292F22.6	ENST00000543148.1	E3	14	164	100	chr10	47655742	47655743	47655810	7	0	5	0	0	0	1	0
chr10	47654400	47655800	RP11-292F22.6	ENST00000543148.1	E3	14	164	100	chr10	47655746	47655747	47655810	7	0	5	0	0	0	1	0
chr10	47654400	47655800	RP11-292F22.6	ENST00000543148.1	E3	14	164	100	chr10	47655756	47655757	47655810	7	0	5	0	0	0	1	0
chr10	47654400	47655800	RP11-292F22.6	ENST00000543148.1	E3	14	164	100	chr10	47655766	47655767	47655810	8	0	5	0	0	0	1	0
chr10	47654400	47655800	RP11-292F22.6	ENST00000543148.1	E3	14	164	100	chr10	47655779	47655780	47655810	9	0	6	0	0	0	1	0
chr10	47654400	47655800	RP11-292F22.6	ENST00000543148.1	E3	14	164	100	chr10	47655788	47655789	47655810	9	0	8	0	0	0	1	0
chr10	47654400	47655800	RP11-292F22.6	ENST00000543148.1	E3	7	145	75	chr10	47655483	47655484	47655445	7	5	5	3	0.714286	0.6	1	1
chr10	47654400	47655800	RP11-292F22.6	ENST00000543148.1	E3	7	145	75	chr10	47655483	47655484	47655463	8	6	6	4	0.75	0.666667	1	1
chr10	47654400	47655800	RP11-292F22.6	ENST00000543148.1	E3	7	162	44	chr10	47655483	47655484	47655445	6	5	9	9	0.833333	1	0.4	1
chr10	47654400	47655800	RP11-292F22.6	ENST00000543148.1	E3	7	162	44	chr10	47655483	47655484	47655463	8	7	13	12	0.875	0.923077	1	1
chr10	47654400	47655800	RP11-292F22.6	ENST00000543148.1	E3	8	138	77	chr10	47655483	47655484	47655445	14	6	9	6	0.428571	0.666667	0.4003	0
chr10	47654400	47655800	RP11-292F22.6	ENST00000543148.1	E3	8	138	77	chr10	47655483	47655484	47655463	18	7	11	8	0.388889	0.727273	0.1281	0
chr10	47654400	47655800	RP11-292F22.6	ENST00000543148.1	E3	8	260	135	chr10	47655387	47655388	47655445	6	1	8	0	0.166667	0	0.4286	0
chr10	47654400	47655800	RP11-292F22.6	ENST00000543148.1	E3	8	260	135	chr10	47655387	47655388	47655463	5	1	6	0	0.2	0	0.4545	0
chr10	47654400	47655800	RP11-292F22.6	ENST00000543148.1	E3	8	260	135	chr10	47655483	47655484	47655463	17	10	5	2	0.588235	0.4	0.6241	0
chr10	47654400	47655800	RP11-292F22.6	ENST00000543148.1	E3	8	82	43	chr10	47655483	47655484	47655445	5	5	6	3	1	0.5	0.1818	0
chr10	47654400	47655800	RP11-292F22.6	ENST00000543148.1	E3	8	82	43	chr10	47655483	47655484	47655463	5	5	6	3	1	0.5	0.1818	0
chr10	47654400	47655800	RP11-292F22.6	ENST00000543148.1	E3	9	119	36	chr10	47655483	47655484	47655463	6	3	5	4	0.5	0.8	0.5455	0
chr10	47654400	47655800	RP11-292F22.6	ENST00000543148.1	E3	9	221	101	chr10	47655733	47655734	47655810	7	0	6	0	0	0	1	0
chr10	47654400	47655800	RP11-292F22.6	ENST00000543148.1	E3	9	221	101	chr10	47655740	47655741	47655810	7	0	6	0	0	0	1	0
chr10	47654400	47655800	RP11-292F22.6	ENST00000543148.1	E3	9	221	101	chr10	47655742	47655743	47655810	7	0	6	0	0	0	1	0
chr10	47654400	47655800	RP11-292F22.6	ENST00000543148.1	E3	9	221	101	chr10	47655746	47655747	47655810	7	0	6	0	0	0	1	0
chr10	47654400	47655800	RP11-292F22.6	ENST00000543148.1	E3	9	221	101	chr10	47655756	47655757	47655810	6	0	6	0	0	0	1	0
chr10	47654400	47655800	RP11-292F22.6	ENST00000543148.1	E3	9	221	101	chr10	47655766	47655767	47655810	7	0	7	0	0	0	1	0
chr10	47654400	47655800	RP11-292F22.6	ENST00000543148.1	E3	9	221	101	chr10	47655779	47655780	47655810	7	0	7	0	0	0	1	0
chr10	47654400	47655800	RP11-292F22.6	ENST00000543148.1	E3	9	221	101	chr10	47655788	47655789	47655810	7	0	8	1	0	0.125	1	0
chr10	4868800	4869400	AKR1E2	ENST00000298375.7	E3	18	211	65	chr10	4868825	4868826	4868823	9	0	10	0	0	0	1	1
chr10	4868800	4869400	AKR1E2	ENST00000298375.7	E3	18	211	65	chr10	4868825	4868826	4868870	5	0	5	0	0	0	1	1
chr10	4868800	4869400	AKR1E2	ENST00000298375.7	E3	18	211	65	chr10	4868825	4868826	4868892	8	0	5	0	0	0	1	1
chr10	4868800	4869400	AKR1E2	ENST00000298375.7	E3	18	211	65	chr10	4868829	4868830	4868823	9	0	9	0	0	0	1	1
chr10	4868800	4869400	AKR1E2	ENST00000298375.7	E3	18	211	65	chr10	4868829	4868830	4868870	5	0	5	0	0	0	1	1
chr10	4868800	4869400	AKR1E2	ENST00000298375.7	E3	18	211	65	chr10	4868829	4868830	4868892	8	0	5	0	0	0	1	1
chr10	4868800	4869400	AKR1E2	ENST00000298375.7	E3	18	211	65	chr10	4868831	4868832	4868823	9	0	8	0	0	0	1	1
chr10	4868800	4869400	AKR1E2	ENST00000298375.7	E3	18	211	65	chr10	4868831	4868832	4868870	5	0	5	0	0	0	1	1
chr10	4868800	4869400	AKR1E2	ENST00000298375.7	E3	18	211	65	chr10	4868831	4868832	4868892	8	0	5	0	0	0	1	1
chr10	4868800	4869400	AKR1E2	ENST00000298375.7	E3	18	211	65	chr10	4868834	4868835	4868823	9	0	8	0	0	0	1	1
chr10	4868800	4869400	AKR1E2	ENST00000298375.7	E3	18	211	65	chr10	4868834	4868835	4868870	5	0	6	0	0	0	1	1
chr10	4868800	4869400	AKR1E2	ENST00000298375.7	E3	18	211	65	chr10	4868834	4868835	4868892	8	0	6	0	0	0	1	1
chr10	4868800	4869400	AKR1E2	ENST00000298375.7	E3	18	211	65	chr10	4868841	4868842	4868823	8	0	8	0	0	0	1	1
chr10	4868800	4869400	AKR1E2	ENST00000298375.7	E3	18	211	65	chr10	4868841	4868842	4868870	5	0	6	0	0	0	1	1
chr10	4868800	4869400	AKR1E2	ENST00000298375.7	E3	18	211	65	chr10	4868841	4868842	4868892	8	0	6	0	0	0	1	1
chr10	4868800	4869400	AKR1E2	ENST00000298375.7	E3	18	211	65	chr10	4868862	4868863	4868870	5	0	6	0	0	0	1	1
chr10	4868800	4869400	AKR1E2	ENST00000298375.7	E3	18	211	65	chr10	4868862	4868863	4868892	9	0	7	0	0	0	1	1
chr10	4868800	4869400	AKR1E2	ENST00000298375.7	E3	18	211	65	chr10	4868901	4868902	4868892	9	0	7	0	0	0	1	1
chr10	4868800	4869400	AKR1E2	ENST00000298375.7	E3	18	211	65	chr10	4868917	4868918	4868892	7	0	7	0	0	0	1	1
chr10	4868800	4869400	AKR1E2	ENST00000298375.7	E3	18	211	65	chr10	4868920	4868921	4868892	7	0	7	0	0	0	1	1
chr10	4868800	4869400	AKR1E2	ENST00000298375.7	E3	18	211	65	chr10	4868929	4868930	4868892	7	0	6	0	0	0	1	1
chr10	4868800	4869400	AKR1E2	ENST00000298375.7	E3	27	151	56	chr10	4868825	4868826	4868823	7	0	7	0	0	0	1	0
chr10	4868800	4869400	AKR1E2	ENST00000298375.7	E3	27	151	56	chr10	4868829	4868830	4868823	6	0	6	0	0	0	1	0
chr10	4868800	4869400	AKR1E2	ENST00000298375.7	E3	27	151	56	chr10	4868831	4868832	4868823	5	0	6	0	0	0	1	0
chr10	4868800	4869400	AKR1E2	ENST00000298375.7	E3	27	151	56	chr10	4868834	4868835	4868823	5	0	6	0	0	0	1	0
chr10	4868800	4869400	AKR1E2	ENST00000298375.7	E3	27	151	56	chr10	4868841	4868842	4868823	5	0	6	0	0	0	1	0
chr10	4868800	4869400	AKR1E2	ENST00000298375.7	E3	27	151	56	chr10	4868841	4868842	4868870	5	0	5	0	0	0	1	0
chr10	4868800	4869400	AKR1E2	ENST00000298375.7	E3	27	151	56	chr10	4868862	4868863	4868870	5	0	5	0	0	0	1	0
chr10	4868800	4869400	AKR1E2	ENST00000298375.7	E3	27	188	59	chr10	4868862	4868863	4868892	6	0	5	0	0	0	1	0
chr10	4877800	4881200	AKR1E2	ENST00000298375.7	E2	7	80	21	chr10	4878147	4878148	4878132	7	0	5	0	0	0	1	0
chr10	6077800	6079000	IL2RA	ENST00000379959.3	E2	17	70	44	chr10	6078764	6078765	6078796	11	11	14	14	1	1	1	1
chr10	6077800	6079000	IL2RA	ENST00000379959.3	E2	17	70	44	chr10	6078814	6078815	6078796	13	12	15	14	0.923077	0.933333	1	1
chr10	6077800	6079000	IL2RA	ENST00000379959.3	E2	17	70	44	chr10	6078822	6078823	6078796	11	11	12	12	1	1	1	1
chr10	6077800	6079000	IL2RA	ENST00000379959.3	E2	17	70	44	chr10	6078839	6078840	6078796	10	10	9	8	1	0.888889	0.4737	1
chr10	6077800	6079000	IL2RA	ENST00000379959.3	E2	17	70	44	chr10	6078847	6078848	6078796	10	10	9	7	1	0.777778	0.2105	1
chr10	6077800	6079000	IL2RA	ENST00000379959.3	E2	17	70	44	chr10	6078864	6078865	6078796	9	8	5	4	0.888889	0.8	1	1
chr10	6077800	6079000	IL2RA	ENST00000379959.3	E2	9	72	40	chr10	6078999	6079000	6079035	5	3	5	4	0.6	0.8	1	0
chr10	6079000	6083000	IL2RA	ENST00000379959.3	E3	17	70	44	chr10	6079098	6079099	6079152	6	2	9	5	0.333333	0.555556	0.6084	1
chr10	6079000	6083000	IL2RA	ENST00000379959.3	E3	17	70	44	chr10	6079128	6079129	6079152	9	2	12	7	0.222222	0.583333	0.1842	1
chr10	6079000	6083000	IL2RA	ENST00000379959.3	E3	17	70	44	chr10	6079187	6079188	6079152	8	3	11	4	0.375	0.363636	1	1
chr10	6079000	6083000	IL2RA	ENST00000379959.3	E3	17	70	44	chr10	6079194	6079195	6079152	7	2	8	3	0.285714	0.375	1	1
chr10	6079000	6083000	IL2RA	ENST00000379959.3	E3	17	70	44	chr10	6079213	6079214	6079152	7	2	6	3	0.285714	0.5	0.5921	1
chr10	6079000	6083000	IL2RA	ENST00000379959.3	E3	17	70	44	chr10	6079483	6079484	6079479	6	2	7	4	0.333333	0.571429	0.5921	1
chr10	6079000	6083000	IL2RA	ENST00000379959.3	E3	17	70	44	chr10	6079487	6079488	6079479	6	1	7	4	0.166667	0.571429	0.2657	1
chr10	63795400	63809800	ARID5B	ENST00000279873.7	E3	10	304	175	chr10	63806605	63806606	63806563	5	4	10	6	0.8	0.6	0.6004	1
chr10	63795400	63809800	ARID5B	ENST00000279873.7	E3	10	304	175	chr10	63806620	63806621	63806563	5	4	7	4	0.8	0.571429	0.5758	1
chr10	63795400	63809800	ARID5B	ENST00000279873.7	E3	10	304	175	chr10	63806659	63806660	63806563	5	1	5	2	0.2	0.4	1	1
chr10	63795400	63809800	ARID5B	ENST00000279873.7	E3	10	304	175	chr10	63806691	63806692	63806563	5	5	5	5	1	1	1	1
chr10	63795400	63809800	ARID5B	ENST00000279873.7	E3	35	559	319	chr10	63806605	63806606	63806563	9	2	10	7	0.222222	0.7	0.06978	1
chr10	63795400	63809800	ARID5B	ENST00000279873.7	E3	35	559	319	chr10	63806620	63806621	63806563	7	2	10	7	0.285714	0.7	0.1534	1
chr10	63795400	63809800	ARID5B	ENST00000279873.7	E3	42	346	218	chr10	63801712	63801713	63801722	7	4	5	5	0.571429	1	0.2045	1
chr10	63795400	63809800	ARID5B	ENST00000279873.7	E3	42	346	218	chr10	63805644	63805645	63805723	7	7	5	4	1	0.8	0.4167	1
chr10	63795400	63809800	ARID5B	ENST00000279873.7	E3	42	346	218	chr10	63805661	63805662	63805723	8	8	8	8	1	1	1	1
chr10	63795400	63809800	ARID5B	ENST00000279873.7	E3	42	346	218	chr10	63805675	63805676	63805723	8	7	9	9	0.875	1	0.4706	1
chr10	63795400	63809800	ARID5B	ENST00000279873.7	E3	42	346	218	chr10	63805687	63805688	63805723	8	8	8	8	1	1	1	1
chr10	63795400	63809800	ARID5B	ENST00000279873.7	E3	42	346	218	chr10	63805692	63805693	63805723	10	8	8	8	0.8	1	0.4771	1
chr10	63795400	63809800	ARID5B	ENST00000279873.7	E3	42	346	218	chr10	63805695	63805696	63805723	12	10	9	8	0.833333	0.888889	1	1
chr10	63795400	63809800	ARID5B	ENST00000279873.7	E3	42	346	218	chr10	63805717	63805718	63805723	13	13	12	12	1	1	1	1
chr10	63795400	63809800	ARID5B	ENST00000279873.7	E3	42	346	218	chr10	63806605	63806606	63806563	15	12	11	10	0.8	0.909091	0.6137	1
chr10	63795400	63809800	ARID5B	ENST00000279873.7	E3	42	346	218	chr10	63806620	63806621	63806563	11	10	10	10	0.909091	1	1	1
chr10	63795400	63809800	ARID5B	ENST00000279873.7	E3	42	346	218	chr10	63808748	63808749	63808666	5	2	6	1	0.4	0.166667	0.5455	1
chr10	63795400	63809800	ARID5B	ENST00000279873.7	E3	42	448	240	chr10	63805692	63805693	63805723	5	5	5	5	1	1	1	1
chr10	63795400	63809800	ARID5B	ENST00000279873.7	E3	42	448	240	chr10	63805695	63805696	63805723	5	4	5	4	0.8	0.8	1	1
chr10	63795400	63809800	ARID5B	ENST00000279873.7	E3	42	448	240	chr10	63805717	63805718	63805723	9	6	5	3	0.666667	0.6	1	1
chr10	63795400	63809800	ARID5B	ENST00000279873.7	E3	43	546	358	chr10	63805687	63805688	63805723	5	4	5	5	0.8	1	1	0
chr10	63795400	63809800	ARID5B	ENST00000279873.7	E3	43	546	358	chr10	63805692	63805693	63805723	6	5	5	5	0.833333	1	1	0
chr10	63795400	63809800	ARID5B	ENST00000279873.7	E3	43	546	358	chr10	63805695	63805696	63805723	6	6	5	5	1	1	1	0
chr10	63795400	63809800	ARID5B	ENST00000279873.7	E3	43	546	358	chr10	63805717	63805718	63805723	10	8	6	5	0.8	0.833333	1	0
chr10	63795400	63809800	ARID5B	ENST00000279873.7	E3	44	904	524	chr10	63806605	63806606	63806563	7	4	5	2	0.571429	0.4	1	0
chr10	63795400	63809800	ARID5B	ENST00000279873.7	E3	44	904	524	chr10	63806620	63806621	63806563	6	4	5	3	0.666667	0.6	1	0
chr10	63795400	63809800	ARID5B	ENST00000279873.7	E3	45	468	260	chr10	63806605	63806606	63806563	11	4	7	6	0.363636	0.857143	0.06561	1
chr10	63795400	63809800	ARID5B	ENST00000279873.7	E3	45	468	260	chr10	63806620	63806621	63806563	8	4	6	5	0.5	0.833333	0.3007	1
chr10	63795400	63809800	ARID5B	ENST00000279873.7	E3	45	468	260	chr10	63806659	63806660	63806563	6	1	9	2	0.166667	0.222222	1	1
chr10	63795400	63809800	ARID5B	ENST00000279873.7	E3	45	468	260	chr10	63806691	63806692	63806563	5	2	8	4	0.4	0.5	1	1
chr10	63795400	63809800	ARID5B	ENST00000279873.7	E3	47	1129	621	chr10	63806605	63806606	63806563	5	2	8	4	0.4	0.5	1	1
chr10	63795400	63809800	ARID5B	ENST00000279873.7	E3	49	638	361	chr10	63806605	63806606	63806563	14	8	11	9	0.571429	0.818182	0.2337	1
chr10	63795400	63809800	ARID5B	ENST00000279873.7	E3	49	638	361	chr10	63806620	63806621	63806563	9	7	9	7	0.777778	0.777778	1	1
chr10	63795400	63809800	ARID5B	ENST00000279873.7	E3	49	925	577	chr10	63806605	63806606	63806563	19	11	13	9	0.578947	0.692308	0.7128	1
chr10	63795400	63809800	ARID5B	ENST00000279873.7	E3	49	925	577	chr10	63806620	63806621	63806563	14	9	10	4	0.642857	0.4	0.4081	1
chr10	63795400	63809800	ARID5B	ENST00000279873.7	E3	49	925	577	chr10	63806659	63806660	63806563	11	1	5	0	0.0909091	0	1	1
chr10	63795400	63809800	ARID5B	ENST00000279873.7	E3	49	925	577	chr10	63806691	63806692	63806563	11	11	5	5	1	1	1	1
chr10	63795400	63809800	ARID5B	ENST00000279873.7	E3	5	71	30	chr10	63805057	63805058	63805096	5	0	5	0	0	0	1	0
chr10	63795400	63809800	ARID5B	ENST00000279873.7	E3	59	1432	471	chr10	63805717	63805718	63805723	5	3	8	5	0.6	0.625	1	0
chr10	63795400	63809800	ARID5B	ENST00000279873.7	E3	59	1432	471	chr10	63806605	63806606	63806563	6	2	6	3	0.333333	0.5	1	0
chr10	63795400	63809800	ARID5B	ENST00000279873.7	E3	59	1432	471	chr10	63806620	63806621	63806563	7	0	6	2	0	0.333333	0.1923	0
chr10	63795400	63809800	ARID5B	ENST00000279873.7	E3	59	1432	471	chr10	63806691	63806692	63806563	5	3	5	3	0.6	0.6	1	0
chr10	63811000	63825200	ARID5B	ENST00000279873.7	E2	42	346	218	chr10	63813789	63813790	63813802	8	7	10	4	0.875	0.4	0.06561	1
chr10	63811000	63825200	ARID5B	ENST00000279873.7	E2	42	346	218	chr10	63813836	63813837	63813802	5	1	10	0	0.2	0	0.3333	1
chr10	63811000	63825200	ARID5B	ENST00000279873.7	E2	42	346	218	chr10	63816666	63816667	63816673	7	7	5	5	1	1	1	1
chr10	63811000	63825200	ARID5B	ENST00000279873.7	E2	42	448	240	chr10	63813789	63813790	63813802	7	6	7	1	0.857143	0.142857	0.02914	1
chr10	63811000	63825200	ARID5B	ENST00000279873.7	E2	45	468	260	chr10	63813836	63813837	63813790	7	0	7	4	0	0.571429	0.06993	1
chr10	63811000	63825200	ARID5B	ENST00000279873.7	E2	45	468	260	chr10	63813836	63813837	63813802	7	0	8	5	0	0.625	0.02564	1
chr10	63811000	63825200	ARID5B	ENST00000279873.7	E2	45	468	260	chr10	63818451	63818452	63818424	10	5	5	5	0.5	1	0.1009	1
chr10	63811000	63825200	ARID5B	ENST00000279873.7	E2	45	468	260	chr10	63818451	63818452	63818425	10	5	5	5	0.5	1	0.1009	1
chr10	63811000	63825200	ARID5B	ENST00000279873.7	E2	45	687	367	chr10	63813789	63813790	63813802	6	0	6	4	0	0.666667	0.06061	1
chr10	63811000	63825200	ARID5B	ENST00000279873.7	E2	47	1129	621	chr10	63813789	63813790	63813802	7	1	8	7	0.142857	0.875	0.0101	1
chr10	63811000	63825200	ARID5B	ENST00000279873.7	E2	47	1129	621	chr10	63813836	63813837	63813802	9	0	7	7	0	1	8.741e-05	1
chr10	63811000	63825200	ARID5B	ENST00000279873.7	E2	49	925	577	chr10	63813789	63813790	63813802	6	6	8	1	1	0.125	0.004662	1
chr10	70981200	70983400	HKDC1	ENST00000354624.5	E3	15	65	39	chr10	70982662	70982663	70982730	7	0	5	0	0	0	1	1
chr10	70981200	70983400	HKDC1	ENST00000354624.5	E3	15	65	39	chr10	70982687	70982688	70982730	7	0	5	0	0	0	1	1
chr10	70981200	70983400	HKDC1	ENST00000354624.5	E3	15	65	39	chr10	70982733	70982734	70982730	8	4	5	3	0.5	0.6	1	1
chr10	70991600	70994600	HKDC1	ENST00000354624.5	E3	15	65	39	chr10	70992225	70992226	70992250	9	7	6	6	0.777778	1	0.4857	1
chr10	86089000	86095200	FAM190B	ENST00000224756.8	E3	101	769	351	chr10	86090135	86090136	86090113	15	1	9	1	0.0666667	0.111111	1	1
chr10	86089000	86095200	FAM190B	ENST00000224756.8	E3	101	769	351	chr10	86090135	86090136	86090143	14	0	10	1	0	0.1	0.4167	1
chr10	86089000	86095200	FAM190B	ENST00000224756.8	E3	101	769	351	chr10	86090193	86090194	86090113	9	1	5	1	0.111111	0.2	1	1
chr10	86089000	86095200	FAM190B	ENST00000224756.8	E3	101	769	351	chr10	86090193	86090194	86090143	10	0	5	1	0	0.2	0.3333	1
chr10	86089000	86095200	FAM190B	ENST00000224756.8	E3	49	342	172	chr10	86090135	86090136	86090113	8	0	11	0	0	0	1	1
chr10	86089000	86095200	FAM190B	ENST00000224756.8	E3	52	235	110	chr10	86090135	86090136	86090113	8	0	6	0	0	0	1	1
chr10	86089000	86095200	FAM190B	ENST00000224756.8	E3	52	235	110	chr10	86090135	86090136	86090143	9	0	8	0	0	0	1	1
chr10	86089000	86095200	FAM190B	ENST00000224756.8	E3	58	303	157	chr10	86090135	86090136	86090113	7	1	6	0	0.142857	0	1	0
chr10	86089000	86095200	FAM190B	ENST00000224756.8	E3	59	358	169	chr10	86093996	86093997	86093951	9	0	5	0	0	0	1	1
chr10	86089000	86095200	FAM190B	ENST00000224756.8	E3	69	333	168	chr10	86090135	86090136	86090143	6	0	5	0	0	0	1	0
chr10	86089000	86095200	FAM190B	ENST00000224756.8	E3	78	621	250	chr10	86090135	86090136	86090113	6	1	7	0	0.166667	0	0.4615	0
chr10	90746000	90750400	FAS	ENST00000355740.2	E3	13	73	31	chr10	90749966	90749967	90749963	7	5	8	5	0.714286	0.625	1	0
chr10	90746000	90750400	FAS	ENST00000355740.2	E3	13	73	31	chr10	90750021	90750022	90749963	5	4	5	4	0.8	0.8	1	0
chr10	90746000	90750400	FAS	ENST00000355740.2	E3	15	93	48	chr10	90749966	90749967	90749943	13	4	7	5	0.307692	0.714286	0.1597	0
chr10	90751600	90754400	FAS	ENST00000355740.2	E3	10	74	32	chr10	90751906	90751907	90751912	6	4	5	4	0.666667	0.8	1	1
chr10	90751600	90754400	FAS	ENST00000355740.2	E3	10	74	32	chr10	90753134	90753135	90753145	14	14	12	11	1	0.916667	0.4615	1
chr10	90751600	90754400	FAS	ENST00000355740.2	E3	10	74	32	chr10	90753195	90753196	90753145	7	6	9	9	0.857143	1	0.4375	1
chr10	90751600	90754400	FAS	ENST00000355740.2	E3	12	63	37	chr10	90751906	90751907	90751912	7	6	7	6	0.857143	0.857143	1	0
chr10	90751600	90754400	FAS	ENST00000355740.2	E3	12	63	37	chr10	90753134	90753135	90753145	9	9	8	8	1	1	1	0
chr10	90751600	90754400	FAS	ENST00000355740.2	E3	12	63	37	chr10	90753195	90753196	90753145	6	5	8	7	0.833333	0.875	1	0
chr10	90751600	90754400	FAS	ENST00000355740.2	E3	13	73	31	chr10	90751802	90751803	90751912	6	0	5	0	0	0	1	0
chr10	90751600	90754400	FAS	ENST00000355740.2	E3	13	73	31	chr10	90751906	90751907	90751912	11	9	15	13	0.818182	0.866667	1	0
chr10	90751600	90754400	FAS	ENST00000355740.2	E3	13	73	31	chr10	90753134	90753135	90753145	18	18	5	5	1	1	1	0
chr10	90751600	90754400	FAS	ENST00000355740.2	E3	17	73	38	chr10	90751906	90751907	90751912	9	6	7	5	0.666667	0.714286	1	0
chr10	90751600	90754400	FAS	ENST00000355740.2	E3	17	73	38	chr10	90753134	90753135	90753145	9	7	6	6	0.777778	1	0.4857	0
chr10	90751600	90754400	FAS	ENST00000355740.2	E3	18	76	38	chr10	90753195	90753196	90753145	10	10	5	5	1	1	1	0
chr11	94965400	94969200	SESN3	ENST00000536441.1	E3	33	1023	680	chr11	94965707	94965708	94965717	6	0	17	0	0	0	1	1
chr11	94965400	94969200	SESN3	ENST00000536441.1	E3	33	1023	680	chr11	94965734	94965735	94965717	5	0	15	0	0	0	1	1
chr11	94965400	94969200	SESN3	ENST00000536441.1	E3	33	778	497	chr11	94965668	94965669	94965717	5	0	9	0	0	0	1	0
chr11	94965400	94969200	SESN3	ENST00000536441.1	E3	33	778	497	chr11	94965707	94965708	94965717	15	0	15	0	0	0	1	0
chr11	94965400	94969200	SESN3	ENST00000536441.1	E3	33	778	497	chr11	94965734	94965735	94965717	16	0	15	1	0	0.0666667	0.4839	0
chr11	94965400	94969200	SESN3	ENST00000536441.1	E3	33	778	497	chr11	94965762	94965763	94965717	11	1	13	1	0.0909091	0.0769231	1	0
chr11	94965400	94969200	SESN3	ENST00000536441.1	E3	33	778	497	chr11	94965791	94965792	94965717	6	0	9	1	0	0.111111	1	0
chr11	94965400	94969200	SESN3	ENST00000536441.1	E3	33	938	456	chr11	94965658	94965659	94965717	7	0	5	0	0	0	1	0
chr11	94965400	94969200	SESN3	ENST00000536441.1	E3	33	938	456	chr11	94965668	94965669	94965717	7	0	5	0	0	0	1	0
chr11	94965400	94969200	SESN3	ENST00000536441.1	E3	33	938	456	chr11	94965707	94965708	94965717	8	0	6	0	0	0	1	0
chr11	94965400	94969200	SESN3	ENST00000536441.1	E3	33	938	456	chr11	94965734	94965735	94965717	7	0	5	0	0	0	1	0
chr11	94965400	94969200	SESN3	ENST00000536441.1	E3	36	701	335	chr11	94965658	94965659	94965717	6	0	11	0	0	0	1	0
chr11	94965400	94969200	SESN3	ENST00000536441.1	E3	36	701	335	chr11	94965668	94965669	94965717	6	0	14	0	0	0	1	0
chr11	94965400	94969200	SESN3	ENST00000536441.1	E3	36	701	335	chr11	94965707	94965708	94965717	7	0	19	0	0	0	1	0
chr11	94965400	94969200	SESN3	ENST00000536441.1	E3	36	701	335	chr11	94965734	94965735	94965717	5	0	18	1	0	0.0555556	1	0
chr11	94965400	94969200	SESN3	ENST00000536441.1	E3	36	701	335	chr11	94965762	94965763	94965717	5	0	10	0	0	0	1	0
chr11	94965400	94969200	SESN3	ENST00000536441.1	E3	36	701	335	chr11	94965791	94965792	94965717	5	0	6	1	0	0.166667	1	0
chr11	94965400	94969200	SESN3	ENST00000536441.1	E3	38	1272	793	chr11	94965658	94965659	94965717	7	0	7	0	0	0	1	1
chr11	94965400	94969200	SESN3	ENST00000536441.1	E3	38	1272	793	chr11	94965668	94965669	94965717	9	0	9	0	0	0	1	1
chr11	94965400	94969200	SESN3	ENST00000536441.1	E3	38	1272	793	chr11	94965707	94965708	94965717	11	0	11	0	0	0	1	1
chr11	94965400	94969200	SESN3	ENST00000536441.1	E3	38	1272	793	chr11	94965734	94965735	94965717	10	0	9	0	0	0	1	1
chr11	94965400	94969200	SESN3	ENST00000536441.1	E3	39	1422	856	chr11	94965707	94965708	94965717	8	0	8	0	0	0	1	1
chr11	94965400	94969200	SESN3	ENST00000536441.1	E3	39	1422	856	chr11	94965734	94965735	94965717	7	0	7	0	0	0	1	1
chr11	94965400	94969200	SESN3	ENST00000536441.1	E3	40	1403	858	chr11	94965707	94965708	94965717	5	0	8	0	0	0	1	1
chr11	94965400	94969200	SESN3	ENST00000536441.1	E3	40	1742	926	chr11	94965610	94965611	94965717	7	0	8	0	0	0	1	1
chr11	94965400	94969200	SESN3	ENST00000536441.1	E3	40	1742	926	chr11	94965658	94965659	94965717	10	0	7	0	0	0	1	1
chr11	94965400	94969200	SESN3	ENST00000536441.1	E3	40	1742	926	chr11	94965668	94965669	94965717	12	0	9	0	0	0	1	1
chr11	94965400	94969200	SESN3	ENST00000536441.1	E3	40	1742	926	chr11	94965707	94965708	94965717	14	0	12	0	0	0	1	1
chr11	94965400	94969200	SESN3	ENST00000536441.1	E3	40	1742	926	chr11	94965734	94965735	94965717	10	0	10	0	0	0	1	1
chr11	94965400	94969200	SESN3	ENST00000536441.1	E3	40	1742	926	chr11	94965762	94965763	94965717	5	0	6	0	0	0	1	1
chr11	94965400	94969200	SESN3	ENST00000536441.1	E3	42	1112	699	chr11	94965707	94965708	94965717	5	0	10	0	0	0	1	1
chr11	94965400	94969200	SESN3	ENST00000536441.1	E3	48	1784	1105	chr11	94965668	94965669	94965717	10	0	5	0	0	0	1	1
chr11	94965400	94969200	SESN3	ENST00000536441.1	E3	48	1784	1105	chr11	94965707	94965708	94965717	13	0	8	0	0	0	1	1
chr11	94965400	94969200	SESN3	ENST00000536441.1	E3	48	1784	1105	chr11	94965734	94965735	94965717	10	0	6	0	0	0	1	1
chr11	94965400	94969200	SESN3	ENST00000536441.1	E3	48	1784	1105	chr11	94965762	94965763	94965717	6	0	5	0	0	0	1	1
chr11	94965400	94969200	SESN3	ENST00000536441.1	E3	52	2443	1607	chr11	94965658	94965659	94965717	8	0	5	0	0	0	1	0
chr11	94965400	94969200	SESN3	ENST00000536441.1	E3	52	2443	1607	chr11	94965668	94965669	94965717	8	0	5	0	0	0	1	0
chr11	94965400	94969200	SESN3	ENST00000536441.1	E3	52	2443	1607	chr11	94965707	94965708	94965717	9	0	7	0	0	0	1	0
chr11	94965400	94969200	SESN3	ENST00000536441.1	E3	52	2443	1607	chr11	94965734	94965735	94965717	5	0	7	0	0	0	1	0
chr11	94965400	94969200	SESN3	ENST00000536441.1	E3	8	349	183	chr11	94965658	94965659	94965717	11	0	6	0	0	0	1	1
chr11	94965400	94969200	SESN3	ENST00000536441.1	E3	8	349	183	chr11	94965668	94965669	94965717	10	0	6	0	0	0	1	1
chr11	94965400	94969200	SESN3	ENST00000536441.1	E3	8	349	183	chr11	94965707	94965708	94965717	12	0	7	0	0	0	1	1
chr12	122108800	122110000	MORN3	ENST00000355329.3	E3	14	106	51	chr12	122109994	122109995	122110011	17	0	13	0	0	0	1	1
chr12	122108800	122110000	MORN3	ENST00000355329.3	E3	14	106	51	chr12	122109994	122109995	122110080	7	0	5	0	0	0	1	1
chr12	12619000	12619600	DUSP16	ENST00000228862.2	E3	19	128	68	chr12	12619210	12619211	12619237	6	0	5	0	0	0	1	1
chr12	12619000	12619600	DUSP16	ENST00000228862.2	E3	23	256	134	chr12	12619210	12619211	12619237	11	1	7	3	0.0909091	0.428571	0.2451	1
chr12	12619000	12619600	DUSP16	ENST00000228862.2	E3	23	256	134	chr12	12619299	12619300	12619237	8	0	5	1	0	0.2	0.3846	1
chr12	12619000	12619600	DUSP16	ENST00000228862.2	E3	27	176	112	chr12	12619210	12619211	12619236	7	1	5	0	0.142857	0	1	0
chr12	12619000	12619600	DUSP16	ENST00000228862.2	E3	31	315	169	chr12	12619210	12619211	12619237	6	1	5	0	0.166667	0	1	0
chr12	12619000	12619600	DUSP16	ENST00000228862.2	E3	41	362	222	chr12	12619210	12619211	12619236	5	1	5	0	0.2	0	1	1
chr12	12619000	12619600	DUSP16	ENST00000228862.2	E3	41	362	222	chr12	12619210	12619211	12619237	5	0	10	4	0	0.4	0.2308	1
chr12	12619000	12619600	DUSP16	ENST00000228862.2	E3	46	389	224	chr12	12619210	12619211	12619237	15	1	16	6	0.0666667	0.375	0.08293	1
chr12	12619600	12630200	DUSP16	ENST00000228862.2	E2	27	176	112	chr12	12625562	12625563	12625588	8	6	5	5	0.75	1	0.4872	0
chr12	12619600	12630200	DUSP16	ENST00000228862.2	E2	27	176	112	chr12	12625591	12625592	12625588	8	7	6	6	0.875	1	1	0
chr12	12619600	12630200	DUSP16	ENST00000228862.2	E2	27	176	112	chr12	12625613	12625614	12625588	5	5	6	6	1	1	1	0
chr12	12619600	12630200	DUSP16	ENST00000228862.2	E2	27	176	112	chr12	12625617	12625618	12625588	5	5	6	6	1	1	1	0
chr12	12619600	12630200	DUSP16	ENST00000228862.2	E2	41	362	222	chr12	12625562	12625563	12625588	7	7	7	7	1	1	1	1
chr12	12619600	12630200	DUSP16	ENST00000228862.2	E2	41	362	222	chr12	12625591	12625592	12625588	7	7	7	7	1	1	1	1
chr12	12619600	12630200	DUSP16	ENST00000228862.2	E2	41	362	222	chr12	12625613	12625614	12625588	5	4	6	6	0.8	1	0.4545	1
chr12	12619600	12630200	DUSP16	ENST00000228862.2	E2	41	362	222	chr12	12628585	12628586	12628565	5	2	5	3	0.4	0.6	1	1
chr12	12619600	12630200	DUSP16	ENST00000228862.2	E2	41	491	290	chr12	12621090	12621091	12621111	6	4	9	8	0.666667	0.888889	0.5253	1
chr12	12619600	12630200	DUSP16	ENST00000228862.2	E2	41	491	290	chr12	12621124	12621125	12621111	6	6	11	11	1	1	1	1
chr12	12619600	12630200	DUSP16	ENST00000228862.2	E2	41	491	290	chr12	12625562	12625563	12625588	6	6	8	8	1	1	1	1
chr12	12619600	12630200	DUSP16	ENST00000228862.2	E2	41	491	290	chr12	12625591	12625592	12625588	8	8	9	7	1	0.777778	0.4706	1
chr12	12619600	12630200	DUSP16	ENST00000228862.2	E2	41	491	290	chr12	12625613	12625614	12625588	7	6	6	6	0.857143	1	1	1
chr12	12619600	12630200	DUSP16	ENST00000228862.2	E2	41	491	290	chr12	12625617	12625618	12625588	7	7	6	6	1	1	1	1
chr12	12619600	12630200	DUSP16	ENST00000228862.2	E2	41	491	290	chr12	12627411	12627412	12627409	5	4	8	7	0.8	0.875	1	1
chr12	12619600	12630200	DUSP16	ENST00000228862.2	E2	41	491	290	chr12	12627679	12627680	12627658	5	3	6	4	0.6	0.666667	1	1
chr12	12619600	12630200	DUSP16	ENST00000228862.2	E2	41	491	290	chr12	12628490	12628491	12628565	5	4	7	5	0.8	0.714286	1	1
chr12	12619600	12630200	DUSP16	ENST00000228862.2	E2	41	491	290	chr12	12628585	12628586	12628565	9	7	12	8	0.777778	0.666667	0.6594	1
chr12	12619600	12630200	DUSP16	ENST00000228862.2	E2	41	491	290	chr12	12628592	12628593	12628565	8	5	11	7	0.625	0.636364	1	1
chr12	12619600	12630200	DUSP16	ENST00000228862.2	E2	46	389	224	chr12	12621019	12621020	12620964	8	4	10	4	0.5	0.4	1	1
chr12	12619600	12630200	DUSP16	ENST00000228862.2	E2	46	389	224	chr12	12621051	12621052	12620964	6	4	5	3	0.666667	0.6	1	1
chr12	12619600	12630200	DUSP16	ENST00000228862.2	E2	46	389	224	chr12	12621085	12621086	12620964	5	5	5	3	1	0.6	0.4444	1
chr12	12619600	12630200	DUSP16	ENST00000228862.2	E2	46	389	224	chr12	12621090	12621091	12620964	5	4	5	0	0.8	0	0.04762	1
chr12	12619600	12630200	DUSP16	ENST00000228862.2	E2	46	389	224	chr12	12627679	12627680	12627658	9	8	7	7	0.888889	1	1	1
chr12	12619600	12630200	DUSP16	ENST00000228862.2	E2	46	389	224	chr12	12628312	12628313	12628262	8	5	7	5	0.625	0.714286	1	1
chr12	12619600	12630200	DUSP16	ENST00000228862.2	E2	46	389	224	chr12	12628490	12628491	12628509	13	10	8	7	0.769231	0.875	1	1
chr12	12619600	12630200	DUSP16	ENST00000228862.2	E2	53	777	468	chr12	12620897	12620898	12620964	5	4	5	1	0.8	0.2	0.2063	0
chr12	12619600	12630200	DUSP16	ENST00000228862.2	E2	53	777	468	chr12	12621019	12621020	12620964	8	4	10	7	0.5	0.7	0.6305	0
chr12	27958800	27961200	KLHDC5	ENST00000381271.2	E3	11	154	76	chr12	27960044	27960045	27960107	14	2	6	6	0.142857	1	0.0007224	0
chr12	27958800	27961200	KLHDC5	ENST00000381271.2	E3	11	154	76	chr12	27960044	27960045	27960152	8	2	5	5	0.25	1	0.02098	0
chr12	27958800	27961200	KLHDC5	ENST00000381271.2	E3	11	154	76	chr12	27960069	27960070	27960107	19	1	11	11	0.0526316	1	2.197e-07	0
chr12	27958800	27961200	KLHDC5	ENST00000381271.2	E3	11	154	76	chr12	27960069	27960070	27960152	13	1	9	9	0.0769231	1	2.01e-05	0
chr12	27958800	27961200	KLHDC5	ENST00000381271.2	E3	11	154	76	chr12	27960069	27960070	27960170	12	0	5	5	0	1	0.0001616	0
chr12	27958800	27961200	KLHDC5	ENST00000381271.2	E3	11	74	45	chr12	27960044	27960045	27960107	13	4	11	9	0.307692	0.818182	0.01882	0
chr12	27958800	27961200	KLHDC5	ENST00000381271.2	E3	11	74	45	chr12	27960069	27960070	27960107	19	2	15	13	0.105263	0.866667	1.192e-05	0
chr12	27958800	27961200	KLHDC5	ENST00000381271.2	E3	11	74	45	chr12	27960069	27960070	27960152	16	1	7	6	0.0625	0.857143	0.0004609	0
chr12	27958800	27961200	KLHDC5	ENST00000381271.2	E3	12	142	67	chr12	27960044	27960045	27959998	7	0	10	10	0	1	5.142e-05	0
chr12	27958800	27961200	KLHDC5	ENST00000381271.2	E3	12	142	67	chr12	27960044	27960045	27960107	19	0	13	13	0	1	2.879e-09	0
chr12	27958800	27961200	KLHDC5	ENST00000381271.2	E3	12	142	67	chr12	27960044	27960045	27960152	12	0	8	8	0	1	7.938e-06	0
chr12	27958800	27961200	KLHDC5	ENST00000381271.2	E3	12	142	67	chr12	27960044	27960045	27960170	12	0	8	8	0	1	7.938e-06	0
chr12	27958800	27961200	KLHDC5	ENST00000381271.2	E3	12	142	67	chr12	27960069	27960070	27959998	6	0	9	9	0	1	0.0001998	0
chr12	27958800	27961200	KLHDC5	ENST00000381271.2	E3	12	142	67	chr12	27960069	27960070	27960107	26	1	17	16	0.0384615	0.941176	1.052e-09	0
chr12	27958800	27961200	KLHDC5	ENST00000381271.2	E3	12	142	67	chr12	27960069	27960070	27960152	13	0	12	12	0	1	1.923e-07	0
chr12	27958800	27961200	KLHDC5	ENST00000381271.2	E3	12	142	67	chr12	27960069	27960070	27960170	13	0	10	10	0	1	8.741e-07	0
chr12	27958800	27961200	KLHDC5	ENST00000381271.2	E3	12	143	67	chr12	27960069	27960070	27960107	13	0	8	7	0	0.875	6.88e-05	1
chr12	27958800	27961200	KLHDC5	ENST00000381271.2	E3	12	143	67	chr12	27960069	27960070	27960152	9	0	5	4	0	0.8	0.004995	1
chr12	27958800	27961200	KLHDC5	ENST00000381271.2	E3	12	169	76	chr12	27960069	27960070	27960107	10	1	6	4	0.1	0.666667	0.03571	1
chr12	27958800	27961200	KLHDC5	ENST00000381271.2	E3	12	169	76	chr12	27960069	27960070	27960152	7	0	5	3	0	0.6	0.04545	1
chr12	27958800	27961200	KLHDC5	ENST00000381271.2	E3	14	123	71	chr12	27960069	27960070	27960107	7	1	7	7	0.142857	1	0.004662	1
chr12	27958800	27961200	KLHDC5	ENST00000381271.2	E3	15	173	87	chr12	27960044	27960045	27959998	6	2	8	8	0.333333	1	0.01499	0
chr12	27958800	27961200	KLHDC5	ENST00000381271.2	E3	15	173	87	chr12	27960044	27960045	27960107	12	1	9	9	0.0833333	1	3.402e-05	0
chr12	27958800	27961200	KLHDC5	ENST00000381271.2	E3	15	173	87	chr12	27960044	27960045	27960152	8	1	5	5	0.125	1	0.004662	0
chr12	27958800	27961200	KLHDC5	ENST00000381271.2	E3	15	173	87	chr12	27960044	27960045	27960170	9	1	7	7	0.111111	1	0.001399	0
chr12	27958800	27961200	KLHDC5	ENST00000381271.2	E3	15	173	87	chr12	27960069	27960070	27959998	5	0	8	8	0	1	0.000777	0
chr12	27958800	27961200	KLHDC5	ENST00000381271.2	E3	15	173	87	chr12	27960069	27960070	27960107	14	0	13	12	0	0.923077	7.478e-07	0
chr12	27958800	27961200	KLHDC5	ENST00000381271.2	E3	15	173	87	chr12	27960069	27960070	27960152	11	0	9	8	0	0.888889	7.145e-05	0
chr12	27958800	27961200	KLHDC5	ENST00000381271.2	E3	15	173	87	chr12	27960069	27960070	27960170	11	0	10	9	0	0.9	3.402e-05	0
chr12	27958800	27961200	KLHDC5	ENST00000381271.2	E3	15	196	92	chr12	27960044	27960045	27959998	7	1	9	8	0.142857	0.888889	0.008741	0
chr12	27958800	27961200	KLHDC5	ENST00000381271.2	E3	15	196	92	chr12	27960044	27960045	27960107	15	4	9	8	0.266667	0.888889	0.009423	0
chr12	27958800	27961200	KLHDC5	ENST00000381271.2	E3	15	196	92	chr12	27960044	27960045	27960152	17	4	9	9	0.235294	1	0.0004577	0
chr12	27958800	27961200	KLHDC5	ENST00000381271.2	E3	15	196	92	chr12	27960044	27960045	27960170	15	4	9	9	0.266667	1	0.0005889	0
chr12	27958800	27961200	KLHDC5	ENST00000381271.2	E3	15	196	92	chr12	27960069	27960070	27959998	6	1	8	7	0.166667	0.875	0.02564	0
chr12	27958800	27961200	KLHDC5	ENST00000381271.2	E3	15	196	92	chr12	27960069	27960070	27960107	20	1	10	8	0.05	0.8	6.36e-05	0
chr12	27958800	27961200	KLHDC5	ENST00000381271.2	E3	15	196	92	chr12	27960069	27960070	27960152	20	1	9	9	0.05	1	9.985e-07	0
chr12	27958800	27961200	KLHDC5	ENST00000381271.2	E3	15	196	92	chr12	27960069	27960070	27960170	17	1	8	8	0.0588235	1	8.321e-06	0
chr12	27958800	27961200	KLHDC5	ENST00000381271.2	E3	16	122	80	chr12	27960044	27960045	27960107	12	3	5	5	0.25	1	0.00905	1
chr12	27958800	27961200	KLHDC5	ENST00000381271.2	E3	16	122	80	chr12	27960069	27960070	27960107	19	4	9	8	0.210526	0.888889	0.001179	1
chr12	27958800	27961200	KLHDC5	ENST00000381271.2	E3	16	122	80	chr12	27960069	27960070	27960152	12	3	7	6	0.25	0.857143	0.01977	1
chr12	27958800	27961200	KLHDC5	ENST00000381271.2	E3	16	122	80	chr12	27960069	27960070	27960170	10	1	5	4	0.1	0.8	0.01698	1
chr12	27958800	27961200	KLHDC5	ENST00000381271.2	E3	17	145	88	chr12	27960044	27960045	27960107	9	2	10	10	0.222222	1	0.0007145	1
chr12	27958800	27961200	KLHDC5	ENST00000381271.2	E3	17	145	88	chr12	27960044	27960045	27960152	6	1	7	7	0.166667	1	0.004662	1
chr12	27958800	27961200	KLHDC5	ENST00000381271.2	E3	17	145	88	chr12	27960044	27960045	27960170	5	1	6	6	0.2	1	0.01515	1
chr12	27958800	27961200	KLHDC5	ENST00000381271.2	E3	17	145	88	chr12	27960069	27960070	27960107	11	0	17	16	0	0.941176	5.588e-07	1
chr12	27958800	27961200	KLHDC5	ENST00000381271.2	E3	17	145	88	chr12	27960069	27960070	27960152	9	0	12	11	0	0.916667	3.402e-05	1
chr12	27958800	27961200	KLHDC5	ENST00000381271.2	E3	17	145	88	chr12	27960069	27960070	27960170	6	0	11	11	0	1	8.08e-05	1
chr12	27958800	27961200	KLHDC5	ENST00000381271.2	E3	17	150	95	chr12	27960044	27960045	27960107	8	3	5	5	0.375	1	0.07537	0
chr12	27958800	27961200	KLHDC5	ENST00000381271.2	E3	17	150	95	chr12	27960069	27960070	27960107	9	2	7	7	0.222222	1	0.003234	0
chr12	27958800	27961200	KLHDC5	ENST00000381271.2	E3	17	150	95	chr12	27960069	27960070	27960152	7	2	5	5	0.285714	1	0.02778	0
chr12	27958800	27961200	KLHDC5	ENST00000381271.2	E3	17	150	95	chr12	27960069	27960070	27960170	7	2	6	6	0.285714	1	0.02098	0
chr12	27958800	27961200	KLHDC5	ENST00000381271.2	E3	18	154	93	chr12	27960044	27960045	27960107	7	1	6	6	0.142857	1	0.004662	0
chr12	27958800	27961200	KLHDC5	ENST00000381271.2	E3	18	154	93	chr12	27960069	27960070	27959998	5	0	5	4	0	0.8	0.04762	0
chr12	27958800	27961200	KLHDC5	ENST00000381271.2	E3	18	154	93	chr12	27960069	27960070	27960107	12	0	11	10	0	0.909091	9.615e-06	0
chr12	27958800	27961200	KLHDC5	ENST00000381271.2	E3	18	154	93	chr12	27960069	27960070	27960152	7	0	11	9	0	0.818182	0.002262	0
chr12	27958800	27961200	KLHDC5	ENST00000381271.2	E3	18	159	76	chr12	27960044	27960045	27960107	7	1	5	5	0.142857	1	0.01515	1
chr12	27958800	27961200	KLHDC5	ENST00000381271.2	E3	18	159	76	chr12	27960069	27960070	27960107	9	0	7	4	0	0.571429	0.01923	1
chr12	27968200	27971400	KLHDC5	ENST00000381271.2	E5	12	100	61	chr12	27969276	27969277	27969286	11	10	5	5	0.909091	1	1	1
chr12	27974200	27976400	KLHDC5	ENST00000381271.2	E3	11	74	45	chr12	27974981	27974982	27974983	7	2	12	9	0.285714	0.75	0.07395	0
chr12	27974200	27976400	KLHDC5	ENST00000381271.2	E3	11	74	45	chr12	27975035	27975036	27974983	5	3	8	5	0.6	0.625	1	0
chr12	47643000	47644600	RP11-493L12.4	ENST00000547777.1	E2	2	126	84	chr12	47643385	47643386	47643402	9	4	5	4	0.444444	0.8	0.3007	1
chr12	47643000	47644600	RP11-493L12.4	ENST00000547777.1	E2	2	126	84	chr12	47643407	47643408	47643402	10	5	5	4	0.5	0.8	0.5804	1
chr12	47643000	47644600	RP11-493L12.4	ENST00000547777.1	E2	2	126	84	chr12	47643939	47643940	47644004	6	3	6	6	0.5	1	0.1818	1
chr12	47646600	47647600	RP11-493L12.4	ENST00000547777.1	E3	2	79	30	chr12	47646748	47646749	47646770	7	7	6	6	1	1	1	0
chr12	47646600	47647600	RP11-493L12.4	ENST00000547777.1	E3	2	79	30	chr12	47646752	47646753	47646770	7	7	8	8	1	1	1	0
chr12	47646600	47647600	RP11-493L12.4	ENST00000547777.1	E3	2	79	30	chr12	47646758	47646759	47646770	10	9	8	8	0.9	1	1	0
chr12	47646600	47647600	RP11-493L12.4	ENST00000547777.1	E3	2	79	30	chr12	47646773	47646774	47646770	10	10	8	8	1	1	1	0
chr12	47646600	47647600	RP11-493L12.4	ENST00000547777.1	E3	2	83	31	chr12	47646748	47646749	47646770	7	7	5	4	1	0.8	0.4167	1
chr12	47646600	47647600	RP11-493L12.4	ENST00000547777.1	E3	2	83	31	chr12	47646752	47646753	47646770	8	8	5	5	1	1	1	1
chr12	47646600	47647600	RP11-493L12.4	ENST00000547777.1	E3	2	83	31	chr12	47646758	47646759	47646770	10	10	7	7	1	1	1	1
chr12	47646600	47647600	RP11-493L12.4	ENST00000547777.1	E3	2	83	31	chr12	47646773	47646774	47646770	11	10	8	8	0.909091	1	1	1
chr12	47646600	47647600	RP11-493L12.4	ENST00000547777.1	E3	2	83	31	chr12	47646828	47646829	47646770	6	4	8	8	0.666667	1	0.1648	1
chr12	47646600	47647600	RP11-493L12.4	ENST00000547777.1	E3	2	83	31	chr12	47646839	47646840	47646770	6	6	8	8	1	1	1	1
chr12	47646600	47647600	RP11-493L12.4	ENST00000547777.1	E3	2	83	31	chr12	47646842	47646843	47646770	6	5	8	8	0.833333	1	0.4286	1
chr12	53009000	53013400	KRT72	ENST00000293745.2	E3	10	1219	21	chr12	53013048	53013049	53013042	9	9	6	6	1	1	1	1
chr12	53009000	53013400	KRT72	ENST00000293745.2	E3	10	349	150	chr12	53013048	53013049	53013042	7	7	11	10	1	0.909091	1	1
chr12	53009000	53013400	KRT72	ENST00000293745.2	E3	11	501	32	chr12	53013048	53013049	53013042	7	7	10	10	1	1	1	0
chr12	53009000	53013400	KRT72	ENST00000293745.2	E3	13	1071	35	chr12	53013048	53013049	53013042	5	5	11	11	1	1	1	0
chr12	53009000	53013400	KRT72	ENST00000293745.2	E3	13	388	64	chr12	53013048	53013049	53013042	9	8	13	12	0.888889	0.923077	1	0
chr12	53009000	53013400	KRT72	ENST00000293745.2	E3	13	405	32	chr12	53013048	53013049	53013042	7	7	5	5	1	1	1	1
chr12	53009000	53013400	KRT72	ENST00000293745.2	E3	14	976	38	chr12	53013048	53013049	53013042	5	4	9	8	0.8	0.888889	1	0
chr12	53009000	53013400	KRT72	ENST00000293745.2	E3	17	363	219	chr12	53011923	53011924	53011955	8	7	5	5	0.875	1	1	0
chr12	53009000	53013400	KRT72	ENST00000293745.2	E3	17	363	219	chr12	53013048	53013049	53013042	6	6	6	6	1	1	1	0
chr12	53009000	53013400	KRT72	ENST00000293745.2	E3	23	1398	607	chr12	53009774	53009775	53009843	7	7	5	4	1	0.8	0.4167	1
chr12	53009000	53013400	KRT72	ENST00000293745.2	E3	23	1398	607	chr12	53009814	53009815	53009843	9	7	7	6	0.777778	0.857143	1	1
chr12	53009000	53013400	KRT72	ENST00000293745.2	E3	3	105	36	chr12	53013048	53013049	53013042	10	9	9	9	0.9	1	1	0
chr12	53009000	53013400	KRT72	ENST00000293745.2	E3	3	112	57	chr12	53013048	53013049	53013042	9	8	9	9	0.888889	1	1	0
chr12	53009000	53013400	KRT72	ENST00000293745.2	E3	4	156	31	chr12	53009774	53009775	53009843	6	6	9	9	1	1	1	1
chr12	53009000	53013400	KRT72	ENST00000293745.2	E3	4	156	31	chr12	53009814	53009815	53009843	7	5	11	10	0.714286	0.909091	0.5282	1
chr12	53009000	53013400	KRT72	ENST00000293745.2	E3	6	102	58	chr12	53013048	53013049	53013042	9	9	12	12	1	1	1	0
chr12	53009000	53013400	KRT72	ENST00000293745.2	E3	6	376	42	chr12	53009814	53009815	53009843	6	5	5	4	0.833333	0.8	1	1
chr12	53009000	53013400	KRT72	ENST00000293745.2	E3	8	241	16	chr12	53013048	53013049	53013042	6	5	11	10	0.833333	0.909091	1	1
chr12	53009000	53013400	KRT72	ENST00000293745.2	E3	8	243	96	chr12	53013048	53013049	53013042	6	6	8	6	1	0.75	0.4725	1
chr12	53009000	53013400	KRT72	ENST00000293745.2	E3	8	707	23	chr12	53011879	53011880	53011955	5	5	8	8	1	1	1	1
chr12	53009000	53013400	KRT72	ENST00000293745.2	E3	8	707	23	chr12	53011911	53011912	53011955	8	8	8	8	1	1	1	1
chr12	53009000	53013400	KRT72	ENST00000293745.2	E3	8	707	23	chr12	53011923	53011924	53011955	8	7	9	9	0.875	1	0.4706	1
chr12	53009000	53013400	KRT72	ENST00000293745.2	E3	8	707	23	chr12	53012005	53012006	53011955	7	6	7	7	0.857143	1	1	1
chr12	53009000	53013400	KRT72	ENST00000293745.2	E3	8	707	23	chr12	53012009	53012010	53011955	6	6	7	7	1	1	1	1
chr12	53009000	53013400	KRT72	ENST00000293745.2	E3	8	707	23	chr12	53012018	53012019	53011955	6	6	6	6	1	1	1	1
chr12	53009000	53013400	KRT72	ENST00000293745.2	E3	8	707	23	chr12	53012021	53012022	53011955	6	6	6	6	1	1	1	1
chr12	53009000	53013400	KRT72	ENST00000293745.2	E3	9	164	29	chr12	53013048	53013049	53013042	6	5	6	6	0.833333	1	1	1
chr12	53009000	53013400	KRT73	ENST00000305748.3	E3	4	111	46	chr12	53013048	53013049	53013042	9	8	9	9	0.888889	1	1	0
chr12	53009000	53013400	KRT73	ENST00000305748.3	E3	4	111	6	chr12	53013048	53013049	53013042	14	11	6	6	0.785714	1	0.5211	0
chr12	53009000	53013400	KRT73	ENST00000305748.3	E3	4	162	22	chr12	53013048	53013049	53013042	9	9	6	6	1	1	1	1
chr12	53009000	53013400	KRT73	ENST00000305748.3	E3	5	134	18	chr12	53013048	53013049	53013042	5	5	11	11	1	1	1	0
chr12	53009000	53013400	KRT73	ENST00000305748.3	E3	5	164	35	chr12	53013048	53013049	53013042	5	4	9	8	0.8	0.888889	1	0
chr12	53009000	53013400	KRT73	ENST00000305748.3	E3	5	94	17	chr12	53009814	53009815	53009843	6	5	5	4	0.833333	0.8	1	1
chr12	53009000	53013400	KRT73	ENST00000305748.3	E3	6	143	52	chr12	53013048	53013049	53013042	7	7	11	10	1	0.909091	1	1
chr12	53009000	53013400	KRT73	ENST00000305748.3	E3	6	191	71	chr12	53013048	53013049	53013042	6	6	8	6	1	0.75	0.4725	1
chr12	53009000	53013400	KRT73	ENST00000305748.3	E3	9	235	138	chr12	53009774	53009775	53009843	7	7	5	4	1	0.8	0.4167	1
chr12	53009000	53013400	KRT73	ENST00000305748.3	E3	9	235	138	chr12	53009814	53009815	53009843	9	7	7	6	0.777778	0.857143	1	1
chr12	53023600	53028600	KRT72	ENST00000293745.2	E3	11	177	32	chr12	53024678	53024679	53024684	11	0	10	0	0	0	1	1
chr12	53023600	53028600	KRT72	ENST00000293745.2	E3	11	272	42	chr12	53024530	53024531	53024574	6	0	5	0	0	0	1	0
chr12	53023600	53028600	KRT72	ENST00000293745.2	E3	11	501	32	chr12	53024678	53024679	53024684	9	0	8	0	0	0	1	0
chr12	53023600	53028600	KRT72	ENST00000293745.2	E3	11	97	33	chr12	53024678	53024679	53024684	6	0	11	1	0	0.0909091	1	1
chr12	53023600	53028600	KRT72	ENST00000293745.2	E3	12	216	31	chr12	53024678	53024679	53024684	6	0	7	0	0	0	1	0
chr12	53023600	53028600	KRT72	ENST00000293745.2	E3	12	280	39	chr12	53024530	53024531	53024574	5	0	5	0	0	0	1	0
chr12	53023600	53028600	KRT72	ENST00000293745.2	E3	13	1071	35	chr12	53024678	53024679	53024684	8	0	7	0	0	0	1	0
chr12	53023600	53028600	KRT72	ENST00000293745.2	E3	13	211	44	chr12	53024678	53024679	53024684	9	0	6	0	0	0	1	0
chr12	53023600	53028600	KRT72	ENST00000293745.2	E3	13	321	28	chr12	53024678	53024679	53024684	12	0	5	1	0	0.2	0.2941	0
chr12	53023600	53028600	KRT72	ENST00000293745.2	E3	13	388	64	chr12	53024678	53024679	53024684	6	0	6	1	0	0.166667	1	0
chr12	53023600	53028600	KRT72	ENST00000293745.2	E3	13	405	32	chr12	53024678	53024679	53024684	5	0	9	1	0	0.111111	1	1
chr12	53023600	53028600	KRT72	ENST00000293745.2	E3	15	1027	66	chr12	53024530	53024531	53024574	18	0	15	0	0	0	1	1
chr12	53023600	53028600	KRT72	ENST00000293745.2	E3	15	1027	66	chr12	53024678	53024679	53024684	22	0	22	0	0	0	1	1
chr12	53023600	53028600	KRT72	ENST00000293745.2	E3	4	130	7	chr12	53024678	53024679	53024684	8	0	5	0	0	0	1	1
chr12	53023600	53028600	KRT72	ENST00000293745.2	E3	8	241	16	chr12	53024678	53024679	53024684	5	0	12	0	0	0	1	1
chr12	53023600	53028600	KRT72	ENST00000293745.2	E3	8	247	25	chr12	53024530	53024531	53024574	7	0	6	0	0	0	1	1
chr12	53023600	53028600	KRT72	ENST00000293745.2	E3	8	289	24	chr12	53024678	53024679	53024684	7	0	6	0	0	0	1	1
chr12	53023600	53028600	KRT72	ENST00000293745.2	E3	8	707	23	chr12	53024678	53024679	53024684	11	0	11	0	0	0	1	1
chr12	53023600	53028600	KRT73	ENST00000305748.3	E3	4	111	6	chr12	53024530	53024531	53024574	7	0	6	0	0	0	1	0
chr12	53023600	53028600	KRT73	ENST00000305748.3	E3	4	111	6	chr12	53024678	53024679	53024684	13	0	10	0	0	0	1	0
chr12	53023600	53028600	KRT73	ENST00000305748.3	E3	5	134	18	chr12	53024678	53024679	53024684	8	0	7	0	0	0	1	0
chr12	53023600	53028600	KRT73	ENST00000305748.3	E3	5	96	16	chr12	53024678	53024679	53024684	8	0	5	0	0	0	1	1
chr12	53034800	53044000	KRT72	ENST00000293745.2	E3	11	97	33	chr12	53040165	53040166	53040259	5	5	6	6	1	1	1	1
chr13	43564400	43566200	EPSTI1	ENST00000313624.7	E3	24	89	39	chr13	43566083	43566084	43566099	5	0	8	0	0	0	1	1
chr13	43564400	43566200	EPSTI1	ENST00000313624.7	E3	24	89	39	chr13	43566088	43566089	43566099	5	0	9	0	0	0	1	1
chr13	43564400	43566200	EPSTI1	ENST00000313624.7	E3	24	99	46	chr13	43566075	43566076	43566099	6	0	5	0	0	0	1	1
chr13	43564400	43566200	EPSTI1	ENST00000313624.7	E3	24	99	46	chr13	43566083	43566084	43566099	7	0	5	0	0	0	1	1
chr13	43564400	43566200	EPSTI1	ENST00000313624.7	E3	24	99	46	chr13	43566088	43566089	43566099	8	0	5	0	0	0	1	1
chr13	43564400	43566200	EPSTI1	ENST00000313624.7	E3	24	99	46	chr13	43566114	43566115	43566099	10	0	6	0	0	0	1	1
chr13	43564400	43566200	EPSTI1	ENST00000313624.7	E3	24	99	46	chr13	43566125	43566126	43566099	9	0	6	0	0	0	1	1
chr13	43564400	43566200	EPSTI1	ENST00000313624.7	E3	24	99	46	chr13	43566127	43566128	43566099	9	0	6	0	0	0	1	1
chr13	43564400	43566200	EPSTI1	ENST00000313624.7	E3	24	99	46	chr13	43566133	43566134	43566099	9	0	6	0	0	0	1	1
chr13	43564400	43566200	EPSTI1	ENST00000313624.7	E3	24	99	46	chr13	43566136	43566137	43566099	9	0	6	0	0	0	1	1
chr13	43564400	43566200	EPSTI1	ENST00000313624.7	E3	24	99	46	chr13	43566144	43566145	43566099	9	0	6	0	0	0	1	1
chr13	43564400	43566200	EPSTI1	ENST00000313624.7	E3	24	99	46	chr13	43566146	43566147	43566099	9	0	6	0	0	0	1	1
chr13	43564400	43566200	EPSTI1	ENST00000313624.7	E3	27	97	58	chr13	43565901	43565902	43565881	8	1	9	5	0.125	0.555556	0.1312	1
chr13	43564400	43566200	EPSTI1	ENST00000313624.7	E3	27	97	58	chr13	43565936	43565937	43565881	7	0	9	1	0	0.111111	1	1
chr13	43564400	43566200	EPSTI1	ENST00000313624.7	E3	27	97	58	chr13	43565955	43565956	43565881	7	0	7	1	0	0.142857	1	1
chr13	43564400	43566200	EPSTI1	ENST00000313624.7	E3	27	97	58	chr13	43566075	43566076	43566099	11	0	7	0	0	0	1	1
chr13	43564400	43566200	EPSTI1	ENST00000313624.7	E3	27	97	58	chr13	43566083	43566084	43566099	11	0	11	0	0	0	1	1
chr13	43564400	43566200	EPSTI1	ENST00000313624.7	E3	27	97	58	chr13	43566088	43566089	43566099	11	0	12	0	0	0	1	1
chr13	43564400	43566200	EPSTI1	ENST00000313624.7	E3	27	97	58	chr13	43566114	43566115	43566099	11	0	13	0	0	0	1	1
chr13	43564400	43566200	EPSTI1	ENST00000313624.7	E3	27	97	58	chr13	43566125	43566126	43566099	12	0	10	0	0	0	1	1
chr13	43564400	43566200	EPSTI1	ENST00000313624.7	E3	27	97	58	chr13	43566127	43566128	43566099	12	0	9	0	0	0	1	1
chr13	43564400	43566200	EPSTI1	ENST00000313624.7	E3	27	97	58	chr13	43566133	43566134	43566099	12	0	8	0	0	0	1	1
chr13	43564400	43566200	EPSTI1	ENST00000313624.7	E3	27	97	58	chr13	43566136	43566137	43566099	11	0	8	0	0	0	1	1
chr13	43564400	43566200	EPSTI1	ENST00000313624.7	E3	27	97	58	chr13	43566144	43566145	43566099	9	0	5	0	0	0	1	1
chr13	43564400	43566200	EPSTI1	ENST00000313624.7	E3	27	97	58	chr13	43566146	43566147	43566099	9	0	5	0	0	0	1	1
chr13	43564400	43566200	EPSTI1	ENST00000313624.7	E3	28	98	52	chr13	43566075	43566076	43566099	10	0	10	0	0	0	1	0
chr13	43564400	43566200	EPSTI1	ENST00000313624.7	E3	28	98	52	chr13	43566083	43566084	43566099	10	0	10	0	0	0	1	0
chr13	43564400	43566200	EPSTI1	ENST00000313624.7	E3	28	98	52	chr13	43566088	43566089	43566099	11	0	9	0	0	0	1	0
chr13	43564400	43566200	EPSTI1	ENST00000313624.7	E3	28	98	52	chr13	43566114	43566115	43566099	8	0	10	0	0	0	1	0
chr13	43564400	43566200	EPSTI1	ENST00000313624.7	E3	28	98	52	chr13	43566125	43566126	43566099	8	0	10	0	0	0	1	0
chr13	43564400	43566200	EPSTI1	ENST00000313624.7	E3	28	98	52	chr13	43566127	43566128	43566099	8	0	10	0	0	0	1	0
chr13	43564400	43566200	EPSTI1	ENST00000313624.7	E3	28	98	52	chr13	43566133	43566134	43566099	8	0	10	0	0	0	1	0
chr13	43564400	43566200	EPSTI1	ENST00000313624.7	E3	28	98	52	chr13	43566136	43566137	43566099	8	0	10	0	0	0	1	0
chr13	43564400	43566200	EPSTI1	ENST00000313624.7	E3	28	98	52	chr13	43566144	43566145	43566099	6	0	6	0	0	0	1	0
chr13	43564400	43566200	EPSTI1	ENST00000313624.7	E3	28	98	52	chr13	43566146	43566147	43566099	5	0	5	0	0	0	1	0
chr13	43564400	43566200	EPSTI1	ENST00000313624.7	E3	29	101	63	chr13	43565125	43565126	43565143	9	0	7	3	0	0.428571	0.0625	1
chr13	43564400	43566200	EPSTI1	ENST00000313624.7	E3	29	128	81	chr13	43566114	43566115	43566099	5	0	6	0	0	0	1	1
chr13	43564400	43566200	EPSTI1	ENST00000313624.7	E3	29	128	81	chr13	43566125	43566126	43566099	5	0	6	0	0	0	1	1
chr13	43564400	43566200	EPSTI1	ENST00000313624.7	E3	29	128	81	chr13	43566127	43566128	43566099	5	0	6	0	0	0	1	1
chr13	43564400	43566200	EPSTI1	ENST00000313624.7	E3	29	128	81	chr13	43566133	43566134	43566099	5	0	6	0	0	0	1	1
chr13	43564400	43566200	EPSTI1	ENST00000313624.7	E3	29	128	81	chr13	43566136	43566137	43566099	5	0	6	0	0	0	1	1
chr13	43564400	43566200	EPSTI1	ENST00000313624.7	E3	29	128	81	chr13	43566144	43566145	43566099	5	0	6	0	0	0	1	1
chr13	43564400	43566200	EPSTI1	ENST00000313624.7	E3	30	136	77	chr13	43566075	43566076	43566099	7	0	7	0	0	0	1	1
chr13	43564400	43566200	EPSTI1	ENST00000313624.7	E3	30	136	77	chr13	43566083	43566084	43566099	7	0	9	0	0	0	1	1
chr13	43564400	43566200	EPSTI1	ENST00000313624.7	E3	30	136	77	chr13	43566088	43566089	43566099	8	0	10	0	0	0	1	1
chr13	43564400	43566200	EPSTI1	ENST00000313624.7	E3	30	136	77	chr13	43566114	43566115	43566099	7	0	8	0	0	0	1	1
chr13	43564400	43566200	EPSTI1	ENST00000313624.7	E3	30	136	77	chr13	43566125	43566126	43566099	6	0	8	0	0	0	1	1
chr13	43564400	43566200	EPSTI1	ENST00000313624.7	E3	30	136	77	chr13	43566127	43566128	43566099	6	0	7	0	0	0	1	1
chr13	43564400	43566200	EPSTI1	ENST00000313624.7	E3	30	136	77	chr13	43566133	43566134	43566099	5	0	7	0	0	0	1	1
chr13	43564400	43566200	EPSTI1	ENST00000313624.7	E3	30	136	77	chr13	43566136	43566137	43566099	5	0	7	0	0	0	1	1
chr13	43564400	43566200	EPSTI1	ENST00000313624.7	E3	30	136	77	chr13	43566144	43566145	43566099	5	0	7	1	0	0.142857	1	1
chr13	43564400	43566200	EPSTI1	ENST00000313624.7	E3	30	136	77	chr13	43566146	43566147	43566099	5	0	6	0	0	0	1	1
chr13	43564400	43566200	EPSTI1	ENST00000313624.7	E3	30	74	47	chr13	43565901	43565902	43565881	11	3	8	1	0.272727	0.125	0.6027	1
chr13	43564400	43566200	EPSTI1	ENST00000313624.7	E3	30	74	47	chr13	43565936	43565937	43565881	8	0	6	0	0	0	1	1
chr13	43564400	43566200	EPSTI1	ENST00000313624.7	E3	30	74	47	chr13	43566075	43566076	43566099	12	0	22	0	0	0	1	1
chr13	43564400	43566200	EPSTI1	ENST00000313624.7	E3	30	74	47	chr13	43566083	43566084	43566099	12	0	22	1	0	0.0454545	1	1
chr13	43564400	43566200	EPSTI1	ENST00000313624.7	E3	30	74	47	chr13	43566088	43566089	43566099	14	0	23	0	0	0	1	1
chr13	43564400	43566200	EPSTI1	ENST00000313624.7	E3	30	74	47	chr13	43566114	43566115	43566099	13	0	21	0	0	0	1	1
chr13	43564400	43566200	EPSTI1	ENST00000313624.7	E3	30	74	47	chr13	43566125	43566126	43566099	11	0	20	0	0	0	1	1
chr13	43564400	43566200	EPSTI1	ENST00000313624.7	E3	30	74	47	chr13	43566127	43566128	43566099	11	0	20	0	0	0	1	1
chr13	43564400	43566200	EPSTI1	ENST00000313624.7	E3	30	74	47	chr13	43566133	43566134	43566099	10	0	19	0	0	0	1	1
chr13	43564400	43566200	EPSTI1	ENST00000313624.7	E3	30	74	47	chr13	43566136	43566137	43566099	10	0	19	0	0	0	1	1
chr13	43564400	43566200	EPSTI1	ENST00000313624.7	E3	30	74	47	chr13	43566144	43566145	43566099	10	0	19	0	0	0	1	1
chr13	43564400	43566200	EPSTI1	ENST00000313624.7	E3	30	74	47	chr13	43566146	43566147	43566099	9	0	18	0	0	0	1	1
chr13	43564400	43566200	EPSTI1	ENST00000313624.7	E3	32	97	58	chr13	43566114	43566115	43566099	6	0	9	0	0	0	1	0
chr13	43564400	43566200	EPSTI1	ENST00000313624.7	E3	34	155	96	chr13	43565901	43565902	43565881	6	0	7	2	0	0.285714	0.4615	1
chr13	43564400	43566200	EPSTI1	ENST00000313624.7	E3	34	190	98	chr13	43566075	43566076	43566099	9	0	8	0	0	0	1	0
chr13	43564400	43566200	EPSTI1	ENST00000313624.7	E3	34	190	98	chr13	43566083	43566084	43566099	10	0	7	0	0	0	1	0
chr13	43564400	43566200	EPSTI1	ENST00000313624.7	E3	34	190	98	chr13	43566088	43566089	43566099	10	0	7	0	0	0	1	0
chr13	43564400	43566200	EPSTI1	ENST00000313624.7	E3	34	190	98	chr13	43566114	43566115	43566099	9	0	8	0	0	0	1	0
chr13	43564400	43566200	EPSTI1	ENST00000313624.7	E3	34	190	98	chr13	43566125	43566126	43566099	8	0	5	0	0	0	1	0
chr13	43564400	43566200	EPSTI1	ENST00000313624.7	E3	34	190	98	chr13	43566127	43566128	43566099	7	0	5	0	0	0	1	0
chr13	43564400	43566200	EPSTI1	ENST00000313624.7	E3	34	190	98	chr13	43566133	43566134	43566099	7	0	5	0	0	0	1	0
chr13	43564400	43566200	EPSTI1	ENST00000313624.7	E3	36	144	61	chr13	43566075	43566076	43566099	10	0	6	0	0	0	1	0
chr13	43564400	43566200	EPSTI1	ENST00000313624.7	E3	36	144	61	chr13	43566083	43566084	43566099	11	0	6	1	0	0.166667	0.3529	0
chr13	43564400	43566200	EPSTI1	ENST00000313624.7	E3	36	144	61	chr13	43566088	43566089	43566099	11	0	8	0	0	0	1	0
chr13	43564400	43566200	EPSTI1	ENST00000313624.7	E3	36	144	61	chr13	43566114	43566115	43566099	11	0	7	0	0	0	1	0
chr13	43564400	43566200	EPSTI1	ENST00000313624.7	E3	36	144	61	chr13	43566125	43566126	43566099	10	0	8	0	0	0	1	0
chr13	43564400	43566200	EPSTI1	ENST00000313624.7	E3	36	144	61	chr13	43566127	43566128	43566099	9	0	7	0	0	0	1	0
chr13	43564400	43566200	EPSTI1	ENST00000313624.7	E3	36	144	61	chr13	43566133	43566134	43566099	7	0	6	0	0	0	1	0
chr13	43564400	43566200	EPSTI1	ENST00000313624.7	E3	36	144	61	chr13	43566136	43566137	43566099	7	0	6	0	0	0	1	0
chr13	43564400	43566200	EPSTI1	ENST00000313624.7	E3	36	144	61	chr13	43566144	43566145	43566099	6	0	7	0	0	0	1	0
chr13	43564400	43566200	EPSTI1	ENST00000313624.7	E3	36	144	61	chr13	43566146	43566147	43566099	6	0	7	0	0	0	1	0
chr13	43564400	43566200	EPSTI1	ENST00000313624.7	E3	51	392	209	chr13	43565125	43565126	43565143	9	3	6	3	0.333333	0.5	0.6224	1
chr13	43564400	43566200	EPSTI1	ENST00000313624.7	E3	53	233	141	chr13	43565125	43565126	43565143	5	0	6	4	0	0.666667	0.06061	0
chr13	43564400	43566200	EPSTI1	ENST00000313624.7	E3	53	233	141	chr13	43566083	43566084	43566099	5	0	6	0	0	0	1	0
chr13	43564400	43566200	EPSTI1	ENST00000313624.7	E3	53	233	141	chr13	43566088	43566089	43566099	5	0	6	0	0	0	1	0
chr13	43564400	43566200	EPSTI1	ENST00000313624.7	E3	53	233	141	chr13	43566114	43566115	43566099	5	0	5	0	0	0	1	0
chr13	43564400	43566200	EPSTI1	ENST00000313624.7	E3	55	314	183	chr13	43566075	43566076	43566099	5	0	7	0	0	0	1	1
chr13	43564400	43566200	EPSTI1	ENST00000313624.7	E3	55	314	183	chr13	43566083	43566084	43566099	5	0	7	0	0	0	1	1
chr13	43564400	43566200	EPSTI1	ENST00000313624.7	E3	55	314	183	chr13	43566088	43566089	43566099	6	0	8	0	0	0	1	1
chr13	43564400	43566200	EPSTI1	ENST00000313624.7	E3	55	314	183	chr13	43566114	43566115	43566099	5	0	7	0	0	0	1	1
chr13	43564400	43566200	EPSTI1	ENST00000313624.7	E3	57	249	149	chr13	43565125	43565126	43565143	12	1	16	10	0.0833333	0.625	0.005957	1
chr13	43564400	43566200	EPSTI1	ENST00000313624.7	E3	67	341	183	chr13	43566075	43566076	43566099	15	0	8	0	0	0	1	1
chr13	43564400	43566200	EPSTI1	ENST00000313624.7	E3	67	341	183	chr13	43566083	43566084	43566099	16	0	8	1	0	0.125	0.3333	1
chr13	43564400	43566200	EPSTI1	ENST00000313624.7	E3	67	341	183	chr13	43566088	43566089	43566099	16	0	10	0	0	0	1	1
chr13	43564400	43566200	EPSTI1	ENST00000313624.7	E3	67	341	183	chr13	43566114	43566115	43566099	12	0	10	0	0	0	1	1
chr13	43564400	43566200	EPSTI1	ENST00000313624.7	E3	67	341	183	chr13	43566125	43566126	43566099	11	0	10	0	0	0	1	1
chr13	43564400	43566200	EPSTI1	ENST00000313624.7	E3	67	341	183	chr13	43566127	43566128	43566099	11	0	10	0	0	0	1	1
chr13	43564400	43566200	EPSTI1	ENST00000313624.7	E3	67	341	183	chr13	43566133	43566134	43566099	10	0	10	0	0	0	1	1
chr13	43564400	43566200	EPSTI1	ENST00000313624.7	E3	67	341	183	chr13	43566136	43566137	43566099	10	0	10	0	0	0	1	1
chr13	43564400	43566200	EPSTI1	ENST00000313624.7	E3	67	341	183	chr13	43566144	43566145	43566099	9	0	8	0	0	0	1	1
chr13	43564400	43566200	EPSTI1	ENST00000313624.7	E3	67	341	183	chr13	43566146	43566147	43566099	8	0	8	0	0	0	1	1
chr13	43564400	43566200	EPSTI1	ENST00000313624.7	E3	67	413	245	chr13	43565125	43565126	43565143	19	4	26	18	0.210526	0.692308	0.002312	1
chr13	43564400	43566200	EPSTI1	ENST00000313624.7	E3	77	463	308	chr13	43566075	43566076	43566099	13	0	14	0	0	0	1	0
chr13	43564400	43566200	EPSTI1	ENST00000313624.7	E3	77	463	308	chr13	43566083	43566084	43566099	14	0	14	0	0	0	1	0
chr13	43564400	43566200	EPSTI1	ENST00000313624.7	E3	77	463	308	chr13	43566088	43566089	43566099	15	0	15	0	0	0	1	0
chr13	43564400	43566200	EPSTI1	ENST00000313624.7	E3	77	463	308	chr13	43566114	43566115	43566099	14	0	19	0	0	0	1	0
chr13	43564400	43566200	EPSTI1	ENST00000313624.7	E3	77	463	308	chr13	43566125	43566126	43566099	13	0	16	0	0	0	1	0
chr13	43564400	43566200	EPSTI1	ENST00000313624.7	E3	77	463	308	chr13	43566127	43566128	43566099	13	0	16	1	0	0.0625	1	0
chr13	43564400	43566200	EPSTI1	ENST00000313624.7	E3	77	463	308	chr13	43566133	43566134	43566099	12	0	14	0	0	0	1	0
chr13	43564400	43566200	EPSTI1	ENST00000313624.7	E3	77	463	308	chr13	43566136	43566137	43566099	12	0	13	0	0	0	1	0
chr13	43564400	43566200	EPSTI1	ENST00000313624.7	E3	77	463	308	chr13	43566144	43566145	43566099	12	0	12	0	0	0	1	0
chr13	43564400	43566200	EPSTI1	ENST00000313624.7	E3	77	463	308	chr13	43566146	43566147	43566099	11	0	11	1	0	0.0909091	1	0
chr13	43598000	43600600	DNAJC15	ENST00000379221.2	E3	10	97	46	chr13	43598018	43598019	43597977	7	0	6	1	0	0.166667	0.4615	0
chr13	43598000	43600600	DNAJC15	ENST00000379221.2	E3	10	97	46	chr13	43598018	43598019	43597980	6	0	6	1	0	0.166667	1	0
chr13	43598000	43600600	DNAJC15	ENST00000379221.2	E3	10	97	46	chr13	43598018	43598019	43597995	10	0	7	1	0	0.142857	0.4118	0
chr13	43598000	43600600	DNAJC15	ENST00000379221.2	E3	10	97	46	chr13	43598192	43598193	43598189	18	0	7	3	0	0.428571	0.01522	0
chr13	43598000	43600600	DNAJC15	ENST00000379221.2	E3	10	97	46	chr13	43598192	43598193	43598191	16	0	6	2	0	0.333333	0.06494	0
chr13	43598000	43600600	DNAJC15	ENST00000379221.2	E3	10	97	46	chr13	43598206	43598207	43598189	15	0	6	2	0	0.333333	0.07143	0
chr13	43598000	43600600	DNAJC15	ENST00000379221.2	E3	10	97	46	chr13	43598206	43598207	43598191	13	0	5	2	0	0.4	0.06536	0
chr13	43598000	43600600	DNAJC15	ENST00000379221.2	E3	10	97	46	chr13	43598223	43598224	43598189	13	2	6	2	0.153846	0.333333	0.5573	0
chr13	43598000	43600600	DNAJC15	ENST00000379221.2	E3	10	97	46	chr13	43598223	43598224	43598191	11	2	5	2	0.181818	0.4	0.5467	0
chr13	43598000	43600600	DNAJC15	ENST00000379221.2	E3	10	97	46	chr13	43598310	43598311	43598322	8	4	6	5	0.5	0.833333	0.3007	0
chr13	43598000	43600600	DNAJC15	ENST00000379221.2	E3	10	97	46	chr13	43598310	43598311	43598342	5	3	6	5	0.6	0.833333	0.5455	0
chr13	43598000	43600600	DNAJC15	ENST00000379221.2	E3	11	74	34	chr13	43598018	43598019	43597977	9	0	6	0	0	0	1	0
chr13	43598000	43600600	DNAJC15	ENST00000379221.2	E3	11	74	34	chr13	43598018	43598019	43597995	12	0	6	0	0	0	1	0
chr13	43598000	43600600	DNAJC15	ENST00000379221.2	E3	11	74	34	chr13	43598038	43598039	43597977	8	0	5	0	0	0	1	0
chr13	43598000	43600600	DNAJC15	ENST00000379221.2	E3	11	74	34	chr13	43598038	43598039	43597995	11	0	5	0	0	0	1	0
chr13	43598000	43600600	DNAJC15	ENST00000379221.2	E3	11	74	34	chr13	43598192	43598193	43598189	5	0	9	1	0	0.111111	1	0
chr13	43598000	43600600	DNAJC15	ENST00000379221.2	E3	11	74	34	chr13	43598192	43598193	43598191	6	0	7	1	0	0.142857	1	0
chr13	43598000	43600600	DNAJC15	ENST00000379221.2	E3	11	74	34	chr13	43598206	43598207	43598189	5	0	7	2	0	0.285714	0.4697	0
chr13	43598000	43600600	DNAJC15	ENST00000379221.2	E3	11	74	34	chr13	43598206	43598207	43598191	5	0	5	2	0	0.4	0.4444	0
chr13	43598000	43600600	DNAJC15	ENST00000379221.2	E3	11	74	34	chr13	43598310	43598311	43598322	7	5	7	4	0.714286	0.571429	1	0
chr13	43598000	43600600	DNAJC15	ENST00000379221.2	E3	15	105	63	chr13	43598018	43598019	43597995	7	0	8	0	0	0	1	1
chr13	43598000	43600600	DNAJC15	ENST00000379221.2	E3	15	105	63	chr13	43598038	43598039	43597995	7	0	9	0	0	0	1	1
chr13	43598000	43600600	DNAJC15	ENST00000379221.2	E3	15	105	63	chr13	43598046	43598047	43597995	7	0	7	0	0	0	1	1
chr13	43598000	43600600	DNAJC15	ENST00000379221.2	E3	15	105	63	chr13	43598055	43598056	43597995	5	0	7	0	0	0	1	1
chr13	43598000	43600600	DNAJC15	ENST00000379221.2	E3	15	124	80	chr13	43598018	43598019	43597995	6	0	7	1	0	0.142857	1	1
chr13	43598000	43600600	DNAJC15	ENST00000379221.2	E3	15	124	80	chr13	43598038	43598039	43597995	5	0	7	1	0	0.142857	1	1
chr13	43598000	43600600	DNAJC15	ENST00000379221.2	E3	15	79	51	chr13	43598018	43598019	43597977	14	0	6	0	0	0	1	0
chr13	43598000	43600600	DNAJC15	ENST00000379221.2	E3	15	79	51	chr13	43598018	43598019	43597995	16	0	8	0	0	0	1	0
chr13	43598000	43600600	DNAJC15	ENST00000379221.2	E3	15	79	51	chr13	43598038	43598039	43597977	10	0	6	0	0	0	1	0
chr13	43598000	43600600	DNAJC15	ENST00000379221.2	E3	15	79	51	chr13	43598038	43598039	43597995	12	0	8	0	0	0	1	0
chr13	43598000	43600600	DNAJC15	ENST00000379221.2	E3	15	79	51	chr13	43598046	43598047	43597995	11	0	6	0	0	0	1	0
chr13	43598000	43600600	DNAJC15	ENST00000379221.2	E3	15	79	51	chr13	43598055	43598056	43597995	10	0	6	0	0	0	1	0
chr13	43598000	43600600	DNAJC15	ENST00000379221.2	E3	15	79	51	chr13	43598310	43598311	43598322	8	6	6	3	0.75	0.5	0.5804	0
chr13	43598000	43600600	DNAJC15	ENST00000379221.2	E3	15	79	51	chr13	43598341	43598342	43598322	8	8	6	5	1	0.833333	0.4286	0
chr13	43598000	43600600	DNAJC15	ENST00000379221.2	E3	15	91	44	chr13	43598192	43598193	43598189	10	0	7	2	0	0.285714	0.1544	1
chr13	43598000	43600600	DNAJC15	ENST00000379221.2	E3	15	91	44	chr13	43598192	43598193	43598191	6	0	5	2	0	0.4	0.1818	1
chr13	43598000	43600600	DNAJC15	ENST00000379221.2	E3	15	91	44	chr13	43598206	43598207	43598189	9	0	5	1	0	0.2	0.3571	1
chr13	43598000	43600600	DNAJC15	ENST00000379221.2	E3	15	91	44	chr13	43598223	43598224	43598189	6	3	5	3	0.5	0.6	1	1
chr13	43598000	43600600	DNAJC15	ENST00000379221.2	E3	15	91	44	chr13	43598310	43598311	43598322	5	1	5	1	0.2	0.2	1	1
chr13	43598000	43600600	DNAJC15	ENST00000379221.2	E3	16	122	69	chr13	43598018	43598019	43597995	9	0	5	0	0	0	1	0
chr13	43598000	43600600	DNAJC15	ENST00000379221.2	E3	16	122	69	chr13	43598038	43598039	43597995	8	0	5	0	0	0	1	0
chr13	43598000	43600600	DNAJC15	ENST00000379221.2	E3	16	122	69	chr13	43598192	43598193	43598189	14	0	5	1	0	0.2	0.2632	0
chr13	43598000	43600600	DNAJC15	ENST00000379221.2	E3	16	75	37	chr13	43598018	43598019	43597977	14	0	9	0	0	0	1	0
chr13	43598000	43600600	DNAJC15	ENST00000379221.2	E3	16	75	37	chr13	43598018	43598019	43597980	8	0	5	0	0	0	1	0
chr13	43598000	43600600	DNAJC15	ENST00000379221.2	E3	16	75	37	chr13	43598018	43598019	43597995	20	0	9	0	0	0	1	0
chr13	43598000	43600600	DNAJC15	ENST00000379221.2	E3	16	75	37	chr13	43598038	43598039	43597977	12	0	10	1	0	0.1	0.4545	0
chr13	43598000	43600600	DNAJC15	ENST00000379221.2	E3	16	75	37	chr13	43598038	43598039	43597980	7	0	6	0	0	0	1	0
chr13	43598000	43600600	DNAJC15	ENST00000379221.2	E3	16	75	37	chr13	43598038	43598039	43597995	18	0	10	1	0	0.1	0.3571	0
chr13	43598000	43600600	DNAJC15	ENST00000379221.2	E3	16	75	37	chr13	43598046	43598047	43597977	10	0	10	0	0	0	1	0
chr13	43598000	43600600	DNAJC15	ENST00000379221.2	E3	16	75	37	chr13	43598046	43598047	43597980	7	0	7	0	0	0	1	0
chr13	43598000	43600600	DNAJC15	ENST00000379221.2	E3	16	75	37	chr13	43598046	43598047	43597995	16	0	10	0	0	0	1	0
chr13	43598000	43600600	DNAJC15	ENST00000379221.2	E3	16	75	37	chr13	43598055	43598056	43597977	9	0	9	1	0	0.111111	1	0
chr13	43598000	43600600	DNAJC15	ENST00000379221.2	E3	16	75	37	chr13	43598055	43598056	43597980	7	0	7	1	0	0.142857	1	0
chr13	43598000	43600600	DNAJC15	ENST00000379221.2	E3	16	75	37	chr13	43598055	43598056	43597995	15	0	9	1	0	0.111111	0.375	0
chr13	43598000	43600600	DNAJC15	ENST00000379221.2	E3	16	75	37	chr13	43598055	43598056	43598125	6	0	6	0	0	0	1	0
chr13	43598000	43600600	DNAJC15	ENST00000379221.2	E3	16	75	37	chr13	43598192	43598193	43598189	15	0	15	2	0	0.133333	0.4828	0
chr13	43598000	43600600	DNAJC15	ENST00000379221.2	E3	16	75	37	chr13	43598192	43598193	43598191	15	0	14	1	0	0.0714286	0.4828	0
chr13	43598000	43600600	DNAJC15	ENST00000379221.2	E3	16	75	37	chr13	43598206	43598207	43598189	13	0	12	1	0	0.0833333	0.48	0
chr13	43598000	43600600	DNAJC15	ENST00000379221.2	E3	16	75	37	chr13	43598206	43598207	43598191	13	0	12	1	0	0.0833333	0.48	0
chr13	43598000	43600600	DNAJC15	ENST00000379221.2	E3	16	75	37	chr13	43598223	43598224	43598189	11	2	9	5	0.181818	0.555556	0.1597	0
chr13	43598000	43600600	DNAJC15	ENST00000379221.2	E3	16	75	37	chr13	43598223	43598224	43598191	11	3	9	5	0.272727	0.555556	0.3618	0
chr13	43598000	43600600	DNAJC15	ENST00000379221.2	E3	16	75	37	chr13	43598310	43598311	43598322	24	15	12	2	0.625	0.166667	0.01395	0
chr13	43598000	43600600	DNAJC15	ENST00000379221.2	E3	16	75	37	chr13	43598341	43598342	43598322	24	21	11	9	0.875	0.818182	0.6399	0
chr13	43598000	43600600	DNAJC15	ENST00000379221.2	E3	16	75	37	chr13	43598341	43598342	43598412	14	13	8	7	0.928571	0.875	1	0
chr13	43598000	43600600	DNAJC15	ENST00000379221.2	E3	17	85	45	chr13	43598018	43598019	43597977	11	0	8	1	0	0.125	0.4211	0
chr13	43598000	43600600	DNAJC15	ENST00000379221.2	E3	17	85	45	chr13	43598018	43598019	43597995	13	0	8	1	0	0.125	0.381	0
chr13	43598000	43600600	DNAJC15	ENST00000379221.2	E3	17	85	45	chr13	43598038	43598039	43597977	7	0	7	1	0	0.142857	1	0
chr13	43598000	43600600	DNAJC15	ENST00000379221.2	E3	17	85	45	chr13	43598038	43598039	43597995	9	0	7	1	0	0.142857	0.4375	0
chr13	43598000	43600600	DNAJC15	ENST00000379221.2	E3	17	85	45	chr13	43598046	43598047	43597977	7	0	7	1	0	0.142857	1	0
chr13	43598000	43600600	DNAJC15	ENST00000379221.2	E3	17	85	45	chr13	43598046	43598047	43597995	8	0	7	1	0	0.142857	0.4667	0
chr13	43598000	43600600	DNAJC15	ENST00000379221.2	E3	17	85	45	chr13	43598055	43598056	43597977	6	0	6	1	0	0.166667	1	0
chr13	43598000	43600600	DNAJC15	ENST00000379221.2	E3	17	85	45	chr13	43598055	43598056	43597995	7	0	6	1	0	0.166667	0.4615	0
chr13	43598000	43600600	DNAJC15	ENST00000379221.2	E3	17	85	45	chr13	43598310	43598311	43598322	7	2	8	5	0.285714	0.625	0.3147	0
chr13	43598000	43600600	DNAJC15	ENST00000379221.2	E3	17	85	45	chr13	43598341	43598342	43598322	7	5	8	8	0.714286	1	0.2	0
chr13	43598000	43600600	DNAJC15	ENST00000379221.2	E3	17	92	55	chr13	43598192	43598193	43598189	6	0	5	1	0	0.2	0.4545	1
chr13	43598000	43600600	DNAJC15	ENST00000379221.2	E3	19	108	69	chr13	43598310	43598311	43598342	11	5	21	12	0.454545	0.571429	0.712	1
chr13	43598000	43600600	DNAJC15	ENST00000379221.2	E3	19	75	38	chr13	43598018	43598019	43597977	12	0	5	1	0	0.2	0.2941	1
chr13	43598000	43600600	DNAJC15	ENST00000379221.2	E3	19	75	38	chr13	43598018	43598019	43597995	14	0	6	2	0	0.333333	0.07895	1
chr13	43598000	43600600	DNAJC15	ENST00000379221.2	E3	19	75	38	chr13	43598038	43598039	43597977	11	1	6	1	0.0909091	0.166667	1	1
chr13	43598000	43600600	DNAJC15	ENST00000379221.2	E3	19	75	38	chr13	43598038	43598039	43597995	13	1	6	2	0.0769231	0.333333	0.2219	1
chr13	43598000	43600600	DNAJC15	ENST00000379221.2	E3	19	75	38	chr13	43598046	43598047	43597977	10	0	6	1	0	0.166667	0.375	1
chr13	43598000	43600600	DNAJC15	ENST00000379221.2	E3	19	75	38	chr13	43598046	43598047	43597995	12	0	6	2	0	0.333333	0.09804	1
chr13	43598000	43600600	DNAJC15	ENST00000379221.2	E3	19	75	38	chr13	43598046	43598047	43598125	5	0	5	1	0	0.2	1	1
chr13	43598000	43600600	DNAJC15	ENST00000379221.2	E3	19	75	38	chr13	43598055	43598056	43597977	8	1	6	1	0.125	0.166667	1	1
chr13	43598000	43600600	DNAJC15	ENST00000379221.2	E3	19	75	38	chr13	43598055	43598056	43597995	10	1	6	2	0.1	0.333333	0.5179	1
chr13	43598000	43600600	DNAJC15	ENST00000379221.2	E3	19	75	38	chr13	43598055	43598056	43598125	6	0	5	1	0	0.2	0.4545	1
chr13	43598000	43600600	DNAJC15	ENST00000379221.2	E3	19	75	38	chr13	43598192	43598193	43598189	9	2	14	5	0.222222	0.357143	0.657	1
chr13	43598000	43600600	DNAJC15	ENST00000379221.2	E3	19	75	38	chr13	43598192	43598193	43598191	8	1	10	3	0.125	0.3	0.5882	1
chr13	43598000	43600600	DNAJC15	ENST00000379221.2	E3	19	75	38	chr13	43598206	43598207	43598189	7	0	14	3	0	0.214286	0.5211	1
chr13	43598000	43600600	DNAJC15	ENST00000379221.2	E3	19	75	38	chr13	43598206	43598207	43598191	6	0	10	1	0	0.1	1	1
chr13	43598000	43600600	DNAJC15	ENST00000379221.2	E3	19	75	38	chr13	43598223	43598224	43598189	6	0	13	10	0	0.769231	0.003096	1
chr13	43598000	43600600	DNAJC15	ENST00000379221.2	E3	19	75	38	chr13	43598223	43598224	43598191	6	0	10	7	0	0.7	0.01136	1
chr13	43598000	43600600	DNAJC15	ENST00000379221.2	E3	19	75	38	chr13	43598310	43598311	43598322	12	7	10	9	0.583333	0.9	0.1619	1
chr13	43598000	43600600	DNAJC15	ENST00000379221.2	E3	19	75	38	chr13	43598341	43598342	43598322	12	8	8	6	0.666667	0.75	1	1
chr13	43598000	43600600	DNAJC15	ENST00000379221.2	E3	20	85	42	chr13	43598192	43598193	43598189	5	0	5	2	0	0.4	0.4444	1
chr13	43598000	43600600	DNAJC15	ENST00000379221.2	E3	20	85	42	chr13	43598206	43598207	43598189	5	0	5	2	0	0.4	0.4444	1
chr13	43598000	43600600	DNAJC15	ENST00000379221.2	E3	22	127	76	chr13	43598018	43598019	43597977	6	0	6	0	0	0	1	1
chr13	43598000	43600600	DNAJC15	ENST00000379221.2	E3	22	127	76	chr13	43598018	43598019	43597995	6	0	6	0	0	0	1	1
chr13	43598000	43600600	DNAJC15	ENST00000379221.2	E3	24	99	58	chr13	43598018	43598019	43597977	8	0	10	0	0	0	1	1
chr13	43598000	43600600	DNAJC15	ENST00000379221.2	E3	24	99	58	chr13	43598018	43598019	43597980	6	0	7	0	0	0	1	1
chr13	43598000	43600600	DNAJC15	ENST00000379221.2	E3	24	99	58	chr13	43598018	43598019	43597995	11	0	12	1	0	0.0833333	1	1
chr13	43598000	43600600	DNAJC15	ENST00000379221.2	E3	24	99	58	chr13	43598038	43598039	43597977	7	0	7	0	0	0	1	1
chr13	43598000	43600600	DNAJC15	ENST00000379221.2	E3	24	99	58	chr13	43598038	43598039	43597980	6	0	5	0	0	0	1	1
chr13	43598000	43600600	DNAJC15	ENST00000379221.2	E3	24	99	58	chr13	43598038	43598039	43597995	10	0	9	1	0	0.111111	0.4737	1
chr13	43598000	43600600	DNAJC15	ENST00000379221.2	E3	24	99	58	chr13	43598038	43598039	43598125	5	0	6	0	0	0	1	1
chr13	43598000	43600600	DNAJC15	ENST00000379221.2	E3	24	99	58	chr13	43598046	43598047	43597977	6	0	6	0	0	0	1	1
chr13	43598000	43600600	DNAJC15	ENST00000379221.2	E3	24	99	58	chr13	43598046	43598047	43597980	5	0	5	0	0	0	1	1
chr13	43598000	43600600	DNAJC15	ENST00000379221.2	E3	24	99	58	chr13	43598046	43598047	43597995	9	0	8	1	0	0.125	0.4706	1
chr13	43598000	43600600	DNAJC15	ENST00000379221.2	E3	24	99	58	chr13	43598046	43598047	43598125	6	0	6	0	0	0	1	1
chr13	43598000	43600600	DNAJC15	ENST00000379221.2	E3	24	99	58	chr13	43598055	43598056	43597995	9	0	5	1	0	0.2	0.3571	1
chr13	43598000	43600600	DNAJC15	ENST00000379221.2	E3	24	99	58	chr13	43598055	43598056	43598125	6	0	6	0	0	0	1	1
chr13	43598000	43600600	DNAJC15	ENST00000379221.2	E3	24	99	58	chr13	43598192	43598193	43598189	11	0	6	2	0	0.333333	0.1103	1
chr13	43598000	43600600	DNAJC15	ENST00000379221.2	E3	24	99	58	chr13	43598206	43598207	43598189	10	0	5	1	0	0.2	0.3333	1
chr13	43598000	43600600	DNAJC15	ENST00000379221.2	E3	25	114	64	chr13	43598192	43598193	43598189	6	0	7	3	0	0.428571	0.1923	0
chr13	43598000	43600600	DNAJC15	ENST00000379221.2	E3	25	114	64	chr13	43598192	43598193	43598191	6	0	5	3	0	0.6	0.06061	0
chr13	43598000	43600600	DNAJC15	ENST00000379221.2	E3	25	137	65	chr13	43598018	43598019	43597995	6	0	6	1	0	0.166667	1	1
chr13	43598000	43600600	DNAJC15	ENST00000379221.2	E3	25	137	65	chr13	43598310	43598311	43598322	9	3	5	2	0.333333	0.4	1	1
chr13	43598000	43600600	DNAJC15	ENST00000379221.2	E3	25	160	98	chr13	43598192	43598193	43598189	9	0	6	1	0	0.166667	0.4	1
chr13	43598000	43600600	DNAJC15	ENST00000379221.2	E3	25	160	98	chr13	43598192	43598193	43598191	8	0	7	1	0	0.142857	0.4667	1
chr13	43598000	43600600	DNAJC15	ENST00000379221.2	E3	25	160	98	chr13	43598206	43598207	43598189	7	0	5	1	0	0.2	0.4167	1
chr13	43598000	43600600	DNAJC15	ENST00000379221.2	E3	25	160	98	chr13	43598206	43598207	43598191	6	0	6	1	0	0.166667	1	1
chr13	43598000	43600600	DNAJC15	ENST00000379221.2	E3	25	160	98	chr13	43598223	43598224	43598189	8	3	5	3	0.375	0.6	0.5921	1
chr13	43598000	43600600	DNAJC15	ENST00000379221.2	E3	25	160	98	chr13	43598223	43598224	43598191	7	2	6	4	0.285714	0.666667	0.2861	1
chr13	43598000	43600600	DNAJC15	ENST00000379221.2	E3	25	160	98	chr13	43598310	43598311	43598322	7	3	12	7	0.428571	0.583333	0.6499	1
chr13	43598000	43600600	DNAJC15	ENST00000379221.2	E3	25	160	98	chr13	43598310	43598311	43598342	6	3	9	5	0.5	0.555556	1	1
chr13	43598000	43600600	DNAJC15	ENST00000379221.2	E3	29	137	65	chr13	43598310	43598311	43598322	6	6	9	5	1	0.555556	0.1033	0
chr13	43598000	43600600	DNAJC15	ENST00000379221.2	E3	29	137	65	chr13	43598341	43598342	43598322	5	4	8	7	0.8	0.875	1	0
chr13	43598000	43600600	DNAJC15	ENST00000379221.2	E3	29	141	74	chr13	43598018	43598019	43597977	8	0	9	1	0	0.111111	1	1
chr13	43598000	43600600	DNAJC15	ENST00000379221.2	E3	29	141	74	chr13	43598018	43598019	43597995	12	0	11	1	0	0.0909091	0.4783	1
chr13	43598000	43600600	DNAJC15	ENST00000379221.2	E3	29	141	74	chr13	43598038	43598039	43597977	7	0	7	1	0	0.142857	1	1
chr13	43598000	43600600	DNAJC15	ENST00000379221.2	E3	29	141	74	chr13	43598038	43598039	43597995	11	0	9	1	0	0.111111	0.45	1
chr13	43598000	43600600	DNAJC15	ENST00000379221.2	E3	29	141	74	chr13	43598038	43598039	43598125	6	0	5	0	0	0	1	1
chr13	43598000	43600600	DNAJC15	ENST00000379221.2	E3	29	141	74	chr13	43598046	43598047	43597977	6	0	7	1	0	0.142857	1	1
chr13	43598000	43600600	DNAJC15	ENST00000379221.2	E3	29	141	74	chr13	43598046	43598047	43597995	10	0	9	1	0	0.111111	0.4737	1
chr13	43598000	43600600	DNAJC15	ENST00000379221.2	E3	29	141	74	chr13	43598046	43598047	43598125	6	0	6	0	0	0	1	1
chr13	43598000	43600600	DNAJC15	ENST00000379221.2	E3	29	141	74	chr13	43598055	43598056	43597977	6	0	7	2	0	0.285714	0.4615	1
chr13	43598000	43600600	DNAJC15	ENST00000379221.2	E3	29	141	74	chr13	43598055	43598056	43597995	10	0	9	2	0	0.222222	0.2105	1
chr13	43598000	43600600	DNAJC15	ENST00000379221.2	E3	29	141	74	chr13	43598055	43598056	43598125	6	0	6	1	0	0.166667	1	1
chr13	43598000	43600600	DNAJC15	ENST00000379221.2	E3	29	141	74	chr13	43598192	43598193	43598189	22	0	10	2	0	0.2	0.09073	1
chr13	43598000	43600600	DNAJC15	ENST00000379221.2	E3	29	141	74	chr13	43598192	43598193	43598191	19	0	7	2	0	0.285714	0.06462	1
chr13	43598000	43600600	DNAJC15	ENST00000379221.2	E3	29	141	74	chr13	43598206	43598207	43598189	20	1	7	1	0.05	0.142857	0.4587	1
chr13	43598000	43600600	DNAJC15	ENST00000379221.2	E3	29	141	74	chr13	43598206	43598207	43598191	17	1	5	1	0.0588235	0.2	0.4113	1
chr13	43598000	43600600	DNAJC15	ENST00000379221.2	E3	29	141	74	chr13	43598223	43598224	43598189	18	2	5	3	0.111111	0.6	0.04817	1
chr13	43598000	43600600	DNAJC15	ENST00000379221.2	E3	29	141	74	chr13	43598310	43598311	43598322	6	6	6	6	1	1	1	1
chr13	43598000	43600600	DNAJC15	ENST00000379221.2	E3	29	141	74	chr13	43598341	43598342	43598322	7	4	5	5	0.571429	1	0.2045	1
chr13	43598000	43600600	DNAJC15	ENST00000379221.2	E3	31	134	78	chr13	43598192	43598193	43598189	8	0	7	2	0	0.285714	0.2	0
chr13	43598000	43600600	DNAJC15	ENST00000379221.2	E3	31	134	78	chr13	43598206	43598207	43598189	8	2	6	2	0.25	0.333333	1	0
chr13	43598000	43600600	DNAJC15	ENST00000379221.2	E3	31	134	78	chr13	43598223	43598224	43598189	7	1	5	4	0.142857	0.8	0.07197	0
chr13	43598000	43600600	DNAJC15	ENST00000379221.2	E3	32	166	91	chr13	43598018	43598019	43597977	13	0	14	0	0	0	1	1
chr13	43598000	43600600	DNAJC15	ENST00000379221.2	E3	32	166	91	chr13	43598018	43598019	43597980	7	0	7	0	0	0	1	1
chr13	43598000	43600600	DNAJC15	ENST00000379221.2	E3	32	166	91	chr13	43598018	43598019	43597995	16	0	15	0	0	0	1	1
chr13	43598000	43600600	DNAJC15	ENST00000379221.2	E3	32	166	91	chr13	43598038	43598039	43597977	12	0	11	0	0	0	1	1
chr13	43598000	43600600	DNAJC15	ENST00000379221.2	E3	32	166	91	chr13	43598038	43598039	43597980	6	0	6	0	0	0	1	1
chr13	43598000	43600600	DNAJC15	ENST00000379221.2	E3	32	166	91	chr13	43598038	43598039	43597995	15	0	12	0	0	0	1	1
chr13	43598000	43600600	DNAJC15	ENST00000379221.2	E3	32	166	91	chr13	43598046	43598047	43597977	8	0	9	0	0	0	1	1
chr13	43598000	43600600	DNAJC15	ENST00000379221.2	E3	32	166	91	chr13	43598046	43598047	43597995	11	0	10	0	0	0	1	1
chr13	43598000	43600600	DNAJC15	ENST00000379221.2	E3	32	166	91	chr13	43598055	43598056	43597977	8	0	7	0	0	0	1	1
chr13	43598000	43600600	DNAJC15	ENST00000379221.2	E3	32	166	91	chr13	43598055	43598056	43597995	11	0	8	0	0	0	1	1
chr13	43598000	43600600	DNAJC15	ENST00000379221.2	E3	32	166	91	chr13	43598192	43598193	43598189	14	0	13	3	0	0.230769	0.09778	1
chr13	43598000	43600600	DNAJC15	ENST00000379221.2	E3	32	166	91	chr13	43598192	43598193	43598191	12	0	10	3	0	0.3	0.07792	1
chr13	43598000	43600600	DNAJC15	ENST00000379221.2	E3	32	166	91	chr13	43598206	43598207	43598189	14	0	12	2	0	0.166667	0.2031	1
chr13	43598000	43600600	DNAJC15	ENST00000379221.2	E3	32	166	91	chr13	43598206	43598207	43598191	12	0	10	2	0	0.2	0.1948	1
chr13	43598000	43600600	DNAJC15	ENST00000379221.2	E3	32	166	91	chr13	43598223	43598224	43598189	9	0	12	6	0	0.5	0.01858	1
chr13	43598000	43600600	DNAJC15	ENST00000379221.2	E3	32	166	91	chr13	43598223	43598224	43598191	7	0	10	5	0	0.5	0.04412	1
chr13	43598000	43600600	DNAJC15	ENST00000379221.2	E3	32	166	91	chr13	43598310	43598311	43598322	16	8	15	13	0.5	0.866667	0.0538	1
chr13	43598000	43600600	DNAJC15	ENST00000379221.2	E3	32	166	91	chr13	43598310	43598311	43598412	6	5	9	8	0.833333	0.888889	1	1
chr13	43598000	43600600	DNAJC15	ENST00000379221.2	E3	32	166	91	chr13	43598341	43598342	43598322	15	11	15	13	0.733333	0.866667	0.6513	1
chr13	43598000	43600600	DNAJC15	ENST00000379221.2	E3	32	166	91	chr13	43598341	43598342	43598412	9	7	9	8	0.777778	0.888889	1	1
chr13	43598000	43600600	DNAJC15	ENST00000379221.2	E3	32	166	91	chr13	43598462	43598463	43598412	6	4	6	1	0.666667	0.166667	0.2424	1
chr13	43598000	43600600	DNAJC15	ENST00000379221.2	E3	33	248	143	chr13	43598018	43598019	43597932	9	0	7	1	0	0.142857	0.4375	1
chr13	43598000	43600600	DNAJC15	ENST00000379221.2	E3	33	248	143	chr13	43598018	43598019	43597977	23	0	29	3	0	0.103448	0.2455	1
chr13	43598000	43600600	DNAJC15	ENST00000379221.2	E3	33	248	143	chr13	43598018	43598019	43597980	14	0	20	2	0	0.1	0.5009	1
chr13	43598000	43600600	DNAJC15	ENST00000379221.2	E3	33	248	143	chr13	43598018	43598019	43597995	25	0	38	3	0	0.0789474	0.2704	1
chr13	43598000	43600600	DNAJC15	ENST00000379221.2	E3	33	248	143	chr13	43598018	43598019	43598125	9	0	12	0	0	0	1	1
chr13	43598000	43600600	DNAJC15	ENST00000379221.2	E3	33	248	143	chr13	43598038	43598039	43597932	8	0	6	0	0	0	1	1
chr13	43598000	43600600	DNAJC15	ENST00000379221.2	E3	33	248	143	chr13	43598038	43598039	43597977	19	0	23	1	0	0.0434783	1	1
chr13	43598000	43600600	DNAJC15	ENST00000379221.2	E3	33	248	143	chr13	43598038	43598039	43597980	13	0	16	0	0	0	1	1
chr13	43598000	43600600	DNAJC15	ENST00000379221.2	E3	33	248	143	chr13	43598038	43598039	43597995	20	0	32	1	0	0.03125	1	1
chr13	43598000	43600600	DNAJC15	ENST00000379221.2	E3	33	248	143	chr13	43598038	43598039	43598125	14	0	13	0	0	0	1	1
chr13	43598000	43600600	DNAJC15	ENST00000379221.2	E3	33	248	143	chr13	43598046	43598047	43597932	8	0	6	0	0	0	1	1
chr13	43598000	43600600	DNAJC15	ENST00000379221.2	E3	33	248	143	chr13	43598046	43598047	43597977	21	0	21	1	0	0.047619	1	1
chr13	43598000	43600600	DNAJC15	ENST00000379221.2	E3	33	248	143	chr13	43598046	43598047	43597980	13	0	14	0	0	0	1	1
chr13	43598000	43600600	DNAJC15	ENST00000379221.2	E3	33	248	143	chr13	43598046	43598047	43597995	22	0	30	2	0	0.0666667	0.5023	1
chr13	43598000	43600600	DNAJC15	ENST00000379221.2	E3	33	248	143	chr13	43598046	43598047	43598125	14	0	13	1	0	0.0769231	0.4815	1
chr13	43598000	43600600	DNAJC15	ENST00000379221.2	E3	33	248	143	chr13	43598046	43598047	43598189	8	0	5	1	0	0.2	0.3846	1
chr13	43598000	43600600	DNAJC15	ENST00000379221.2	E3	33	248	143	chr13	43598055	43598056	43597932	8	0	6	0	0	0	1	1
chr13	43598000	43600600	DNAJC15	ENST00000379221.2	E3	33	248	143	chr13	43598055	43598056	43597977	17	0	20	1	0	0.05	1	1
chr13	43598000	43600600	DNAJC15	ENST00000379221.2	E3	33	248	143	chr13	43598055	43598056	43597980	12	0	14	0	0	0	1	1
chr13	43598000	43600600	DNAJC15	ENST00000379221.2	E3	33	248	143	chr13	43598055	43598056	43597995	18	0	29	2	0	0.0689655	0.5171	1
chr13	43598000	43600600	DNAJC15	ENST00000379221.2	E3	33	248	143	chr13	43598055	43598056	43598125	15	0	16	1	0	0.0625	1	1
chr13	43598000	43600600	DNAJC15	ENST00000379221.2	E3	33	248	143	chr13	43598055	43598056	43598189	9	0	6	1	0	0.166667	0.4	1
chr13	43598000	43600600	DNAJC15	ENST00000379221.2	E3	33	248	143	chr13	43598192	43598193	43598189	34	0	17	5	0	0.294118	0.002634	1
chr13	43598000	43600600	DNAJC15	ENST00000379221.2	E3	33	248	143	chr13	43598192	43598193	43598191	20	0	11	4	0	0.363636	0.01049	1
chr13	43598000	43600600	DNAJC15	ENST00000379221.2	E3	33	248	143	chr13	43598206	43598207	43598189	29	2	14	3	0.0689655	0.214286	0.3091	1
chr13	43598000	43600600	DNAJC15	ENST00000379221.2	E3	33	248	143	chr13	43598206	43598207	43598191	17	2	8	2	0.117647	0.25	0.57	1
chr13	43598000	43600600	DNAJC15	ENST00000379221.2	E3	33	248	143	chr13	43598223	43598224	43598189	26	4	13	8	0.153846	0.615385	0.007889	1
chr13	43598000	43600600	DNAJC15	ENST00000379221.2	E3	33	248	143	chr13	43598223	43598224	43598191	15	2	8	6	0.133333	0.75	0.006243	1
chr13	43598000	43600600	DNAJC15	ENST00000379221.2	E3	33	248	143	chr13	43598310	43598311	43598322	18	6	16	8	0.333333	0.5	0.4867	1
chr13	43598000	43600600	DNAJC15	ENST00000379221.2	E3	33	248	143	chr13	43598310	43598311	43598342	13	5	15	8	0.384615	0.533333	0.4757	1
chr13	43598000	43600600	DNAJC15	ENST00000379221.2	E3	39	197	85	chr13	43598018	43598019	43597977	8	0	5	0	0	0	1	0
chr13	43598000	43600600	DNAJC15	ENST00000379221.2	E3	39	197	85	chr13	43598018	43598019	43597995	12	1	8	0	0.0833333	0	1	0
chr13	43598000	43600600	DNAJC15	ENST00000379221.2	E3	39	197	85	chr13	43598038	43598039	43597977	6	0	5	0	0	0	1	0
chr13	43598000	43600600	DNAJC15	ENST00000379221.2	E3	39	197	85	chr13	43598038	43598039	43597995	10	0	8	0	0	0	1	0
chr13	43598000	43600600	DNAJC15	ENST00000379221.2	E3	39	197	85	chr13	43598038	43598039	43598125	6	0	6	0	0	0	1	0
chr13	43598000	43600600	DNAJC15	ENST00000379221.2	E3	39	197	85	chr13	43598046	43598047	43597995	9	0	6	0	0	0	1	0
chr13	43598000	43600600	DNAJC15	ENST00000379221.2	E3	39	197	85	chr13	43598046	43598047	43598125	6	0	5	0	0	0	1	0
chr13	43598000	43600600	DNAJC15	ENST00000379221.2	E3	39	197	85	chr13	43598055	43598056	43597995	7	0	5	0	0	0	1	0
chr13	43598000	43600600	DNAJC15	ENST00000379221.2	E3	39	197	85	chr13	43598055	43598056	43598125	6	0	6	1	0	0.166667	1	0
chr13	43598000	43600600	DNAJC15	ENST00000379221.2	E3	39	197	85	chr13	43598192	43598193	43598189	14	0	12	2	0	0.166667	0.2031	0
chr13	43598000	43600600	DNAJC15	ENST00000379221.2	E3	39	197	85	chr13	43598192	43598193	43598191	13	0	11	2	0	0.181818	0.1993	0
chr13	43598000	43600600	DNAJC15	ENST00000379221.2	E3	39	197	85	chr13	43598206	43598207	43598189	12	0	11	2	0	0.181818	0.2174	0
chr13	43598000	43600600	DNAJC15	ENST00000379221.2	E3	39	197	85	chr13	43598206	43598207	43598191	11	0	10	2	0	0.2	0.2143	0
chr13	43598000	43600600	DNAJC15	ENST00000379221.2	E3	39	197	85	chr13	43598223	43598224	43598189	12	2	9	7	0.166667	0.777778	0.009203	0
chr13	43598000	43600600	DNAJC15	ENST00000379221.2	E3	39	197	85	chr13	43598223	43598224	43598191	11	2	8	6	0.181818	0.75	0.02374	0
chr13	43598000	43600600	DNAJC15	ENST00000379221.2	E3	39	197	85	chr13	43598310	43598311	43598322	7	4	14	9	0.571429	0.642857	1	0
chr13	43598000	43600600	DNAJC15	ENST00000379221.2	E3	39	197	85	chr13	43598341	43598342	43598322	7	5	12	9	0.714286	0.75	1	0
chr13	43598000	43600600	DNAJC15	ENST00000379221.2	E3	42	215	111	chr13	43598192	43598193	43598189	6	0	5	1	0	0.2	0.4545	0
chr13	43598000	43600600	DNAJC15	ENST00000379221.2	E3	42	226	130	chr13	43598018	43598019	43597977	11	0	5	1	0	0.2	0.3125	0
chr13	43598000	43600600	DNAJC15	ENST00000379221.2	E3	42	226	130	chr13	43598018	43598019	43597995	11	0	7	1	0	0.142857	0.3889	0
chr13	43598000	43600600	DNAJC15	ENST00000379221.2	E3	42	226	130	chr13	43598038	43598039	43597995	8	0	5	0	0	0	1	0
chr13	43598000	43600600	DNAJC15	ENST00000379221.2	E3	42	226	130	chr13	43598192	43598193	43598189	11	0	5	2	0	0.4	0.08333	0
chr13	43598000	43600600	DNAJC15	ENST00000379221.2	E3	42	226	130	chr13	43598206	43598207	43598189	8	1	5	0	0.125	0	1	0
chr13	43598000	43600600	DNAJC15	ENST00000379221.2	E3	42	226	130	chr13	43598341	43598342	43598322	6	6	6	5	1	0.833333	1	0
chr13	43598000	43600600	DNAJC15	ENST00000379221.2	E3	43	181	107	chr13	43598018	43598019	43597995	5	0	5	0	0	0	1	0
chr13	43598000	43600600	DNAJC15	ENST00000379221.2	E3	43	181	107	chr13	43598192	43598193	43598189	8	0	7	2	0	0.285714	0.2	0
chr13	43598000	43600600	DNAJC15	ENST00000379221.2	E3	43	181	107	chr13	43598192	43598193	43598191	6	0	7	2	0	0.285714	0.4615	0
chr13	43598000	43600600	DNAJC15	ENST00000379221.2	E3	43	181	107	chr13	43598206	43598207	43598189	6	0	7	1	0	0.142857	1	0
chr13	43598000	43600600	DNAJC15	ENST00000379221.2	E3	43	181	107	chr13	43598206	43598207	43598191	5	0	7	1	0	0.142857	1	0
chr13	43598000	43600600	DNAJC15	ENST00000379221.2	E3	55	359	205	chr13	43598018	43598019	43597977	5	0	8	0	0	0	1	1
chr13	43598000	43600600	DNAJC15	ENST00000379221.2	E3	55	359	205	chr13	43598018	43598019	43597995	8	0	11	0	0	0	1	1
chr13	43598000	43600600	DNAJC15	ENST00000379221.2	E3	55	359	205	chr13	43598038	43598039	43597977	5	0	5	0	0	0	1	1
chr13	43598000	43600600	DNAJC15	ENST00000379221.2	E3	55	359	205	chr13	43598038	43598039	43597995	8	0	8	0	0	0	1	1
chr13	43598000	43600600	DNAJC15	ENST00000379221.2	E3	55	359	205	chr13	43598046	43598047	43597995	7	0	7	0	0	0	1	1
chr13	43598000	43600600	DNAJC15	ENST00000379221.2	E3	55	359	205	chr13	43598055	43598056	43597995	6	0	6	0	0	0	1	1
chr13	43598000	43600600	DNAJC15	ENST00000379221.2	E3	55	359	205	chr13	43598192	43598193	43598189	11	0	17	4	0	0.235294	0.1324	1
chr13	43598000	43600600	DNAJC15	ENST00000379221.2	E3	55	359	205	chr13	43598192	43598193	43598191	7	0	12	3	0	0.25	0.2632	1
chr13	43598000	43600600	DNAJC15	ENST00000379221.2	E3	55	359	205	chr13	43598206	43598207	43598189	9	0	14	5	0	0.357143	0.1157	1
chr13	43598000	43600600	DNAJC15	ENST00000379221.2	E3	55	359	205	chr13	43598206	43598207	43598191	7	0	10	4	0	0.4	0.1029	1
chr13	43598000	43600600	DNAJC15	ENST00000379221.2	E3	55	359	205	chr13	43598223	43598224	43598189	8	1	13	6	0.125	0.461538	0.1736	1
chr13	43598000	43600600	DNAJC15	ENST00000379221.2	E3	55	359	205	chr13	43598223	43598224	43598191	5	0	9	4	0	0.444444	0.2208	1
chr13	43598000	43600600	DNAJC15	ENST00000379221.2	E3	55	359	205	chr13	43598310	43598311	43598322	9	7	13	8	0.777778	0.615385	0.6478	1
chr13	43598000	43600600	DNAJC15	ENST00000379221.2	E3	55	359	205	chr13	43598341	43598342	43598322	10	9	10	8	0.9	0.8	1	1
chr13	43598000	43600600	DNAJC15	ENST00000379221.2	E3	60	392	202	chr13	43598018	43598019	43597977	6	0	7	2	0	0.285714	0.4615	1
chr13	43598000	43600600	DNAJC15	ENST00000379221.2	E3	60	392	202	chr13	43598018	43598019	43597995	6	0	9	2	0	0.222222	0.4857	1
chr13	43598000	43600600	DNAJC15	ENST00000379221.2	E3	60	392	202	chr13	43598192	43598193	43598189	6	0	6	2	0	0.333333	0.4545	1
chr13	43598000	43600600	DNAJC15	ENST00000379221.2	E3	60	392	202	chr13	43598206	43598207	43598189	5	0	6	2	0	0.333333	0.4545	1
chr13	43598000	43600600	DNAJC15	ENST00000379221.2	E3	9	67	38	chr13	43598018	43598019	43597995	10	0	6	1	0	0.166667	0.375	1
chr13	43598000	43600600	DNAJC15	ENST00000379221.2	E3	9	67	38	chr13	43598038	43598039	43597995	9	0	6	1	0	0.166667	0.4	1
chr13	43598000	43600600	DNAJC15	ENST00000379221.2	E3	9	67	38	chr13	43598192	43598193	43598189	10	0	7	3	0	0.428571	0.05147	1
chr13	43598000	43600600	DNAJC15	ENST00000379221.2	E3	9	67	38	chr13	43598192	43598193	43598191	8	0	6	3	0	0.5	0.05495	1
chr13	43598000	43600600	DNAJC15	ENST00000379221.2	E3	9	67	38	chr13	43598206	43598207	43598189	9	0	6	1	0	0.166667	0.4	1
chr13	43598000	43600600	DNAJC15	ENST00000379221.2	E3	9	67	38	chr13	43598206	43598207	43598191	8	0	5	1	0	0.2	0.3846	1
chr13	43598000	43600600	DNAJC15	ENST00000379221.2	E3	9	67	38	chr13	43598223	43598224	43598189	6	1	5	2	0.166667	0.4	0.5455	1
chr14	106467600	106473000	IGHV1-3	ENST00000390595.2	E3	4	195	38	chr14	106471249	106471250	106471268	8	0	10	0	0	0	1	0
chr14	106467600	106473000	IGHV1-3	ENST00000390595.2	E3	4	195	38	chr14	106471249	106471250	106471273	12	0	9	0	0	0	1	0
chr14	106467600	106473000	IGHV1-3	ENST00000390595.2	E3	4	195	38	chr14	106471249	106471250	106471353	6	0	9	0	0	0	1	0
chr14	106467600	106473000	IGHV1-3	ENST00000390595.2	E3	4	195	38	chr14	106471312	106471313	106471268	8	0	11	0	0	0	1	0
chr14	106467600	106473000	IGHV1-3	ENST00000390595.2	E3	4	195	38	chr14	106471312	106471313	106471273	13	0	13	0	0	0	1	0
chr14	106467600	106473000	IGHV1-3	ENST00000390595.2	E3	4	195	38	chr14	106471312	106471313	106471353	18	0	24	0	0	0	1	0
chr14	106467600	106473000	IGHV1-3	ENST00000390595.2	E3	4	195	38	chr14	106471312	106471313	106471388	15	0	24	0	0	0	1	0
chr14	106467600	106473000	IGHV1-3	ENST00000390595.2	E3	4	195	38	chr14	106471314	106471315	106471268	8	0	11	0	0	0	1	0
chr14	106467600	106473000	IGHV1-3	ENST00000390595.2	E3	4	195	38	chr14	106471314	106471315	106471273	13	0	14	0	0	0	1	0
chr14	106467600	106473000	IGHV1-3	ENST00000390595.2	E3	4	195	38	chr14	106471314	106471315	106471353	18	0	25	0	0	0	1	0
chr14	106467600	106473000	IGHV1-3	ENST00000390595.2	E3	4	195	38	chr14	106471314	106471315	106471388	17	0	25	0	0	0	1	0
chr14	106467600	106473000	IGHV1-3	ENST00000390595.2	E3	4	195	38	chr14	106471383	106471384	106471353	11	0	14	0	0	0	1	0
chr14	106467600	106473000	IGHV1-3	ENST00000390595.2	E3	4	195	38	chr14	106471383	106471384	106471388	30	0	32	0	0	0	1	0
chr14	106467600	106473000	IGHV1-3	ENST00000390595.2	E3	4	195	38	chr14	106471416	106471417	106471353	8	0	7	0	0	0	1	0
chr14	106467600	106473000	IGHV1-3	ENST00000390595.2	E3	4	195	38	chr14	106471416	106471417	106471388	17	0	18	0	0	0	1	0
chr14	106467600	106473000	IGHV1-3	ENST00000390595.2	E3	4	195	38	chr14	106471427	106471428	106471388	14	0	11	0	0	0	1	0
chr14	106467600	106473000	IGHV1-3	ENST00000390595.2	E3	4	195	38	chr14	106471597	106471598	106471580	5	0	6	0	0	0	1	0
chr14	106467600	106473000	IGHV1-3	ENST00000390595.2	E3	4	195	38	chr14	106472455	106472456	106472492	7	1	7	0	0.142857	0	1	0
chr14	106467600	106473000	IGHV1-3	ENST00000390595.2	E3	4	195	38	chr14	106472476	106472477	106472492	8	1	7	1	0.125	0.142857	1	0
chr14	106467600	106473000	IGHV1-3	ENST00000390595.2	E3	4	195	38	chr14	106472482	106472483	106472492	8	4	7	2	0.5	0.285714	0.6084	0
chr14	106467600	106473000	IGHV1-3	ENST00000390595.2	E3	4	195	38	chr14	106472503	106472504	106472492	7	1	6	2	0.142857	0.333333	0.5594	0
chr14	106467600	106473000	IGHV1-3	ENST00000390595.2	E3	5	82	23	chr14	106471312	106471313	106471353	5	0	8	0	0	0	1	1
chr14	106467600	106473000	IGHV1-3	ENST00000390595.2	E3	5	82	23	chr14	106471314	106471315	106471353	5	0	8	0	0	0	1	1
chr14	106467600	106473000	IGHV1-3	ENST00000390595.2	E3	6	89	19	chr14	106467980	106467981	106467991	5	5	7	6	1	0.857143	1	1
chr14	106467600	106473000	IGHV1-3	ENST00000390595.2	E3	6	89	19	chr14	106471249	106471250	106471268	12	0	19	0	0	0	1	1
chr14	106467600	106473000	IGHV1-3	ENST00000390595.2	E3	6	89	19	chr14	106471249	106471250	106471273	17	0	8	0	0	0	1	1
chr14	106467600	106473000	IGHV1-3	ENST00000390595.2	E3	6	89	19	chr14	106471249	106471250	106471353	9	0	8	0	0	0	1	1
chr14	106467600	106473000	IGHV1-3	ENST00000390595.2	E3	6	89	19	chr14	106471249	106471250	106471388	6	0	8	0	0	0	1	1
chr14	106467600	106473000	IGHV1-3	ENST00000390595.2	E3	6	89	19	chr14	106471312	106471313	106471268	12	0	27	1	0	0.037037	1	1
chr14	106467600	106473000	IGHV1-3	ENST00000390595.2	E3	6	89	19	chr14	106471312	106471313	106471273	14	0	10	0	0	0	1	1
chr14	106467600	106473000	IGHV1-3	ENST00000390595.2	E3	6	89	19	chr14	106471312	106471313	106471353	20	0	17	0	0	0	1	1
chr14	106467600	106473000	IGHV1-3	ENST00000390595.2	E3	6	89	19	chr14	106471312	106471313	106471388	22	0	23	0	0	0	1	1
chr14	106467600	106473000	IGHV1-3	ENST00000390595.2	E3	6	89	19	chr14	106471314	106471315	106471268	12	0	27	0	0	0	1	1
chr14	106467600	106473000	IGHV1-3	ENST00000390595.2	E3	6	89	19	chr14	106471314	106471315	106471273	14	0	10	0	0	0	1	1
chr14	106467600	106473000	IGHV1-3	ENST00000390595.2	E3	6	89	19	chr14	106471314	106471315	106471353	20	0	18	0	0	0	1	1
chr14	106467600	106473000	IGHV1-3	ENST00000390595.2	E3	6	89	19	chr14	106471314	106471315	106471388	23	0	25	0	0	0	1	1
chr14	106467600	106473000	IGHV1-3	ENST00000390595.2	E3	6	89	19	chr14	106471383	106471384	106471353	14	0	13	0	0	0	1	1
chr14	106467600	106473000	IGHV1-3	ENST00000390595.2	E3	6	89	19	chr14	106471383	106471384	106471388	43	0	46	0	0	0	1	1
chr14	106467600	106473000	IGHV1-3	ENST00000390595.2	E3	6	89	19	chr14	106471416	106471417	106471353	8	0	7	0	0	0	1	1
chr14	106467600	106473000	IGHV1-3	ENST00000390595.2	E3	6	89	19	chr14	106471416	106471417	106471388	32	0	32	1	0	0.03125	1	1
chr14	106467600	106473000	IGHV1-3	ENST00000390595.2	E3	6	89	19	chr14	106471416	106471417	106471528	5	0	11	0	0	0	1	1
chr14	106467600	106473000	IGHV1-3	ENST00000390595.2	E3	6	89	19	chr14	106471427	106471428	106471353	6	0	6	1	0	0.166667	1	1
chr14	106467600	106473000	IGHV1-3	ENST00000390595.2	E3	6	89	19	chr14	106471427	106471428	106471388	26	0	30	2	0	0.0666667	0.4935	1
chr14	106467600	106473000	IGHV1-3	ENST00000390595.2	E3	6	89	19	chr14	106471427	106471428	106471528	5	0	13	1	0	0.0769231	1	1
chr14	106467600	106473000	IGHV1-3	ENST00000390595.2	E3	6	89	19	chr14	106471597	106471598	106471528	5	2	7	3	0.4	0.428571	1	1
chr14	106467600	106473000	IGHV1-3	ENST00000390595.2	E3	6	89	19	chr14	106471597	106471598	106471580	10	2	19	4	0.2	0.210526	1	1
chr14	106467600	106473000	IGHV1-3	ENST00000390595.2	E3	6	89	19	chr14	106471597	106471598	106471581	9	1	14	3	0.111111	0.214286	1	1
chr14	106467600	106473000	IGHV1-3	ENST00000390595.2	E3	6	89	19	chr14	106471597	106471598	106471595	13	1	18	4	0.0769231	0.222222	0.3679	1
chr14	106467600	106473000	IGHV1-3	ENST00000390595.2	E3	6	89	19	chr14	106472340	106472341	106472492	5	0	9	0	0	0	1	1
chr14	106467600	106473000	IGHV1-3	ENST00000390595.2	E3	6	89	19	chr14	106472455	106472456	106472492	10	2	20	3	0.2	0.15	1	1
chr14	106467600	106473000	IGHV1-3	ENST00000390595.2	E3	6	89	19	chr14	106472476	106472477	106472492	10	4	19	4	0.4	0.210526	0.3904	1
chr14	106467600	106473000	IGHV1-3	ENST00000390595.2	E3	6	89	19	chr14	106472482	106472483	106472492	10	5	20	15	0.5	0.75	0.2308	1
chr14	106467600	106473000	IGHV1-3	ENST00000390595.2	E3	6	89	19	chr14	106472503	106472504	106472492	9	2	19	5	0.222222	0.263158	1	1
chr14	106467600	106473000	IGHV1-3	ENST00000390595.2	E3	6	89	19	chr14	106472663	106472664	106472580	17	9	11	10	0.529412	0.909091	0.04915	1
chr14	106467600	106473000	IGHV1-3	ENST00000390595.2	E3	6	89	19	chr14	106472663	106472664	106472585	18	8	10	10	0.444444	1	0.003873	1
chr14	106467600	106473000	IGHV1-3	ENST00000390595.2	E3	8	169	64	chr14	106471249	106471250	106471273	11	0	6	0	0	0	1	0
chr14	106467600	106473000	IGHV1-3	ENST00000390595.2	E3	8	169	64	chr14	106471312	106471313	106471273	10	0	10	0	0	0	1	0
chr14	106467600	106473000	IGHV1-3	ENST00000390595.2	E3	8	169	64	chr14	106471312	106471313	106471353	10	0	19	0	0	0	1	0
chr14	106467600	106473000	IGHV1-3	ENST00000390595.2	E3	8	169	64	chr14	106471312	106471313	106471388	8	0	10	0	0	0	1	0
chr14	106467600	106473000	IGHV1-3	ENST00000390595.2	E3	8	169	64	chr14	106471314	106471315	106471273	10	0	10	0	0	0	1	0
chr14	106467600	106473000	IGHV1-3	ENST00000390595.2	E3	8	169	64	chr14	106471314	106471315	106471353	10	0	19	0	0	0	1	0
chr14	106467600	106473000	IGHV1-3	ENST00000390595.2	E3	8	169	64	chr14	106471314	106471315	106471388	8	0	10	0	0	0	1	0
chr14	106467600	106473000	IGHV1-3	ENST00000390595.2	E3	8	169	64	chr14	106471383	106471384	106471353	5	0	14	0	0	0	1	0
chr14	106467600	106473000	IGHV1-3	ENST00000390595.2	E3	8	169	64	chr14	106471383	106471384	106471388	13	0	25	0	0	0	1	0
chr14	106467600	106473000	IGHV1-3	ENST00000390595.2	E3	8	169	64	chr14	106471416	106471417	106471388	9	0	22	0	0	0	1	0
chr14	106467600	106473000	IGHV1-3	ENST00000390595.2	E3	8	169	64	chr14	106471427	106471428	106471388	7	0	21	0	0	0	1	0
chr14	106467600	106473000	IGHV1-3	ENST00000390595.2	E3	8	169	64	chr14	106471597	106471598	106471580	9	2	5	0	0.222222	0	0.5055	0
chr14	106467600	106473000	IGHV1-3	ENST00000390595.2	E3	8	269	39	chr14	106471249	106471250	106471268	11	0	6	0	0	0	1	1
chr14	106467600	106473000	IGHV1-3	ENST00000390595.2	E3	8	269	39	chr14	106471312	106471313	106471268	11	0	6	0	0	0	1	1
chr14	106467600	106473000	IGHV1-3	ENST00000390595.2	E3	8	269	39	chr14	106471312	106471313	106471273	8	0	8	0	0	0	1	1
chr14	106467600	106473000	IGHV1-3	ENST00000390595.2	E3	8	269	39	chr14	106471312	106471313	106471353	13	0	10	0	0	0	1	1
chr14	106467600	106473000	IGHV1-3	ENST00000390595.2	E3	8	269	39	chr14	106471312	106471313	106471388	11	0	7	0	0	0	1	1
chr14	106467600	106473000	IGHV1-3	ENST00000390595.2	E3	8	269	39	chr14	106471314	106471315	106471268	11	0	6	0	0	0	1	1
chr14	106467600	106473000	IGHV1-3	ENST00000390595.2	E3	8	269	39	chr14	106471314	106471315	106471273	8	0	8	0	0	0	1	1
chr14	106467600	106473000	IGHV1-3	ENST00000390595.2	E3	8	269	39	chr14	106471314	106471315	106471353	14	0	10	0	0	0	1	1
chr14	106467600	106473000	IGHV1-3	ENST00000390595.2	E3	8	269	39	chr14	106471314	106471315	106471388	12	0	7	0	0	0	1	1
chr14	106467600	106473000	IGHV1-3	ENST00000390595.2	E3	8	269	39	chr14	106471383	106471384	106471388	20	0	10	0	0	0	1	1
chr14	106467600	106473000	IGHV1-3	ENST00000390595.2	E3	8	269	39	chr14	106471416	106471417	106471388	15	0	7	0	0	0	1	1
chr14	106467600	106473000	IGHV1-3	ENST00000390595.2	E3	8	269	39	chr14	106471427	106471428	106471388	13	1	7	1	0.0769231	0.142857	1	1
chr14	106467600	106473000	IGHV1-3	ENST00000390595.2	E3	8	269	39	chr14	106471597	106471598	106471580	5	1	8	0	0.2	0	0.3846	1
chr14	52777400	52781000	PTGER2	ENST00000245457.5	E3	4	60	40	chr14	52780607	52780608	52780651	7	0	10	0	0	0	1	0
chr14	52777400	52781000	PTGER2	ENST00000245457.5	E3	4	60	40	chr14	52780615	52780616	52780651	8	0	11	1	0	0.0909091	1	0
chr14	52777400	52781000	PTGER2	ENST00000245457.5	E3	4	60	40	chr14	52780634	52780635	52780651	9	0	12	3	0	0.25	0.2286	0
chr14	52777400	52781000	PTGER2	ENST00000245457.5	E3	4	60	40	chr14	52780643	52780644	52780651	10	1	13	1	0.1	0.0769231	1	0
chr14	52777400	52781000	PTGER2	ENST00000245457.5	E3	4	60	40	chr14	52780688	52780689	52780651	6	0	6	0	0	0	1	0
chr14	52777400	52781000	PTGER2	ENST00000245457.5	E3	4	60	40	chr14	52780699	52780700	52780651	5	0	6	0	0	0	1	0
chr14	52777400	52781000	PTGER2	ENST00000245457.5	E3	9	285	190	chr14	52780643	52780644	52780651	5	0	6	0	0	0	1	1
chr14	52790200	52797200	PTGER2	ENST00000245457.5	E2	4	60	40	chr14	52794414	52794415	52794381	5	1	10	2	0.2	0.2	1	0
chr14	52790200	52797200	PTGER2	ENST00000245457.5	E2	9	285	190	chr14	52793391	52793392	52793383	6	6	5	5	1	1	1	1
chr14	74961600	74964400	ISCA2	ENST00000556816.1	E2	7	69	35	chr14	74962267	74962268	74962275	8	0	5	4	0	0.8	0.006993	0
chr14	74961600	74964400	ISCA2	ENST00000556816.1	E2	7	69	35	chr14	74962301	74962302	74962275	7	0	6	5	0	0.833333	0.004662	0
chr15	26054600	26060800	ATP10A	ENST00000356865.6	E3	12	64	38	chr15	26057602	26057603	26057622	8	1	5	0	0.125	0	1	0
chr15	26054600	26060800	ATP10A	ENST00000356865.6	E3	197	1076	639	chr15	26057602	26057603	26057622	7	1	7	3	0.142857	0.428571	0.5594	1
chr15	26054600	26060800	ATP10A	ENST00000356865.6	E3	24	113	68	chr15	26057602	26057603	26057622	8	1	9	2	0.125	0.222222	1	1
chr15	26054600	26060800	ATP10A	ENST00000356865.6	E3	25	118	76	chr15	26056081	26056082	26056147	8	0	8	0	0	0	1	1
chr15	26054600	26060800	ATP10A	ENST00000356865.6	E3	25	118	76	chr15	26056167	26056168	26056147	6	3	10	8	0.5	0.8	0.2995	1
chr15	26054600	26060800	ATP10A	ENST00000356865.6	E3	25	118	76	chr15	26057602	26057603	26057622	9	0	8	1	0	0.125	0.4706	1
chr15	58838600	58843800	FAM63B	ENST00000559228.1	E5	15	76	50	chr15	58842874	58842875	58842883	6	4	7	5	0.666667	0.714286	1	1
chr15	58838600	58843800	FAM63B	ENST00000559228.1	E5	15	76	50	chr15	58842950	58842951	58842883	6	4	5	3	0.666667	0.6	1	1
chr16	1025800	1027000	RP11-161M6.2	ENST00000565467.1	E3	10	223	94	chr16	1026435	1026436	1026398	5	1	5	2	0.2	0.4	1	0
chr16	1025800	1027000	RP11-161M6.2	ENST00000565467.1	E3	10	223	94	chr16	1026441	1026442	1026398	5	0	5	2	0	0.4	0.4444	0
chr16	1025800	1027000	RP11-161M6.2	ENST00000565467.1	E3	11	335	105	chr16	1026341	1026342	1026373	5	1	7	5	0.2	0.714286	0.2424	0
chr16	1025800	1027000	RP11-161M6.2	ENST00000565467.1	E3	11	335	105	chr16	1026341	1026342	1026398	5	1	6	4	0.2	0.666667	0.2424	0
chr16	1025800	1027000	RP11-161M6.2	ENST00000565467.1	E3	11	335	105	chr16	1026364	1026365	1026373	7	2	7	2	0.285714	0.285714	1	0
chr16	1025800	1027000	RP11-161M6.2	ENST00000565467.1	E3	11	335	105	chr16	1026364	1026365	1026398	7	2	6	2	0.285714	0.333333	1	0
chr16	1025800	1027000	RP11-161M6.2	ENST00000565467.1	E3	11	335	105	chr16	1026388	1026389	1026373	6	3	8	3	0.5	0.375	1	0
chr16	1025800	1027000	RP11-161M6.2	ENST00000565467.1	E3	11	335	105	chr16	1026388	1026389	1026398	8	4	9	3	0.5	0.333333	0.6372	0
chr16	1025800	1027000	RP11-161M6.2	ENST00000565467.1	E3	11	335	105	chr16	1026435	1026436	1026373	6	2	6	1	0.333333	0.166667	1	0
chr16	1025800	1027000	RP11-161M6.2	ENST00000565467.1	E3	11	335	105	chr16	1026435	1026436	1026398	8	4	7	1	0.5	0.142857	0.2821	0
chr16	1025800	1027000	RP11-161M6.2	ENST00000565467.1	E3	11	335	105	chr16	1026441	1026442	1026373	6	2	5	1	0.333333	0.2	1	0
chr16	1025800	1027000	RP11-161M6.2	ENST00000565467.1	E3	11	335	105	chr16	1026441	1026442	1026398	8	4	6	1	0.5	0.166667	0.3007	0
chr16	1025800	1027000	RP11-161M6.2	ENST00000565467.1	E3	12	523	173	chr16	1026364	1026365	1026373	6	0	5	1	0	0.2	0.4545	0
chr16	1025800	1027000	RP11-161M6.2	ENST00000565467.1	E3	12	523	173	chr16	1026388	1026389	1026373	5	0	5	1	0	0.2	1	0
chr16	1025800	1027000	RP11-161M6.2	ENST00000565467.1	E3	6	65	39	chr16	1026364	1026365	1026398	8	1	9	5	0.125	0.555556	0.1312	0
chr16	1025800	1027000	RP11-161M6.2	ENST00000565467.1	E3	6	65	39	chr16	1026388	1026389	1026398	11	1	12	4	0.0909091	0.333333	0.3168	0
chr16	1025800	1027000	RP11-161M6.2	ENST00000565467.1	E3	6	65	39	chr16	1026435	1026436	1026398	10	3	12	8	0.3	0.666667	0.1984	0
chr16	1025800	1027000	RP11-161M6.2	ENST00000565467.1	E3	6	65	39	chr16	1026441	1026442	1026398	10	2	11	7	0.2	0.636364	0.0805	0
chr16	1025800	1027000	RP11-161M6.2	ENST00000565467.1	E3	6	65	39	chr16	1026464	1026465	1026398	8	1	8	3	0.125	0.375	0.5692	0
chr16	1025800	1027000	RP11-161M6.2	ENST00000565467.1	E3	7	203	117	chr16	1026388	1026389	1026398	6	0	5	2	0	0.4	0.1818	1
chr16	1025800	1027000	RP11-161M6.2	ENST00000565467.1	E3	7	214	71	chr16	1026364	1026365	1026398	5	1	8	5	0.2	0.625	0.2657	0
chr16	1025800	1027000	RP11-161M6.2	ENST00000565467.1	E3	7	214	71	chr16	1026388	1026389	1026398	6	2	9	3	0.333333	0.333333	1	0
chr16	1025800	1027000	RP11-161M6.2	ENST00000565467.1	E3	7	214	71	chr16	1026435	1026436	1026398	5	2	8	2	0.4	0.25	1	0
chr16	1025800	1027000	RP11-161M6.2	ENST00000565467.1	E3	7	214	71	chr16	1026441	1026442	1026398	5	3	6	2	0.6	0.333333	0.5671	0
chr16	1025800	1027000	RP11-161M6.2	ENST00000565467.1	E3	8	146	92	chr16	1026364	1026365	1026398	17	3	6	1	0.176471	0.166667	1	1
chr16	1025800	1027000	RP11-161M6.2	ENST00000565467.1	E3	8	146	92	chr16	1026388	1026389	1026398	22	4	6	0	0.181818	0	0.5487	1
chr16	31712400	31713200	KIAA0664L3	ENST00000562354.1	E3	4	129	52	chr16	31712575	31712576	31712687	7	0	6	0	0	0	1	1
chr16	31712400	31713200	KIAA0664L3	ENST00000562354.1	E3	4	129	52	chr16	31712603	31712604	31712687	9	0	5	0	0	0	1	1
chr16	31712400	31713200	KIAA0664L3	ENST00000562354.1	E3	4	129	52	chr16	31712705	31712706	31712687	11	0	12	0	0	0	1	1
chr16	31712400	31713200	KIAA0664L3	ENST00000562354.1	E3	4	150	33	chr16	31712705	31712706	31712687	5	0	7	0	0	0	1	1
chr16	31712400	31713200	KIAA0664L3	ENST00000562354.1	E3	4	159	52	chr16	31712705	31712706	31712687	6	0	9	0	0	0	1	0
chr16	31712400	31713200	KIAA0664L3	ENST00000562354.1	E3	4	304	137	chr16	31712705	31712706	31712687	5	0	9	0	0	0	1	1
chr16	31712400	31713200	KIAA0664L3	ENST00000562354.1	E3	4	462	182	chr16	31712575	31712576	31712687	11	0	5	0	0	0	1	0
chr16	31712400	31713200	KIAA0664L3	ENST00000562354.1	E3	4	462	182	chr16	31712603	31712604	31712687	14	0	5	0	0	0	1	0
chr16	31712400	31713200	KIAA0664L3	ENST00000562354.1	E3	4	462	182	chr16	31712705	31712706	31712687	20	0	20	0	0	0	1	0
chr16	31712400	31713200	KIAA0664L3	ENST00000562354.1	E3	5	176	91	chr16	31712705	31712706	31712687	10	0	7	0	0	0	1	1
chr16	31712400	31713200	KIAA0664L3	ENST00000562354.1	E3	5	281	100	chr16	31712705	31712706	31712687	5	0	7	0	0	0	1	0
chr16	31712400	31713200	KIAA0664L3	ENST00000562354.1	E3	5	306	118	chr16	31712705	31712706	31712687	8	0	11	0	0	0	1	1
chr16	50360600	50365400	BRD7	ENST00000394688.3	E2	41	368	161	chr16	50361152	50361153	50361170	10	0	7	0	0	0	1	1
chr16	50366800	50371400	BRD7	ENST00000394688.3	E2	52	552	215	chr16	50368211	50368212	50368265	5	3	5	5	0.6	1	0.4444	0
chr16	50366800	50371400	BRD7	ENST00000394688.3	E2	52	552	215	chr16	50368240	50368241	50368265	6	5	7	7	0.833333	1	0.4615	0
chr16	50366800	50371400	BRD7	ENST00000394688.3	E2	59	693	317	chr16	50369638	50369639	50369763	9	1	6	4	0.111111	0.666667	0.08891	1
chr16	50371400	50372000	BRD7	ENST00000394688.3	E3	41	368	161	chr16	50371882	50371883	50371823	8	0	5	1	0	0.2	0.3846	1
chr16	80612000	80616000	RP11-18F14.2	ENST00000570137.1	E3	8	87	56	chr16	80614166	80614167	80614199	7	0	11	0	0	0	1	0
chr16	80612000	80616000	RP11-18F14.2	ENST00000570137.1	E3	8	87	56	chr16	80614202	80614203	80614199	9	0	14	1	0	0.0714286	1	0
chr16	80612000	80616000	RP11-18F14.2	ENST00000570137.1	E3	8	87	56	chr16	80614219	80614220	80614199	7	0	11	1	0	0.0909091	1	0
chr16	80612000	80616000	RP11-18F14.2	ENST00000570137.1	E3	8	87	56	chr16	80614605	80614606	80614668	5	0	7	0	0	0	1	0
chr17	1663400	1669800	SMYD4	ENST00000305513.7	E3	13	107	63	chr17	1666032	1666033	1666016	6	6	5	4	1	0.8	0.4545	0
chr17	1663400	1669800	SMYD4	ENST00000305513.7	E3	13	107	63	chr17	1666207	1666208	1666218	6	5	5	4	0.833333	0.8	1	0
chr17	38074200	38082000	ORMDL3	ENST00000579695.1	E2	3	718	197	chr17	38077621	38077622	38077750	6	2	5	4	0.333333	0.8	0.2424	0
chr17	38074200	38082000	ORMDL3	ENST00000579695.1	E2	3	718	197	chr17	38077703	38077704	38077750	7	2	6	6	0.285714	1	0.02098	0
chr17	399600	405200	FAM101B	ENST00000329099.4	E3	8	1747	769	chr17	402787	402788	402800	6	5	6	6	0.833333	1	1	1
chr17	399600	405200	FAM101B	ENST00000329099.4	E3	8	406	220	chr17	402726	402727	402739	5	4	5	4	0.8	0.8	1	1
chr17	399600	405200	FAM101B	ENST00000329099.4	E3	8	406	220	chr17	402787	402788	402800	6	6	5	5	1	1	1	1
chr17	399600	405200	FAM101B	ENST00000329099.4	E3	8	406	220	chr17	403623	403624	403634	6	0	5	0	0	0	1	1
chr17	399600	405200	FAM101B	ENST00000329099.4	E3	8	406	220	chr17	403644	403645	403634	7	0	6	0	0	0	1	1
chr17	406800	408600	FAM101B	ENST00000329099.4	E3	6	380	243	chr17	408540	408541	408558	5	5	7	7	1	1	1	0
chr17	406800	408600	FAM101B	ENST00000329099.4	E3	6	380	243	chr17	408550	408551	408558	5	5	7	6	1	0.857143	1	0
chr17	406800	408600	FAM101B	ENST00000329099.4	E3	7	737	457	chr17	408215	408216	408268	7	7	5	5	1	1	1	0
chr17	406800	408600	FAM101B	ENST00000329099.4	E3	7	737	457	chr17	408290	408291	408268	5	5	6	6	1	1	1	0
chr17	406800	408600	FAM101B	ENST00000329099.4	E3	8	1082	513	chr17	408550	408551	408558	6	6	8	8	1	1	1	0
chr17	406800	408600	FAM101B	ENST00000329099.4	E3	8	1082	513	chr17	408570	408571	408558	5	5	7	7	1	1	1	0
chr17	406800	408600	FAM101B	ENST00000329099.4	E3	8	1747	769	chr17	408215	408216	408268	5	5	6	6	1	1	1	1
chr17	406800	408600	FAM101B	ENST00000329099.4	E3	8	1747	769	chr17	408290	408291	408268	9	9	7	7	1	1	1	1
chr17	406800	408600	FAM101B	ENST00000329099.4	E3	8	1747	769	chr17	408310	408311	408268	9	9	5	5	1	1	1	1
chr17	406800	408600	FAM101B	ENST00000329099.4	E3	9	1309	554	chr17	408550	408551	408558	6	5	5	5	0.833333	1	1	1
chr17	406800	408600	FAM101B	ENST00000329099.4	E3	9	1309	554	chr17	408570	408571	408558	5	5	6	6	1	1	1	1
chr17	44165200	44168600	ARL17B	ENST00000570618.1	E2	23	150	87	chr17	44165425	44165426	44165435	5	5	5	4	1	0.8	1	0
chr17	44189600	44197800	ARL17B	ENST00000570618.1	E2	81	839	443	chr17	44195907	44195908	44196015	6	5	6	3	0.833333	0.5	0.5455	1
chr17	44199600	44215600	ARL17B	ENST00000570618.1	E2	40	388	189	chr17	44200184	44200185	44200191	10	10	7	6	1	0.857143	0.4118	0
chr17	44199600	44215600	ARL17B	ENST00000570618.1	E2	40	388	189	chr17	44200189	44200190	44200191	10	10	7	7	1	1	1	0
chr17	44199600	44215600	ARL17B	ENST00000570618.1	E2	40	388	189	chr17	44201100	44201101	44201109	5	5	5	5	1	1	1	0
chr17	44199600	44215600	ARL17B	ENST00000570618.1	E2	40	388	189	chr17	44214771	44214772	44214815	12	12	7	6	1	0.857143	0.3684	0
chr17	44199600	44215600	ARL17B	ENST00000570618.1	E2	40	388	189	chr17	44214880	44214881	44214888	8	8	12	12	1	1	1	0
chr17	44199600	44215600	ARL17B	ENST00000570618.1	E2	43	324	159	chr17	44214771	44214772	44214815	13	12	6	5	0.923077	0.833333	1	0
chr17	44199600	44215600	ARL17B	ENST00000570618.1	E2	52	468	221	chr17	44214771	44214772	44214815	9	9	7	6	1	0.857143	0.4375	1
chr17	44199600	44215600	ARL17B	ENST00000570618.1	E2	81	839	443	chr17	44214771	44214772	44214815	17	17	15	15	1	1	1	1
chr17	44223000	44226400	ARL17B	ENST00000570618.1	E2	20	367	209	chr17	44223602	44223603	44223593	9	0	6	0	0	0	1	0
chr17	44223000	44226400	ARL17B	ENST00000570618.1	E2	20	367	209	chr17	44223627	44223628	44223593	6	0	6	0	0	0	1	0
chr17	44223000	44226400	ARL17B	ENST00000570618.1	E2	40	388	189	chr17	44223602	44223603	44223593	6	0	15	0	0	0	1	0
chr17	44223000	44226400	ARL17B	ENST00000570618.1	E2	40	388	189	chr17	44223627	44223628	44223593	6	0	13	0	0	0	1	0
chr17	44223000	44226400	ARL17B	ENST00000570618.1	E2	40	388	189	chr17	44225826	44225827	44225802	19	5	5	3	0.263158	0.6	0.2885	0
chr17	44223000	44226400	ARL17B	ENST00000570618.1	E2	52	468	221	chr17	44225180	44225181	44225231	8	7	5	5	0.875	1	1	1
chr17	44223000	44226400	ARL17B	ENST00000570618.1	E2	76	861	377	chr17	44223602	44223603	44223593	6	0	11	0	0	0	1	0
chr17	44223000	44226400	ARL17B	ENST00000570618.1	E2	81	839	443	chr17	44223602	44223603	44223593	9	0	22	0	0	0	1	1
chr17	44223000	44226400	ARL17B	ENST00000570618.1	E2	81	839	443	chr17	44223627	44223628	44223593	7	0	18	0	0	0	1	1
chr17	44223000	44226400	ARL17B	ENST00000570618.1	E2	81	839	443	chr17	44225599	44225600	44225607	5	5	11	11	1	1	1	1
chr17	44223000	44226400	ARL17B	ENST00000570618.1	E2	81	839	443	chr17	44225826	44225827	44225802	13	5	13	5	0.384615	0.384615	1	1
chr17	44223000	44226400	ARL17B	ENST00000570618.1	E2	81	839	443	chr17	44225848	44225849	44225802	12	9	9	8	0.75	0.888889	0.603	1
chr17	44240800	44258200	ARL17B	ENST00000570618.1	E2	20	367	209	chr17	44250487	44250488	44250473	9	8	8	7	0.888889	0.875	1	0
chr17	44240800	44258200	ARL17B	ENST00000570618.1	E2	23	150	87	chr17	44250487	44250488	44250473	11	11	7	7	1	1	1	0
chr17	44240800	44258200	ARL17B	ENST00000570618.1	E2	40	388	189	chr17	44250487	44250488	44250473	11	10	19	19	0.909091	1	0.3667	0
chr17	44240800	44258200	ARL17B	ENST00000570618.1	E2	42	282	150	chr17	44250487	44250488	44250473	7	7	29	27	1	0.931034	1	0
chr17	44240800	44258200	ARL17B	ENST00000570618.1	E2	43	324	159	chr17	44250487	44250488	44250473	8	7	8	8	0.875	1	1	0
chr17	44240800	44258200	ARL17B	ENST00000570618.1	E2	52	468	221	chr17	44250487	44250488	44250473	6	6	6	5	1	0.833333	1	1
chr17	44240800	44258200	ARL17B	ENST00000570618.1	E2	72	610	389	chr17	44250487	44250488	44250473	7	7	29	28	1	0.965517	1	0
chr17	44240800	44258200	ARL17B	ENST00000570618.1	E2	76	861	377	chr17	44241623	44241624	44241664	5	2	5	4	0.4	0.8	0.5238	0
chr17	44240800	44258200	ARL17B	ENST00000570618.1	E2	8	121	73	chr17	44250487	44250488	44250433	6	6	13	13	1	1	1	1
chr17	44240800	44258200	ARL17B	ENST00000570618.1	E2	81	839	443	chr17	44241557	44241558	44241664	7	3	9	6	0.428571	0.666667	0.6145	1
chr17	44240800	44258200	ARL17B	ENST00000570618.1	E2	81	839	443	chr17	44241623	44241624	44241664	13	8	14	7	0.615385	0.5	0.7036	1
chr17	44240800	44258200	ARL17B	ENST00000570618.1	E2	81	839	443	chr17	44250487	44250488	44250473	10	9	30	30	0.9	1	0.25	1
chr17	44259200	44265400	ARL17B	ENST00000570618.1	E2	20	367	209	chr17	44259468	44259469	44259539	5	5	6	6	1	1	1	0
chr17	44259200	44265400	ARL17B	ENST00000570618.1	E2	20	367	209	chr17	44259482	44259483	44259519	5	5	5	5	1	1	1	0
chr17	44259200	44265400	ARL17B	ENST00000570618.1	E2	20	367	209	chr17	44259482	44259483	44259539	5	5	6	6	1	1	1	0
chr17	44259200	44265400	ARL17B	ENST00000570618.1	E2	20	367	209	chr17	44259549	44259550	44259539	6	4	5	4	0.666667	0.8	1	0
chr17	44259200	44265400	ARL17B	ENST00000570618.1	E2	40	388	189	chr17	44259202	44259203	44259261	7	7	9	9	1	1	1	0
chr17	44259200	44265400	ARL17B	ENST00000570618.1	E2	40	388	189	chr17	44259482	44259483	44259539	5	5	6	5	1	0.833333	1	0
chr17	44259200	44265400	ARL17B	ENST00000570618.1	E2	43	324	159	chr17	44259202	44259203	44259261	5	4	7	6	0.8	0.857143	1	0
chr17	44259200	44265400	ARL17B	ENST00000570618.1	E2	52	468	221	chr17	44259202	44259203	44259261	5	5	6	5	1	0.833333	1	1
chr17	44259200	44265400	ARL17B	ENST00000570618.1	E2	81	839	443	chr17	44259202	44259203	44259261	5	5	8	8	1	1	1	1
chr17	44259200	44265400	ARL17B	ENST00000570618.1	E2	81	839	443	chr17	44259468	44259469	44259539	5	5	8	8	1	1	1	1
chr17	44259200	44265400	ARL17B	ENST00000570618.1	E2	81	839	443	chr17	44259482	44259483	44259539	6	6	10	9	1	0.9	1	1
chr17	44259200	44265400	ARL17B	ENST00000570618.1	E2	81	839	443	chr17	44259549	44259550	44259519	5	4	9	5	0.8	0.555556	0.5804	1
chr17	44259200	44265400	ARL17B	ENST00000570618.1	E2	81	839	443	chr17	44259549	44259550	44259539	7	6	13	9	0.857143	0.692308	0.6126	1
chr17	44341000	44344200	ARL17B	ENST00000570618.1	E3	20	367	209	chr17	44342336	44342337	44342404	8	0	9	0	0	0	1	0
chr17	44341000	44344200	ARL17B	ENST00000570618.1	E3	20	367	209	chr17	44342377	44342378	44342404	15	3	11	2	0.2	0.181818	1	0
chr17	44341000	44344200	ARL17B	ENST00000570618.1	E3	23	150	87	chr17	44344072	44344073	44344097	5	0	12	0	0	0	1	0
chr17	44341000	44344200	ARL17B	ENST00000570618.1	E3	23	150	87	chr17	44344082	44344083	44344097	5	0	12	0	0	0	1	0
chr17	44341000	44344200	ARL17B	ENST00000570618.1	E3	23	150	87	chr17	44344101	44344102	44344097	5	0	13	0	0	0	1	0
chr17	44341000	44344200	ARL17B	ENST00000570618.1	E3	23	150	87	chr17	44344120	44344121	44344178	5	0	9	0	0	0	1	0
chr17	44341000	44344200	ARL17B	ENST00000570618.1	E3	23	150	87	chr17	44344135	44344136	44344178	5	0	9	0	0	0	1	0
chr17	44341000	44344200	ARL17B	ENST00000570618.1	E3	23	150	87	chr17	44344138	44344139	44344178	5	0	9	0	0	0	1	0
chr17	44341000	44344200	ARL17B	ENST00000570618.1	E3	23	150	87	chr17	44344142	44344143	44344178	5	0	9	0	0	0	1	0
chr17	44341000	44344200	ARL17B	ENST00000570618.1	E3	23	150	87	chr17	44344149	44344150	44344178	6	0	9	0	0	0	1	0
chr17	44341000	44344200	ARL17B	ENST00000570618.1	E3	23	150	87	chr17	44344161	44344162	44344178	6	0	9	0	0	0	1	0
chr17	44341000	44344200	ARL17B	ENST00000570618.1	E3	23	150	87	chr17	44344169	44344170	44344178	6	0	9	0	0	0	1	0
chr17	44341000	44344200	ARL17B	ENST00000570618.1	E3	23	150	87	chr17	44344175	44344176	44344178	6	0	10	0	0	0	1	0
chr17	44341000	44344200	ARL17B	ENST00000570618.1	E3	23	150	87	chr17	44344189	44344190	44344178	6	0	8	0	0	0	1	0
chr17	44341000	44344200	ARL17B	ENST00000570618.1	E3	23	150	87	chr17	44344191	44344192	44344178	6	0	7	0	0	0	1	0
chr17	44341000	44344200	ARL17B	ENST00000570618.1	E3	23	150	87	chr17	44344198	44344199	44344178	6	0	5	0	0	0	1	0
chr17	44341000	44344200	ARL17B	ENST00000570618.1	E3	40	388	189	chr17	44344149	44344150	44344178	16	0	5	0	0	0	1	0
chr17	44341000	44344200	ARL17B	ENST00000570618.1	E3	40	388	189	chr17	44344161	44344162	44344178	16	0	5	0	0	0	1	0
chr17	44341000	44344200	ARL17B	ENST00000570618.1	E3	40	388	189	chr17	44344169	44344170	44344178	16	0	5	0	0	0	1	0
chr17	44341000	44344200	ARL17B	ENST00000570618.1	E3	40	388	189	chr17	44344175	44344176	44344178	16	0	5	0	0	0	1	0
chr17	44341000	44344200	ARL17B	ENST00000570618.1	E3	42	282	150	chr17	44344030	44344031	44344097	8	0	5	0	0	0	1	0
chr17	44341000	44344200	ARL17B	ENST00000570618.1	E3	42	282	150	chr17	44344042	44344043	44344097	9	0	9	0	0	0	1	0
chr17	44341000	44344200	ARL17B	ENST00000570618.1	E3	42	282	150	chr17	44344042	44344043	44344178	5	0	6	0	0	0	1	0
chr17	44341000	44344200	ARL17B	ENST00000570618.1	E3	42	282	150	chr17	44344050	44344051	44344097	12	0	10	0	0	0	1	0
chr17	44341000	44344200	ARL17B	ENST00000570618.1	E3	42	282	150	chr17	44344050	44344051	44344178	6	0	7	0	0	0	1	0
chr17	44341000	44344200	ARL17B	ENST00000570618.1	E3	42	282	150	chr17	44344072	44344073	44344097	20	0	16	0	0	0	1	0
chr17	44341000	44344200	ARL17B	ENST00000570618.1	E3	42	282	150	chr17	44344072	44344073	44344178	7	0	11	0	0	0	1	0
chr17	44341000	44344200	ARL17B	ENST00000570618.1	E3	42	282	150	chr17	44344082	44344083	44344097	22	0	17	0	0	0	1	0
chr17	44341000	44344200	ARL17B	ENST00000570618.1	E3	42	282	150	chr17	44344082	44344083	44344178	8	0	12	0	0	0	1	0
chr17	44341000	44344200	ARL17B	ENST00000570618.1	E3	42	282	150	chr17	44344101	44344102	44344097	28	0	18	0	0	0	1	0
chr17	44341000	44344200	ARL17B	ENST00000570618.1	E3	42	282	150	chr17	44344101	44344102	44344178	10	0	12	0	0	0	1	0
chr17	44341000	44344200	ARL17B	ENST00000570618.1	E3	42	282	150	chr17	44344120	44344121	44344097	25	0	18	0	0	0	1	0
chr17	44341000	44344200	ARL17B	ENST00000570618.1	E3	42	282	150	chr17	44344120	44344121	44344178	13	0	13	0	0	0	1	0
chr17	44341000	44344200	ARL17B	ENST00000570618.1	E3	42	282	150	chr17	44344135	44344136	44344097	24	0	14	0	0	0	1	0
chr17	44341000	44344200	ARL17B	ENST00000570618.1	E3	42	282	150	chr17	44344135	44344136	44344178	13	0	15	0	0	0	1	0
chr17	44341000	44344200	ARL17B	ENST00000570618.1	E3	42	282	150	chr17	44344138	44344139	44344097	24	0	13	0	0	0	1	0
chr17	44341000	44344200	ARL17B	ENST00000570618.1	E3	42	282	150	chr17	44344138	44344139	44344178	13	0	16	0	0	0	1	0
chr17	44341000	44344200	ARL17B	ENST00000570618.1	E3	42	282	150	chr17	44344142	44344143	44344097	22	0	14	0	0	0	1	0
chr17	44341000	44344200	ARL17B	ENST00000570618.1	E3	42	282	150	chr17	44344142	44344143	44344178	13	0	18	0	0	0	1	0
chr17	44341000	44344200	ARL17B	ENST00000570618.1	E3	42	282	150	chr17	44344149	44344150	44344097	19	0	13	0	0	0	1	0
chr17	44341000	44344200	ARL17B	ENST00000570618.1	E3	42	282	150	chr17	44344149	44344150	44344178	13	0	17	0	0	0	1	0
chr17	44341000	44344200	ARL17B	ENST00000570618.1	E3	42	282	150	chr17	44344161	44344162	44344097	11	0	12	0	0	0	1	0
chr17	44341000	44344200	ARL17B	ENST00000570618.1	E3	42	282	150	chr17	44344161	44344162	44344178	14	0	21	0	0	0	1	0
chr17	44341000	44344200	ARL17B	ENST00000570618.1	E3	42	282	150	chr17	44344169	44344170	44344097	7	0	11	0	0	0	1	0
chr17	44341000	44344200	ARL17B	ENST00000570618.1	E3	42	282	150	chr17	44344169	44344170	44344178	14	0	21	0	0	0	1	0
chr17	44341000	44344200	ARL17B	ENST00000570618.1	E3	42	282	150	chr17	44344175	44344176	44344097	6	0	11	0	0	0	1	0
chr17	44341000	44344200	ARL17B	ENST00000570618.1	E3	42	282	150	chr17	44344175	44344176	44344178	14	0	24	0	0	0	1	0
chr17	44341000	44344200	ARL17B	ENST00000570618.1	E3	42	282	150	chr17	44344189	44344190	44344178	12	0	22	0	0	0	1	0
chr17	44341000	44344200	ARL17B	ENST00000570618.1	E3	42	282	150	chr17	44344191	44344192	44344178	11	0	22	0	0	0	1	0
chr17	44341000	44344200	ARL17B	ENST00000570618.1	E3	42	282	150	chr17	44344198	44344199	44344178	9	0	21	0	0	0	1	0
chr17	44341000	44344200	ARL17B	ENST00000570618.1	E3	43	324	159	chr17	44344189	44344190	44344178	11	0	5	0	0	0	1	0
chr17	44341000	44344200	ARL17B	ENST00000570618.1	E3	43	324	159	chr17	44344191	44344192	44344178	10	0	5	0	0	0	1	0
chr17	44341000	44344200	ARL17B	ENST00000570618.1	E3	43	324	159	chr17	44344198	44344199	44344178	8	0	5	0	0	0	1	0
chr17	44341000	44344200	ARL17B	ENST00000570618.1	E3	45	247	149	chr17	44344189	44344190	44344178	9	0	6	0	0	0	1	0
chr17	44341000	44344200	ARL17B	ENST00000570618.1	E3	45	247	149	chr17	44344191	44344192	44344178	9	0	6	0	0	0	1	0
chr17	44341000	44344200	ARL17B	ENST00000570618.1	E3	71	576	347	chr17	44342336	44342337	44342327	6	1	7	0	0.166667	0	0.4615	1
chr17	44341000	44344200	ARL17B	ENST00000570618.1	E3	71	576	347	chr17	44344072	44344073	44344097	7	0	11	0	0	0	1	1
chr17	44341000	44344200	ARL17B	ENST00000570618.1	E3	71	576	347	chr17	44344082	44344083	44344097	8	0	14	0	0	0	1	1
chr17	44341000	44344200	ARL17B	ENST00000570618.1	E3	71	576	347	chr17	44344101	44344102	44344097	10	0	16	0	0	0	1	1
chr17	44341000	44344200	ARL17B	ENST00000570618.1	E3	71	576	347	chr17	44344120	44344121	44344097	8	0	15	0	0	0	1	1
chr17	44341000	44344200	ARL17B	ENST00000570618.1	E3	71	576	347	chr17	44344135	44344136	44344097	5	0	12	0	0	0	1	1
chr17	44341000	44344200	ARL17B	ENST00000570618.1	E3	71	576	347	chr17	44344135	44344136	44344178	6	0	10	0	0	0	1	1
chr17	44341000	44344200	ARL17B	ENST00000570618.1	E3	71	576	347	chr17	44344138	44344139	44344097	5	0	12	0	0	0	1	1
chr17	44341000	44344200	ARL17B	ENST00000570618.1	E3	71	576	347	chr17	44344138	44344139	44344178	6	0	11	0	0	0	1	1
chr17	44341000	44344200	ARL17B	ENST00000570618.1	E3	71	576	347	chr17	44344142	44344143	44344097	5	0	11	0	0	0	1	1
chr17	44341000	44344200	ARL17B	ENST00000570618.1	E3	71	576	347	chr17	44344142	44344143	44344178	6	0	12	0	0	0	1	1
chr17	44341000	44344200	ARL17B	ENST00000570618.1	E3	71	576	347	chr17	44344149	44344150	44344178	6	0	14	0	0	0	1	1
chr17	44341000	44344200	ARL17B	ENST00000570618.1	E3	71	576	347	chr17	44344161	44344162	44344178	6	0	15	0	0	0	1	1
chr17	44341000	44344200	ARL17B	ENST00000570618.1	E3	71	576	347	chr17	44344169	44344170	44344178	6	0	15	0	0	0	1	1
chr17	44341000	44344200	ARL17B	ENST00000570618.1	E3	71	576	347	chr17	44344175	44344176	44344178	6	0	15	0	0	0	1	1
chr17	44341000	44344200	ARL17B	ENST00000570618.1	E3	71	576	347	chr17	44344189	44344190	44344178	6	0	15	0	0	0	1	1
chr17	44341000	44344200	ARL17B	ENST00000570618.1	E3	71	576	347	chr17	44344191	44344192	44344178	6	0	14	0	0	0	1	1
chr17	44341000	44344200	ARL17B	ENST00000570618.1	E3	71	576	347	chr17	44344198	44344199	44344178	6	0	11	0	0	0	1	1
chr17	44341000	44344200	ARL17B	ENST00000570618.1	E3	72	610	389	chr17	44344027	44344028	44344097	5	0	8	0	0	0	1	0
chr17	44341000	44344200	ARL17B	ENST00000570618.1	E3	72	610	389	chr17	44344030	44344031	44344097	5	0	9	0	0	0	1	0
chr17	44341000	44344200	ARL17B	ENST00000570618.1	E3	72	610	389	chr17	44344042	44344043	44344097	9	0	13	0	0	0	1	0
chr17	44341000	44344200	ARL17B	ENST00000570618.1	E3	72	610	389	chr17	44344042	44344043	44344178	7	0	7	0	0	0	1	0
chr17	44341000	44344200	ARL17B	ENST00000570618.1	E3	72	610	389	chr17	44344050	44344051	44344097	11	0	14	0	0	0	1	0
chr17	44341000	44344200	ARL17B	ENST00000570618.1	E3	72	610	389	chr17	44344050	44344051	44344178	7	0	8	0	0	0	1	0
chr17	44341000	44344200	ARL17B	ENST00000570618.1	E3	72	610	389	chr17	44344072	44344073	44344097	18	0	18	0	0	0	1	0
chr17	44341000	44344200	ARL17B	ENST00000570618.1	E3	72	610	389	chr17	44344072	44344073	44344178	9	0	11	0	0	0	1	0
chr17	44341000	44344200	ARL17B	ENST00000570618.1	E3	72	610	389	chr17	44344082	44344083	44344097	21	0	19	0	0	0	1	0
chr17	44341000	44344200	ARL17B	ENST00000570618.1	E3	72	610	389	chr17	44344082	44344083	44344178	9	0	12	0	0	0	1	0
chr17	44341000	44344200	ARL17B	ENST00000570618.1	E3	72	610	389	chr17	44344101	44344102	44344097	23	0	21	0	0	0	1	0
chr17	44341000	44344200	ARL17B	ENST00000570618.1	E3	72	610	389	chr17	44344101	44344102	44344178	11	0	15	0	0	0	1	0
chr17	44341000	44344200	ARL17B	ENST00000570618.1	E3	72	610	389	chr17	44344120	44344121	44344097	19	1	20	0	0.0526316	0	0.4872	0
chr17	44341000	44344200	ARL17B	ENST00000570618.1	E3	72	610	389	chr17	44344120	44344121	44344178	15	0	18	0	0	0	1	0
chr17	44341000	44344200	ARL17B	ENST00000570618.1	E3	72	610	389	chr17	44344135	44344136	44344097	17	0	16	0	0	0	1	0
chr17	44341000	44344200	ARL17B	ENST00000570618.1	E3	72	610	389	chr17	44344135	44344136	44344178	18	0	15	0	0	0	1	0
chr17	44341000	44344200	ARL17B	ENST00000570618.1	E3	72	610	389	chr17	44344138	44344139	44344097	17	0	15	0	0	0	1	0
chr17	44341000	44344200	ARL17B	ENST00000570618.1	E3	72	610	389	chr17	44344138	44344139	44344178	18	0	16	0	0	0	1	0
chr17	44341000	44344200	ARL17B	ENST00000570618.1	E3	72	610	389	chr17	44344142	44344143	44344097	16	0	15	0	0	0	1	0
chr17	44341000	44344200	ARL17B	ENST00000570618.1	E3	72	610	389	chr17	44344142	44344143	44344178	19	0	17	0	0	0	1	0
chr17	44341000	44344200	ARL17B	ENST00000570618.1	E3	72	610	389	chr17	44344149	44344150	44344097	15	0	16	0	0	0	1	0
chr17	44341000	44344200	ARL17B	ENST00000570618.1	E3	72	610	389	chr17	44344149	44344150	44344178	19	0	19	0	0	0	1	0
chr17	44341000	44344200	ARL17B	ENST00000570618.1	E3	72	610	389	chr17	44344161	44344162	44344097	13	0	13	0	0	0	1	0
chr17	44341000	44344200	ARL17B	ENST00000570618.1	E3	72	610	389	chr17	44344161	44344162	44344178	19	0	20	0	0	0	1	0
chr17	44341000	44344200	ARL17B	ENST00000570618.1	E3	72	610	389	chr17	44344169	44344170	44344097	11	0	12	0	0	0	1	0
chr17	44341000	44344200	ARL17B	ENST00000570618.1	E3	72	610	389	chr17	44344169	44344170	44344178	19	0	22	0	0	0	1	0
chr17	44341000	44344200	ARL17B	ENST00000570618.1	E3	72	610	389	chr17	44344175	44344176	44344097	10	0	13	0	0	0	1	0
chr17	44341000	44344200	ARL17B	ENST00000570618.1	E3	72	610	389	chr17	44344175	44344176	44344178	19	0	24	0	0	0	1	0
chr17	44341000	44344200	ARL17B	ENST00000570618.1	E3	72	610	389	chr17	44344189	44344190	44344097	8	0	13	0	0	0	1	0
chr17	44341000	44344200	ARL17B	ENST00000570618.1	E3	72	610	389	chr17	44344189	44344190	44344178	16	0	24	0	0	0	1	0
chr17	44341000	44344200	ARL17B	ENST00000570618.1	E3	72	610	389	chr17	44344191	44344192	44344097	7	0	13	0	0	0	1	0
chr17	44341000	44344200	ARL17B	ENST00000570618.1	E3	72	610	389	chr17	44344191	44344192	44344178	13	0	24	0	0	0	1	0
chr17	44341000	44344200	ARL17B	ENST00000570618.1	E3	72	610	389	chr17	44344198	44344199	44344097	6	0	13	0	0	0	1	0
chr17	44341000	44344200	ARL17B	ENST00000570618.1	E3	72	610	389	chr17	44344198	44344199	44344178	12	0	24	0	0	0	1	0
chr17	44341000	44344200	ARL17B	ENST00000570618.1	E3	76	861	377	chr17	44344042	44344043	44344097	6	0	5	0	0	0	1	0
chr17	44341000	44344200	ARL17B	ENST00000570618.1	E3	76	861	377	chr17	44344050	44344051	44344097	8	0	7	0	0	0	1	0
chr17	44341000	44344200	ARL17B	ENST00000570618.1	E3	76	861	377	chr17	44344072	44344073	44344097	11	0	9	0	0	0	1	0
chr17	44341000	44344200	ARL17B	ENST00000570618.1	E3	76	861	377	chr17	44344082	44344083	44344097	11	0	10	0	0	0	1	0
chr17	44341000	44344200	ARL17B	ENST00000570618.1	E3	76	861	377	chr17	44344101	44344102	44344097	13	0	10	0	0	0	1	0
chr17	44341000	44344200	ARL17B	ENST00000570618.1	E3	76	861	377	chr17	44344120	44344121	44344097	8	0	9	0	0	0	1	0
chr17	44341000	44344200	ARL17B	ENST00000570618.1	E3	76	861	377	chr17	44344120	44344121	44344178	6	0	7	0	0	0	1	0
chr17	44341000	44344200	ARL17B	ENST00000570618.1	E3	76	861	377	chr17	44344135	44344136	44344097	7	0	7	0	0	0	1	0
chr17	44341000	44344200	ARL17B	ENST00000570618.1	E3	76	861	377	chr17	44344135	44344136	44344178	10	0	6	0	0	0	1	0
chr17	44341000	44344200	ARL17B	ENST00000570618.1	E3	76	861	377	chr17	44344135	44344136	44344222	5	0	5	0	0	0	1	0
chr17	44341000	44344200	ARL17B	ENST00000570618.1	E3	76	861	377	chr17	44344138	44344139	44344097	7	0	7	0	0	0	1	0
chr17	44341000	44344200	ARL17B	ENST00000570618.1	E3	76	861	377	chr17	44344138	44344139	44344178	11	0	7	0	0	0	1	0
chr17	44341000	44344200	ARL17B	ENST00000570618.1	E3	76	861	377	chr17	44344138	44344139	44344222	5	0	5	0	0	0	1	0
chr17	44341000	44344200	ARL17B	ENST00000570618.1	E3	76	861	377	chr17	44344142	44344143	44344097	7	0	6	0	0	0	1	0
chr17	44341000	44344200	ARL17B	ENST00000570618.1	E3	76	861	377	chr17	44344142	44344143	44344178	11	0	8	0	0	0	1	0
chr17	44341000	44344200	ARL17B	ENST00000570618.1	E3	76	861	377	chr17	44344142	44344143	44344222	5	0	6	0	0	0	1	0
chr17	44341000	44344200	ARL17B	ENST00000570618.1	E3	76	861	377	chr17	44344149	44344150	44344097	6	0	5	0	0	0	1	0
chr17	44341000	44344200	ARL17B	ENST00000570618.1	E3	76	861	377	chr17	44344149	44344150	44344178	11	0	8	0	0	0	1	0
chr17	44341000	44344200	ARL17B	ENST00000570618.1	E3	76	861	377	chr17	44344149	44344150	44344222	5	0	6	0	0	0	1	0
chr17	44341000	44344200	ARL17B	ENST00000570618.1	E3	76	861	377	chr17	44344161	44344162	44344097	5	0	6	0	0	0	1	0
chr17	44341000	44344200	ARL17B	ENST00000570618.1	E3	76	861	377	chr17	44344161	44344162	44344178	11	1	14	0	0.0909091	0	0.44	0
chr17	44341000	44344200	ARL17B	ENST00000570618.1	E3	76	861	377	chr17	44344161	44344162	44344222	5	1	12	0	0.2	0	0.2941	0
chr17	44341000	44344200	ARL17B	ENST00000570618.1	E3	76	861	377	chr17	44344169	44344170	44344178	11	0	15	0	0	0	1	0
chr17	44341000	44344200	ARL17B	ENST00000570618.1	E3	76	861	377	chr17	44344169	44344170	44344222	5	0	13	0	0	0	1	0
chr17	44341000	44344200	ARL17B	ENST00000570618.1	E3	76	861	377	chr17	44344175	44344176	44344178	12	0	16	0	0	0	1	0
chr17	44341000	44344200	ARL17B	ENST00000570618.1	E3	76	861	377	chr17	44344175	44344176	44344222	5	0	14	0	0	0	1	0
chr17	44341000	44344200	ARL17B	ENST00000570618.1	E3	76	861	377	chr17	44344189	44344190	44344178	12	0	16	0	0	0	1	0
chr17	44341000	44344200	ARL17B	ENST00000570618.1	E3	76	861	377	chr17	44344189	44344190	44344222	5	0	15	0	0	0	1	0
chr17	44341000	44344200	ARL17B	ENST00000570618.1	E3	76	861	377	chr17	44344191	44344192	44344178	12	0	16	0	0	0	1	0
chr17	44341000	44344200	ARL17B	ENST00000570618.1	E3	76	861	377	chr17	44344191	44344192	44344222	5	0	15	0	0	0	1	0
chr17	44341000	44344200	ARL17B	ENST00000570618.1	E3	76	861	377	chr17	44344198	44344199	44344178	10	0	16	0	0	0	1	0
chr17	44341000	44344200	ARL17B	ENST00000570618.1	E3	76	861	377	chr17	44344198	44344199	44344222	5	0	16	0	0	0	1	0
chr17	44341000	44344200	ARL17B	ENST00000570618.1	E3	81	839	443	chr17	44344027	44344028	44344097	10	0	11	0	0	0	1	1
chr17	44341000	44344200	ARL17B	ENST00000570618.1	E3	81	839	443	chr17	44344027	44344028	44344178	7	0	8	0	0	0	1	1
chr17	44341000	44344200	ARL17B	ENST00000570618.1	E3	81	839	443	chr17	44344030	44344031	44344097	11	0	11	1	0	0.0909091	1	1
chr17	44341000	44344200	ARL17B	ENST00000570618.1	E3	81	839	443	chr17	44344030	44344031	44344178	7	0	8	1	0	0.125	1	1
chr17	44341000	44344200	ARL17B	ENST00000570618.1	E3	81	839	443	chr17	44344042	44344043	44344097	14	0	14	0	0	0	1	1
chr17	44341000	44344200	ARL17B	ENST00000570618.1	E3	81	839	443	chr17	44344042	44344043	44344178	7	0	10	0	0	0	1	1
chr17	44341000	44344200	ARL17B	ENST00000570618.1	E3	81	839	443	chr17	44344050	44344051	44344097	16	0	17	1	0	0.0588235	1	1
chr17	44341000	44344200	ARL17B	ENST00000570618.1	E3	81	839	443	chr17	44344050	44344051	44344178	9	0	12	1	0	0.0833333	1	1
chr17	44341000	44344200	ARL17B	ENST00000570618.1	E3	81	839	443	chr17	44344072	44344073	44344097	26	0	24	0	0	0	1	1
chr17	44341000	44344200	ARL17B	ENST00000570618.1	E3	81	839	443	chr17	44344072	44344073	44344178	13	0	15	0	0	0	1	1
chr17	44341000	44344200	ARL17B	ENST00000570618.1	E3	81	839	443	chr17	44344072	44344073	44344222	6	0	10	0	0	0	1	1
chr17	44341000	44344200	ARL17B	ENST00000570618.1	E3	81	839	443	chr17	44344082	44344083	44344097	34	0	28	0	0	0	1	1
chr17	44341000	44344200	ARL17B	ENST00000570618.1	E3	81	839	443	chr17	44344082	44344083	44344178	14	0	17	0	0	0	1	1
chr17	44341000	44344200	ARL17B	ENST00000570618.1	E3	81	839	443	chr17	44344082	44344083	44344222	6	0	13	0	0	0	1	1
chr17	44341000	44344200	ARL17B	ENST00000570618.1	E3	81	839	443	chr17	44344101	44344102	44344097	45	0	34	0	0	0	1	1
chr17	44341000	44344200	ARL17B	ENST00000570618.1	E3	81	839	443	chr17	44344101	44344102	44344178	24	0	24	0	0	0	1	1
chr17	44341000	44344200	ARL17B	ENST00000570618.1	E3	81	839	443	chr17	44344101	44344102	44344222	6	0	14	0	0	0	1	1
chr17	44341000	44344200	ARL17B	ENST00000570618.1	E3	81	839	443	chr17	44344120	44344121	44344097	37	0	29	0	0	0	1	1
chr17	44341000	44344200	ARL17B	ENST00000570618.1	E3	81	839	443	chr17	44344120	44344121	44344178	28	0	32	0	0	0	1	1
chr17	44341000	44344200	ARL17B	ENST00000570618.1	E3	81	839	443	chr17	44344135	44344136	44344097	35	0	27	0	0	0	1	1
chr17	44341000	44344200	ARL17B	ENST00000570618.1	E3	81	839	443	chr17	44344135	44344136	44344178	34	0	38	0	0	0	1	1
chr17	44341000	44344200	ARL17B	ENST00000570618.1	E3	81	839	443	chr17	44344135	44344136	44344219	6	0	7	0	0	0	1	1
chr17	44341000	44344200	ARL17B	ENST00000570618.1	E3	81	839	443	chr17	44344135	44344136	44344222	6	0	20	0	0	0	1	1
chr17	44341000	44344200	ARL17B	ENST00000570618.1	E3	81	839	443	chr17	44344138	44344139	44344097	35	0	28	0	0	0	1	1
chr17	44341000	44344200	ARL17B	ENST00000570618.1	E3	81	839	443	chr17	44344138	44344139	44344178	36	0	40	0	0	0	1	1
chr17	44341000	44344200	ARL17B	ENST00000570618.1	E3	81	839	443	chr17	44344138	44344139	44344219	7	0	7	0	0	0	1	1
chr17	44341000	44344200	ARL17B	ENST00000570618.1	E3	81	839	443	chr17	44344138	44344139	44344222	7	0	22	0	0	0	1	1
chr17	44341000	44344200	ARL17B	ENST00000570618.1	E3	81	839	443	chr17	44344142	44344143	44344097	34	0	26	0	0	0	1	1
chr17	44341000	44344200	ARL17B	ENST00000570618.1	E3	81	839	443	chr17	44344142	44344143	44344178	36	0	42	0	0	0	1	1
chr17	44341000	44344200	ARL17B	ENST00000570618.1	E3	81	839	443	chr17	44344142	44344143	44344219	7	0	8	0	0	0	1	1
chr17	44341000	44344200	ARL17B	ENST00000570618.1	E3	81	839	443	chr17	44344142	44344143	44344222	7	0	24	0	0	0	1	1
chr17	44341000	44344200	ARL17B	ENST00000570618.1	E3	81	839	443	chr17	44344149	44344150	44344097	33	0	26	0	0	0	1	1
chr17	44341000	44344200	ARL17B	ENST00000570618.1	E3	81	839	443	chr17	44344149	44344150	44344178	36	0	43	0	0	0	1	1
chr17	44341000	44344200	ARL17B	ENST00000570618.1	E3	81	839	443	chr17	44344149	44344150	44344219	7	0	8	0	0	0	1	1
chr17	44341000	44344200	ARL17B	ENST00000570618.1	E3	81	839	443	chr17	44344149	44344150	44344222	7	0	25	0	0	0	1	1
chr17	44341000	44344200	ARL17B	ENST00000570618.1	E3	81	839	443	chr17	44344161	44344162	44344097	29	0	22	0	0	0	1	1
chr17	44341000	44344200	ARL17B	ENST00000570618.1	E3	81	839	443	chr17	44344161	44344162	44344178	37	0	47	0	0	0	1	1
chr17	44341000	44344200	ARL17B	ENST00000570618.1	E3	81	839	443	chr17	44344161	44344162	44344219	7	0	9	0	0	0	1	1
chr17	44341000	44344200	ARL17B	ENST00000570618.1	E3	81	839	443	chr17	44344161	44344162	44344222	8	0	28	0	0	0	1	1
chr17	44341000	44344200	ARL17B	ENST00000570618.1	E3	81	839	443	chr17	44344169	44344170	44344097	24	0	22	0	0	0	1	1
chr17	44341000	44344200	ARL17B	ENST00000570618.1	E3	81	839	443	chr17	44344169	44344170	44344178	39	0	50	0	0	0	1	1
chr17	44341000	44344200	ARL17B	ENST00000570618.1	E3	81	839	443	chr17	44344169	44344170	44344219	7	0	10	0	0	0	1	1
chr17	44341000	44344200	ARL17B	ENST00000570618.1	E3	81	839	443	chr17	44344169	44344170	44344222	9	0	31	0	0	0	1	1
chr17	44341000	44344200	ARL17B	ENST00000570618.1	E3	81	839	443	chr17	44344175	44344176	44344097	21	0	21	0	0	0	1	1
chr17	44341000	44344200	ARL17B	ENST00000570618.1	E3	81	839	443	chr17	44344175	44344176	44344178	40	0	52	0	0	0	1	1
chr17	44341000	44344200	ARL17B	ENST00000570618.1	E3	81	839	443	chr17	44344175	44344176	44344219	7	0	12	0	0	0	1	1
chr17	44341000	44344200	ARL17B	ENST00000570618.1	E3	81	839	443	chr17	44344175	44344176	44344222	9	0	33	0	0	0	1	1
chr17	44341000	44344200	ARL17B	ENST00000570618.1	E3	81	839	443	chr17	44344189	44344190	44344097	13	0	14	0	0	0	1	1
chr17	44341000	44344200	ARL17B	ENST00000570618.1	E3	81	839	443	chr17	44344189	44344190	44344178	30	0	45	0	0	0	1	1
chr17	44341000	44344200	ARL17B	ENST00000570618.1	E3	81	839	443	chr17	44344189	44344190	44344219	7	0	12	0	0	0	1	1
chr17	44341000	44344200	ARL17B	ENST00000570618.1	E3	81	839	443	chr17	44344189	44344190	44344222	9	0	34	0	0	0	1	1
chr17	44341000	44344200	ARL17B	ENST00000570618.1	E3	81	839	443	chr17	44344191	44344192	44344097	13	0	13	0	0	0	1	1
chr17	44341000	44344200	ARL17B	ENST00000570618.1	E3	81	839	443	chr17	44344191	44344192	44344178	30	0	44	0	0	0	1	1
chr17	44341000	44344200	ARL17B	ENST00000570618.1	E3	81	839	443	chr17	44344191	44344192	44344219	7	0	12	0	0	0	1	1
chr17	44341000	44344200	ARL17B	ENST00000570618.1	E3	81	839	443	chr17	44344191	44344192	44344222	9	0	33	0	0	0	1	1
chr17	44341000	44344200	ARL17B	ENST00000570618.1	E3	81	839	443	chr17	44344198	44344199	44344097	8	0	13	0	0	0	1	1
chr17	44341000	44344200	ARL17B	ENST00000570618.1	E3	81	839	443	chr17	44344198	44344199	44344178	23	0	42	0	0	0	1	1
chr17	44341000	44344200	ARL17B	ENST00000570618.1	E3	81	839	443	chr17	44344198	44344199	44344219	8	0	12	0	0	0	1	1
chr17	44341000	44344200	ARL17B	ENST00000570618.1	E3	81	839	443	chr17	44344198	44344199	44344222	9	0	33	0	0	0	1	1
chr17	46617600	46618800	HOXB2	ENST00000330070.4	E3	4	108	19	chr17	46618509	46618510	46618581	7	1	6	2	0.142857	0.333333	0.5594	0
chr17	46617600	46618800	HOXB2	ENST00000330070.4	E3	4	108	19	chr17	46618595	46618596	46618581	9	8	10	9	0.888889	0.9	1	0
chr17	46617600	46618800	HOXB2	ENST00000330070.4	E3	4	108	19	chr17	46618614	46618615	46618581	7	7	6	6	1	1	1	0
chr17	46621200	46626600	HOXB2	ENST00000330070.4	E3	4	108	19	chr17	46621795	46621796	46621828	12	0	9	0	0	0	1	0
chr17	46621200	46626600	HOXB2	ENST00000330070.4	E3	4	108	19	chr17	46622327	46622328	46622335	5	0	9	0	0	0	1	0
chr17	46621200	46626600	HOXB2	ENST00000330070.4	E3	4	108	19	chr17	46625505	46625506	46625519	8	5	6	5	0.625	0.833333	0.5804	0
chr17	46621200	46626600	HOXB2	ENST00000330070.4	E3	4	108	19	chr17	46625524	46625525	46625519	8	4	5	3	0.5	0.6	1	0
chr17	66055200	66058400	LINC00674	ENST00000435469.2	E3	15	132	57	chr17	66056902	66056903	66056970	5	4	5	0	0.8	0	0.04762	0
chr17	66055200	66058400	LINC00674	ENST00000435469.2	E3	17	175	96	chr17	66056586	66056587	66056682	10	2	7	0	0.2	0	0.4853	1
chr17	66055200	66058400	LINC00674	ENST00000435469.2	E3	17	175	96	chr17	66056748	66056749	66056682	5	1	5	0	0.2	0	1	1
chr17	66055200	66058400	LINC00674	ENST00000435469.2	E3	17	175	96	chr17	66056902	66056903	66056970	9	7	11	1	0.777778	0.0909091	0.004525	1
chr17	72457400	72463200	CD300A	ENST00000360141.3	E3	12	91	49	chr17	72460874	72460875	72460849	24	15	20	15	0.625	0.75	0.5186	1
chr17	72457400	72463200	CD300A	ENST00000360141.3	E3	12	91	49	chr17	72460885	72460886	72460849	22	21	15	14	0.954545	0.933333	1	1
chr17	72457400	72463200	CD300A	ENST00000360141.3	E3	12	91	49	chr17	72461102	72461103	72461162	12	8	21	21	0.666667	1	0.0121	1
chr17	72457400	72463200	CD300A	ENST00000360141.3	E3	12	91	49	chr17	72461102	72461103	72461163	13	9	21	21	0.692308	1	0.01542	1
chr17	72457400	72463200	CD300A	ENST00000360141.3	E3	12	91	49	chr17	72461102	72461103	72461165	13	9	20	20	0.692308	1	0.01747	1
chr17	72457400	72463200	CD300A	ENST00000360141.3	E3	12	91	49	chr17	72461209	72461210	72461162	11	9	10	10	0.818182	1	0.4762	1
chr17	72457400	72463200	CD300A	ENST00000360141.3	E3	12	91	49	chr17	72461209	72461210	72461163	12	10	9	9	0.833333	1	0.4857	1
chr17	72457400	72463200	CD300A	ENST00000360141.3	E3	12	91	49	chr17	72461209	72461210	72461165	12	10	10	10	0.833333	1	0.4805	1
chr17	72457400	72463200	CD300A	ENST00000360141.3	E3	12	91	49	chr17	72462106	72462107	72462161	21	9	12	10	0.428571	0.833333	0.03279	1
chr17	72457400	72463200	CD300A	ENST00000360141.3	E3	12	91	49	chr17	72462164	72462165	72462161	51	34	21	17	0.666667	0.809524	0.2672	1
chr17	72457400	72463200	CD300A	ENST00000360141.3	E3	12	91	49	chr17	72462192	72462193	72462161	46	25	14	10	0.543478	0.714286	0.3571	1
chr17	72457400	72463200	CD300A	ENST00000360141.3	E3	12	91	49	chr17	72462234	72462235	72462161	25	22	5	5	0.88	1	1	1
chr17	72457400	72463200	CD300A	ENST00000360141.3	E3	12	91	49	chr17	72463190	72463191	72463215	6	0	7	0	0	0	1	1
chr17	72457400	72463200	CD300A	ENST00000360141.3	E3	8	64	39	chr17	72462164	72462165	72462161	6	6	11	11	1	1	1	0
chr17	72457400	72463200	CD300A	ENST00000360141.3	E3	8	64	39	chr17	72462192	72462193	72462161	5	5	9	7	1	0.777778	0.5055	0
chr17	72457400	72463200	CD300A	ENST00000360141.3	E3	8	99	28	chr17	72459820	72459821	72459803	5	0	5	0	0	0	1	0
chr17	72457400	72463200	CD300A	ENST00000360141.3	E3	8	99	28	chr17	72459831	72459832	72459803	5	0	5	0	0	0	1	0
chr17	72457400	72463200	CD300A	ENST00000360141.3	E3	8	99	28	chr17	72461026	72461027	72461162	6	6	5	5	1	1	1	0
chr17	72457400	72463200	CD300A	ENST00000360141.3	E3	8	99	28	chr17	72461026	72461027	72461163	6	6	6	6	1	1	1	0
chr17	72457400	72463200	CD300A	ENST00000360141.3	E3	8	99	28	chr17	72461026	72461027	72461165	6	6	6	6	1	1	1	0
chr17	72457400	72463200	CD300A	ENST00000360141.3	E3	8	99	28	chr17	72461102	72461103	72461162	8	6	12	11	0.75	0.916667	0.5368	0
chr17	72457400	72463200	CD300A	ENST00000360141.3	E3	8	99	28	chr17	72461102	72461103	72461163	8	6	12	11	0.75	0.916667	0.5368	0
chr17	72457400	72463200	CD300A	ENST00000360141.3	E3	8	99	28	chr17	72461102	72461103	72461165	8	6	12	11	0.75	0.916667	0.5368	0
chr17	72457400	72463200	CD300A	ENST00000360141.3	E3	8	99	28	chr17	72461209	72461210	72461162	11	11	14	12	1	0.857143	0.4867	0
chr17	72457400	72463200	CD300A	ENST00000360141.3	E3	8	99	28	chr17	72461209	72461210	72461163	11	11	14	12	1	0.857143	0.4867	0
chr17	72457400	72463200	CD300A	ENST00000360141.3	E3	8	99	28	chr17	72461209	72461210	72461165	11	11	15	13	1	0.866667	0.4923	0
chr17	72469400	72471000	CD300A	ENST00000360141.3	E3	12	91	49	chr17	72469982	72469983	72469966	5	3	6	4	0.6	0.666667	1	1
chr17	72469400	72471000	CD300A	ENST00000360141.3	E3	12	91	49	chr17	72470116	72470117	72470145	6	5	9	8	0.833333	0.888889	1	1
chr17	72469400	72471000	CD300A	ENST00000360141.3	E3	12	91	49	chr17	72470426	72470427	72470423	32	13	28	9	0.40625	0.321429	0.5949	1
chr17	72469400	72471000	CD300A	ENST00000360141.3	E3	12	91	49	chr17	72470487	72470488	72470423	23	12	13	6	0.521739	0.461538	1	1
chr17	72469400	72471000	CD300A	ENST00000360141.3	E3	12	91	49	chr17	72470487	72470488	72470542	11	6	7	3	0.545455	0.428571	1	1
chr17	72469400	72471000	CD300A	ENST00000360141.3	E3	8	99	28	chr17	72470426	72470427	72470423	7	2	9	7	0.285714	0.777778	0.1262	0
chr17	72469400	72471000	CD300A	ENST00000360141.3	E3	8	99	28	chr17	72470487	72470488	72470423	6	3	6	3	0.5	0.5	1	0
chr18	3000000	3006200	LPIN2	ENST00000261596.4	E2	67	612	398	chr18	3002955	3002956	3002922	5	5	5	5	1	1	1	0
chr18	3055800	3063800	LPIN2	ENST00000261596.4	E3	37	389	229	chr18	3059500	3059501	3059507	6	0	7	0	0	0	1	0
chr18	3055800	3063800	LPIN2	ENST00000261596.4	E3	37	389	229	chr18	3059500	3059501	3059560	8	0	9	0	0	0	1	0
chr18	3055800	3063800	LPIN2	ENST00000261596.4	E3	37	389	229	chr18	3059550	3059551	3059560	9	0	10	0	0	0	1	0
chr18	3055800	3063800	LPIN2	ENST00000261596.4	E3	37	389	229	chr18	3062017	3062018	3062118	7	0	7	0	0	0	1	0
chr18	3055800	3063800	LPIN2	ENST00000261596.4	E3	37	389	229	chr18	3062035	3062036	3062118	8	0	9	0	0	0	1	0
chr18	3055800	3063800	LPIN2	ENST00000261596.4	E3	37	389	229	chr18	3062076	3062077	3062118	9	0	10	0	0	0	1	0
chr18	3055800	3063800	LPIN2	ENST00000261596.4	E3	37	389	229	chr18	3062129	3062130	3062118	12	0	14	0	0	0	1	0
chr18	3055800	3063800	LPIN2	ENST00000261596.4	E3	55	600	356	chr18	3059500	3059501	3059507	5	0	5	0	0	0	1	1
chr18	3055800	3063800	LPIN2	ENST00000261596.4	E3	55	600	356	chr18	3059550	3059551	3059560	6	0	7	0	0	0	1	1
chr18	3055800	3063800	LPIN2	ENST00000261596.4	E3	7	425	251	chr18	3062881	3062882	3062917	6	1	5	1	0.166667	0.2	1	0
chr18	3055800	3063800	LPIN2	ENST00000261596.4	E3	7	425	251	chr18	3062904	3062905	3062917	8	5	5	3	0.625	0.6	1	0
chr19	55517600	55519600	CTC-550B14.7	ENST00000593060.1	E3	11	80	41	chr19	55518189	55518190	55518151	9	9	11	11	1	1	1	1
chr19	55517600	55519600	CTC-550B14.7	ENST00000593060.1	E3	11	80	41	chr19	55518204	55518205	55518151	7	6	6	6	0.857143	1	1	1
chr19	55517600	55519600	CTC-550B14.7	ENST00000593060.1	E3	11	80	41	chr19	55518208	55518209	55518151	7	7	6	6	1	1	1	1
chr19	58397400	58399000	ZNF154	ENST00000512439.2	E2	6	100	30	chr19	58398951	58398952	58398895	7	3	7	3	0.428571	0.428571	1	1
chr19	58397400	58399000	ZNF154	ENST00000512439.2	E2	6	100	30	chr19	58398973	58398974	58398895	5	4	6	3	0.8	0.5	0.5455	1
chr2	113380800	113395200	AC079922.3	ENST00000457336.1	E3	5	76	27	chr2	113387812	113387813	113387773	6	0	6	0	0	0	1	1
chr2	113380800	113395200	AC079922.3	ENST00000457336.1	E3	6	68	44	chr2	113382055	113382056	113382134	5	0	8	0	0	0	1	0
chr2	113380800	113395200	AC079922.3	ENST00000457336.1	E3	6	68	44	chr2	113382144	113382145	113382134	15	2	17	2	0.133333	0.117647	1	0
chr2	113380800	113395200	AC079922.3	ENST00000457336.1	E3	6	68	44	chr2	113382175	113382176	113382134	12	0	11	0	0	0	1	0
chr2	113380800	113395200	AC079922.3	ENST00000457336.1	E3	6	68	44	chr2	113384330	113384331	113384302	12	0	20	0	0	0	1	0
chr2	113380800	113395200	AC079922.3	ENST00000457336.1	E3	6	68	44	chr2	113387812	113387813	113387773	12	3	16	3	0.25	0.1875	1	0
chr2	113380800	113395200	AC079922.3	ENST00000457336.1	E3	6	68	44	chr2	113387838	113387839	113387773	9	0	13	0	0	0	1	0
chr2	113380800	113395200	AC079922.3	ENST00000457336.1	E3	6	68	44	chr2	113388390	113388391	113388364	8	1	8	0	0.125	0	1	0
chr2	113380800	113395200	AC079922.3	ENST00000457336.1	E3	6	68	44	chr2	113389378	113389379	113389476	9	2	6	0	0.222222	0	0.4857	0
chr2	113380800	113395200	AC079922.3	ENST00000457336.1	E3	6	68	44	chr2	113389391	113389392	113389476	9	0	10	0	0	0	1	0
chr2	113380800	113395200	AC079922.3	ENST00000457336.1	E3	6	68	44	chr2	113392113	113392114	113392181	8	5	9	5	0.625	0.555556	1	0
chr2	113380800	113395200	AC079922.3	ENST00000457336.1	E3	6	68	44	chr2	113392125	113392126	113392181	10	7	9	4	0.7	0.444444	0.3698	0
chr2	113380800	113395200	AC079922.3	ENST00000457336.1	E3	6	68	44	chr2	113392128	113392129	113392181	12	7	10	6	0.583333	0.6	1	0
chr2	113380800	113395200	AC079922.3	ENST00000457336.1	E3	6	68	44	chr2	113394160	113394161	113394119	15	12	16	13	0.8	0.8125	1	0
chr2	113380800	113395200	AC079922.3	ENST00000457336.1	E3	6	68	44	chr2	113394333	113394334	113394274	14	4	18	12	0.285714	0.666667	0.07317	0
chr2	113380800	113395200	AC079922.3	ENST00000457336.1	E3	6	68	44	chr2	113394355	113394356	113394274	9	1	12	7	0.111111	0.583333	0.06687	0
chr2	113380800	113395200	AC079922.3	ENST00000457336.1	E3	6	68	44	chr2	113394358	113394359	113394274	10	2	13	7	0.2	0.538462	0.1968	0
chr2	113380800	113395200	AC079922.3	ENST00000457336.1	E3	6	72	30	chr2	113384330	113384331	113384302	9	0	9	0	0	0	1	1
chr2	113380800	113395200	AC079922.3	ENST00000457336.1	E3	6	72	30	chr2	113384763	113384764	113384747	8	0	5	0	0	0	1	1
chr2	113380800	113395200	AC079922.3	ENST00000457336.1	E3	6	77	28	chr2	113382144	113382145	113382134	5	0	6	0	0	0	1	1
chr2	113380800	113395200	AC079922.3	ENST00000457336.1	E3	6	77	28	chr2	113382175	113382176	113382134	5	0	5	0	0	0	1	1
chr2	113380800	113395200	SLC20A1	ENST00000272542.3	E3	4	69	43	chr2	113384763	113384764	113384747	6	0	5	0	0	0	1	0
chr2	113380800	113395200	SLC20A1	ENST00000272542.3	E3	4	81	54	chr2	113384763	113384764	113384747	9	0	10	1	0	0.1	1	1
chr2	113380800	113395200	SLC20A1	ENST00000272542.3	E3	4	81	54	chr2	113387812	113387813	113387773	5	0	5	0	0	0	1	1
chr2	113380800	113395200	SLC20A1	ENST00000272542.3	E3	4	97	41	chr2	113394160	113394161	113394119	5	5	9	9	1	1	1	1
chr2	113380800	113395200	SLC20A1	ENST00000272542.3	E3	6	134	88	chr2	113384763	113384764	113384747	9	0	6	1	0	0.166667	0.4	0
chr2	113380800	113395200	SLC20A1	ENST00000272542.3	E3	6	84	44	chr2	113384620	113384621	113384747	5	0	5	1	0	0.2	1	0
chr2	113380800	113395200	SLC20A1	ENST00000272542.3	E3	6	84	44	chr2	113384763	113384764	113384747	14	0	15	2	0	0.133333	0.4828	0
chr2	113380800	113395200	SLC20A1	ENST00000272542.3	E3	6	84	44	chr2	113389378	113389379	113389232	5	0	5	0	0	0	1	0
chr2	113380800	113395200	SLC20A1	ENST00000272542.3	E3	6	84	44	chr2	113394160	113394161	113394119	5	5	7	7	1	1	1	0
chr2	113380800	113395200	SLC20A1	ENST00000272542.3	E3	7	178	103	chr2	113384763	113384764	113384747	11	0	8	0	0	0	1	0
chr2	113380800	113395200	SLC20A1	ENST00000272542.3	E3	7	191	113	chr2	113384763	113384764	113384747	5	0	6	1	0	0.166667	1	0
chr2	113380800	113395200	SLC20A1	ENST00000272542.3	E3	8	103	57	chr2	113387812	113387813	113387773	10	1	5	3	0.1	0.6	0.07692	1
chr2	113380800	113395200	SLC20A1	ENST00000272542.3	E3	8	103	57	chr2	113394333	113394334	113394274	5	4	6	3	0.8	0.5	0.5455	1
chr2	113380800	113395200	SLC20A1	ENST00000272542.3	E3	8	110	72	chr2	113384763	113384764	113384747	13	0	14	1	0	0.0714286	1	0
chr2	113380800	113395200	SLC20A1	ENST00000272542.3	E3	8	110	72	chr2	113394160	113394161	113394119	7	7	7	6	1	0.857143	1	0
chr2	1163800	1165400	SNTG2	ENST00000308624.5	E3	65	209	119	chr2	1163809	1163810	1163776	16	11	13	11	0.6875	0.846154	0.41	0
chr2	1163800	1165400	SNTG2	ENST00000308624.5	E3	65	209	119	chr2	1163809	1163810	1163852	21	11	7	6	0.52381	0.857143	0.1914	0
chr2	1163800	1165400	SNTG2	ENST00000308624.5	E3	65	209	119	chr2	1163819	1163820	1163776	16	11	9	5	0.6875	0.555556	0.6707	0
chr2	1163800	1165400	SNTG2	ENST00000308624.5	E3	65	209	119	chr2	1163819	1163820	1163852	21	13	9	6	0.619048	0.666667	1	0
chr2	1163800	1165400	SNTG2	ENST00000308624.5	E3	65	209	119	chr2	1163842	1163843	1163776	13	13	5	5	1	1	1	0
chr2	1163800	1165400	SNTG2	ENST00000308624.5	E3	65	209	119	chr2	1163842	1163843	1163852	24	23	8	8	0.958333	1	1	0
chr2	1163800	1165400	SNTG2	ENST00000308624.5	E3	65	209	119	chr2	1163885	1163886	1163852	11	2	6	3	0.181818	0.5	0.2801	0
chr2	1163800	1165400	SNTG2	ENST00000308624.5	E3	65	209	119	chr2	1163908	1163909	1163852	6	4	5	5	0.666667	1	0.4545	0
chr2	1165400	1171200	SNTG2	ENST00000308624.5	E5	28	83	31	chr2	1165946	1165947	1165936	12	10	7	7	0.833333	1	0.5088	0
chr2	1165400	1171200	SNTG2	ENST00000308624.5	E5	28	83	31	chr2	1165987	1165988	1165936	7	6	7	6	0.857143	0.857143	1	0
chr2	132438400	132442800	C2orf27A	ENST00000355171.4	E3	10	92	21	chr2	132439988	132439989	132440073	5	0	7	0	0	0	1	0
chr2	132438400	132442800	C2orf27A	ENST00000355171.4	E3	10	92	21	chr2	132439990	132439991	132440073	5	0	8	0	0	0	1	0
chr2	132438400	132442800	C2orf27A	ENST00000355171.4	E3	10	92	21	chr2	132440043	132440044	132440073	7	0	9	0	0	0	1	0
chr2	132438400	132442800	C2orf27A	ENST00000355171.4	E3	10	92	21	chr2	132440047	132440048	132440073	8	0	9	0	0	0	1	0
chr2	132438400	132442800	C2orf27A	ENST00000355171.4	E3	10	92	21	chr2	132440057	132440058	132440073	8	0	10	0	0	0	1	0
chr2	132438400	132442800	C2orf27A	ENST00000355171.4	E3	10	92	21	chr2	132440080	132440081	132440073	8	0	12	0	0	0	1	0
chr2	132438400	132442800	C2orf27A	ENST00000355171.4	E3	10	92	21	chr2	132440083	132440084	132440073	8	0	12	0	0	0	1	0
chr2	132438400	132442800	C2orf27A	ENST00000355171.4	E3	10	92	21	chr2	132440103	132440104	132440073	6	0	11	0	0	0	1	0
chr2	132438400	132442800	C2orf27A	ENST00000355171.4	E3	12	99	22	chr2	132440043	132440044	132440073	7	0	10	0	0	0	1	0
chr2	132438400	132442800	C2orf27A	ENST00000355171.4	E3	12	99	22	chr2	132440047	132440048	132440073	7	0	11	0	0	0	1	0
chr2	132438400	132442800	C2orf27A	ENST00000355171.4	E3	12	99	22	chr2	132440057	132440058	132440073	7	0	14	0	0	0	1	0
chr2	132438400	132442800	C2orf27A	ENST00000355171.4	E3	12	99	22	chr2	132440080	132440081	132440073	8	0	16	0	0	0	1	0
chr2	132438400	132442800	C2orf27A	ENST00000355171.4	E3	12	99	22	chr2	132440083	132440084	132440073	8	0	16	0	0	0	1	0
chr2	132438400	132442800	C2orf27A	ENST00000355171.4	E3	12	99	22	chr2	132440103	132440104	132440073	6	0	14	0	0	0	1	0
chr2	132438400	132442800	C2orf27A	ENST00000355171.4	E3	12	99	22	chr2	132440114	132440115	132440073	5	0	13	0	0	0	1	0
chr2	132438400	132442800	C2orf27A	ENST00000355171.4	E3	12	99	22	chr2	132440126	132440127	132440073	5	0	11	0	0	0	1	0
chr2	231193200	231203200	SP140	ENST00000486687.2	E2	26	115	64	chr2	231194728	231194729	231194761	6	6	11	11	1	1	1	1
chr2	231193200	231203200	SP140	ENST00000486687.2	E2	26	115	64	chr2	231194815	231194816	231194761	9	8	7	7	0.888889	1	1	1
chr2	231193200	231203200	SP140	ENST00000486687.2	E2	46	216	141	chr2	231195110	231195111	231195088	5	4	7	7	0.8	1	0.4167	0
chr2	231193200	231203200	SP140	ENST00000486687.2	E2	46	216	141	chr2	231195115	231195116	231195088	5	4	7	6	0.8	0.857143	1	0
chr2	231193200	231203200	SP140	ENST00000486687.2	E2	50	227	148	chr2	231195110	231195111	231195088	5	1	5	3	0.2	0.6	0.5238	0
chr2	231193200	231203200	SP140	ENST00000486687.2	E2	50	227	148	chr2	231195115	231195116	231195088	6	2	5	3	0.333333	0.6	0.5671	0
chr2	37849600	37855400	AC006369.2	ENST00000419425.1	E3	26	70	46	chr2	37853624	37853625	37853627	17	0	11	0	0	0	1	0
chr2	37861200	37866200	CDC42EP3	ENST00000295324.3	E3	11	83	54	chr2	37864798	37864799	37864814	9	9	5	5	1	1	1	0
chr2	37869000	37875000	CDC42EP3	ENST00000295324.3	E2	11	83	54	chr2	37870476	37870477	37870508	16	9	15	6	0.5625	0.4	0.4795	0
chr2	37869000	37875000	CDC42EP3	ENST00000295324.3	E2	11	83	54	chr2	37870506	37870507	37870508	16	10	17	13	0.625	0.764706	0.4646	0
chr2	37869000	37875000	CDC42EP3	ENST00000295324.3	E2	11	83	54	chr2	37870536	37870537	37870508	11	9	10	5	0.818182	0.5	0.1827	0
chr2	37869000	37875000	CDC42EP3	ENST00000295324.3	E2	11	83	54	chr2	37874779	37874780	37874850	9	7	13	13	0.777778	1	0.1558	0
chr2	37875000	37876800	CDC42EP3	ENST00000295324.3	E3	11	83	54	chr2	37875651	37875652	37875681	9	8	8	7	0.888889	0.875	1	0
chr2	37875000	37876800	CDC42EP3	ENST00000295324.3	E3	11	83	54	chr2	37875651	37875652	37875726	9	9	12	5	1	0.416667	0.007121	0
chr2	37875000	37876800	CDC42EP3	ENST00000295324.3	E3	11	83	54	chr2	37875760	37875761	37875726	7	4	7	2	0.571429	0.285714	0.5921	0
chr2	37876800	37881600	CDC42EP3	ENST00000295324.3	E2	11	83	54	chr2	37880503	37880504	37880588	7	6	10	8	0.857143	0.8	1	0
chr2	37876800	37881600	CDC42EP3	ENST00000295324.3	E2	11	83	54	chr2	37880551	37880552	37880588	8	8	12	12	1	1	1	0
chr2	37876800	37881600	CDC42EP3	ENST00000295324.3	E2	11	83	54	chr2	37880623	37880624	37880588	6	6	5	3	1	0.6	0.1818	0
chr2	37882200	37895200	CDC42EP3	ENST00000295324.3	E2	11	83	54	chr2	37887034	37887035	37887018	11	10	7	7	0.909091	1	1	0
chr2	37882200	37895200	CDC42EP3	ENST00000295324.3	E2	11	83	54	chr2	37887042	37887043	37887018	10	10	6	6	1	1	1	0
chr2	37882200	37895200	CDC42EP3	ENST00000295324.3	E2	11	83	54	chr2	37887050	37887051	37887018	10	10	5	4	1	0.8	0.3333	0
chr2	37882200	37895200	CDC42EP3	ENST00000295324.3	E2	11	83	54	chr2	37892926	37892927	37892951	5	5	5	5	1	1	1	0
chr2	89049400	89055800	ANKRD36BP2	ENST00000393525.3	E2	17	104	63	chr2	89054046	89054047	89054049	11	0	14	1	0	0.0714286	1	1
chr2	89049400	89055800	ANKRD36BP2	ENST00000393525.3	E2	17	104	63	chr2	89054169	89054170	89054182	6	5	15	8	0.833333	0.533333	0.3359	1
chr2	89049400	89055800	ANKRD36BP2	ENST00000393525.3	E2	17	104	63	chr2	89054356	89054357	89054375	8	8	6	3	1	0.5	0.05495	1
chr2	89049400	89055800	ANKRD36BP2	ENST00000393525.3	E2	25	163	99	chr2	89054046	89054047	89054049	9	0	9	0	0	0	1	1
chr2	89049400	89055800	ANKRD36BP2	ENST00000393525.3	E2	25	163	99	chr2	89054169	89054170	89054182	8	3	12	7	0.375	0.583333	0.6499	1
chr2	89049400	89055800	ANKRD36BP2	ENST00000393525.3	E2	25	163	99	chr2	89054169	89054170	89054221	5	3	7	4	0.6	0.571429	1	1
chr2	89049400	89055800	ANKRD36BP2	ENST00000393525.3	E2	25	163	99	chr2	89054356	89054357	89054319	5	4	6	1	0.8	0.166667	0.08009	1
chr2	89049400	89055800	ANKRD36BP2	ENST00000393525.3	E2	25	163	99	chr2	89054356	89054357	89054375	7	6	10	2	0.857143	0.2	0.01522	1
chr20	1251200	1254800	SNPH	ENST00000381873.3	E2	25	185	82	chr20	1253571	1253572	1253541	10	8	8	2	0.8	0.25	0.05361	0
chr20	1251200	1254800	SNPH	ENST00000381873.3	E2	25	185	82	chr20	1253605	1253606	1253541	8	0	5	3	0	0.6	0.03497	0
chr20	1251200	1254800	SNPH	ENST00000381873.3	E2	29	217	106	chr20	1253571	1253572	1253541	8	5	13	7	0.625	0.538462	1	1
chr20	1251200	1254800	SNPH	ENST00000381873.3	E2	29	217	106	chr20	1253605	1253606	1253541	9	3	11	4	0.333333	0.363636	1	1
chr20	1251200	1254800	SNPH	ENST00000381873.3	E2	29	217	106	chr20	1253740	1253741	1253714	7	5	7	0	0.714286	0	0.02098	1
chr20	1251200	1254800	SNPH	ENST00000381873.3	E2	29	217	106	chr20	1253743	1253744	1253714	5	4	6	2	0.8	0.333333	0.2424	1
chr20	1261400	1262400	SNPH	ENST00000381873.3	E3	17	114	65	chr20	1261918	1261919	1261888	7	2	5	5	0.285714	1	0.02778	0
chr20	1261400	1262400	SNPH	ENST00000381873.3	E3	23	166	92	chr20	1261918	1261919	1261888	10	1	6	4	0.1	0.666667	0.03571	0
chr20	1261400	1262400	SNPH	ENST00000381873.3	E3	23	166	92	chr20	1261926	1261927	1261888	8	2	5	3	0.25	0.6	0.2929	0
chr20	1261400	1262400	SNPH	ENST00000381873.3	E3	23	166	92	chr20	1261929	1261930	1261888	8	3	5	4	0.375	0.8	0.2657	0
chr20	13202600	13203800	ISM1	ENST00000262487.3	E3	35	154	80	chr20	13202758	13202759	13202774	5	0	7	0	0	0	1	0
chr20	13202600	13203800	ISM1	ENST00000262487.3	E3	35	154	80	chr20	13202780	13202781	13202774	6	1	6	0	0.166667	0	1	0
chr20	13202600	13203800	ISM1	ENST00000262487.3	E3	35	154	80	chr20	13202803	13202804	13202774	6	0	5	0	0	0	1	0
chr20	13202600	13203800	ISM1	ENST00000262487.3	E3	35	154	80	chr20	13202915	13202916	13202959	7	3	9	1	0.428571	0.111111	0.2615	0
chr20	13202600	13203800	ISM1	ENST00000262487.3	E3	35	154	80	chr20	13202936	13202937	13202959	7	2	9	1	0.285714	0.111111	0.55	0
chr20	13202600	13203800	ISM1	ENST00000262487.3	E3	35	154	80	chr20	13202950	13202951	13202959	7	7	9	8	1	0.888889	1	0
chr20	13202600	13203800	ISM1	ENST00000262487.3	E3	35	154	80	chr20	13203003	13203004	13202959	7	5	6	2	0.714286	0.333333	0.2861	0
chr20	13227200	13234400	ISM1	ENST00000262487.3	E3	29	75	48	chr20	13228646	13228647	13228657	7	0	6	0	0	0	1	1
chr20	13227200	13234400	ISM1	ENST00000262487.3	E3	29	75	48	chr20	13228738	13228739	13228727	5	0	8	0	0	0	1	1
chr20	13227200	13234400	ISM1	ENST00000262487.3	E3	35	154	80	chr20	13228646	13228647	13228657	18	0	19	0	0	0	1	0
chr20	13227200	13234400	ISM1	ENST00000262487.3	E3	35	154	80	chr20	13228726	13228727	13228657	13	0	15	0	0	0	1	0
chr20	13227200	13234400	ISM1	ENST00000262487.3	E3	35	154	80	chr20	13228738	13228739	13228657	13	0	14	0	0	0	1	0
chr20	13227200	13234400	ISM1	ENST00000262487.3	E3	35	154	80	chr20	13228793	13228794	13228657	6	0	7	1	0	0.142857	1	0
chr20	47322600	47324600	PREX1	ENST00000371941.3	E2	161	1007	630	chr20	47323650	47323651	47323655	5	5	5	5	1	1	1	0
chr20	47322600	47324600	PREX1	ENST00000371941.3	E2	161	1007	630	chr20	47323669	47323670	47323655	5	0	5	2	0	0.4	0.4444	0
chr20	47322600	47324600	PREX1	ENST00000371941.3	E2	40	357	223	chr20	47323635	47323636	47323673	5	3	8	7	0.6	0.875	0.5105	1
chr20	47322600	47324600	PREX1	ENST00000371941.3	E2	40	357	223	chr20	47323650	47323651	47323673	5	4	8	7	0.8	0.875	1	1
chr20	47322600	47324600	PREX1	ENST00000371941.3	E2	40	357	223	chr20	47323654	47323655	47323673	5	2	8	2	0.4	0.25	1	1
chr20	47322600	47324600	PREX1	ENST00000371941.3	E2	40	357	223	chr20	47323669	47323670	47323673	7	3	8	0	0.428571	0	0.07692	1
chr20	47322600	47324600	PREX1	ENST00000371941.3	E2	40	357	223	chr20	47323677	47323678	47323673	8	5	8	5	0.625	0.625	1	1
chr20	47322600	47324600	PREX1	ENST00000371941.3	E2	59	437	262	chr20	47323677	47323678	47323710	6	0	5	1	0	0.2	0.4545	1
chr20	47322600	47324600	PREX1	ENST00000371941.3	E2	98	910	379	chr20	47323635	47323636	47323655	7	6	8	5	0.857143	0.625	0.5692	1
chr20	47322600	47324600	PREX1	ENST00000371941.3	E2	98	910	379	chr20	47323650	47323651	47323655	7	7	9	7	1	0.777778	0.475	1
chr20	47322600	47324600	PREX1	ENST00000371941.3	E2	98	910	379	chr20	47323669	47323670	47323655	5	2	7	0	0.4	0	0.1515	1
chr20	47322600	47324600	PREX1	ENST00000371941.3	E2	98	910	379	chr20	47323677	47323678	47323655	5	1	7	0	0.2	0	0.4167	1
chr20	47331800	47333000	PREX1	ENST00000371941.3	E3	141	1151	543	chr20	47332817	47332818	47332840	5	1	8	2	0.2	0.25	1	1
chr20	47331800	47333000	PREX1	ENST00000371941.3	E3	141	1151	543	chr20	47332819	47332820	47332840	6	1	8	1	0.166667	0.125	1	1
chr20	47331800	47333000	PREX1	ENST00000371941.3	E3	148	1124	692	chr20	47332817	47332818	47332840	8	1	10	4	0.125	0.4	0.3137	0
chr20	47331800	47333000	PREX1	ENST00000371941.3	E3	148	1124	692	chr20	47332819	47332820	47332840	8	0	10	1	0	0.1	1	0
chr20	47331800	47333000	PREX1	ENST00000371941.3	E3	148	1124	692	chr20	47332883	47332884	47332840	9	1	9	4	0.111111	0.444444	0.2941	0
chr20	47331800	47333000	PREX1	ENST00000371941.3	E3	148	1124	692	chr20	47332939	47332940	47332840	5	4	5	5	0.8	1	1	0
chr20	47333000	47335400	PREX1	ENST00000371941.3	E2	141	1151	543	chr20	47334472	47334473	47334520	7	6	7	5	0.857143	0.714286	1	1
chr20	47333000	47335400	PREX1	ENST00000371941.3	E2	148	1124	692	chr20	47334472	47334473	47334520	14	14	10	9	1	0.9	0.4167	0
chr20	47333000	47335400	PREX1	ENST00000371941.3	E2	98	910	379	chr20	47334472	47334473	47334520	8	8	9	8	1	0.888889	1	1
chr20	47335400	47336800	PREX1	ENST00000371941.3	E3	141	1151	543	chr20	47336298	47336299	47336340	8	6	9	7	0.75	0.777778	1	1
chr20	47335400	47336800	PREX1	ENST00000371941.3	E3	141	1151	543	chr20	47336354	47336355	47336340	7	7	6	6	1	1	1	1
chr20	47335400	47336800	PREX1	ENST00000371941.3	E3	148	1124	692	chr20	47335791	47335792	47335736	7	0	5	0	0	0	1	0
chr20	47335400	47336800	PREX1	ENST00000371941.3	E3	148	1124	692	chr20	47336298	47336299	47336340	13	11	15	15	0.846154	1	0.2063	0
chr20	47335400	47336800	PREX1	ENST00000371941.3	E3	148	1124	692	chr20	47336354	47336355	47336340	11	10	18	17	0.909091	0.944444	1	0
chr20	47335400	47336800	PREX1	ENST00000371941.3	E3	151	969	491	chr20	47335707	47335708	47335687	7	3	5	0	0.428571	0	0.2045	0
chr20	47335400	47336800	PREX1	ENST00000371941.3	E3	161	1007	630	chr20	47335707	47335708	47335736	9	5	11	4	0.555556	0.363636	0.6534	0
chr20	47335400	47336800	PREX1	ENST00000371941.3	E3	161	1007	630	chr20	47335791	47335792	47335736	8	0	10	0	0	0	1	0
chr20	47335400	47336800	PREX1	ENST00000371941.3	E3	75	930	212	chr20	47336298	47336299	47336340	6	6	6	6	1	1	1	1
chr20	47335400	47336800	PREX1	ENST00000371941.3	E3	98	910	379	chr20	47336298	47336299	47336340	5	5	9	9	1	1	1	1
chr20	47336800	47340600	PREX1	ENST00000371941.3	E2	146	1100	614	chr20	47338739	47338740	47338768	7	2	11	3	0.285714	0.272727	1	1
chr20	47336800	47340600	PREX1	ENST00000371941.3	E2	146	1100	614	chr20	47338779	47338780	47338768	7	4	12	3	0.571429	0.25	0.3261	1
chr20	47336800	47340600	PREX1	ENST00000371941.3	E2	146	1100	614	chr20	47338797	47338798	47338768	6	5	9	7	0.833333	0.777778	1	1
chr20	47336800	47340600	PREX1	ENST00000371941.3	E2	148	1124	692	chr20	47338344	47338345	47338346	5	5	8	8	1	1	1	0
chr20	47336800	47340600	PREX1	ENST00000371941.3	E2	148	1124	692	chr20	47338589	47338590	47338650	6	6	5	4	1	0.8	0.4545	0
chr20	47336800	47340600	PREX1	ENST00000371941.3	E2	148	1124	692	chr20	47338594	47338595	47338650	5	5	6	5	1	0.833333	1	0
chr20	47336800	47340600	PREX1	ENST00000371941.3	E2	148	1124	692	chr20	47338627	47338628	47338650	11	11	6	5	1	0.833333	0.3529	0
chr20	47336800	47340600	PREX1	ENST00000371941.3	E2	148	1124	692	chr20	47338652	47338653	47338650	16	16	8	7	1	0.875	0.3333	0
chr20	47336800	47340600	PREX1	ENST00000371941.3	E2	148	1124	692	chr20	47338652	47338653	47338768	8	8	6	5	1	0.833333	0.4286	0
chr20	47336800	47340600	PREX1	ENST00000371941.3	E2	148	1124	692	chr20	47338739	47338740	47338768	16	8	11	5	0.5	0.454545	1	0
chr20	47336800	47340600	PREX1	ENST00000371941.3	E2	148	1124	692	chr20	47338779	47338780	47338768	17	5	12	0	0.294118	0	0.05878	0
chr20	47336800	47340600	PREX1	ENST00000371941.3	E2	148	1124	692	chr20	47338797	47338798	47338768	16	11	9	6	0.6875	0.666667	1	0
chr20	47336800	47340600	PREX1	ENST00000371941.3	E2	148	1124	692	chr20	47339600	47339601	47339628	7	3	7	4	0.428571	0.571429	1	0
chr20	47336800	47340600	PREX1	ENST00000371941.3	E2	148	1124	692	chr20	47339612	47339613	47339628	9	8	7	5	0.888889	0.714286	0.55	0
chr20	47336800	47340600	PREX1	ENST00000371941.3	E2	148	1124	692	chr20	47339644	47339645	47339628	8	4	7	4	0.5	0.571429	1	0
chr20	47336800	47340600	PREX1	ENST00000371941.3	E2	151	969	491	chr20	47338779	47338780	47338768	8	2	5	0	0.25	0	0.4872	0
chr20	47336800	47340600	PREX1	ENST00000371941.3	E2	161	1007	630	chr20	47338594	47338595	47338650	5	5	5	5	1	1	1	0
chr20	47336800	47340600	PREX1	ENST00000371941.3	E2	161	1007	630	chr20	47338627	47338628	47338650	8	8	5	4	1	0.8	0.3846	0
chr20	47336800	47340600	PREX1	ENST00000371941.3	E2	161	1007	630	chr20	47338652	47338653	47338650	7	7	7	7	1	1	1	0
chr20	47336800	47340600	PREX1	ENST00000371941.3	E2	161	1007	630	chr20	47338739	47338740	47338768	7	4	15	3	0.571429	0.2	0.1447	0
chr20	47336800	47340600	PREX1	ENST00000371941.3	E2	161	1007	630	chr20	47338779	47338780	47338768	13	3	16	5	0.230769	0.3125	0.6968	0
chr20	47336800	47340600	PREX1	ENST00000371941.3	E2	161	1007	630	chr20	47338797	47338798	47338768	11	9	11	6	0.818182	0.545455	0.3615	0
chr20	47336800	47340600	PREX1	ENST00000371941.3	E2	161	1007	630	chr20	47338833	47338834	47338768	8	6	7	6	0.75	0.857143	1	0
chr20	47336800	47340600	PREX1	ENST00000371941.3	E2	161	1007	630	chr20	47338838	47338839	47338768	7	6	7	7	0.857143	1	1	0
chr20	47336800	47340600	PREX1	ENST00000371941.3	E2	98	910	379	chr20	47339600	47339601	47339628	9	6	7	5	0.666667	0.714286	1	1
chr20	47336800	47340600	PREX1	ENST00000371941.3	E2	98	910	379	chr20	47339612	47339613	47339628	9	8	8	8	0.888889	1	1	1
chr20	47336800	47340600	PREX1	ENST00000371941.3	E2	98	910	379	chr20	47339644	47339645	47339628	7	4	7	5	0.571429	0.714286	1	1
chr20	47364800	47369000	PREX1	ENST00000371941.3	E3	116	865	486	chr20	47365054	47365055	47365072	5	4	9	4	0.8	0.444444	0.3007	1
chr20	47364800	47369000	PREX1	ENST00000371941.3	E3	116	865	486	chr20	47365070	47365071	47365072	5	5	11	8	1	0.727273	0.5089	1
chr20	47364800	47369000	PREX1	ENST00000371941.3	E3	123	1196	468	chr20	47367979	47367980	47367991	5	1	5	0	0.2	0	1	0
chr20	47364800	47369000	PREX1	ENST00000371941.3	E3	141	1151	543	chr20	47365054	47365055	47365072	6	3	11	7	0.5	0.636364	0.6437	1
chr20	47364800	47369000	PREX1	ENST00000371941.3	E3	141	1151	543	chr20	47365070	47365071	47365072	9	3	11	10	0.333333	0.909091	0.01664	1
chr20	47364800	47369000	PREX1	ENST00000371941.3	E3	148	1124	692	chr20	47365054	47365055	47365072	15	9	20	10	0.6	0.5	0.7338	0
chr20	47364800	47369000	PREX1	ENST00000371941.3	E3	148	1124	692	chr20	47365070	47365071	47365072	17	11	20	8	0.647059	0.4	0.1914	0
chr20	47364800	47369000	PREX1	ENST00000371941.3	E3	148	1124	692	chr20	47367897	47367898	47367890	14	0	7	0	0	0	1	0
chr20	47364800	47369000	PREX1	ENST00000371941.3	E3	148	1124	692	chr20	47367897	47367898	47367991	7	0	6	0	0	0	1	0
chr20	47364800	47369000	PREX1	ENST00000371941.3	E3	148	1124	692	chr20	47367938	47367939	47367890	12	0	7	0	0	0	1	0
chr20	47364800	47369000	PREX1	ENST00000371941.3	E3	148	1124	692	chr20	47367938	47367939	47367991	12	0	18	0	0	0	1	0
chr20	47364800	47369000	PREX1	ENST00000371941.3	E3	148	1124	692	chr20	47367951	47367952	47367890	10	0	5	0	0	0	1	0
chr20	47364800	47369000	PREX1	ENST00000371941.3	E3	148	1124	692	chr20	47367951	47367952	47367991	14	0	22	0	0	0	1	0
chr20	47364800	47369000	PREX1	ENST00000371941.3	E3	148	1124	692	chr20	47367979	47367980	47367991	22	0	27	0	0	0	1	0
chr20	47364800	47369000	PREX1	ENST00000371941.3	E3	148	1124	692	chr20	47368010	47368011	47367991	20	0	18	0	0	0	1	0
chr20	47364800	47369000	PREX1	ENST00000371941.3	E3	148	1124	692	chr20	47368036	47368037	47367991	15	1	11	0	0.0666667	0	1	0
chr20	47364800	47369000	PREX1	ENST00000371941.3	E3	148	1124	692	chr20	47368043	47368044	47367991	13	0	7	1	0	0.142857	0.35	0
chr20	47364800	47369000	PREX1	ENST00000371941.3	E3	148	1124	692	chr20	47368119	47368120	47367991	6	6	5	3	1	0.6	0.1818	0
chr20	47364800	47369000	PREX1	ENST00000371941.3	E3	148	1124	692	chr20	47368122	47368123	47367991	6	5	5	5	0.833333	1	1	0
chr20	47364800	47369000	PREX1	ENST00000371941.3	E3	150	1479	813	chr20	47367979	47367980	47367991	5	0	5	0	0	0	1	1
chr20	47364800	47369000	PREX1	ENST00000371941.3	E3	161	1007	630	chr20	47365054	47365055	47365072	8	5	10	7	0.625	0.7	1	0
chr20	47364800	47369000	PREX1	ENST00000371941.3	E3	161	1007	630	chr20	47365070	47365071	47365072	8	4	12	10	0.5	0.833333	0.1611	0
chr20	47364800	47369000	PREX1	ENST00000371941.3	E3	59	437	262	chr20	47367897	47367898	47367890	6	0	6	0	0	0	1	1
chr20	47364800	47369000	PREX1	ENST00000371941.3	E3	59	437	262	chr20	47367979	47367980	47367991	6	1	12	1	0.166667	0.0833333	1	1
chr20	47364800	47369000	PREX1	ENST00000371941.3	E3	59	437	262	chr20	47368010	47368011	47367991	6	0	9	0	0	0	1	1
chr20	47364800	47369000	PREX1	ENST00000371941.3	E3	59	437	262	chr20	47368036	47368037	47367991	5	1	5	1	0.2	0.2	1	1
chr20	47364800	47369000	PREX1	ENST00000371941.3	E3	98	910	379	chr20	47365054	47365055	47365072	9	2	11	6	0.222222	0.545455	0.1968	1
chr20	47364800	47369000	PREX1	ENST00000371941.3	E3	98	910	379	chr20	47365070	47365071	47365072	11	3	13	11	0.272727	0.846154	0.01109	1
chr20	47375000	47379600	PREX1	ENST00000371941.3	E3	116	865	486	chr20	47375185	47375186	47375193	7	7	6	4	1	0.666667	0.1923	1
chr20	47375000	47379600	PREX1	ENST00000371941.3	E3	116	865	486	chr20	47375204	47375205	47375193	7	5	6	6	0.714286	1	0.4615	1
chr20	47375000	47379600	PREX1	ENST00000371941.3	E3	116	865	486	chr20	47375212	47375213	47375193	7	6	6	6	0.857143	1	1	1
chr20	47375000	47379600	PREX1	ENST00000371941.3	E3	116	865	486	chr20	47375229	47375230	47375193	6	5	5	5	0.833333	1	1	1
chr20	47375000	47379600	PREX1	ENST00000371941.3	E3	123	1196	468	chr20	47375261	47375262	47375356	5	5	5	5	1	1	1	0
chr20	47375000	47379600	PREX1	ENST00000371941.3	E3	123	1196	468	chr20	47375285	47375286	47375356	6	6	7	7	1	1	1	0
chr20	47375000	47379600	PREX1	ENST00000371941.3	E3	123	1196	468	chr20	47375350	47375351	47375356	6	6	11	11	1	1	1	0
chr20	47375000	47379600	PREX1	ENST00000371941.3	E3	148	1124	692	chr20	47375185	47375186	47375193	16	14	12	11	0.875	0.916667	1	0
chr20	47375000	47379600	PREX1	ENST00000371941.3	E3	148	1124	692	chr20	47375204	47375205	47375193	15	14	13	12	0.933333	0.923077	1	0
chr20	47375000	47379600	PREX1	ENST00000371941.3	E3	148	1124	692	chr20	47375212	47375213	47375193	15	14	13	11	0.933333	0.846154	0.5833	0
chr20	47375000	47379600	PREX1	ENST00000371941.3	E3	148	1124	692	chr20	47375229	47375230	47375193	13	12	13	11	0.923077	0.846154	1	0
chr20	47375000	47379600	PREX1	ENST00000371941.3	E3	148	1124	692	chr20	47375261	47375262	47375193	11	11	11	11	1	1	1	0
chr20	47375000	47379600	PREX1	ENST00000371941.3	E3	148	1124	692	chr20	47375285	47375286	47375193	7	7	5	5	1	1	1	0
chr20	47375000	47379600	PREX1	ENST00000371941.3	E3	150	1479	813	chr20	47375185	47375186	47375193	6	5	5	4	0.833333	0.8	1	1
chr20	47375000	47379600	PREX1	ENST00000371941.3	E3	161	1007	630	chr20	47375185	47375186	47375153	5	4	7	7	0.8	1	0.4167	0
chr20	47375000	47379600	PREX1	ENST00000371941.3	E3	40	357	223	chr20	47375261	47375262	47375356	5	5	10	10	1	1	1	1
chr20	47375000	47379600	PREX1	ENST00000371941.3	E3	40	357	223	chr20	47375285	47375286	47375356	12	10	11	10	0.833333	0.909091	1	1
chr20	47375000	47379600	PREX1	ENST00000371941.3	E3	40	357	223	chr20	47375350	47375351	47375356	18	18	17	17	1	1	1	1
chr20	47375000	47379600	PREX1	ENST00000371941.3	E3	40	357	223	chr20	47377248	47377249	47377237	6	2	8	1	0.333333	0.125	0.5385	1
chr20	47375000	47379600	PREX1	ENST00000371941.3	E3	40	357	223	chr20	47377288	47377289	47377237	5	1	8	0	0.2	0	0.3846	1
chr20	47375000	47379600	PREX1	ENST00000371941.3	E3	40	357	223	chr20	47377302	47377303	47377237	5	0	7	0	0	0	1	1
chr20	47375000	47379600	PREX1	ENST00000371941.3	E3	49	493	205	chr20	47375212	47375213	47375269	12	11	5	5	0.916667	1	1	0
chr20	47375000	47379600	PREX1	ENST00000371941.3	E3	49	493	205	chr20	47375229	47375230	47375269	12	11	5	4	0.916667	0.8	0.5147	0
chr20	47375000	47379600	PREX1	ENST00000371941.3	E3	49	493	205	chr20	47375261	47375262	47375269	14	13	5	5	0.928571	1	1	0
chr20	47375000	47379600	PREX1	ENST00000371941.3	E3	59	437	262	chr20	47375185	47375186	47375269	5	4	5	5	0.8	1	1	1
chr20	47375000	47379600	PREX1	ENST00000371941.3	E3	59	437	262	chr20	47375204	47375205	47375269	5	4	5	5	0.8	1	1	1
chr20	47375000	47379600	PREX1	ENST00000371941.3	E3	59	437	262	chr20	47375212	47375213	47375269	7	6	5	4	0.857143	0.8	1	1
chr20	47375000	47379600	PREX1	ENST00000371941.3	E3	59	437	262	chr20	47375229	47375230	47375269	9	7	7	5	0.777778	0.714286	1	1
chr20	47375000	47379600	PREX1	ENST00000371941.3	E3	59	437	262	chr20	47375261	47375262	47375269	16	15	7	6	0.9375	0.857143	0.5257	1
chr20	47381800	47385200	PREX1	ENST00000371941.3	E3	116	865	486	chr20	47384167	47384168	47384255	5	3	5	4	0.6	0.8	1	1
chr20	47381800	47385200	PREX1	ENST00000371941.3	E3	116	865	486	chr20	47384198	47384199	47384255	7	4	8	5	0.571429	0.625	1	1
chr20	47381800	47385200	PREX1	ENST00000371941.3	E3	116	865	486	chr20	47384211	47384212	47384255	7	1	8	8	0.142857	1	0.001399	1
chr20	47381800	47385200	PREX1	ENST00000371941.3	E3	116	865	486	chr20	47384228	47384229	47384255	7	1	9	6	0.142857	0.666667	0.06014	1
chr20	47381800	47385200	PREX1	ENST00000371941.3	E3	116	865	486	chr20	47384900	47384901	47384865	8	8	6	6	1	1	1	1
chr20	47381800	47385200	PREX1	ENST00000371941.3	E3	144	1069	605	chr20	47384228	47384229	47384255	5	2	5	3	0.4	0.6	1	1
chr20	47381800	47385200	PREX1	ENST00000371941.3	E3	148	1124	692	chr20	47384119	47384120	47384255	6	0	9	7	0	0.777778	0.006993	0
chr20	47381800	47385200	PREX1	ENST00000371941.3	E3	148	1124	692	chr20	47384125	47384126	47384255	6	1	10	8	0.166667	0.8	0.03497	0
chr20	47381800	47385200	PREX1	ENST00000371941.3	E3	148	1124	692	chr20	47384164	47384165	47384255	12	2	17	13	0.166667	0.764706	0.002509	0
chr20	47381800	47385200	PREX1	ENST00000371941.3	E3	148	1124	692	chr20	47384167	47384168	47384255	12	4	18	15	0.333333	0.833333	0.008615	0
chr20	47381800	47385200	PREX1	ENST00000371941.3	E3	148	1124	692	chr20	47384198	47384199	47384255	17	4	19	18	0.235294	0.947368	1.515e-05	0
chr20	47381800	47385200	PREX1	ENST00000371941.3	E3	148	1124	692	chr20	47384211	47384212	47384255	18	3	21	20	0.166667	0.952381	4.585e-07	0
chr20	47381800	47385200	PREX1	ENST00000371941.3	E3	148	1124	692	chr20	47384228	47384229	47384255	19	4	24	18	0.210526	0.75	0.0006679	0
chr20	47381800	47385200	PREX1	ENST00000371941.3	E3	148	1124	692	chr20	47384314	47384315	47384255	6	2	9	7	0.333333	0.777778	0.1357	0
chr20	47381800	47385200	PREX1	ENST00000371941.3	E3	148	1124	692	chr20	47384314	47384315	47384332	9	2	7	6	0.222222	0.857143	0.04056	0
chr20	47381800	47385200	PREX1	ENST00000371941.3	E3	148	1124	692	chr20	47384326	47384327	47384332	10	10	8	8	1	1	1	0
chr20	47381800	47385200	PREX1	ENST00000371941.3	E3	148	1124	692	chr20	47384336	47384337	47384332	9	2	8	7	0.222222	0.875	0.01522	0
chr20	47381800	47385200	PREX1	ENST00000371941.3	E3	148	1124	692	chr20	47384829	47384830	47384865	14	13	11	9	0.928571	0.818182	0.5648	0
chr20	47381800	47385200	PREX1	ENST00000371941.3	E3	150	1479	813	chr20	47384228	47384229	47384255	5	1	8	6	0.2	0.75	0.1026	1
chr20	47381800	47385200	PREX1	ENST00000371941.3	E3	40	357	223	chr20	47384164	47384165	47384255	6	5	8	6	0.833333	0.75	1	1
chr20	47381800	47385200	PREX1	ENST00000371941.3	E3	40	357	223	chr20	47384167	47384168	47384255	5	4	8	6	0.8	0.75	1	1
chr20	47381800	47385200	PREX1	ENST00000371941.3	E3	40	357	223	chr20	47384198	47384199	47384255	7	6	12	10	0.857143	0.833333	1	1
chr20	47381800	47385200	PREX1	ENST00000371941.3	E3	40	357	223	chr20	47384211	47384212	47384255	7	6	12	10	0.857143	0.833333	1	1
chr20	47381800	47385200	PREX1	ENST00000371941.3	E3	40	357	223	chr20	47384228	47384229	47384255	9	7	14	10	0.777778	0.714286	1	1
chr20	47381800	47385200	PREX1	ENST00000371941.3	E3	49	493	205	chr20	47384829	47384830	47384865	7	7	11	10	1	0.909091	1	0
chr20	47381800	47385200	PREX1	ENST00000371941.3	E3	75	930	212	chr20	47384829	47384830	47384865	6	6	8	8	1	1	1	1
chr20	47381800	47385200	PREX1	ENST00000371941.3	E3	75	930	212	chr20	47384900	47384901	47384865	5	5	6	6	1	1	1	1
chr20	47385600	47386400	PREX1	ENST00000371941.3	E3	116	865	486	chr20	47386217	47386218	47386290	6	0	5	0	0	0	1	1
chr20	47385600	47386400	PREX1	ENST00000371941.3	E3	116	865	486	chr20	47386229	47386230	47386290	6	0	5	0	0	0	1	1
chr20	47385600	47386400	PREX1	ENST00000371941.3	E3	116	865	486	chr20	47386277	47386278	47386290	6	0	10	0	0	0	1	1
chr20	47385600	47386400	PREX1	ENST00000371941.3	E3	141	1151	543	chr20	47386217	47386218	47386290	5	0	11	0	0	0	1	1
chr20	47385600	47386400	PREX1	ENST00000371941.3	E3	141	1151	543	chr20	47386229	47386230	47386290	6	0	11	0	0	0	1	1
chr20	47385600	47386400	PREX1	ENST00000371941.3	E3	141	1151	543	chr20	47386277	47386278	47386290	14	0	15	0	0	0	1	1
chr20	47385600	47386400	PREX1	ENST00000371941.3	E3	148	1124	692	chr20	47386217	47386218	47386290	19	0	26	1	0	0.0384615	1	0
chr20	47385600	47386400	PREX1	ENST00000371941.3	E3	148	1124	692	chr20	47386229	47386230	47386290	21	1	31	2	0.047619	0.0645161	1	0
chr20	47385600	47386400	PREX1	ENST00000371941.3	E3	148	1124	692	chr20	47386277	47386278	47386290	28	0	44	3	0	0.0681818	0.277	0
chr20	47385600	47386400	PREX1	ENST00000371941.3	E3	151	969	491	chr20	47386277	47386278	47386290	8	0	7	0	0	0	1	0
chr20	47385600	47386400	PREX1	ENST00000371941.3	E3	161	1007	630	chr20	47386217	47386218	47386290	10	0	11	0	0	0	1	0
chr20	47385600	47386400	PREX1	ENST00000371941.3	E3	161	1007	630	chr20	47386217	47386218	47386347	5	0	5	0	0	0	1	0
chr20	47385600	47386400	PREX1	ENST00000371941.3	E3	161	1007	630	chr20	47386229	47386230	47386290	11	0	13	0	0	0	1	0
chr20	47385600	47386400	PREX1	ENST00000371941.3	E3	161	1007	630	chr20	47386229	47386230	47386347	6	0	6	0	0	0	1	0
chr20	47385600	47386400	PREX1	ENST00000371941.3	E3	161	1007	630	chr20	47386277	47386278	47386290	17	0	16	0	0	0	1	0
chr20	47385600	47386400	PREX1	ENST00000371941.3	E3	161	1007	630	chr20	47386277	47386278	47386347	10	0	7	0	0	0	1	0
chr20	47385600	47386400	PREX1	ENST00000371941.3	E3	98	910	379	chr20	47386217	47386218	47386290	7	0	12	1	0	0.0833333	1	1
chr20	47385600	47386400	PREX1	ENST00000371941.3	E3	98	910	379	chr20	47386229	47386230	47386290	9	0	11	2	0	0.181818	0.4789	1
chr20	47385600	47386400	PREX1	ENST00000371941.3	E3	98	910	379	chr20	47386277	47386278	47386290	16	0	15	0	0	0	1	1
chr20	47385600	47386400	PREX1	ENST00000371941.3	E3	98	910	379	chr20	47386277	47386278	47386347	8	0	10	0	0	0	1	1
chr20	47386400	47392600	PREX1	ENST00000371941.3	E2	116	865	486	chr20	47391334	47391335	47391354	5	5	5	3	1	0.6	0.4444	1
chr20	47386400	47392600	PREX1	ENST00000371941.3	E2	141	1151	543	chr20	47389289	47389290	47389265	7	1	7	2	0.142857	0.285714	1	1
chr20	47386400	47392600	PREX1	ENST00000371941.3	E2	141	1151	543	chr20	47389289	47389290	47389273	6	1	6	1	0.166667	0.166667	1	1
chr20	47386400	47392600	PREX1	ENST00000371941.3	E2	141	1151	543	chr20	47389316	47389317	47389265	6	2	5	2	0.333333	0.4	1	1
chr20	47386400	47392600	PREX1	ENST00000371941.3	E2	141	1151	543	chr20	47391450	47391451	47391576	5	4	5	5	0.8	1	1	1
chr20	47386400	47392600	PREX1	ENST00000371941.3	E2	141	1151	543	chr20	47391505	47391506	47391576	9	7	9	8	0.777778	0.888889	1	1
chr20	47386400	47392600	PREX1	ENST00000371941.3	E2	141	1151	543	chr20	47391601	47391602	47391576	8	8	9	9	1	1	1	1
chr20	47386400	47392600	PREX1	ENST00000371941.3	E2	141	1151	543	chr20	47391614	47391615	47391576	7	6	8	7	0.857143	0.875	1	1
chr20	47386400	47392600	PREX1	ENST00000371941.3	E2	141	1151	543	chr20	47391620	47391621	47391576	6	6	7	7	1	1	1	1
chr20	47386400	47392600	PREX1	ENST00000371941.3	E2	146	1100	614	chr20	47389289	47389290	47389265	10	0	6	2	0	0.333333	0.125	1
chr20	47386400	47392600	PREX1	ENST00000371941.3	E2	146	1100	614	chr20	47389289	47389290	47389273	5	0	5	2	0	0.4	0.4444	1
chr20	47386400	47392600	PREX1	ENST00000371941.3	E2	148	1124	692	chr20	47386447	47386448	47386456	8	1	5	4	0.125	0.8	0.03186	0
chr20	47386400	47392600	PREX1	ENST00000371941.3	E2	148	1124	692	chr20	47386484	47386485	47386456	7	5	6	6	0.714286	1	0.4615	0
chr20	47386400	47392600	PREX1	ENST00000371941.3	E2	148	1124	692	chr20	47387664	47387665	47387699	14	13	13	13	0.928571	1	1	0
chr20	47386400	47392600	PREX1	ENST00000371941.3	E2	148	1124	692	chr20	47387790	47387791	47387699	5	5	7	7	1	1	1	0
chr20	47386400	47392600	PREX1	ENST00000371941.3	E2	148	1124	692	chr20	47391325	47391326	47391354	10	10	23	19	1	0.826087	0.289	0
chr20	47386400	47392600	PREX1	ENST00000371941.3	E2	148	1124	692	chr20	47391334	47391335	47391354	12	11	27	27	0.916667	1	0.3077	0
chr20	47386400	47392600	PREX1	ENST00000371941.3	E2	148	1124	692	chr20	47391405	47391406	47391354	9	8	21	21	0.888889	1	0.3	0
chr20	47386400	47392600	PREX1	ENST00000371941.3	E2	148	1124	692	chr20	47391601	47391602	47391692	9	6	13	13	0.666667	1	0.05455	0
chr20	47386400	47392600	PREX1	ENST00000371941.3	E2	148	1124	692	chr20	47391614	47391615	47391692	14	14	12	12	1	1	1	0
chr20	47386400	47392600	PREX1	ENST00000371941.3	E2	148	1124	692	chr20	47391620	47391621	47391692	15	14	12	11	0.933333	0.916667	1	0
chr20	47386400	47392600	PREX1	ENST00000371941.3	E2	148	1124	692	chr20	47391666	47391667	47391692	33	32	30	29	0.969697	0.966667	1	0
chr20	47386400	47392600	PREX1	ENST00000371941.3	E2	148	1124	692	chr20	47391676	47391677	47391692	37	36	34	33	0.972973	0.970588	1	0
chr20	47386400	47392600	PREX1	ENST00000371941.3	E2	148	1124	692	chr20	47391687	47391688	47391692	40	39	35	35	0.975	1	1	0
chr20	47386400	47392600	PREX1	ENST00000371941.3	E2	148	1124	692	chr20	47391760	47391761	47391692	16	16	17	17	1	1	1	0
chr20	47386400	47392600	PREX1	ENST00000371941.3	E2	148	1124	692	chr20	47391819	47391820	47391692	14	14	9	9	1	1	1	0
chr20	47386400	47392600	PREX1	ENST00000371941.3	E2	148	1124	692	chr20	47391829	47391830	47391692	13	13	9	8	1	0.888889	0.4091	0
chr20	47386400	47392600	PREX1	ENST00000371941.3	E2	148	1124	692	chr20	47391870	47391871	47391692	8	8	7	7	1	1	1	0
chr20	47386400	47392600	PREX1	ENST00000371941.3	E2	150	1479	813	chr20	47391325	47391326	47391354	6	5	5	5	0.833333	1	1	1
chr20	47386400	47392600	PREX1	ENST00000371941.3	E2	150	1479	813	chr20	47391334	47391335	47391354	6	6	6	6	1	1	1	1
chr20	47386400	47392600	PREX1	ENST00000371941.3	E2	150	1479	813	chr20	47391666	47391667	47391692	6	6	10	10	1	1	1	1
chr20	47386400	47392600	PREX1	ENST00000371941.3	E2	150	1479	813	chr20	47391676	47391677	47391692	6	6	12	12	1	1	1	1
chr20	47386400	47392600	PREX1	ENST00000371941.3	E2	150	1479	813	chr20	47391687	47391688	47391692	7	7	12	11	1	0.916667	1	1
chr20	47386400	47392600	PREX1	ENST00000371941.3	E2	151	969	491	chr20	47389289	47389290	47389265	10	1	9	0	0.1	0	1	0
chr20	47386400	47392600	PREX1	ENST00000371941.3	E2	151	969	491	chr20	47389316	47389317	47389265	9	2	8	2	0.222222	0.25	1	0
chr20	47386400	47392600	PREX1	ENST00000371941.3	E2	151	969	491	chr20	47391601	47391602	47391576	7	6	7	6	0.857143	0.857143	1	0
chr20	47386400	47392600	PREX1	ENST00000371941.3	E2	151	969	491	chr20	47391614	47391615	47391576	6	6	6	6	1	1	1	0
chr20	47386400	47392600	PREX1	ENST00000371941.3	E2	151	969	491	chr20	47391620	47391621	47391576	6	6	5	5	1	1	1	0
chr20	47386400	47392600	PREX1	ENST00000371941.3	E2	161	1007	630	chr20	47389289	47389290	47389265	12	3	6	3	0.25	0.5	0.3441	0
chr20	47386400	47392600	PREX1	ENST00000371941.3	E2	161	1007	630	chr20	47389289	47389290	47389273	7	2	8	3	0.285714	0.375	1	0
chr20	47386400	47392600	PREX1	ENST00000371941.3	E2	161	1007	630	chr20	47389316	47389317	47389265	11	7	5	1	0.636364	0.2	0.2821	0
chr20	47386400	47392600	PREX1	ENST00000371941.3	E2	161	1007	630	chr20	47389316	47389317	47389273	5	2	7	1	0.4	0.142857	0.5227	0
chr20	47386400	47392600	PREX1	ENST00000371941.3	E2	161	1007	630	chr20	47391505	47391506	47391576	5	3	6	5	0.6	0.833333	0.5455	0
chr20	47386400	47392600	PREX1	ENST00000371941.3	E2	161	1007	630	chr20	47391601	47391602	47391576	9	8	10	8	0.888889	0.8	1	0
chr20	47386400	47392600	PREX1	ENST00000371941.3	E2	161	1007	630	chr20	47391614	47391615	47391576	7	6	6	6	0.857143	1	1	0
chr20	47386400	47392600	PREX1	ENST00000371941.3	E2	161	1007	630	chr20	47391620	47391621	47391576	7	7	5	5	1	1	1	0
chr20	47386400	47392600	PREX1	ENST00000371941.3	E2	40	357	223	chr20	47391666	47391667	47391692	13	12	11	11	0.923077	1	1	1
chr20	47386400	47392600	PREX1	ENST00000371941.3	E2	40	357	223	chr20	47391676	47391677	47391692	15	15	12	11	1	0.916667	0.4444	1
chr20	47386400	47392600	PREX1	ENST00000371941.3	E2	40	357	223	chr20	47391687	47391688	47391692	18	18	15	13	1	0.866667	0.1989	1
chr20	47386400	47392600	PREX1	ENST00000371941.3	E2	40	357	223	chr20	47391760	47391761	47391692	7	6	8	8	0.857143	1	0.4667	1
chr20	47386400	47392600	PREX1	ENST00000371941.3	E2	49	493	205	chr20	47389289	47389290	47389265	6	2	5	0	0.333333	0	0.4545	0
chr20	47386400	47392600	PREX1	ENST00000371941.3	E2	49	493	205	chr20	47391325	47391326	47391354	5	5	6	6	1	1	1	0
chr20	47386400	47392600	PREX1	ENST00000371941.3	E2	49	493	205	chr20	47391334	47391335	47391354	5	5	6	6	1	1	1	0
chr20	47386400	47392600	PREX1	ENST00000371941.3	E2	49	493	205	chr20	47391601	47391602	47391576	8	7	5	5	0.875	1	1	0
chr20	47386400	47392600	PREX1	ENST00000371941.3	E2	49	493	205	chr20	47391614	47391615	47391692	7	7	5	4	1	0.8	0.4167	0
chr20	47386400	47392600	PREX1	ENST00000371941.3	E2	49	493	205	chr20	47391620	47391621	47391692	7	7	6	5	1	0.833333	0.4615	0
chr20	47386400	47392600	PREX1	ENST00000371941.3	E2	49	493	205	chr20	47391666	47391667	47391692	9	9	10	9	1	0.9	1	0
chr20	47386400	47392600	PREX1	ENST00000371941.3	E2	49	493	205	chr20	47391676	47391677	47391692	10	10	10	10	1	1	1	0
chr20	47386400	47392600	PREX1	ENST00000371941.3	E2	49	493	205	chr20	47391687	47391688	47391692	11	10	10	10	0.909091	1	1	0
chr20	47386400	47392600	PREX1	ENST00000371941.3	E2	59	437	262	chr20	47386447	47386448	47386456	7	4	5	1	0.571429	0.2	0.2929	1
chr20	47386400	47392600	PREX1	ENST00000371941.3	E2	59	437	262	chr20	47391278	47391279	47391354	5	4	8	7	0.8	0.875	1	1
chr20	47386400	47392600	PREX1	ENST00000371941.3	E2	59	437	262	chr20	47391282	47391283	47391354	6	2	8	5	0.333333	0.625	0.5921	1
chr20	47386400	47392600	PREX1	ENST00000371941.3	E2	59	437	262	chr20	47391325	47391326	47391354	8	7	11	10	0.875	0.909091	1	1
chr20	47386400	47392600	PREX1	ENST00000371941.3	E2	59	437	262	chr20	47391334	47391335	47391354	8	8	12	10	1	0.833333	0.4947	1
chr20	47386400	47392600	PREX1	ENST00000371941.3	E2	59	437	262	chr20	47391601	47391602	47391576	5	2	5	5	0.4	1	0.1667	1
chr20	47386400	47392600	PREX1	ENST00000371941.3	E2	59	437	262	chr20	47391666	47391667	47391692	9	9	6	6	1	1	1	1
chr20	47386400	47392600	PREX1	ENST00000371941.3	E2	59	437	262	chr20	47391676	47391677	47391692	10	10	6	6	1	1	1	1
chr20	47386400	47392600	PREX1	ENST00000371941.3	E2	59	437	262	chr20	47391687	47391688	47391692	11	8	6	6	0.727273	1	0.5147	1
chr20	47386400	47392600	PREX1	ENST00000371941.3	E2	75	930	212	chr20	47386447	47386448	47386456	5	0	6	2	0	0.333333	0.4545	1
chr20	47386400	47392600	PREX1	ENST00000371941.3	E2	75	930	212	chr20	47391601	47391602	47391692	5	5	5	4	1	0.8	1	1
chr20	47386400	47392600	PREX1	ENST00000371941.3	E2	75	930	212	chr20	47391614	47391615	47391692	5	4	6	5	0.8	0.833333	1	1
chr20	47386400	47392600	PREX1	ENST00000371941.3	E2	75	930	212	chr20	47391620	47391621	47391692	6	6	7	7	1	1	1	1
chr20	47386400	47392600	PREX1	ENST00000371941.3	E2	75	930	212	chr20	47391666	47391667	47391692	6	6	10	10	1	1	1	1
chr20	47386400	47392600	PREX1	ENST00000371941.3	E2	75	930	212	chr20	47391676	47391677	47391692	8	8	12	12	1	1	1	1
chr20	47386400	47392600	PREX1	ENST00000371941.3	E2	75	930	212	chr20	47391687	47391688	47391692	9	9	13	11	1	0.846154	0.4935	1
chr20	47386400	47392600	PREX1	ENST00000371941.3	E2	77	469	170	chr20	47391666	47391667	47391692	7	7	5	5	1	1	1	1
chr20	47386400	47392600	PREX1	ENST00000371941.3	E2	77	469	170	chr20	47391676	47391677	47391692	8	8	7	7	1	1	1	1
chr20	47386400	47392600	PREX1	ENST00000371941.3	E2	77	469	170	chr20	47391687	47391688	47391692	10	10	8	7	1	0.875	0.4444	1
chr20	47386400	47392600	PREX1	ENST00000371941.3	E2	98	910	379	chr20	47389289	47389290	47389265	18	2	9	2	0.111111	0.222222	0.5815	1
chr20	47386400	47392600	PREX1	ENST00000371941.3	E2	98	910	379	chr20	47389289	47389290	47389273	13	0	9	3	0	0.333333	0.05455	1
chr20	47386400	47392600	PREX1	ENST00000371941.3	E2	98	910	379	chr20	47389316	47389317	47389265	14	3	7	1	0.214286	0.142857	1	1
chr20	47386400	47392600	PREX1	ENST00000371941.3	E2	98	910	379	chr20	47389316	47389317	47389273	10	3	7	2	0.3	0.285714	1	1
chr20	47386400	47392600	PREX1	ENST00000371941.3	E2	98	910	379	chr20	47391505	47391506	47391576	7	4	5	3	0.571429	0.6	1	1
chr20	47386400	47392600	PREX1	ENST00000371941.3	E2	98	910	379	chr20	47391601	47391602	47391576	12	11	13	13	0.916667	1	0.48	1
chr20	47386400	47392600	PREX1	ENST00000371941.3	E2	98	910	379	chr20	47391614	47391615	47391576	10	10	11	11	1	1	1	1
chr20	47386400	47392600	PREX1	ENST00000371941.3	E2	98	910	379	chr20	47391620	47391621	47391576	9	9	11	11	1	1	1	1
chr20	47397200	47402200	PREX1	ENST00000371941.3	E3	141	1151	543	chr20	47400258	47400259	47400304	9	5	8	7	0.555556	0.875	0.2941	1
chr20	47397200	47402200	PREX1	ENST00000371941.3	E3	148	1124	692	chr20	47400213	47400214	47400304	8	6	8	7	0.75	0.875	1	0
chr20	47397200	47402200	PREX1	ENST00000371941.3	E3	148	1124	692	chr20	47400258	47400259	47400304	13	12	15	14	0.923077	0.933333	1	0
chr20	47397200	47402200	PREX1	ENST00000371941.3	E3	161	1007	630	chr20	47400258	47400259	47400304	10	7	7	6	0.7	0.857143	0.6029	0
chr20	47431400	47437200	PREX1	ENST00000371941.3	E3	123	1196	468	chr20	47435069	47435070	47435039	5	2	7	3	0.4	0.428571	1	0
chr20	47431400	47437200	PREX1	ENST00000371941.3	E3	141	1151	543	chr20	47434950	47434951	47435039	10	8	11	9	0.8	0.818182	1	1
chr20	47431400	47437200	PREX1	ENST00000371941.3	E3	146	1100	614	chr20	47435069	47435070	47435039	6	0	5	1	0	0.2	0.4545	1
chr20	47431400	47437200	PREX1	ENST00000371941.3	E3	150	1479	813	chr20	47433503	47433504	47433501	6	6	6	5	1	0.833333	1	1
chr20	47431400	47437200	PREX1	ENST00000371941.3	E3	151	969	491	chr20	47435069	47435070	47435039	7	0	7	0	0	0	1	0
chr20	47431400	47437200	PREX1	ENST00000371941.3	E3	40	357	223	chr20	47433503	47433504	47433515	5	5	9	7	1	0.777778	0.5055	1
chr20	47431400	47437200	PREX1	ENST00000371941.3	E3	40	357	223	chr20	47435069	47435070	47435039	11	0	18	10	0	0.555556	0.003495	1
chr20	47431400	47437200	PREX1	ENST00000371941.3	E3	40	357	223	chr20	47435069	47435070	47435056	8	0	6	1	0	0.166667	0.4286	1
chr20	47431400	47437200	PREX1	ENST00000371941.3	E3	40	357	223	chr20	47435069	47435070	47435093	10	1	6	1	0.1	0.166667	1	1
chr20	47431400	47437200	PREX1	ENST00000371941.3	E3	40	357	223	chr20	47435069	47435070	47435117	10	1	6	1	0.1	0.166667	1	1
chr20	47431400	47437200	PREX1	ENST00000371941.3	E3	40	357	223	chr20	47435109	47435110	47435093	10	1	7	1	0.1	0.142857	1	1
chr20	47431400	47437200	PREX1	ENST00000371941.3	E3	40	357	223	chr20	47435109	47435110	47435117	10	1	8	1	0.1	0.125	1	1
chr20	47431400	47437200	PREX1	ENST00000371941.3	E3	40	357	223	chr20	47435115	47435116	47435093	10	0	7	2	0	0.285714	0.1544	1
chr20	47431400	47437200	PREX1	ENST00000371941.3	E3	40	357	223	chr20	47435115	47435116	47435117	10	0	8	2	0	0.25	0.183	1
chr20	47431400	47437200	PREX1	ENST00000371941.3	E3	40	357	223	chr20	47435129	47435130	47435093	8	1	6	2	0.125	0.333333	0.5385	1
chr20	47431400	47437200	PREX1	ENST00000371941.3	E3	40	357	223	chr20	47435129	47435130	47435117	8	1	7	2	0.125	0.285714	0.5692	1
chr20	47431400	47437200	PREX1	ENST00000371941.3	E3	49	493	205	chr20	47435109	47435110	47435117	6	1	5	0	0.166667	0	1	0
chr20	47431400	47437200	PREX1	ENST00000371941.3	E3	49	493	205	chr20	47435115	47435116	47435117	7	1	6	0	0.142857	0	1	0
chr20	47431400	47437200	PREX1	ENST00000371941.3	E3	49	493	205	chr20	47435129	47435130	47435117	7	3	6	1	0.428571	0.166667	0.5594	0
chr20	47431400	47437200	PREX1	ENST00000371941.3	E3	59	437	262	chr20	47434950	47434951	47435039	6	1	5	4	0.166667	0.8	0.08009	1
chr20	47431400	47437200	PREX1	ENST00000371941.3	E3	59	437	262	chr20	47435069	47435070	47435039	6	0	5	2	0	0.4	0.1818	1
chr20	47431400	47437200	PREX1	ENST00000371941.3	E3	59	437	262	chr20	47435109	47435110	47435117	7	1	5	1	0.142857	0.2	1	1
chr20	47431400	47437200	PREX1	ENST00000371941.3	E3	59	437	262	chr20	47435115	47435116	47435117	8	2	5	0	0.25	0	0.4872	1
chr20	47431400	47437200	PREX1	ENST00000371941.3	E3	59	437	262	chr20	47435129	47435130	47435117	6	1	5	4	0.166667	0.8	0.08009	1
chr20	47431400	47437200	PREX1	ENST00000371941.3	E3	75	930	212	chr20	47435069	47435070	47435039	10	1	6	2	0.1	0.333333	0.5179	1
chr20	47431400	47437200	PREX1	ENST00000371941.3	E3	98	910	379	chr20	47433503	47433504	47433515	6	6	5	5	1	1	1	1
chr20	47438400	47442800	PREX1	ENST00000371941.3	E3	151	969	491	chr20	47440237	47440238	47440220	10	10	5	4	1	0.8	0.3333	0
chr20	47438400	47442800	PREX1	ENST00000371941.3	E3	151	969	491	chr20	47440243	47440244	47440220	9	9	5	5	1	1	1	0
chr20	47438400	47442800	PREX1	ENST00000371941.3	E3	40	357	223	chr20	47441844	47441845	47441883	8	7	10	10	0.875	1	0.4444	1
chr20	47438400	47442800	PREX1	ENST00000371941.3	E3	40	357	223	chr20	47441853	47441854	47441883	8	8	10	10	1	1	1	1
chr20	47438400	47442800	PREX1	ENST00000371941.3	E3	40	357	223	chr20	47441893	47441894	47441883	8	5	9	7	0.625	0.777778	0.6199	1
chr20	47438400	47442800	PREX1	ENST00000371941.3	E3	49	493	205	chr20	47440237	47440238	47440220	5	5	5	4	1	0.8	1	0
chr20	47438400	47442800	PREX1	ENST00000371941.3	E3	49	493	205	chr20	47440243	47440244	47440220	5	5	5	4	1	0.8	1	0
chr20	47438400	47442800	PREX1	ENST00000371941.3	E3	59	437	262	chr20	47440148	47440149	47440220	7	7	5	4	1	0.8	0.4167	1
chr20	47438400	47442800	PREX1	ENST00000371941.3	E3	59	437	262	chr20	47440169	47440170	47440220	9	8	5	4	0.888889	0.8	1	1
chr20	62633200	62638200	SAMD10	ENST00000369886.3	E1	5	113	60	chr20	62634804	62634805	62634878	10	9	5	4	0.9	0.8	1	1
chr20	62633200	62638200	SAMD10	ENST00000369886.3	E1	5	113	60	chr20	62634854	62634855	62634878	13	12	10	10	0.923077	1	1	1
chr20	62633200	62638200	SAMD10	ENST00000369886.3	E1	5	113	60	chr20	62634893	62634894	62634878	11	11	10	8	1	0.8	0.2143	1
chr20	62633200	62638200	SAMD10	ENST00000369886.3	E1	5	113	60	chr20	62634911	62634912	62634878	8	8	9	8	1	0.888889	1	1
chr20	62665400	62667200	SAMD10	ENST00000369886.3	E2	5	118	32	chr20	62665457	62665458	62665549	5	5	8	8	1	1	1	0
chr20	62665400	62667200	SAMD10	ENST00000369886.3	E2	5	118	32	chr20	62665461	62665462	62665549	5	5	8	8	1	1	1	0
chr20	62665400	62667200	SAMD10	ENST00000369886.3	E2	5	118	32	chr20	62665473	62665474	62665549	6	6	11	11	1	1	1	0
chr20	62665400	62667200	SAMD10	ENST00000369886.3	E2	5	118	32	chr20	62665554	62665555	62665549	11	10	25	25	0.909091	1	0.3056	0
chr20	62665400	62667200	SAMD10	ENST00000369886.3	E2	5	118	32	chr20	62665572	62665573	62665549	8	8	22	22	1	1	1	0
chr20	62665400	62667200	SAMD10	ENST00000369886.3	E2	5	118	32	chr20	62665676	62665677	62665549	5	4	10	9	0.8	0.9	1	0
chr20	62665400	62667200	SAMD10	ENST00000369886.3	E2	5	79	25	chr20	62665554	62665555	62665549	12	12	9	8	1	0.888889	0.4286	0
chr20	62665400	62667200	SAMD10	ENST00000369886.3	E2	5	79	25	chr20	62665572	62665573	62665549	11	11	9	8	1	0.888889	0.45	0
chr20	62665400	62667200	SAMD10	ENST00000369886.3	E2	7	80	42	chr20	62665554	62665555	62665549	9	9	5	4	1	0.8	0.3571	0
chr20	62665400	62667200	SAMD10	ENST00000369886.3	E2	7	80	42	chr20	62665572	62665573	62665549	8	8	5	5	1	1	1	0
chr20	62667200	62668200	SAMD10	ENST00000369886.3	E3	5	118	32	chr20	62668049	62668050	62668018	5	4	7	6	0.8	0.857143	1	0
chr20	62667200	62668200	SAMD10	ENST00000369886.3	E3	5	66	43	chr20	62668049	62668050	62668018	10	10	9	6	1	0.666667	0.08669	1
chr20	62668600	62669800	SAMD10	ENST00000369886.3	E3	5	118	32	chr20	62668854	62668855	62668845	8	1	7	6	0.125	0.857143	0.0101	0
chr20	62668600	62669800	SAMD10	ENST00000369886.3	E3	5	118	32	chr20	62668882	62668883	62668845	6	1	5	1	0.166667	0.2	1	0
chr20	62670400	62673800	SAMD10	ENST00000369886.3	E3	5	107	38	chr20	62670773	62670774	62670791	7	0	7	0	0	0	1	0
chr20	62670400	62673800	SAMD10	ENST00000369886.3	E3	5	107	38	chr20	62670787	62670788	62670791	7	0	9	0	0	0	1	0
chr20	62670400	62673800	SAMD10	ENST00000369886.3	E3	5	118	32	chr20	62670691	62670692	62670791	8	0	6	0	0	0	1	0
chr20	62670400	62673800	SAMD10	ENST00000369886.3	E3	5	118	32	chr20	62670704	62670705	62670791	8	0	6	0	0	0	1	0
chr20	62670400	62673800	SAMD10	ENST00000369886.3	E3	5	118	32	chr20	62670710	62670711	62670791	9	0	8	0	0	0	1	0
chr20	62670400	62673800	SAMD10	ENST00000369886.3	E3	5	118	32	chr20	62670720	62670721	62670791	10	0	10	1	0	0.1	1	0
chr20	62670400	62673800	SAMD10	ENST00000369886.3	E3	5	118	32	chr20	62670729	62670730	62670791	10	0	12	0	0	0	1	0
chr20	62670400	62673800	SAMD10	ENST00000369886.3	E3	5	118	32	chr20	62670773	62670774	62670791	16	0	16	0	0	0	1	0
chr20	62670400	62673800	SAMD10	ENST00000369886.3	E3	5	118	32	chr20	62670787	62670788	62670791	20	0	16	0	0	0	1	0
chr20	62670400	62673800	SAMD10	ENST00000369886.3	E3	5	118	32	chr20	62670843	62670844	62670791	15	8	8	6	0.533333	0.75	0.3998	0
chr20	62670400	62673800	SAMD10	ENST00000369886.3	E3	5	118	32	chr20	62671769	62671770	62671777	5	5	13	13	1	1	1	0
chr20	62670400	62673800	SAMD10	ENST00000369886.3	E3	5	118	32	chr20	62671803	62671804	62671777	5	4	15	14	0.8	0.933333	0.4474	0
chr20	62670400	62673800	SAMD10	ENST00000369886.3	E3	5	66	43	chr20	62671712	62671713	62671777	8	6	12	11	0.75	0.916667	0.5368	1
chr20	62670400	62673800	SAMD10	ENST00000369886.3	E3	5	66	43	chr20	62671749	62671750	62671777	14	10	27	26	0.714286	0.962963	0.03874	1
chr20	62670400	62673800	SAMD10	ENST00000369886.3	E3	5	66	43	chr20	62671769	62671770	62671777	15	13	30	30	0.866667	1	0.1061	1
chr20	62670400	62673800	SAMD10	ENST00000369886.3	E3	5	66	43	chr20	62671803	62671804	62671777	14	12	27	26	0.857143	0.962963	0.2646	1
chr20	62670400	62673800	SAMD10	ENST00000369886.3	E3	5	66	43	chr20	62673176	62673177	62673156	9	2	11	2	0.222222	0.181818	1	1
chr20	62670400	62673800	SAMD10	ENST00000369886.3	E3	5	66	43	chr20	62673184	62673185	62673156	9	2	10	8	0.222222	0.8	0.02301	1
chr20	62670400	62673800	SAMD10	ENST00000369886.3	E3	5	66	43	chr20	62673186	62673187	62673156	9	3	10	7	0.333333	0.7	0.1789	1
chr20	62670400	62673800	SAMD10	ENST00000369886.3	E3	5	67	43	chr20	62671769	62671770	62671777	5	4	8	8	0.8	1	0.3846	1
chr20	62670400	62673800	SAMD10	ENST00000369886.3	E3	5	68	36	chr20	62671712	62671713	62671777	7	6	6	6	0.857143	1	1	1
chr20	62670400	62673800	SAMD10	ENST00000369886.3	E3	5	68	36	chr20	62671749	62671750	62671777	8	7	14	14	0.875	1	0.3636	1
chr20	62670400	62673800	SAMD10	ENST00000369886.3	E3	5	68	36	chr20	62671769	62671770	62671777	8	7	17	17	0.875	1	0.32	1
chr20	62670400	62673800	SAMD10	ENST00000369886.3	E3	5	68	36	chr20	62671803	62671804	62671777	7	6	14	13	0.857143	0.928571	1	1
chr20	62670400	62673800	SAMD10	ENST00000369886.3	E3	5	79	25	chr20	62670704	62670705	62670791	10	0	5	0	0	0	1	0
chr20	62670400	62673800	SAMD10	ENST00000369886.3	E3	5	79	25	chr20	62670710	62670711	62670791	12	0	7	0	0	0	1	0
chr20	62670400	62673800	SAMD10	ENST00000369886.3	E3	5	79	25	chr20	62670720	62670721	62670791	13	0	10	1	0	0.1	0.4348	0
chr20	62670400	62673800	SAMD10	ENST00000369886.3	E3	5	79	25	chr20	62670729	62670730	62670791	13	0	10	0	0	0	1	0
chr20	62670400	62673800	SAMD10	ENST00000369886.3	E3	5	79	25	chr20	62670773	62670774	62670791	16	0	11	0	0	0	1	0
chr20	62670400	62673800	SAMD10	ENST00000369886.3	E3	5	79	25	chr20	62670787	62670788	62670791	19	0	11	0	0	0	1	0
chr20	62670400	62673800	SAMD10	ENST00000369886.3	E3	5	79	25	chr20	62670843	62670844	62670791	13	6	9	6	0.461538	0.666667	0.4149	0
chr20	62670400	62673800	SAMD10	ENST00000369886.3	E3	5	79	25	chr20	62671712	62671713	62671777	5	4	5	5	0.8	1	1	0
chr20	62670400	62673800	SAMD10	ENST00000369886.3	E3	5	79	25	chr20	62671749	62671750	62671777	8	7	12	12	0.875	1	0.4	0
chr20	62670400	62673800	SAMD10	ENST00000369886.3	E3	5	79	25	chr20	62671769	62671770	62671777	9	8	12	12	0.888889	1	0.4286	0
chr20	62670400	62673800	SAMD10	ENST00000369886.3	E3	5	79	25	chr20	62671803	62671804	62671777	8	5	10	10	0.625	1	0.06863	0
chr20	62670400	62673800	SAMD10	ENST00000369886.3	E3	5	84	32	chr20	62671749	62671750	62671777	6	6	5	5	1	1	1	1
chr20	62670400	62673800	SAMD10	ENST00000369886.3	E3	5	84	32	chr20	62671769	62671770	62671777	7	5	5	4	0.714286	0.8	1	1
chr20	62670400	62673800	SAMD10	ENST00000369886.3	E3	5	84	32	chr20	62672381	62672382	62672376	12	10	10	7	0.833333	0.7	0.6241	1
chr20	62670400	62673800	SAMD10	ENST00000369886.3	E3	5	84	32	chr20	62672395	62672396	62672376	11	5	9	0	0.454545	0	0.03793	1
chr20	62670400	62673800	SAMD10	ENST00000369886.3	E3	5	84	32	chr20	62672423	62672424	62672376	9	3	7	0	0.333333	0	0.2125	1
chr20	62670400	62673800	SAMD10	ENST00000369886.3	E3	6	132	31	chr20	62670729	62670730	62670791	5	0	5	0	0	0	1	1
chr20	62670400	62673800	SAMD10	ENST00000369886.3	E3	6	132	31	chr20	62670773	62670774	62670791	8	0	9	0	0	0	1	1
chr20	62670400	62673800	SAMD10	ENST00000369886.3	E3	6	132	31	chr20	62670787	62670788	62670791	8	0	11	0	0	0	1	1
chr20	62670400	62673800	SAMD10	ENST00000369886.3	E3	6	132	31	chr20	62671712	62671713	62671777	5	5	7	7	1	1	1	1
chr20	62670400	62673800	SAMD10	ENST00000369886.3	E3	6	132	31	chr20	62671749	62671750	62671777	5	5	10	10	1	1	1	1
chr20	62670400	62673800	SAMD10	ENST00000369886.3	E3	6	132	31	chr20	62671769	62671770	62671777	6	6	11	11	1	1	1	1
chr20	62670400	62673800	SAMD10	ENST00000369886.3	E3	6	70	32	chr20	62670407	62670408	62670427	7	0	5	0	0	0	1	0
chr20	62670400	62673800	SAMD10	ENST00000369886.3	E3	6	70	32	chr20	62670413	62670414	62670427	7	0	5	0	0	0	1	0
chr20	62670400	62673800	SAMD10	ENST00000369886.3	E3	6	70	32	chr20	62670420	62670421	62670427	8	0	6	0	0	0	1	0
chr20	62670400	62673800	SAMD10	ENST00000369886.3	E3	6	70	32	chr20	62670436	62670437	62670427	7	0	6	0	0	0	1	0
chr20	62670400	62673800	SAMD10	ENST00000369886.3	E3	6	70	32	chr20	62670444	62670445	62670427	7	0	6	0	0	0	1	0
chr20	62670400	62673800	SAMD10	ENST00000369886.3	E3	6	70	32	chr20	62670466	62670467	62670427	7	0	5	0	0	0	1	0
chr20	62670400	62673800	SAMD10	ENST00000369886.3	E3	6	70	32	chr20	62670471	62670472	62670427	7	0	5	0	0	0	1	0
chr20	62670400	62673800	SAMD10	ENST00000369886.3	E3	6	70	32	chr20	62670477	62670478	62670427	7	0	5	0	0	0	1	0
chr20	62670400	62673800	SAMD10	ENST00000369886.3	E3	6	70	32	chr20	62670480	62670481	62670427	6	0	5	0	0	0	1	0
chr20	62670400	62673800	SAMD10	ENST00000369886.3	E3	6	70	32	chr20	62671749	62671750	62671777	5	4	12	12	0.8	1	0.2941	0
chr20	62670400	62673800	SAMD10	ENST00000369886.3	E3	6	70	32	chr20	62671769	62671770	62671777	6	5	14	13	0.833333	0.928571	0.5211	0
chr20	62670400	62673800	SAMD10	ENST00000369886.3	E3	6	70	32	chr20	62671803	62671804	62671777	5	5	13	11	1	0.846154	1	0
chr20	62670400	62673800	SAMD10	ENST00000369886.3	E3	6	70	43	chr20	62671803	62671804	62671777	5	5	12	12	1	1	1	1
chr20	62670400	62673800	SAMD10	ENST00000369886.3	E3	6	92	15	chr20	62671769	62671770	62671777	5	5	5	4	1	0.8	1	0
chr20	62670400	62673800	SAMD10	ENST00000369886.3	E3	7	80	42	chr20	62670773	62670774	62670791	12	0	6	0	0	0	1	0
chr20	62670400	62673800	SAMD10	ENST00000369886.3	E3	7	80	42	chr20	62670787	62670788	62670791	15	0	7	0	0	0	1	0
chr20	62670400	62673800	SAMD10	ENST00000369886.3	E3	7	80	42	chr20	62671749	62671750	62671777	7	7	7	7	1	1	1	0
chr20	62670400	62673800	SAMD10	ENST00000369886.3	E3	7	80	42	chr20	62671769	62671770	62671777	8	8	7	7	1	1	1	0
chr20	62670400	62673800	SAMD10	ENST00000369886.3	E3	7	80	42	chr20	62671803	62671804	62671777	7	7	6	6	1	1	1	0
chr20	62670400	62673800	SAMD10	ENST00000369886.3	E3	7	82	33	chr20	62671769	62671770	62671777	8	7	5	5	0.875	1	1	0
chr20	62675400	62677200	SAMD10	ENST00000369886.3	E5	5	113	60	chr20	62676019	62676020	62676009	8	7	14	13	0.875	0.928571	1	1
chr20	62675400	62677200	SAMD10	ENST00000369886.3	E5	5	66	43	chr20	62675937	62675938	62676009	9	8	12	12	0.888889	1	0.4286	1
chr20	62675400	62677200	SAMD10	ENST00000369886.3	E5	5	66	43	chr20	62676019	62676020	62676009	28	28	32	30	1	0.9375	0.4938	1
chr20	62675400	62677200	SAMD10	ENST00000369886.3	E5	5	66	43	chr20	62676085	62676086	62676009	23	21	18	16	0.913043	0.888889	1	1
chr20	62675400	62677200	SAMD10	ENST00000369886.3	E5	5	66	43	chr20	62676150	62676151	62676009	7	4	5	4	0.571429	0.8	0.5758	1
chr20	62675400	62677200	SAMD10	ENST00000369886.3	E5	5	66	43	chr20	62676195	62676196	62676243	9	5	11	11	0.555556	1	0.02601	1
chr20	62675400	62677200	SAMD10	ENST00000369886.3	E5	5	66	43	chr20	62676327	62676328	62676243	5	4	6	5	0.8	0.833333	1	1
chr20	62675400	62677200	SAMD10	ENST00000369886.3	E5	5	80	41	chr20	62676195	62676196	62676243	5	3	5	4	0.6	0.8	1	0
chr20	62677200	62686000	SAMD10	ENST00000369886.3	E8	5	113	60	chr20	62682704	62682705	62682745	5	5	7	7	1	1	1	1
chr20	62677200	62686000	SAMD10	ENST00000369886.3	E8	5	113	60	chr20	62682708	62682709	62682745	6	6	6	6	1	1	1	1
chr20	62677200	62686000	SAMD10	ENST00000369886.3	E8	5	113	60	chr20	62682735	62682736	62682745	9	8	8	8	0.888889	1	1	1
chr20	62677200	62686000	SAMD10	ENST00000369886.3	E8	5	113	60	chr20	62683868	62683869	62683883	12	12	7	6	1	0.857143	0.3684	1
chr20	62677200	62686000	SAMD10	ENST00000369886.3	E8	5	113	60	chr20	62683870	62683871	62683883	12	12	7	7	1	1	1	1
chr20	62677200	62686000	SAMD10	ENST00000369886.3	E8	5	113	60	chr20	62683881	62683882	62683883	13	12	8	8	0.923077	1	1	1
chr20	62677200	62686000	SAMD10	ENST00000369886.3	E8	5	113	60	chr20	62683950	62683951	62683883	6	5	7	7	0.833333	1	0.4615	1
chr20	62677200	62686000	SAMD10	ENST00000369886.3	E8	5	113	60	chr20	62684215	62684216	62684283	6	5	9	9	0.833333	1	0.4	1
chr20	62677200	62686000	SAMD10	ENST00000369886.3	E8	5	113	60	chr20	62684236	62684237	62684283	7	6	12	11	0.857143	0.916667	1	1
chr20	62677200	62686000	SAMD10	ENST00000369886.3	E8	5	113	60	chr20	62684296	62684297	62684283	5	5	11	9	1	0.818182	1	1
chr20	62677200	62686000	SAMD10	ENST00000369886.3	E8	5	113	60	chr20	62684809	62684810	62684821	15	15	7	7	1	1	1	1
chr20	62677200	62686000	SAMD10	ENST00000369886.3	E8	5	113	60	chr20	62684809	62684810	62684880	12	12	5	5	1	1	1	1
chr20	62677200	62686000	SAMD10	ENST00000369886.3	E8	5	113	60	chr20	62684855	62684856	62684821	14	9	8	6	0.642857	0.75	1	1
chr20	62677200	62686000	SAMD10	ENST00000369886.3	E8	5	113	60	chr20	62684855	62684856	62684880	21	17	15	13	0.809524	0.866667	1	1
chr20	62677200	62686000	SAMD10	ENST00000369886.3	E8	5	113	60	chr20	62684858	62684859	62684821	14	10	8	7	0.714286	0.875	0.613	1
chr20	62677200	62686000	SAMD10	ENST00000369886.3	E8	5	113	60	chr20	62684858	62684859	62684880	21	16	16	15	0.761905	0.9375	0.2063	1
chr20	62677200	62686000	SAMD10	ENST00000369886.3	E8	5	113	60	chr20	62684882	62684883	62684821	12	12	5	5	1	1	1	1
chr20	62677200	62686000	SAMD10	ENST00000369886.3	E8	5	113	60	chr20	62684882	62684883	62684880	26	25	16	16	0.961538	1	1	1
chr20	62677200	62686000	SAMD10	ENST00000369886.3	E8	5	113	60	chr20	62684908	62684909	62684880	19	16	15	14	0.842105	0.933333	0.6128	1
chr20	62677200	62686000	SAMD10	ENST00000369886.3	E8	5	113	60	chr20	62684930	62684931	62684880	15	15	9	9	1	1	1	1
chr20	62677200	62686000	SAMD10	ENST00000369886.3	E8	5	113	60	chr20	62684956	62684957	62684880	6	3	5	1	0.5	0.2	0.5455	1
chr20	62677200	62686000	SAMD10	ENST00000369886.3	E8	5	66	43	chr20	62677253	62677254	62677395	8	7	14	11	0.875	0.785714	1	1
chr20	62677200	62686000	SAMD10	ENST00000369886.3	E8	5	66	43	chr20	62677302	62677303	62677395	15	12	16	13	0.8	0.8125	1	1
chr20	62677200	62686000	SAMD10	ENST00000369886.3	E8	5	66	43	chr20	62677311	62677312	62677395	14	11	18	15	0.785714	0.833333	1	1
chr20	62677200	62686000	SAMD10	ENST00000369886.3	E8	5	66	43	chr20	62677386	62677387	62677395	26	19	27	23	0.730769	0.851852	0.3265	1
chr20	62677200	62686000	SAMD10	ENST00000369886.3	E8	5	66	43	chr20	62677409	62677410	62677395	23	18	18	14	0.782609	0.777778	1	1
chr20	62677200	62686000	SAMD10	ENST00000369886.3	E8	5	66	43	chr20	62678483	62678484	62678549	6	6	5	5	1	1	1	1
chr20	62677200	62686000	SAMD10	ENST00000369886.3	E8	5	66	43	chr20	62678536	62678537	62678549	11	11	14	12	1	0.857143	0.4867	1
chr20	62677200	62686000	SAMD10	ENST00000369886.3	E8	5	66	43	chr20	62678603	62678604	62678549	12	11	6	6	0.916667	1	1	1
chr20	62677200	62686000	SAMD10	ENST00000369886.3	E8	5	66	43	chr20	62682425	62682426	62682529	7	7	10	7	1	0.7	0.2279	1
chr20	62677200	62686000	SAMD10	ENST00000369886.3	E8	5	66	43	chr20	62682445	62682446	62682529	8	7	10	9	0.875	0.9	1	1
chr20	62677200	62686000	SAMD10	ENST00000369886.3	E8	5	66	43	chr20	62682459	62682460	62682529	11	10	10	7	0.909091	0.7	0.3108	1
chr20	62677200	62686000	SAMD10	ENST00000369886.3	E8	5	66	43	chr20	62682499	62682500	62682529	15	14	16	11	0.933333	0.6875	0.1719	1
chr20	62677200	62686000	SAMD10	ENST00000369886.3	E8	5	66	43	chr20	62682518	62682519	62682529	16	16	18	15	1	0.833333	0.2299	1
chr20	62677200	62686000	SAMD10	ENST00000369886.3	E8	5	66	43	chr20	62682589	62682590	62682529	6	6	11	10	1	0.909091	1	1
chr20	62677200	62686000	SAMD10	ENST00000369886.3	E8	5	68	36	chr20	62677302	62677303	62677395	5	5	6	6	1	1	1	1
chr20	62677200	62686000	SAMD10	ENST00000369886.3	E8	5	68	36	chr20	62677311	62677312	62677395	5	3	7	7	0.6	1	0.1515	1
chr20	62677200	62686000	SAMD10	ENST00000369886.3	E8	5	68	36	chr20	62677386	62677387	62677395	7	4	8	8	0.571429	1	0.07692	1
chr20	62677200	62686000	SAMD10	ENST00000369886.3	E8	5	68	36	chr20	62678536	62678537	62678549	7	7	6	5	1	0.833333	0.4615	1
chr20	62677200	62686000	SAMD10	ENST00000369886.3	E8	5	80	41	chr20	62677302	62677303	62677395	5	5	8	8	1	1	1	0
chr20	62677200	62686000	SAMD10	ENST00000369886.3	E8	5	80	41	chr20	62677386	62677387	62677395	5	5	14	12	1	0.857143	1	0
chr20	62677200	62686000	SAMD10	ENST00000369886.3	E8	5	80	41	chr20	62682459	62682460	62682529	5	4	7	7	0.8	1	0.4167	0
chr20	62677200	62686000	SAMD10	ENST00000369886.3	E8	5	80	41	chr20	62682499	62682500	62682529	8	7	7	6	0.875	0.857143	1	0
chr20	62677200	62686000	SAMD10	ENST00000369886.3	E8	5	80	41	chr20	62682518	62682519	62682529	9	8	7	7	0.888889	1	1	0
chr20	62677200	62686000	SAMD10	ENST00000369886.3	E8	5	84	32	chr20	62677302	62677303	62677395	5	5	7	7	1	1	1	1
chr20	62677200	62686000	SAMD10	ENST00000369886.3	E8	5	84	32	chr20	62677311	62677312	62677395	5	3	8	7	0.6	0.875	0.5105	1
chr20	62677200	62686000	SAMD10	ENST00000369886.3	E8	5	84	32	chr20	62677386	62677387	62677395	9	4	11	8	0.444444	0.727273	0.3618	1
chr20	62677200	62686000	SAMD10	ENST00000369886.3	E8	5	84	32	chr20	62677409	62677410	62677395	6	4	10	8	0.666667	0.8	0.6044	1
chr20	62677200	62686000	SAMD10	ENST00000369886.3	E8	5	84	32	chr20	62682499	62682500	62682529	5	4	6	4	0.8	0.666667	1	1
chr20	62677200	62686000	SAMD10	ENST00000369886.3	E8	5	84	32	chr20	62682518	62682519	62682529	5	5	6	6	1	1	1	1
chr20	62677200	62686000	SAMD10	ENST00000369886.3	E8	5	84	32	chr20	62683868	62683869	62683883	8	8	6	5	1	0.833333	0.4286	1
chr20	62677200	62686000	SAMD10	ENST00000369886.3	E8	5	84	32	chr20	62683870	62683871	62683883	8	8	6	6	1	1	1	1
chr20	62677200	62686000	SAMD10	ENST00000369886.3	E8	5	84	32	chr20	62683881	62683882	62683883	9	9	7	7	1	1	1	1
chr20	62677200	62686000	SAMD10	ENST00000369886.3	E8	6	70	32	chr20	62677311	62677312	62677395	6	5	5	4	0.833333	0.8	1	0
chr20	62677200	62686000	SAMD10	ENST00000369886.3	E8	6	70	32	chr20	62677386	62677387	62677395	6	4	7	5	0.666667	0.714286	1	0
chr20	62677200	62686000	SAMD10	ENST00000369886.3	E8	6	70	32	chr20	62683881	62683882	62683883	5	4	5	5	0.8	1	1	0
chr20	62677200	62686000	SAMD10	ENST00000369886.3	E8	6	70	32	chr20	62684855	62684856	62684880	7	6	5	4	0.857143	0.8	1	0
chr20	62677200	62686000	SAMD10	ENST00000369886.3	E8	6	70	32	chr20	62684858	62684859	62684880	8	6	5	3	0.75	0.6	1	0
chr20	62677200	62686000	SAMD10	ENST00000369886.3	E8	6	70	32	chr20	62684882	62684883	62684880	8	8	6	6	1	1	1	0
chr20	62677200	62686000	SAMD10	ENST00000369886.3	E8	6	70	32	chr20	62684908	62684909	62684880	5	5	5	5	1	1	1	0
chr20	62677200	62686000	SAMD10	ENST00000369886.3	E8	6	70	43	chr20	62677302	62677303	62677395	5	4	7	7	0.8	1	0.4167	1
chr20	62677200	62686000	SAMD10	ENST00000369886.3	E8	6	70	43	chr20	62677311	62677312	62677395	6	6	8	7	1	0.875	1	1
chr20	62677200	62686000	SAMD10	ENST00000369886.3	E8	6	70	43	chr20	62677386	62677387	62677395	9	5	11	9	0.555556	0.818182	0.3359	1
chr20	62677200	62686000	SAMD10	ENST00000369886.3	E8	6	70	43	chr20	62677409	62677410	62677395	8	5	8	8	0.625	1	0.2	1
chr20	62677200	62686000	SAMD10	ENST00000369886.3	E8	6	70	43	chr20	62682518	62682519	62682529	5	5	6	6	1	1	1	1
chr20	62677200	62686000	SAMD10	ENST00000369886.3	E8	6	92	15	chr20	62677386	62677387	62677395	8	3	8	6	0.375	0.75	0.3147	0
chr20	62677200	62686000	SAMD10	ENST00000369886.3	E8	7	82	33	chr20	62682518	62682519	62682529	6	6	5	4	1	0.8	0.4545	0
chr20	62677200	62686000	SAMD10	ENST00000369886.3	E8	7	93	45	chr20	62677386	62677387	62677395	8	7	7	5	0.875	0.714286	0.5692	1
chr21	37484800	37488800	CBR3	ENST00000290354.5	E3	10	80	28	chr21	37485051	37485052	37485062	5	1	8	4	0.2	0.5	0.5649	0
chr21	37484800	37488800	CBR3	ENST00000290354.5	E3	10	80	28	chr21	37485067	37485068	37485062	5	1	8	6	0.2	0.75	0.1026	0
chr21	37484800	37488800	CBR3	ENST00000290354.5	E3	10	84	53	chr21	37485318	37485319	37485362	5	0	7	0	0	0	1	0
chr21	37484800	37488800	CBR3	ENST00000290354.5	E3	10	84	53	chr21	37485396	37485397	37485362	5	0	8	0	0	0	1	0
chr21	37484800	37488800	CBR3	ENST00000290354.5	E3	10	84	53	chr21	37485404	37485405	37485362	5	0	6	0	0	0	1	0
chr21	37484800	37488800	CBR3	ENST00000290354.5	E3	11	71	42	chr21	37485258	37485259	37485362	5	0	6	0	0	0	1	0
chr21	37484800	37488800	CBR3	ENST00000290354.5	E3	11	71	42	chr21	37485304	37485305	37485362	5	0	9	0	0	0	1	0
chr21	37484800	37488800	CBR3	ENST00000290354.5	E3	11	71	42	chr21	37485318	37485319	37485362	6	0	10	0	0	0	1	0
chr21	37484800	37488800	CBR3	ENST00000290354.5	E3	11	71	42	chr21	37485396	37485397	37485362	6	0	8	0	0	0	1	0
chr21	37484800	37488800	CBR3	ENST00000290354.5	E3	11	71	42	chr21	37485404	37485405	37485362	5	0	7	0	0	0	1	0
chr21	37484800	37488800	CBR3	ENST00000290354.5	E3	11	88	46	chr21	37485051	37485052	37485062	6	1	5	3	0.166667	0.6	0.2424	1
chr21	37484800	37488800	CBR3	ENST00000290354.5	E3	11	88	46	chr21	37485067	37485068	37485062	7	1	5	2	0.142857	0.4	0.5227	1
chr21	37484800	37488800	CBR3	ENST00000290354.5	E3	12	88	32	chr21	37485051	37485052	37485062	7	2	5	4	0.285714	0.8	0.2424	1
chr21	37484800	37488800	CBR3	ENST00000290354.5	E3	12	88	32	chr21	37485067	37485068	37485062	7	0	6	6	0	1	0.0005828	1
chr21	37484800	37488800	CBR3	ENST00000290354.5	E3	12	88	32	chr21	37485318	37485319	37485362	10	0	5	0	0	0	1	1
chr21	37484800	37488800	CBR3	ENST00000290354.5	E3	12	88	32	chr21	37485396	37485397	37485362	8	0	5	0	0	0	1	1
chr21	37484800	37488800	CBR3	ENST00000290354.5	E3	6	89	21	chr21	37485051	37485052	37485062	8	1	5	3	0.125	0.6	0.2168	0
chr21	37484800	37488800	CBR3	ENST00000290354.5	E3	6	89	21	chr21	37485067	37485068	37485062	8	1	5	3	0.125	0.6	0.2168	0
chr21	37484800	37488800	CBR3	ENST00000290354.5	E3	6	89	21	chr21	37485235	37485236	37485362	6	0	6	0	0	0	1	0
chr21	37484800	37488800	CBR3	ENST00000290354.5	E3	6	89	21	chr21	37485258	37485259	37485362	8	0	6	0	0	0	1	0
chr21	37484800	37488800	CBR3	ENST00000290354.5	E3	6	89	21	chr21	37485304	37485305	37485362	11	0	9	0	0	0	1	0
chr21	37484800	37488800	CBR3	ENST00000290354.5	E3	6	89	21	chr21	37485318	37485319	37485362	11	0	11	0	0	0	1	0
chr21	37484800	37488800	CBR3	ENST00000290354.5	E3	6	89	21	chr21	37485396	37485397	37485362	8	0	10	1	0	0.1	1	0
[truncated: 4,635 more rows]

## Sheet: H3K27ac
#bin_chr	bin_start	bin_end	gene	acc	bin_id	snp	H_rna	L_rna	cg_chr	cg_start	cg_end	snpid	Hcg_tot	Hcg_meth	Lcg_tot	Lcg_meth	Hcg_level	Lcg_level	cgfisher_p	flipped
chr1	117899800	117909200	MAN1A2	ENST00000356554.3	E3	11	110	67	chr1	117902492	117902493	117902501	9	7	5	1	0.777778	0.2	0.09091	1
chr1	117899800	117909200	MAN1A2	ENST00000356554.3	E3	20	73	42	chr1	117906315	117906316	117906376	8	5	6	3	0.625	0.5	1	1
chr1	117899800	117909200	MAN1A2	ENST00000356554.3	E3	20	73	42	chr1	117906338	117906339	117906376	8	6	8	7	0.75	0.875	1	1
chr1	117899800	117909200	MAN1A2	ENST00000356554.3	E3	20	73	42	chr1	117906373	117906374	117906376	8	6	9	8	0.75	0.888889	0.5765	1
chr1	117899800	117909200	MAN1A2	ENST00000356554.3	E3	20	73	42	chr1	117908969	117908970	117909005	5	0	6	0	0	0	1	1
chr1	117899800	117909200	MAN1A2	ENST00000356554.3	E3	20	73	42	chr1	117909001	117909002	117909005	6	0	8	0	0	0	1	1
chr1	117899800	117909200	MAN1A2	ENST00000356554.3	E3	20	73	42	chr1	117909008	117909009	117909005	6	0	7	0	0	0	1	1
chr1	117899800	117909200	MAN1A2	ENST00000356554.3	E3	20	73	42	chr1	117909022	117909023	117909005	5	0	6	0	0	0	1	1
chr1	117899800	117909200	MAN1A2	ENST00000356554.3	E3	79	660	398	chr1	117909001	117909002	117909005	5	0	6	0	0	0	1	0
chr1	117899800	117909200	MAN1A2	ENST00000356554.3	E3	79	660	398	chr1	117909008	117909009	117909005	5	0	5	0	0	0	1	0
chr1	117899800	117909200	MAN1A2	ENST00000356554.3	E3	79	660	398	chr1	117909022	117909023	117909005	5	0	5	0	0	0	1	0
chr1	117899800	117909200	MAN1A2	ENST00000356554.3	E3	79	660	398	chr1	117909040	117909041	117909005	5	0	5	0	0	0	1	0
chr1	148000000	148000800	RP11-495P10.2	ENST00000381475.3	E4	2	63	42	chr1	148000685	148000686	148000717	5	0	9	0	0	0	1	0
chr1	148000000	148000800	RP11-495P10.2	ENST00000381475.3	E4	2	63	42	chr1	148000709	148000710	148000717	9	0	11	0	0	0	1	0
chr1	148000000	148000800	RP11-495P10.2	ENST00000381475.3	E4	2	63	42	chr1	148000721	148000722	148000717	6	0	11	0	0	0	1	0
chr1	148000000	148000800	RP11-495P10.2	ENST00000381475.3	E4	2	63	42	chr1	148000743	148000744	148000717	5	0	10	0	0	0	1	0
chr1	148000000	148000800	RP11-495P10.2	ENST00000381475.3	E4	2	65	40	chr1	148000709	148000710	148000717	6	0	5	0	0	0	1	1
chr1	148000000	148000800	RP11-495P10.2	ENST00000381475.3	E4	2	69	36	chr1	148000709	148000710	148000717	5	0	10	0	0	0	1	0
chr1	148000000	148000800	RP11-495P10.2	ENST00000381475.3	E4	2	77	45	chr1	148000709	148000710	148000717	10	0	5	0	0	0	1	0
chr1	1593200	1594800	SLC35E2B	ENST00000234800.6	E2	20	598	191	chr1	1594210	1594211	1594315	6	0	13	3	0	0.230769	0.517	0
chr1	1593200	1594800	SLC35E2B	ENST00000234800.6	E2	20	598	191	chr1	1594221	1594222	1594315	10	1	16	10	0.1	0.625	0.01435	0
chr1	1593200	1594800	SLC35E2B	ENST00000234800.6	E2	20	598	191	chr1	1594234	1594235	1594315	11	3	15	4	0.272727	0.266667	1	0
chr1	1593200	1594800	SLC35E2B	ENST00000234800.6	E2	20	598	191	chr1	1594259	1594260	1594315	12	0	18	3	0	0.166667	0.2552	0
chr1	1593200	1594800	SLC35E2B	ENST00000234800.6	E2	20	598	191	chr1	1594280	1594281	1594315	16	0	25	5	0	0.2	0.1374	0
chr1	1593200	1594800	SLC35E2B	ENST00000234800.6	E2	22	467	236	chr1	1594259	1594260	1594315	14	0	8	1	0	0.125	0.3636	1
chr1	1593200	1594800	SLC35E2B	ENST00000234800.6	E2	22	467	236	chr1	1594280	1594281	1594315	15	0	10	2	0	0.2	0.15	1
chr1	1593200	1594800	SLC35E2B	ENST00000234800.6	E2	23	444	220	chr1	1594221	1594222	1594315	5	0	6	2	0	0.333333	0.4545	1
chr1	1593200	1594800	SLC35E2B	ENST00000234800.6	E2	23	444	220	chr1	1594234	1594235	1594315	6	0	6	2	0	0.333333	0.4545	1
chr1	1593200	1594800	SLC35E2B	ENST00000234800.6	E2	23	444	220	chr1	1594259	1594260	1594315	6	0	5	1	0	0.2	0.4545	1
chr1	1593200	1594800	SLC35E2B	ENST00000234800.6	E2	23	444	220	chr1	1594280	1594281	1594315	7	0	5	2	0	0.4	0.1515	1
chr1	1593200	1594800	SLC35E2B	ENST00000234800.6	E2	29	756	362	chr1	1594210	1594211	1594315	6	0	5	2	0	0.4	0.1818	1
chr1	1593200	1594800	SLC35E2B	ENST00000234800.6	E2	29	756	362	chr1	1594221	1594222	1594315	9	2	5	3	0.222222	0.6	0.2657	1
chr1	1593200	1594800	SLC35E2B	ENST00000234800.6	E2	29	756	362	chr1	1594234	1594235	1594315	8	2	6	4	0.25	0.666667	0.2774	1
chr1	1593200	1594800	SLC35E2B	ENST00000234800.6	E2	29	756	362	chr1	1594280	1594281	1594315	17	0	8	1	0	0.125	0.32	1
chr1	1593200	1594800	SLC35E2B	ENST00000234800.6	E2	34	793	401	chr1	1594280	1594281	1594315	10	0	10	2	0	0.2	0.4737	0
chr1	160541000	160548200	CD84	ENST00000534968.1	E3	12	141	87	chr1	160545607	160545608	160545587	8	8	6	6	1	1	1	0
chr1	160541000	160548200	CD84	ENST00000534968.1	E3	12	221	35	chr1	160545587	160545588	160545684	8	0	11	0	0	0	1	1
chr1	160541000	160548200	CD84	ENST00000534968.1	E3	12	221	35	chr1	160545607	160545608	160545684	9	9	14	11	1	0.785714	0.253	1
chr1	160541000	160548200	CD84	ENST00000534968.1	E3	12	221	35	chr1	160545690	160545691	160545684	13	0	19	0	0	0	1	1
chr1	160541000	160548200	CD84	ENST00000534968.1	E3	13	261	127	chr1	160545145	160545146	160545160	7	1	7	2	0.142857	0.285714	1	1
chr1	160541000	160548200	CD84	ENST00000534968.1	E3	13	261	127	chr1	160545148	160545149	160545160	6	2	7	4	0.333333	0.571429	0.5921	1
chr1	160541000	160548200	CD84	ENST00000534968.1	E3	13	261	127	chr1	160545587	160545588	160545684	7	0	5	0	0	0	1	1
chr1	160541000	160548200	CD84	ENST00000534968.1	E3	13	261	127	chr1	160545607	160545608	160545684	9	9	7	4	1	0.571429	0.0625	1
chr1	160541000	160548200	CD84	ENST00000534968.1	E3	13	261	127	chr1	160545690	160545691	160545684	13	0	15	0	0	0	1	1
chr1	160541000	160548200	CD84	ENST00000534968.1	E3	19	319	168	chr1	160545607	160545608	160545587	8	8	6	6	1	1	1	1
chr1	160541000	160548200	CD84	ENST00000534968.1	E3	20	559	196	chr1	160545607	160545608	160545691	5	5	5	5	1	1	1	0
chr1	160541000	160548200	CD84	ENST00000534968.1	E3	21	650	255	chr1	160545145	160545146	160545160	5	0	6	1	0	0.166667	1	1
chr1	160541000	160548200	CD84	ENST00000534968.1	E3	21	650	255	chr1	160545148	160545149	160545160	5	0	6	1	0	0.166667	1	1
chr1	160541000	160548200	CD84	ENST00000534968.1	E3	21	650	255	chr1	160545607	160545608	160545587	5	5	7	6	1	0.857143	1	1
chr1	160541000	160548200	CD84	ENST00000534968.1	E3	21	650	255	chr1	160546556	160546557	160546607	7	0	6	0	0	0	1	1
chr1	160541000	160548200	CD84	ENST00000534968.1	E3	28	843	442	chr1	160545607	160545608	160545587	8	8	7	7	1	1	1	0
chr1	160541000	160548200	CD84	ENST00000534968.1	E3	28	843	442	chr1	160545607	160545608	160545691	5	5	5	5	1	1	1	0
chr1	160549200	160552600	CD84	ENST00000534968.1	E3	21	650	255	chr1	160549730	160549731	160549732	5	5	7	6	1	0.857143	1	1
chr1	161733000	161735800	ATF6	ENST00000367942.3	E3	20	79	49	chr1	161735124	161735125	161735118	7	1	7	3	0.142857	0.428571	0.5594	0
chr1	161733000	161735800	ATF6	ENST00000367942.3	E3	20	79	49	chr1	161735129	161735130	161735118	7	0	7	3	0	0.428571	0.1923	0
chr1	161733000	161735800	ATF6	ENST00000367942.3	E3	20	79	49	chr1	161735134	161735135	161735118	7	0	7	1	0	0.142857	1	0
chr1	161733000	161735800	ATF6	ENST00000367942.3	E3	22	82	44	chr1	161735124	161735125	161735118	5	1	5	0	0.2	0	1	0
chr1	161733000	161735800	ATF6	ENST00000367942.3	E3	22	82	44	chr1	161735129	161735130	161735118	5	2	5	1	0.4	0.2	1	0
chr1	161733000	161735800	ATF6	ENST00000367942.3	E3	22	82	44	chr1	161735134	161735135	161735118	5	1	5	0	0.2	0	1	0
chr1	161742800	161746400	ATF6	ENST00000367942.3	E2	16	65	42	chr1	161743732	161743733	161743772	6	0	8	0	0	0	1	0
chr1	161742800	161746400	ATF6	ENST00000367942.3	E2	16	65	42	chr1	161743736	161743737	161743772	7	0	7	0	0	0	1	0
chr1	167583800	167593400	RCSD1	ENST00000367854.3	E3	13	160	97	chr1	167587770	167587771	167587813	11	8	11	10	0.727273	0.909091	0.5865	1
chr1	167583800	167593400	RCSD1	ENST00000367854.3	E3	13	160	97	chr1	167587770	167587771	167587853	5	5	9	8	1	0.888889	1	1
chr1	167583800	167593400	RCSD1	ENST00000367854.3	E3	13	160	97	chr1	167587791	167587792	167587813	10	9	12	11	0.9	0.916667	1	1
chr1	167583800	167593400	RCSD1	ENST00000367854.3	E3	13	160	97	chr1	167587798	167587799	167587813	11	10	12	12	0.909091	1	0.4783	1
chr1	167583800	167593400	RCSD1	ENST00000367854.3	E3	13	160	97	chr1	167587798	167587799	167587853	5	5	9	9	1	1	1	1
chr1	167583800	167593400	RCSD1	ENST00000367854.3	E3	13	160	97	chr1	167587838	167587839	167587813	8	8	8	8	1	1	1	1
chr1	167583800	167593400	RCSD1	ENST00000367854.3	E3	13	160	97	chr1	167587838	167587839	167587853	8	7	11	9	0.875	0.818182	1	1
chr1	167583800	167593400	RCSD1	ENST00000367854.3	E3	13	160	97	chr1	167587857	167587858	167587853	7	7	11	10	1	0.909091	1	1
chr1	167583800	167593400	RCSD1	ENST00000367854.3	E3	13	160	97	chr1	167587859	167587860	167587853	7	6	10	8	0.857143	0.8	1	1
chr1	167583800	167593400	RCSD1	ENST00000367854.3	E3	29	288	150	chr1	167585908	167585909	167585884	6	5	8	8	0.833333	1	0.4286	0
chr1	167583800	167593400	RCSD1	ENST00000367854.3	E3	29	288	150	chr1	167585938	167585939	167585884	5	4	7	7	0.8	1	0.4167	0
chr1	167583800	167593400	RCSD1	ENST00000367854.3	E3	29	288	150	chr1	167587679	167587680	167587813	6	6	8	8	1	1	1	0
chr1	167583800	167593400	RCSD1	ENST00000367854.3	E3	29	288	150	chr1	167587770	167587771	167587813	19	16	10	10	0.842105	1	0.532	0
chr1	167583800	167593400	RCSD1	ENST00000367854.3	E3	29	288	150	chr1	167587791	167587792	167587813	22	19	17	14	0.863636	0.823529	1	0
chr1	167583800	167593400	RCSD1	ENST00000367854.3	E3	29	288	150	chr1	167587791	167587792	167587853	10	7	8	5	0.7	0.625	1	0
chr1	167583800	167593400	RCSD1	ENST00000367854.3	E3	29	288	150	chr1	167587798	167587799	167587813	23	21	17	16	0.913043	0.941176	1	0
chr1	167583800	167593400	RCSD1	ENST00000367854.3	E3	29	288	150	chr1	167587798	167587799	167587853	11	9	8	7	0.818182	0.875	1	0
chr1	167583800	167593400	RCSD1	ENST00000367854.3	E3	29	288	150	chr1	167587838	167587839	167587813	19	15	13	13	0.789474	1	0.1277	0
chr1	167583800	167593400	RCSD1	ENST00000367854.3	E3	29	288	150	chr1	167587838	167587839	167587853	21	16	12	12	0.761905	1	0.1329	0
chr1	167583800	167593400	RCSD1	ENST00000367854.3	E3	29	288	150	chr1	167587857	167587858	167587813	10	8	9	9	0.8	1	0.4737	0
chr1	167583800	167593400	RCSD1	ENST00000367854.3	E3	29	288	150	chr1	167587857	167587858	167587853	25	18	13	13	0.72	1	0.07222	0
chr1	167583800	167593400	RCSD1	ENST00000367854.3	E3	29	288	150	chr1	167587859	167587860	167587813	9	7	8	7	0.777778	0.875	1	0
chr1	167583800	167593400	RCSD1	ENST00000367854.3	E3	29	288	150	chr1	167587859	167587860	167587853	24	19	11	10	0.791667	0.909091	0.6399	0
chr1	167583800	167593400	RCSD1	ENST00000367854.3	E3	29	288	150	chr1	167587924	167587925	167587853	9	7	6	5	0.777778	0.833333	1	0
chr1	167583800	167593400	RCSD1	ENST00000367854.3	E3	29	795	437	chr1	167587570	167587571	167587599	7	5	9	3	0.714286	0.333333	0.3147	1
chr1	167583800	167593400	RCSD1	ENST00000367854.3	E3	32	507	223	chr1	167587570	167587571	167587599	8	6	5	3	0.75	0.6	1	0
chr1	167583800	167593400	RCSD1	ENST00000367854.3	E3	59	684	448	chr1	167587570	167587571	167587599	7	3	7	4	0.428571	0.571429	1	0
chr1	167583800	167593400	RCSD1	ENST00000367854.3	E3	59	684	448	chr1	167587660	167587661	167587599	8	6	5	4	0.75	0.8	1	0
chr1	167583800	167593400	RCSD1	ENST00000367854.3	E3	7	76	42	chr1	167587570	167587571	167587599	8	5	6	2	0.625	0.333333	0.5921	1
chr1	167583800	167593400	RCSD1	ENST00000367854.3	E3	7	76	42	chr1	167587660	167587661	167587599	8	6	8	7	0.75	0.875	1	1
chr1	167583800	167593400	RCSD1	ENST00000367854.3	E3	7	76	42	chr1	167587679	167587680	167587599	7	7	8	8	1	1	1	1
chr1	167583800	167593400	RCSD1	ENST00000367854.3	E3	80	832	524	chr1	167587770	167587771	167587813	10	10	14	11	1	0.785714	0.2391	1
chr1	167583800	167593400	RCSD1	ENST00000367854.3	E3	80	832	524	chr1	167587770	167587771	167587853	7	7	5	5	1	1	1	1
chr1	167583800	167593400	RCSD1	ENST00000367854.3	E3	80	832	524	chr1	167587791	167587792	167587813	11	11	15	14	1	0.933333	1	1
chr1	167583800	167593400	RCSD1	ENST00000367854.3	E3	80	832	524	chr1	167587791	167587792	167587853	8	8	6	6	1	1	1	1
chr1	167583800	167593400	RCSD1	ENST00000367854.3	E3	80	832	524	chr1	167587798	167587799	167587813	12	12	16	16	1	1	1	1
chr1	167583800	167593400	RCSD1	ENST00000367854.3	E3	80	832	524	chr1	167587798	167587799	167587853	8	8	7	7	1	1	1	1
chr1	167583800	167593400	RCSD1	ENST00000367854.3	E3	80	832	524	chr1	167587838	167587839	167587813	9	8	12	11	0.888889	0.916667	1	1
chr1	167583800	167593400	RCSD1	ENST00000367854.3	E3	80	832	524	chr1	167587838	167587839	167587853	10	9	10	9	0.9	0.9	1	1
chr1	167583800	167593400	RCSD1	ENST00000367854.3	E3	80	832	524	chr1	167587857	167587858	167587813	8	7	6	4	0.875	0.666667	0.5385	1
chr1	167583800	167593400	RCSD1	ENST00000367854.3	E3	80	832	524	chr1	167587857	167587858	167587853	14	10	9	6	0.714286	0.666667	1	1
chr1	167583800	167593400	RCSD1	ENST00000367854.3	E3	80	832	524	chr1	167587859	167587860	167587813	8	6	6	5	0.75	0.833333	1	1
chr1	167583800	167593400	RCSD1	ENST00000367854.3	E3	80	832	524	chr1	167587859	167587860	167587853	14	9	9	7	0.642857	0.777778	0.657	1
chr1	16940000	16941400	CROCCP2	ENST00000412962.1	E3	10	233	140	chr1	16940011	16940012	16940165	9	0	9	0	0	0	1	1
chr1	16940000	16941400	CROCCP2	ENST00000412962.1	E3	10	233	140	chr1	16940014	16940015	16940165	8	0	10	0	0	0	1	1
chr1	16940000	16941400	CROCCP2	ENST00000412962.1	E3	10	233	140	chr1	16940026	16940027	16940165	7	0	13	0	0	0	1	1
chr1	16940000	16941400	CROCCP2	ENST00000412962.1	E3	10	233	140	chr1	16940083	16940084	16940165	6	0	19	0	0	0	1	1
chr1	16940000	16941400	CROCCP2	ENST00000412962.1	E3	10	233	140	chr1	16940090	16940091	16940165	12	0	23	0	0	0	1	1
chr1	16940000	16941400	CROCCP2	ENST00000412962.1	E3	10	233	140	chr1	16940110	16940111	16940165	21	0	24	0	0	0	1	1
chr1	16940000	16941400	CROCCP2	ENST00000412962.1	E3	10	233	140	chr1	16940116	16940117	16940165	21	0	25	0	0	0	1	1
chr1	16940000	16941400	CROCCP2	ENST00000412962.1	E3	10	233	140	chr1	16940118	16940119	16940165	21	0	25	0	0	0	1	1
chr1	16940000	16941400	CROCCP2	ENST00000412962.1	E3	10	233	140	chr1	16940121	16940122	16940165	22	0	26	0	0	0	1	1
chr1	16940000	16941400	CROCCP2	ENST00000412962.1	E3	10	233	140	chr1	16940139	16940140	16940165	28	1	28	0	0.0357143	0	1	1
chr1	16940000	16941400	CROCCP2	ENST00000412962.1	E3	10	233	140	chr1	16940142	16940143	16940165	29	0	28	0	0	0	1	1
chr1	16940000	16941400	CROCCP2	ENST00000412962.1	E3	10	233	140	chr1	16940159	16940160	16940165	32	0	33	0	0	0	1	1
chr1	16940000	16941400	CROCCP2	ENST00000412962.1	E3	10	233	140	chr1	16940181	16940182	16940165	30	0	21	0	0	0	1	1
chr1	16940000	16941400	CROCCP2	ENST00000412962.1	E3	10	233	140	chr1	16940183	16940184	16940165	28	0	20	0	0	0	1	1
chr1	16940000	16941400	CROCCP2	ENST00000412962.1	E3	10	233	140	chr1	16940189	16940190	16940165	20	0	13	0	0	0	1	1
chr1	16940000	16941400	CROCCP2	ENST00000412962.1	E3	10	233	140	chr1	16940219	16940220	16940165	9	0	6	0	0	0	1	1
chr1	16940000	16941400	CROCCP2	ENST00000412962.1	E3	10	233	140	chr1	16940228	16940229	16940165	9	0	6	0	0	0	1	1
chr1	16940000	16941400	CROCCP2	ENST00000412962.1	E3	10	233	140	chr1	16940234	16940235	16940165	7	0	5	0	0	0	1	1
chr1	16940000	16941400	CROCCP2	ENST00000412962.1	E3	11	545	308	chr1	16940026	16940027	16940165	5	0	12	0	0	0	1	0
chr1	16940000	16941400	CROCCP2	ENST00000412962.1	E3	11	545	308	chr1	16940041	16940042	16940165	5	0	12	0	0	0	1	0
chr1	16940000	16941400	CROCCP2	ENST00000412962.1	E3	11	545	308	chr1	16940047	16940048	16940165	5	0	11	0	0	0	1	0
chr1	16940000	16941400	CROCCP2	ENST00000412962.1	E3	11	545	308	chr1	16940053	16940054	16940165	5	0	12	0	0	0	1	0
chr1	16940000	16941400	CROCCP2	ENST00000412962.1	E3	11	545	308	chr1	16940083	16940084	16940165	11	0	15	0	0	0	1	0
chr1	16940000	16941400	CROCCP2	ENST00000412962.1	E3	11	545	308	chr1	16940090	16940091	16940165	12	0	17	0	0	0	1	0
chr1	16940000	16941400	CROCCP2	ENST00000412962.1	E3	11	545	308	chr1	16940110	16940111	16940165	14	0	16	0	0	0	1	0
chr1	16940000	16941400	CROCCP2	ENST00000412962.1	E3	11	545	308	chr1	16940116	16940117	16940165	15	0	17	0	0	0	1	0
chr1	16940000	16941400	CROCCP2	ENST00000412962.1	E3	11	545	308	chr1	16940118	16940119	16940165	15	0	17	0	0	0	1	0
chr1	16940000	16941400	CROCCP2	ENST00000412962.1	E3	11	545	308	chr1	16940121	16940122	16940165	15	0	17	0	0	0	1	0
chr1	16940000	16941400	CROCCP2	ENST00000412962.1	E3	11	545	308	chr1	16940139	16940140	16940165	15	0	18	0	0	0	1	0
chr1	16940000	16941400	CROCCP2	ENST00000412962.1	E3	11	545	308	chr1	16940142	16940143	16940165	15	0	18	0	0	0	1	0
chr1	16940000	16941400	CROCCP2	ENST00000412962.1	E3	11	545	308	chr1	16940159	16940160	16940165	15	0	19	0	0	0	1	0
chr1	16940000	16941400	CROCCP2	ENST00000412962.1	E3	11	545	308	chr1	16940181	16940182	16940165	6	0	11	0	0	0	1	0
chr1	16940000	16941400	CROCCP2	ENST00000412962.1	E3	11	545	308	chr1	16940183	16940184	16940165	6	0	10	0	0	0	1	0
chr1	16940000	16941400	CROCCP2	ENST00000412962.1	E3	12	297	99	chr1	16940083	16940084	16940165	5	0	17	0	0	0	1	1
chr1	16940000	16941400	CROCCP2	ENST00000412962.1	E3	12	297	99	chr1	16940090	16940091	16940165	8	0	19	0	0	0	1	1
chr1	16940000	16941400	CROCCP2	ENST00000412962.1	E3	12	297	99	chr1	16940110	16940111	16940165	8	0	26	0	0	0	1	1
chr1	16940000	16941400	CROCCP2	ENST00000412962.1	E3	12	297	99	chr1	16940116	16940117	16940165	9	0	28	0	0	0	1	1
chr1	16940000	16941400	CROCCP2	ENST00000412962.1	E3	12	297	99	chr1	16940118	16940119	16940165	9	0	30	0	0	0	1	1
chr1	16940000	16941400	CROCCP2	ENST00000412962.1	E3	12	297	99	chr1	16940121	16940122	16940165	9	0	31	0	0	0	1	1
chr1	16940000	16941400	CROCCP2	ENST00000412962.1	E3	12	297	99	chr1	16940139	16940140	16940165	10	0	34	1	0	0.0294118	1	1
chr1	16940000	16941400	CROCCP2	ENST00000412962.1	E3	12	297	99	chr1	16940142	16940143	16940165	12	0	34	1	0	0.0294118	1	1
chr1	16940000	16941400	CROCCP2	ENST00000412962.1	E3	12	297	99	chr1	16940159	16940160	16940165	15	0	37	0	0	0	1	1
chr1	16940000	16941400	CROCCP2	ENST00000412962.1	E3	12	297	99	chr1	16940181	16940182	16940165	13	0	24	0	0	0	1	1
chr1	16940000	16941400	CROCCP2	ENST00000412962.1	E3	12	297	99	chr1	16940183	16940184	16940165	12	0	23	0	0	0	1	1
chr1	16940000	16941400	CROCCP2	ENST00000412962.1	E3	12	297	99	chr1	16940189	16940190	16940165	8	0	21	1	0	0.047619	1	1
chr1	16940000	16941400	CROCCP2	ENST00000412962.1	E3	12	297	99	chr1	16940219	16940220	16940165	5	0	8	0	0	0	1	1
chr1	16940000	16941400	CROCCP2	ENST00000412962.1	E3	12	297	99	chr1	16940228	16940229	16940165	5	0	7	1	0	0.142857	1	1
chr1	16940000	16941400	CROCCP2	ENST00000412962.1	E3	12	662	407	chr1	16940090	16940091	16940165	6	0	5	0	0	0	1	0
chr1	16940000	16941400	CROCCP2	ENST00000412962.1	E3	12	662	407	chr1	16940110	16940111	16940165	9	0	7	0	0	0	1	0
chr1	16940000	16941400	CROCCP2	ENST00000412962.1	E3	12	662	407	chr1	16940116	16940117	16940165	10	0	8	0	0	0	1	0
chr1	16940000	16941400	CROCCP2	ENST00000412962.1	E3	12	662	407	chr1	16940118	16940119	16940165	10	0	8	0	0	0	1	0
chr1	16940000	16941400	CROCCP2	ENST00000412962.1	E3	12	662	407	chr1	16940121	16940122	16940165	10	0	8	0	0	0	1	0
chr1	16940000	16941400	CROCCP2	ENST00000412962.1	E3	12	662	407	chr1	16940139	16940140	16940165	13	0	8	0	0	0	1	0
chr1	16940000	16941400	CROCCP2	ENST00000412962.1	E3	12	662	407	chr1	16940142	16940143	16940165	13	0	8	0	0	0	1	0
chr1	16940000	16941400	CROCCP2	ENST00000412962.1	E3	12	662	407	chr1	16940159	16940160	16940165	14	0	14	0	0	0	1	0
chr1	16940000	16941400	CROCCP2	ENST00000412962.1	E3	12	662	407	chr1	16940181	16940182	16940165	9	0	12	0	0	0	1	0
chr1	16940000	16941400	CROCCP2	ENST00000412962.1	E3	12	662	407	chr1	16940183	16940184	16940165	9	0	12	0	0	0	1	0
chr1	16940000	16941400	CROCCP2	ENST00000412962.1	E3	12	662	407	chr1	16940189	16940190	16940165	6	0	7	0	0	0	1	0
chr1	16940000	16941400	CROCCP2	ENST00000412962.1	E3	13	408	206	chr1	16940011	16940012	16940165	15	0	9	0	0	0	1	1
chr1	16940000	16941400	CROCCP2	ENST00000412962.1	E3	13	408	206	chr1	16940014	16940015	16940165	15	0	9	0	0	0	1	1
chr1	16940000	16941400	CROCCP2	ENST00000412962.1	E3	13	408	206	chr1	16940026	16940027	16940165	19	0	8	0	0	0	1	1
chr1	16940000	16941400	CROCCP2	ENST00000412962.1	E3	13	408	206	chr1	16940041	16940042	16940165	18	1	7	0	0.0555556	0	1	1
chr1	16940000	16941400	CROCCP2	ENST00000412962.1	E3	13	408	206	chr1	16940047	16940048	16940165	17	0	7	0	0	0	1	1
chr1	16940000	16941400	CROCCP2	ENST00000412962.1	E3	13	408	206	chr1	16940053	16940054	16940165	17	0	8	0	0	0	1	1
chr1	16940000	16941400	CROCCP2	ENST00000412962.1	E3	13	408	206	chr1	16940083	16940084	16940165	29	0	10	0	0	0	1	1
chr1	16940000	16941400	CROCCP2	ENST00000412962.1	E3	13	408	206	chr1	16940090	16940091	16940165	33	0	11	0	0	0	1	1
chr1	16940000	16941400	CROCCP2	ENST00000412962.1	E3	13	408	206	chr1	16940110	16940111	16940165	33	0	16	0	0	0	1	1
chr1	16940000	16941400	CROCCP2	ENST00000412962.1	E3	13	408	206	chr1	16940116	16940117	16940165	35	0	16	0	0	0	1	1
chr1	16940000	16941400	CROCCP2	ENST00000412962.1	E3	13	408	206	chr1	16940118	16940119	16940165	36	0	16	0	0	0	1	1
chr1	16940000	16941400	CROCCP2	ENST00000412962.1	E3	13	408	206	chr1	16940121	16940122	16940165	36	0	16	0	0	0	1	1
chr1	16940000	16941400	CROCCP2	ENST00000412962.1	E3	13	408	206	chr1	16940139	16940140	16940165	43	0	22	0	0	0	1	1
chr1	16940000	16941400	CROCCP2	ENST00000412962.1	E3	13	408	206	chr1	16940142	16940143	16940165	43	0	22	0	0	0	1	1
chr1	16940000	16941400	CROCCP2	ENST00000412962.1	E3	13	408	206	chr1	16940159	16940160	16940165	46	0	24	0	0	0	1	1
chr1	16940000	16941400	CROCCP2	ENST00000412962.1	E3	13	408	206	chr1	16940181	16940182	16940165	30	0	18	0	0	0	1	1
chr1	16940000	16941400	CROCCP2	ENST00000412962.1	E3	13	408	206	chr1	16940183	16940184	16940165	28	0	17	0	0	0	1	1
chr1	16940000	16941400	CROCCP2	ENST00000412962.1	E3	13	408	206	chr1	16940189	16940190	16940165	23	0	14	0	0	0	1	1
chr1	16940000	16941400	CROCCP2	ENST00000412962.1	E3	13	408	206	chr1	16940189	16940190	16940194	14	0	5	0	0	0	1	1
chr1	16940000	16941400	CROCCP2	ENST00000412962.1	E3	13	408	206	chr1	16940219	16940220	16940165	13	0	6	0	0	0	1	1
chr1	16940000	16941400	CROCCP2	ENST00000412962.1	E3	14	544	332	chr1	16940142	16940143	16940165	5	0	14	0	0	0	1	0
chr1	16940000	16941400	CROCCP2	ENST00000412962.1	E3	14	544	332	chr1	16940159	16940160	16940165	8	0	15	0	0	0	1	0
chr1	16940000	16941400	CROCCP2	ENST00000412962.1	E3	14	544	332	chr1	16940181	16940182	16940165	8	0	11	0	0	0	1	0
chr1	16940000	16941400	CROCCP2	ENST00000412962.1	E3	14	544	332	chr1	16940183	16940184	16940165	8	0	10	0	0	0	1	0
chr1	16940000	16941400	CROCCP2	ENST00000412962.1	E3	15	531	320	chr1	16940083	16940084	16940165	5	0	24	0	0	0	1	0
chr1	16940000	16941400	CROCCP2	ENST00000412962.1	E3	15	531	320	chr1	16940090	16940091	16940165	7	0	28	0	0	0	1	0
chr1	16940000	16941400	CROCCP2	ENST00000412962.1	E3	15	531	320	chr1	16940110	16940111	16940165	8	0	33	0	0	0	1	0
chr1	16940000	16941400	CROCCP2	ENST00000412962.1	E3	15	531	320	chr1	16940116	16940117	16940165	9	0	33	0	0	0	1	0
chr1	16940000	16941400	CROCCP2	ENST00000412962.1	E3	15	531	320	chr1	16940118	16940119	16940165	10	0	33	0	0	0	1	0
chr1	16940000	16941400	CROCCP2	ENST00000412962.1	E3	15	531	320	chr1	16940121	16940122	16940165	11	0	33	0	0	0	1	0
chr1	16940000	16941400	CROCCP2	ENST00000412962.1	E3	15	531	320	chr1	16940139	16940140	16940165	13	0	35	0	0	0	1	0
chr1	16940000	16941400	CROCCP2	ENST00000412962.1	E3	15	531	320	chr1	16940142	16940143	16940165	13	0	35	1	0	0.0285714	1	0
chr1	16940000	16941400	CROCCP2	ENST00000412962.1	E3	15	531	320	chr1	16940159	16940160	16940165	15	0	38	0	0	0	1	0
chr1	16940000	16941400	CROCCP2	ENST00000412962.1	E3	15	531	320	chr1	16940181	16940182	16940165	13	0	21	0	0	0	1	0
chr1	16940000	16941400	CROCCP2	ENST00000412962.1	E3	15	531	320	chr1	16940183	16940184	16940165	12	0	19	0	0	0	1	0
chr1	16940000	16941400	CROCCP2	ENST00000412962.1	E3	15	531	320	chr1	16940189	16940190	16940165	7	0	10	0	0	0	1	0
chr1	16940000	16941400	CROCCP2	ENST00000412962.1	E3	15	597	320	chr1	16941150	16941151	16941207	36	30	6	4	0.833333	0.666667	0.3193	1
chr1	16940000	16941400	CROCCP2	ENST00000412962.1	E3	15	597	320	chr1	16941162	16941163	16941207	40	38	5	5	0.95	1	1	1
chr1	16940000	16941400	CROCCP2	ENST00000412962.1	E3	15	616	261	chr1	16940011	16940012	16940165	8	0	8	0	0	0	1	1
chr1	16940000	16941400	CROCCP2	ENST00000412962.1	E3	15	616	261	chr1	16940014	16940015	16940165	8	0	8	0	0	0	1	1
chr1	16940000	16941400	CROCCP2	ENST00000412962.1	E3	15	616	261	chr1	16940026	16940027	16940165	8	0	10	0	0	0	1	1
chr1	16940000	16941400	CROCCP2	ENST00000412962.1	E3	15	616	261	chr1	16940041	16940042	16940165	7	0	8	0	0	0	1	1
chr1	16940000	16941400	CROCCP2	ENST00000412962.1	E3	15	616	261	chr1	16940047	16940048	16940165	7	0	8	0	0	0	1	1
chr1	16940000	16941400	CROCCP2	ENST00000412962.1	E3	15	616	261	chr1	16940053	16940054	16940165	7	0	8	0	0	0	1	1
chr1	16940000	16941400	CROCCP2	ENST00000412962.1	E3	15	616	261	chr1	16940083	16940084	16940165	8	0	15	0	0	0	1	1
chr1	16940000	16941400	CROCCP2	ENST00000412962.1	E3	15	616	261	chr1	16940090	16940091	16940165	14	0	17	0	0	0	1	1
chr1	16940000	16941400	CROCCP2	ENST00000412962.1	E3	15	616	261	chr1	16940110	16940111	16940165	21	0	19	0	0	0	1	1
chr1	16940000	16941400	CROCCP2	ENST00000412962.1	E3	15	616	261	chr1	16940116	16940117	16940165	21	0	19	0	0	0	1	1
chr1	16940000	16941400	CROCCP2	ENST00000412962.1	E3	15	616	261	chr1	16940118	16940119	16940165	26	0	19	0	0	0	1	1
chr1	16940000	16941400	CROCCP2	ENST00000412962.1	E3	15	616	261	chr1	16940121	16940122	16940165	26	0	19	0	0	0	1	1
chr1	16940000	16941400	CROCCP2	ENST00000412962.1	E3	15	616	261	chr1	16940139	16940140	16940165	28	0	22	0	0	0	1	1
chr1	16940000	16941400	CROCCP2	ENST00000412962.1	E3	15	616	261	chr1	16940142	16940143	16940165	30	0	23	0	0	0	1	1
chr1	16940000	16941400	CROCCP2	ENST00000412962.1	E3	15	616	261	chr1	16940159	16940160	16940165	36	0	23	0	0	0	1	1
chr1	16940000	16941400	CROCCP2	ENST00000412962.1	E3	15	616	261	chr1	16940181	16940182	16940165	29	0	15	0	0	0	1	1
chr1	16940000	16941400	CROCCP2	ENST00000412962.1	E3	15	616	261	chr1	16940183	16940184	16940165	28	0	14	0	0	0	1	1
chr1	16940000	16941400	CROCCP2	ENST00000412962.1	E3	15	616	261	chr1	16940189	16940190	16940165	21	0	10	0	0	0	1	1
chr1	16940000	16941400	CROCCP2	ENST00000412962.1	E3	15	616	261	chr1	16940219	16940220	16940165	7	0	7	0	0	0	1	1
chr1	16940000	16941400	CROCCP2	ENST00000412962.1	E3	15	616	261	chr1	16941075	16941076	16941207	5	3	23	8	0.6	0.347826	0.3531	1
chr1	16940000	16941400	CROCCP2	ENST00000412962.1	E3	15	616	261	chr1	16941150	16941151	16941207	8	5	44	31	0.625	0.704545	0.6894	1
chr1	16940000	16941400	CROCCP2	ENST00000412962.1	E3	15	616	261	chr1	16941162	16941163	16941207	9	9	52	49	1	0.942308	1	1
chr1	16940000	16941400	CROCCP2	ENST00000412962.1	E3	16	548	139	chr1	16940116	16940117	16940165	6	0	10	0	0	0	1	1
chr1	16940000	16941400	CROCCP2	ENST00000412962.1	E3	16	548	139	chr1	16940118	16940119	16940165	6	0	10	0	0	0	1	1
chr1	16940000	16941400	CROCCP2	ENST00000412962.1	E3	16	548	139	chr1	16940121	16940122	16940165	6	0	10	0	0	0	1	1
chr1	16940000	16941400	CROCCP2	ENST00000412962.1	E3	16	548	139	chr1	16940139	16940140	16940165	7	0	12	0	0	0	1	1
chr1	16940000	16941400	CROCCP2	ENST00000412962.1	E3	16	548	139	chr1	16940142	16940143	16940165	9	0	12	0	0	0	1	1
chr1	16940000	16941400	CROCCP2	ENST00000412962.1	E3	16	548	139	chr1	16940159	16940160	16940165	11	0	13	0	0	0	1	1
chr1	16940000	16941400	CROCCP2	ENST00000412962.1	E3	16	548	139	chr1	16940181	16940182	16940165	9	0	10	0	0	0	1	1
chr1	16940000	16941400	CROCCP2	ENST00000412962.1	E3	16	548	139	chr1	16940183	16940184	16940165	9	0	10	0	0	0	1	1
chr1	16940000	16941400	CROCCP2	ENST00000412962.1	E3	16	548	139	chr1	16940189	16940190	16940165	7	0	10	0	0	0	1	1
chr1	16940000	16941400	CROCCP2	ENST00000412962.1	E3	16	548	139	chr1	16941150	16941151	16941184	64	50	10	8	0.78125	0.8	1	1
chr1	16940000	16941400	CROCCP2	ENST00000412962.1	E3	16	548	139	chr1	16941162	16941163	16941184	62	58	10	9	0.935484	0.9	0.5375	1
chr1	16940000	16941400	CROCCP2	ENST00000412962.1	E3	18	513	328	chr1	16940011	16940012	16940165	10	0	8	0	0	0	1	0
chr1	16940000	16941400	CROCCP2	ENST00000412962.1	E3	18	513	328	chr1	16940014	16940015	16940165	10	0	9	0	0	0	1	0
chr1	16940000	16941400	CROCCP2	ENST00000412962.1	E3	18	513	328	chr1	16940026	16940027	16940165	12	0	9	0	0	0	1	0
chr1	16940000	16941400	CROCCP2	ENST00000412962.1	E3	18	513	328	chr1	16940041	16940042	16940165	12	0	7	0	0	0	1	0
chr1	16940000	16941400	CROCCP2	ENST00000412962.1	E3	18	513	328	chr1	16940047	16940048	16940165	12	0	7	0	0	0	1	0
chr1	16940000	16941400	CROCCP2	ENST00000412962.1	E3	18	513	328	chr1	16940053	16940054	16940165	10	0	8	0	0	0	1	0
chr1	16940000	16941400	CROCCP2	ENST00000412962.1	E3	18	513	328	chr1	16940083	16940084	16940165	14	0	12	0	0	0	1	0
chr1	16940000	16941400	CROCCP2	ENST00000412962.1	E3	18	513	328	chr1	16940090	16940091	16940165	17	0	18	0	0	0	1	0
chr1	16940000	16941400	CROCCP2	ENST00000412962.1	E3	18	513	328	chr1	16940110	16940111	16940165	22	0	21	0	0	0	1	0
chr1	16940000	16941400	CROCCP2	ENST00000412962.1	E3	18	513	328	chr1	16940116	16940117	16940165	25	0	25	0	0	0	1	0
chr1	16940000	16941400	CROCCP2	ENST00000412962.1	E3	18	513	328	chr1	16940118	16940119	16940165	26	0	26	0	0	0	1	0
chr1	16940000	16941400	CROCCP2	ENST00000412962.1	E3	18	513	328	chr1	16940121	16940122	16940165	30	0	27	0	0	0	1	0
chr1	16940000	16941400	CROCCP2	ENST00000412962.1	E3	18	513	328	chr1	16940139	16940140	16940165	35	0	35	0	0	0	1	0
chr1	16940000	16941400	CROCCP2	ENST00000412962.1	E3	18	513	328	chr1	16940142	16940143	16940165	37	0	37	0	0	0	1	0
chr1	16940000	16941400	CROCCP2	ENST00000412962.1	E3	18	513	328	chr1	16940159	16940160	16940165	43	0	39	0	0	0	1	0
chr1	16940000	16941400	CROCCP2	ENST00000412962.1	E3	18	513	328	chr1	16940181	16940182	16940165	37	0	29	0	0	0	1	0
chr1	16940000	16941400	CROCCP2	ENST00000412962.1	E3	18	513	328	chr1	16940183	16940184	16940165	35	0	29	0	0	0	1	0
chr1	16940000	16941400	CROCCP2	ENST00000412962.1	E3	18	513	328	chr1	16940189	16940190	16940165	26	0	17	0	0	0	1	0
chr1	16940000	16941400	CROCCP2	ENST00000412962.1	E3	18	513	328	chr1	16940219	16940220	16940165	9	0	7	0	0	0	1	0
chr1	16940000	16941400	CROCCP2	ENST00000412962.1	E3	18	513	328	chr1	16940228	16940229	16940165	5	0	6	0	0	0	1	0
chr1	16940000	16941400	CROCCP2	ENST00000412962.1	E3	18	513	328	chr1	16941075	16941076	16941207	24	6	9	0	0.25	0	0.1557	0
chr1	16940000	16941400	CROCCP2	ENST00000412962.1	E3	18	513	328	chr1	16941150	16941151	16941207	49	34	11	8	0.693878	0.727273	1	0
chr1	16940000	16941400	CROCCP2	ENST00000412962.1	E3	18	513	328	chr1	16941162	16941163	16941207	57	54	13	12	0.947368	0.923077	0.5692	0
chr1	16940000	16941400	CROCCP2	ENST00000412962.1	E3	19	679	182	chr1	16940110	16940111	16940165	11	0	5	0	0	0	1	0
chr1	16940000	16941400	CROCCP2	ENST00000412962.1	E3	19	679	182	chr1	16940116	16940117	16940165	12	0	6	0	0	0	1	0
chr1	16940000	16941400	CROCCP2	ENST00000412962.1	E3	19	679	182	chr1	16940118	16940119	16940165	12	0	6	0	0	0	1	0
chr1	16940000	16941400	CROCCP2	ENST00000412962.1	E3	19	679	182	chr1	16940121	16940122	16940165	14	0	7	0	0	0	1	0
chr1	16940000	16941400	CROCCP2	ENST00000412962.1	E3	19	679	182	chr1	16940139	16940140	16940165	15	0	7	0	0	0	1	0
chr1	16940000	16941400	CROCCP2	ENST00000412962.1	E3	19	679	182	chr1	16940142	16940143	16940165	16	0	7	0	0	0	1	0
chr1	16940000	16941400	CROCCP2	ENST00000412962.1	E3	19	679	182	chr1	16940159	16940160	16940165	20	0	11	0	0	0	1	0
chr1	16940000	16941400	CROCCP2	ENST00000412962.1	E3	19	679	182	chr1	16940181	16940182	16940165	13	0	8	0	0	0	1	0
chr1	16940000	16941400	CROCCP2	ENST00000412962.1	E3	19	679	182	chr1	16940183	16940184	16940165	12	0	8	0	0	0	1	0
chr1	16940000	16941400	CROCCP2	ENST00000412962.1	E3	19	679	182	chr1	16941150	16941151	16941184	39	30	5	4	0.769231	0.8	1	0
chr1	16940000	16941400	CROCCP2	ENST00000412962.1	E3	19	679	182	chr1	16941162	16941163	16941184	46	43	6	6	0.934783	1	1	0
chr1	16940000	16941400	CROCCP2	ENST00000412962.1	E3	21	557	355	chr1	16940116	16940117	16940165	6	0	8	0	0	0	1	1
chr1	16940000	16941400	CROCCP2	ENST00000412962.1	E3	21	557	355	chr1	16940118	16940119	16940165	6	0	8	0	0	0	1	1
chr1	16940000	16941400	CROCCP2	ENST00000412962.1	E3	21	557	355	chr1	16940121	16940122	16940165	6	0	8	0	0	0	1	1
chr1	16940000	16941400	CROCCP2	ENST00000412962.1	E3	21	557	355	chr1	16940139	16940140	16940165	9	0	10	0	0	0	1	1
chr1	16940000	16941400	CROCCP2	ENST00000412962.1	E3	21	557	355	chr1	16940142	16940143	16940165	10	0	10	0	0	0	1	1
chr1	16940000	16941400	CROCCP2	ENST00000412962.1	E3	21	557	355	chr1	16940159	16940160	16940165	11	0	11	0	0	0	1	1
chr1	16940000	16941400	CROCCP2	ENST00000412962.1	E3	21	557	355	chr1	16940181	16940182	16940165	8	0	9	0	0	0	1	1
chr1	16940000	16941400	CROCCP2	ENST00000412962.1	E3	21	557	355	chr1	16940183	16940184	16940165	8	0	8	0	0	0	1	1
chr1	16940000	16941400	CROCCP2	ENST00000412962.1	E3	21	557	355	chr1	16940372	16940373	16940357	25	0	8	0	0	0	1	1
chr1	16940000	16941400	CROCCP2	ENST00000412962.1	E3	21	557	355	chr1	16940378	16940379	16940357	25	0	6	0	0	0	1	1
chr1	16940000	16941400	CROCCP2	ENST00000412962.1	E3	21	557	355	chr1	16940380	16940381	16940357	24	0	6	0	0	0	1	1
chr1	16940000	16941400	CROCCP2	ENST00000412962.1	E3	21	557	355	chr1	16941150	16941151	16941184	60	44	5	5	0.733333	1	0.3219	1
chr1	16940000	16941400	CROCCP2	ENST00000412962.1	E3	21	557	355	chr1	16941162	16941163	16941184	64	62	5	5	0.96875	1	1	1
chr1	16940000	16941400	CROCCP2	ENST00000412962.1	E3	6	115	63	chr1	16940083	16940084	16940165	36	0	7	0	0	0	1	0
chr1	16940000	16941400	CROCCP2	ENST00000412962.1	E3	6	115	63	chr1	16940090	16940091	16940165	43	0	7	0	0	0	1	0
chr1	16940000	16941400	CROCCP2	ENST00000412962.1	E3	6	115	63	chr1	16940110	16940111	16940165	54	0	9	0	0	0	1	0
chr1	16940000	16941400	CROCCP2	ENST00000412962.1	E3	6	115	63	chr1	16940116	16940117	16940165	57	0	9	0	0	0	1	0
chr1	16940000	16941400	CROCCP2	ENST00000412962.1	E3	6	115	63	chr1	16940118	16940119	16940165	57	0	9	0	0	0	1	0
chr1	16940000	16941400	CROCCP2	ENST00000412962.1	E3	6	115	63	chr1	16940121	16940122	16940165	57	0	10	0	0	0	1	0
chr1	16940000	16941400	CROCCP2	ENST00000412962.1	E3	6	115	63	chr1	16940139	16940140	16940165	61	1	11	0	0.0163934	0	1	0
chr1	16940000	16941400	CROCCP2	ENST00000412962.1	E3	6	115	63	chr1	16940142	16940143	16940165	62	0	13	1	0	0.0769231	0.1733	0
chr1	16940000	16941400	CROCCP2	ENST00000412962.1	E3	6	115	63	chr1	16940159	16940160	16940165	64	0	16	0	0	0	1	0
chr1	16940000	16941400	CROCCP2	ENST00000412962.1	E3	6	115	63	chr1	16940181	16940182	16940165	43	0	11	0	0	0	1	0
chr1	16940000	16941400	CROCCP2	ENST00000412962.1	E3	6	115	63	chr1	16940183	16940184	16940165	43	0	11	0	0	0	1	0
chr1	16940000	16941400	CROCCP2	ENST00000412962.1	E3	6	115	63	chr1	16940189	16940190	16940165	29	0	6	0	0	0	1	0
chr1	16940000	16941400	CROCCP2	ENST00000412962.1	E3	8	101	25	chr1	16940110	16940111	16940165	64	1	5	0	0.015625	0	1	0
chr1	16940000	16941400	CROCCP2	ENST00000412962.1	E3	8	101	25	chr1	16940116	16940117	16940165	68	0	5	0	0	0	1	0
chr1	16940000	16941400	CROCCP2	ENST00000412962.1	E3	8	101	25	chr1	16940118	16940119	16940165	69	1	5	0	0.0144928	0	1	0
chr1	16940000	16941400	CROCCP2	ENST00000412962.1	E3	8	101	25	chr1	16940121	16940122	16940165	70	0	5	0	0	0	1	0
chr1	16940000	16941400	CROCCP2	ENST00000412962.1	E3	8	101	25	chr1	16940139	16940140	16940165	74	0	7	0	0	0	1	0
chr1	16940000	16941400	CROCCP2	ENST00000412962.1	E3	8	101	25	chr1	16940142	16940143	16940165	74	0	8	0	0	0	1	0
chr1	16940000	16941400	CROCCP2	ENST00000412962.1	E3	8	101	25	chr1	16940159	16940160	16940165	82	0	11	0	0	0	1	0
chr1	16940000	16941400	CROCCP2	ENST00000412962.1	E3	8	101	25	chr1	16940181	16940182	16940165	58	0	11	0	0	0	1	0
chr1	16940000	16941400	CROCCP2	ENST00000412962.1	E3	8	101	25	chr1	16940183	16940184	16940165	55	0	10	0	0	0	1	0
chr1	16940000	16941400	CROCCP2	ENST00000412962.1	E3	8	101	25	chr1	16940189	16940190	16940165	39	1	8	0	0.025641	0	1	0
chr1	16940000	16941400	CROCCP2	ENST00000412962.1	E3	8	145	92	chr1	16940041	16940042	16940165	5	0	21	0	0	0	1	1
chr1	16940000	16941400	CROCCP2	ENST00000412962.1	E3	8	145	92	chr1	16940110	16940111	16940165	6	0	44	0	0	0	1	1
chr1	16940000	16941400	CROCCP2	ENST00000412962.1	E3	8	145	92	chr1	16940116	16940117	16940165	9	0	46	0	0	0	1	1
chr1	16940000	16941400	CROCCP2	ENST00000412962.1	E3	8	145	92	chr1	16940118	16940119	16940165	10	0	47	0	0	0	1	1
chr1	16940000	16941400	CROCCP2	ENST00000412962.1	E3	8	145	92	chr1	16940121	16940122	16940165	11	0	48	1	0	0.0208333	1	1
chr1	16940000	16941400	CROCCP2	ENST00000412962.1	E3	8	145	92	chr1	16940139	16940140	16940165	14	0	51	0	0	0	1	1
chr1	16940000	16941400	CROCCP2	ENST00000412962.1	E3	8	145	92	chr1	16940142	16940143	16940165	15	0	51	0	0	0	1	1
chr1	16940000	16941400	CROCCP2	ENST00000412962.1	E3	8	145	92	chr1	16940159	16940160	16940165	16	0	53	0	0	0	1	1
chr1	16940000	16941400	CROCCP2	ENST00000412962.1	E3	8	145	92	chr1	16940181	16940182	16940165	13	0	31	0	0	0	1	1
chr1	16940000	16941400	CROCCP2	ENST00000412962.1	E3	8	145	92	chr1	16940183	16940184	16940165	13	0	28	0	0	0	1	1
chr1	16940000	16941400	CROCCP2	ENST00000412962.1	E3	8	145	92	chr1	16940189	16940190	16940165	12	0	21	0	0	0	1	1
chr1	16940000	16941400	CROCCP2	ENST00000412962.1	E3	8	145	92	chr1	16940234	16940235	16940165	5	0	5	0	0	0	1	1
chr1	16940000	16941400	CROCCP2	ENST00000412962.1	E3	8	239	90	chr1	16940083	16940084	16940165	21	0	8	0	0	0	1	1
chr1	16940000	16941400	CROCCP2	ENST00000412962.1	E3	8	239	90	chr1	16940090	16940091	16940165	27	0	8	0	0	0	1	1
chr1	16940000	16941400	CROCCP2	ENST00000412962.1	E3	8	239	90	chr1	16940110	16940111	16940165	35	0	9	0	0	0	1	1
chr1	16940000	16941400	CROCCP2	ENST00000412962.1	E3	8	239	90	chr1	16940116	16940117	16940165	35	0	9	0	0	0	1	1
chr1	16940000	16941400	CROCCP2	ENST00000412962.1	E3	8	239	90	chr1	16940118	16940119	16940165	35	0	10	0	0	0	1	1
chr1	16940000	16941400	CROCCP2	ENST00000412962.1	E3	8	239	90	chr1	16940121	16940122	16940165	36	0	10	0	0	0	1	1
chr1	16940000	16941400	CROCCP2	ENST00000412962.1	E3	8	239	90	chr1	16940139	16940140	16940165	38	0	11	0	0	0	1	1
chr1	16940000	16941400	CROCCP2	ENST00000412962.1	E3	8	239	90	chr1	16940142	16940143	16940165	38	0	11	0	0	0	1	1
chr1	16940000	16941400	CROCCP2	ENST00000412962.1	E3	8	239	90	chr1	16940159	16940160	16940165	41	0	12	0	0	0	1	1
chr1	16940000	16941400	CROCCP2	ENST00000412962.1	E3	8	239	90	chr1	16940181	16940182	16940165	27	0	6	0	0	0	1	1
chr1	16940000	16941400	CROCCP2	ENST00000412962.1	E3	8	239	90	chr1	16940183	16940184	16940165	25	0	6	0	0	0	1	1
chr1	16940000	16941400	CROCCP2	ENST00000412962.1	E3	8	264	160	chr1	16940110	16940111	16940165	5	0	10	0	0	0	1	1
chr1	16940000	16941400	CROCCP2	ENST00000412962.1	E3	8	264	160	chr1	16940116	16940117	16940165	6	0	10	0	0	0	1	1
chr1	16940000	16941400	CROCCP2	ENST00000412962.1	E3	8	264	160	chr1	16940118	16940119	16940165	6	0	10	0	0	0	1	1
chr1	16940000	16941400	CROCCP2	ENST00000412962.1	E3	8	264	160	chr1	16940121	16940122	16940165	6	0	10	0	0	0	1	1
chr1	16940000	16941400	CROCCP2	ENST00000412962.1	E3	8	264	160	chr1	16940139	16940140	16940165	8	0	10	0	0	0	1	1
chr1	16940000	16941400	CROCCP2	ENST00000412962.1	E3	8	264	160	chr1	16940142	16940143	16940165	9	0	10	0	0	0	1	1
chr1	16940000	16941400	CROCCP2	ENST00000412962.1	E3	8	264	160	chr1	16940159	16940160	16940165	15	0	10	0	0	0	1	1
chr1	16940000	16941400	CROCCP2	ENST00000412962.1	E3	8	264	160	chr1	16940181	16940182	16940165	13	0	6	0	0	0	1	1
chr1	16940000	16941400	CROCCP2	ENST00000412962.1	E3	8	264	160	chr1	16940183	16940184	16940165	12	0	6	0	0	0	1	1
chr1	16940000	16941400	CROCCP2	ENST00000412962.1	E3	8	264	160	chr1	16940189	16940190	16940165	8	0	5	0	0	0	1	1
chr1	16940000	16941400	CROCCP2	ENST00000412962.1	E3	8	421	180	chr1	16940026	16940027	16940165	5	0	8	0	0	0	1	0
chr1	16940000	16941400	CROCCP2	ENST00000412962.1	E3	8	421	180	chr1	16940041	16940042	16940165	5	0	10	0	0	0	1	0
chr1	16940000	16941400	CROCCP2	ENST00000412962.1	E3	8	421	180	chr1	16940047	16940048	16940165	5	0	10	0	0	0	1	0
chr1	16940000	16941400	CROCCP2	ENST00000412962.1	E3	8	421	180	chr1	16940053	16940054	16940165	5	0	11	0	0	0	1	0
chr1	16940000	16941400	CROCCP2	ENST00000412962.1	E3	8	421	180	chr1	16940083	16940084	16940165	7	0	13	0	0	0	1	0
chr1	16940000	16941400	CROCCP2	ENST00000412962.1	E3	8	421	180	chr1	16940090	16940091	16940165	10	0	14	0	0	0	1	0
chr1	16940000	16941400	CROCCP2	ENST00000412962.1	E3	8	421	180	chr1	16940110	16940111	16940165	11	0	15	0	0	0	1	0
chr1	16940000	16941400	CROCCP2	ENST00000412962.1	E3	8	421	180	chr1	16940116	16940117	16940165	15	0	16	0	0	0	1	0
chr1	16940000	16941400	CROCCP2	ENST00000412962.1	E3	8	421	180	chr1	16940118	16940119	16940165	15	0	17	0	0	0	1	0
chr1	16940000	16941400	CROCCP2	ENST00000412962.1	E3	8	421	180	chr1	16940121	16940122	16940165	15	0	16	0	0	0	1	0
chr1	16940000	16941400	CROCCP2	ENST00000412962.1	E3	8	421	180	chr1	16940139	16940140	16940165	20	0	20	0	0	0	1	0
chr1	16940000	16941400	CROCCP2	ENST00000412962.1	E3	8	421	180	chr1	16940142	16940143	16940165	20	0	20	0	0	0	1	0
chr1	16940000	16941400	CROCCP2	ENST00000412962.1	E3	8	421	180	chr1	16940159	16940160	16940165	21	0	20	0	0	0	1	0
chr1	16940000	16941400	CROCCP2	ENST00000412962.1	E3	8	421	180	chr1	16940181	16940182	16940165	17	0	14	1	0	0.0714286	0.4516	0
chr1	16940000	16941400	CROCCP2	ENST00000412962.1	E3	8	421	180	chr1	16940183	16940184	16940165	16	0	13	0	0	0	1	0
chr1	16940000	16941400	CROCCP2	ENST00000412962.1	E3	8	421	180	chr1	16940189	16940190	16940165	9	0	7	0	0	0	1	0
chr1	16940000	16941400	CROCCP2	ENST00000412962.1	E3	9	220	121	chr1	16940041	16940042	16940165	7	0	5	0	0	0	1	0
chr1	16940000	16941400	CROCCP2	ENST00000412962.1	E3	9	220	121	chr1	16940047	16940048	16940165	6	0	5	0	0	0	1	0
chr1	16940000	16941400	CROCCP2	ENST00000412962.1	E3	9	220	121	chr1	16940053	16940054	16940165	6	0	5	0	0	0	1	0
chr1	16940000	16941400	CROCCP2	ENST00000412962.1	E3	9	220	121	chr1	16940090	16940091	16940165	15	0	6	0	0	0	1	0
chr1	16940000	16941400	CROCCP2	ENST00000412962.1	E3	9	220	121	chr1	16940110	16940111	16940165	17	0	7	0	0	0	1	0
chr1	16940000	16941400	CROCCP2	ENST00000412962.1	E3	9	220	121	chr1	16940116	16940117	16940165	17	0	8	0	0	0	1	0
chr1	16940000	16941400	CROCCP2	ENST00000412962.1	E3	9	220	121	chr1	16940118	16940119	16940165	18	0	10	0	0	0	1	0
chr1	16940000	16941400	CROCCP2	ENST00000412962.1	E3	9	220	121	chr1	16940121	16940122	16940165	18	0	11	0	0	0	1	0
chr1	16940000	16941400	CROCCP2	ENST00000412962.1	E3	9	220	121	chr1	16940139	16940140	16940165	19	0	11	0	0	0	1	0
chr1	16940000	16941400	CROCCP2	ENST00000412962.1	E3	9	220	121	chr1	16940142	16940143	16940165	19	0	12	0	0	0	1	0
chr1	16940000	16941400	CROCCP2	ENST00000412962.1	E3	9	220	121	chr1	16940159	16940160	16940165	20	0	14	0	0	0	1	0
chr1	16940000	16941400	CROCCP2	ENST00000412962.1	E3	9	220	121	chr1	16940181	16940182	16940165	12	0	13	0	0	0	1	0
chr1	16940000	16941400	CROCCP2	ENST00000412962.1	E3	9	220	121	chr1	16940183	16940184	16940165	10	0	12	0	0	0	1	0
chr1	16940000	16941400	CROCCP2	ENST00000412962.1	E3	9	220	121	chr1	16940189	16940190	16940165	5	0	5	0	0	0	1	0
chr1	16940000	16941400	CROCCP2	ENST00000412962.1	E3	9	249	131	chr1	16940083	16940084	16940165	13	0	7	0	0	0	1	0
chr1	16940000	16941400	CROCCP2	ENST00000412962.1	E3	9	249	131	chr1	16940090	16940091	16940165	13	0	13	0	0	0	1	0
chr1	16940000	16941400	CROCCP2	ENST00000412962.1	E3	9	249	131	chr1	16940110	16940111	16940165	14	0	20	0	0	0	1	0
chr1	16940000	16941400	CROCCP2	ENST00000412962.1	E3	9	249	131	chr1	16940116	16940117	16940165	17	0	23	0	0	0	1	0
chr1	16940000	16941400	CROCCP2	ENST00000412962.1	E3	9	249	131	chr1	16940118	16940119	16940165	17	0	23	0	0	0	1	0
chr1	16940000	16941400	CROCCP2	ENST00000412962.1	E3	9	249	131	chr1	16940121	16940122	16940165	16	0	23	0	0	0	1	0
chr1	16940000	16941400	CROCCP2	ENST00000412962.1	E3	9	249	131	chr1	16940139	16940140	16940165	18	0	29	0	0	0	1	0
chr1	16940000	16941400	CROCCP2	ENST00000412962.1	E3	9	249	131	chr1	16940142	16940143	16940165	18	0	29	0	0	0	1	0
chr1	16940000	16941400	CROCCP2	ENST00000412962.1	E3	9	249	131	chr1	16940159	16940160	16940165	22	0	35	0	0	0	1	0
chr1	16940000	16941400	CROCCP2	ENST00000412962.1	E3	9	249	131	chr1	16940181	16940182	16940165	14	0	29	0	0	0	1	0
chr1	16940000	16941400	CROCCP2	ENST00000412962.1	E3	9	249	131	chr1	16940181	16940182	16940194	6	0	5	0	0	0	1	0
chr1	16940000	16941400	CROCCP2	ENST00000412962.1	E3	9	249	131	chr1	16940183	16940184	16940165	14	0	27	0	0	0	1	0
chr1	16940000	16941400	CROCCP2	ENST00000412962.1	E3	9	249	131	chr1	16940183	16940184	16940194	6	0	5	0	0	0	1	0
chr1	16940000	16941400	CROCCP2	ENST00000412962.1	E3	9	249	131	chr1	16940189	16940190	16940165	12	0	15	0	0	0	1	0
chr1	16940000	16941400	CROCCP2	ENST00000412962.1	E3	9	249	131	chr1	16940189	16940190	16940194	6	0	6	0	0	0	1	0
chr1	16940000	16941400	CROCCP2	ENST00000412962.1	E3	9	259	119	chr1	16940011	16940012	16940165	13	0	8	0	0	0	1	0
chr1	16940000	16941400	CROCCP2	ENST00000412962.1	E3	9	259	119	chr1	16940014	16940015	16940165	15	0	8	0	0	0	1	0
chr1	16940000	16941400	CROCCP2	ENST00000412962.1	E3	9	259	119	chr1	16940026	16940027	16940165	14	0	9	0	0	0	1	0
chr1	16940000	16941400	CROCCP2	ENST00000412962.1	E3	9	259	119	chr1	16940041	16940042	16940165	16	0	9	0	0	0	1	0
chr1	16940000	16941400	CROCCP2	ENST00000412962.1	E3	9	259	119	chr1	16940047	16940048	16940165	15	0	9	0	0	0	1	0
chr1	16940000	16941400	CROCCP2	ENST00000412962.1	E3	9	259	119	chr1	16940053	16940054	16940165	15	0	9	0	0	0	1	0
chr1	16940000	16941400	CROCCP2	ENST00000412962.1	E3	9	259	119	chr1	16940083	16940084	16940165	29	0	13	0	0	0	1	0
chr1	16940000	16941400	CROCCP2	ENST00000412962.1	E3	9	259	119	chr1	16940090	16940091	16940165	35	0	16	0	0	0	1	0
chr1	16940000	16941400	CROCCP2	ENST00000412962.1	E3	9	259	119	chr1	16940110	16940111	16940165	44	0	25	0	0	0	1	0
chr1	16940000	16941400	CROCCP2	ENST00000412962.1	E3	9	259	119	chr1	16940116	16940117	16940165	47	0	25	0	0	0	1	0
chr1	16940000	16941400	CROCCP2	ENST00000412962.1	E3	9	259	119	chr1	16940118	16940119	16940165	48	0	26	0	0	0	1	0
chr1	16940000	16941400	CROCCP2	ENST00000412962.1	E3	9	259	119	chr1	16940121	16940122	16940165	48	0	27	1	0	0.037037	0.36	0
chr1	16940000	16941400	CROCCP2	ENST00000412962.1	E3	9	259	119	chr1	16940139	16940140	16940165	48	0	28	0	0	0	1	0
chr1	16940000	16941400	CROCCP2	ENST00000412962.1	E3	9	259	119	chr1	16940142	16940143	16940165	50	0	29	0	0	0	1	0
chr1	16940000	16941400	CROCCP2	ENST00000412962.1	E3	9	259	119	chr1	16940159	16940160	16940165	52	0	43	0	0	0	1	0
chr1	16940000	16941400	CROCCP2	ENST00000412962.1	E3	9	259	119	chr1	16940181	16940182	16940165	42	0	33	0	0	0	1	0
chr1	16940000	16941400	CROCCP2	ENST00000412962.1	E3	9	259	119	chr1	16940183	16940184	16940165	32	0	33	0	0	0	1	0
chr1	16940000	16941400	CROCCP2	ENST00000412962.1	E3	9	259	119	chr1	16940189	16940190	16940165	17	0	19	0	0	0	1	0
chr1	16940000	16941400	CROCCP2	ENST00000412962.1	E3	9	259	119	chr1	16940219	16940220	16940165	7	0	9	0	0	0	1	0
chr1	16940000	16941400	CROCCP2	ENST00000412962.1	E3	9	259	119	chr1	16940228	16940229	16940165	7	0	5	0	0	0	1	0
chr1	16940000	16941400	CROCCP2	ENST00000412962.1	E3	9	259	119	chr1	16940234	16940235	16940165	7	0	6	0	0	0	1	0
chr1	16940000	16941400	CROCCP2	ENST00000412962.1	E3	9	259	119	chr1	16940257	16940258	16940165	6	0	5	0	0	0	1	0
chr1	16940000	16941400	CROCCP2	ENST00000412962.1	E3	9	259	119	chr1	16940283	16940284	16940165	7	0	6	0	0	0	1	0
chr1	16940000	16941400	CROCCP2	ENST00000412962.1	E3	9	259	119	chr1	16940296	16940297	16940165	6	0	5	0	0	0	1	0
chr1	16940000	16941400	CROCCP2	ENST00000412962.1	E3	9	400	155	chr1	16940110	16940111	16940165	5	0	29	0	0	0	1	0
chr1	16940000	16941400	CROCCP2	ENST00000412962.1	E3	9	400	155	chr1	16940116	16940117	16940165	5	0	28	0	0	0	1	0
chr1	16940000	16941400	CROCCP2	ENST00000412962.1	E3	9	400	155	chr1	16940118	16940119	16940165	5	0	28	0	0	0	1	0
chr1	16940000	16941400	CROCCP2	ENST00000412962.1	E3	9	400	155	chr1	16940121	16940122	16940165	5	0	29	0	0	0	1	0
chr1	16940000	16941400	CROCCP2	ENST00000412962.1	E3	9	400	155	chr1	16940139	16940140	16940165	9	0	29	0	0	0	1	0
chr1	16940000	16941400	CROCCP2	ENST00000412962.1	E3	9	400	155	chr1	16940142	16940143	16940165	9	0	30	0	0	0	1	0
chr1	16940000	16941400	CROCCP2	ENST00000412962.1	E3	9	400	155	chr1	16940159	16940160	16940165	13	0	31	0	0	0	1	0
chr1	16940000	16941400	CROCCP2	ENST00000412962.1	E3	9	400	155	chr1	16940181	16940182	16940165	10	0	18	0	0	0	1	0
chr1	16940000	16941400	CROCCP2	ENST00000412962.1	E3	9	400	155	chr1	16940183	16940184	16940165	9	0	14	0	0	0	1	0
chr1	16940000	16941400	CROCCP2	ENST00000412962.1	E3	9	400	155	chr1	16940189	16940190	16940165	7	0	9	0	0	0	1	0
chr1	16940000	16941400	CROCCP2	ENST00000412962.1	E3	9	458	159	chr1	16940090	16940091	16940165	5	0	13	0	0	0	1	0
chr1	16940000	16941400	CROCCP2	ENST00000412962.1	E3	9	458	159	chr1	16940110	16940111	16940165	6	0	16	0	0	0	1	0
chr1	16940000	16941400	CROCCP2	ENST00000412962.1	E3	9	458	159	chr1	16940116	16940117	16940165	6	0	16	0	0	0	1	0
chr1	16940000	16941400	CROCCP2	ENST00000412962.1	E3	9	458	159	chr1	16940118	16940119	16940165	6	0	16	0	0	0	1	0
chr1	16940000	16941400	CROCCP2	ENST00000412962.1	E3	9	458	159	chr1	16940121	16940122	16940165	6	0	16	0	0	0	1	0
chr1	16940000	16941400	CROCCP2	ENST00000412962.1	E3	9	458	159	chr1	16940139	16940140	16940165	8	0	19	0	0	0	1	0
chr1	16940000	16941400	CROCCP2	ENST00000412962.1	E3	9	458	159	chr1	16940142	16940143	16940165	8	0	19	0	0	0	1	0
chr1	16940000	16941400	CROCCP2	ENST00000412962.1	E3	9	458	159	chr1	16940159	16940160	16940165	13	0	21	0	0	0	1	0
chr1	16940000	16941400	CROCCP2	ENST00000412962.1	E3	9	458	159	chr1	16940181	16940182	16940165	9	0	12	0	0	0	1	0
chr1	16940000	16941400	CROCCP2	ENST00000412962.1	E3	9	458	159	chr1	16940183	16940184	16940165	9	0	10	0	0	0	1	0
chr1	16940000	16941400	CROCCP2	ENST00000412962.1	E3	9	458	159	chr1	16940189	16940190	16940165	5	0	5	0	0	0	1	0
chr1	16970400	16971000	CROCCP2	ENST00000412962.1	E3	8	349	214	chr1	16970823	16970824	16970757	6	0	5	0	0	0	1	1
chr1	16970400	16971000	CROCCP2	ENST00000412962.1	E3	9	259	119	chr1	16970823	16970824	16970784	13	0	10	0	0	0	1	0
chr1	16970400	16971000	CROCCP2	ENST00000412962.1	E3	9	259	119	chr1	16970856	16970857	16970784	12	0	6	0	0	0	1	0
chr1	16970400	16971000	CROCCP2	ENST00000412962.1	E3	9	259	119	chr1	16970869	16970870	16970784	10	0	6	0	0	0	1	0
chr1	16970400	16971000	CROCCP2	ENST00000412962.1	E3	9	259	119	chr1	16970873	16970874	16970784	8	0	5	0	0	0	1	0
chr1	16970400	16971000	CROCCP2	ENST00000412962.1	E3	9	400	155	chr1	16970823	16970824	16970784	13	0	5	0	0	0	1	0
chr1	16970400	16971000	CROCCP2	ENST00000412962.1	E3	9	633	310	chr1	16970823	16970824	16970784	26	0	10	0	0	0	1	0
chr1	16970400	16971000	CROCCP2	ENST00000412962.1	E3	9	633	310	chr1	16970856	16970857	16970784	19	0	8	0	0	0	1	0
chr1	16970400	16971000	CROCCP2	ENST00000412962.1	E3	9	633	310	chr1	16970869	16970870	16970784	11	0	7	0	0	0	1	0
chr1	16970400	16971000	CROCCP2	ENST00000412962.1	E3	9	633	310	chr1	16970873	16970874	16970784	9	0	7	0	0	0	1	0
chr1	16970400	16971000	CROCCP2	ENST00000412962.1	E3	9	633	310	chr1	16970898	16970899	16970784	5	0	5	0	0	0	1	0
chr1	16970400	16971000	CROCCP2	ENST00000412962.1	E3	9	633	310	chr1	16970920	16970921	16970784	8	0	5	0	0	0	1	0
chr1	16970400	16971000	CROCCP2	ENST00000412962.1	E3	9	633	310	chr1	16970943	16970944	16970784	9	0	6	0	0	0	1	0
chr1	16970400	16971000	CROCCP2	ENST00000412962.1	E3	9	633	310	chr1	16970975	16970976	16970784	8	0	6	0	0	0	1	0
chr1	16970400	16971000	CROCCP2	ENST00000412962.1	E3	9	633	310	chr1	16970981	16970982	16970784	7	0	6	0	0	0	1	0
chr1	16971200	16975400	CROCCP2	ENST00000412962.1	E3	9	400	155	chr1	16974245	16974246	16974256	7	2	5	0	0.285714	0	0.4697	0
chr1	16971200	16975400	CROCCP2	ENST00000412962.1	E3	9	400	155	chr1	16974249	16974250	16974256	7	0	5	0	0	0	1	0
chr1	16971200	16975400	CROCCP2	ENST00000412962.1	E3	9	400	155	chr1	16974266	16974267	16974256	7	1	5	1	0.142857	0.2	1	0
chr1	16971200	16975400	CROCCP2	ENST00000412962.1	E3	9	400	155	chr1	16974283	16974284	16974256	7	0	5	0	0	0	1	0
chr1	16971200	16975400	CROCCP2	ENST00000412962.1	E3	9	400	155	chr1	16974296	16974297	16974256	7	1	5	1	0.142857	0.2	1	0
chr1	172418800	172420600	SUCO	ENST00000367723.3	E3	4	68	43	chr1	172419603	172419604	172419615	5	5	5	5	1	1	1	1
chr1	192484200	192487200	RGS1	ENST00000367459.3	E3	3	103	58	chr1	192486199	192486200	192486308	5	0	5	0	0	0	1	1
chr1	192484200	192487200	RGS1	ENST00000367459.3	E3	3	103	58	chr1	192486298	192486299	192486308	8	0	9	0	0	0	1	1
chr1	192484200	192487200	RGS1	ENST00000367459.3	E3	3	103	58	chr1	192486335	192486336	192486308	5	0	8	1	0	0.125	1	1
chr1	192484200	192487200	RGS1	ENST00000367459.3	E3	3	103	58	chr1	192486348	192486349	192486308	5	0	5	0	0	0	1	1
chr1	192540400	192549000	RGS1	ENST00000367459.3	E3	3	65	41	chr1	192548609	192548610	192548559	5	3	5	2	0.6	0.4	1	0
chr1	192577400	192579200	RGS1	ENST00000367459.3	E3	4	67	37	chr1	192579019	192579020	192579043	8	8	5	5	1	1	1	1
chr1	192577400	192579200	RGS1	ENST00000367459.3	E3	4	67	37	chr1	192579034	192579035	192579043	8	7	7	6	0.875	0.857143	1	1
chr1	210001200	210001800	DIEXF	ENST00000491415.1	E4	16	143	68	chr1	210001200	210001201	210001173	9	0	5	0	0	0	1	0
chr1	210001200	210001800	DIEXF	ENST00000491415.1	E4	16	143	68	chr1	210001481	210001482	210001543	7	0	5	0	0	0	1	0
chr1	210001200	210001800	DIEXF	ENST00000491415.1	E4	16	143	68	chr1	210001489	210001490	210001543	7	0	7	0	0	0	1	0
chr1	210001200	210001800	DIEXF	ENST00000491415.1	E4	16	143	68	chr1	210001492	210001493	210001543	7	0	7	0	0	0	1	0
chr1	210001200	210001800	DIEXF	ENST00000491415.1	E4	16	143	68	chr1	210001527	210001528	210001543	8	0	9	0	0	0	1	0
chr1	210001200	210001800	DIEXF	ENST00000491415.1	E4	16	143	68	chr1	210001546	210001547	210001543	10	0	9	0	0	0	1	0
chr1	210001200	210001800	DIEXF	ENST00000491415.1	E4	16	143	68	chr1	210001563	210001564	210001543	9	0	9	0	0	0	1	0
chr1	210001200	210001800	DIEXF	ENST00000491415.1	E4	16	143	68	chr1	210001637	210001638	210001713	5	0	5	0	0	0	1	0
chr1	210001200	210001800	DIEXF	ENST00000491415.1	E4	16	143	68	chr1	210001641	210001642	210001713	5	0	5	0	0	0	1	0
chr1	210001200	210001800	DIEXF	ENST00000491415.1	E4	16	143	68	chr1	210001655	210001656	210001713	5	0	5	0	0	0	1	0
chr1	210001200	210001800	DIEXF	ENST00000491415.1	E4	16	143	68	chr1	210001663	210001664	210001713	6	0	5	0	0	0	1	0
chr1	210001200	210001800	DIEXF	ENST00000491415.1	E4	16	143	68	chr1	210001666	210001667	210001713	6	0	5	1	0	0.2	0.4545	0
chr1	210001200	210001800	DIEXF	ENST00000491415.1	E4	16	143	68	chr1	210001685	210001686	210001713	7	0	6	0	0	0	1	0
chr1	210001200	210001800	DIEXF	ENST00000491415.1	E4	18	144	68	chr1	210001418	210001419	210001543	6	0	6	0	0	0	1	1
chr1	210001200	210001800	DIEXF	ENST00000491415.1	E4	18	144	68	chr1	210001420	210001421	210001543	6	0	6	0	0	0	1	1
chr1	210001200	210001800	DIEXF	ENST00000491415.1	E4	18	144	68	chr1	210001427	210001428	210001543	6	0	6	0	0	0	1	1
chr1	210001200	210001800	DIEXF	ENST00000491415.1	E4	18	144	68	chr1	210001481	210001482	210001543	9	0	9	0	0	0	1	1
chr1	210001200	210001800	DIEXF	ENST00000491415.1	E4	18	144	68	chr1	210001489	210001490	210001543	9	0	10	0	0	0	1	1
chr1	210001200	210001800	DIEXF	ENST00000491415.1	E4	18	144	68	chr1	210001492	210001493	210001543	9	0	12	0	0	0	1	1
chr1	210001200	210001800	DIEXF	ENST00000491415.1	E4	18	144	68	chr1	210001527	210001528	210001543	14	0	18	0	0	0	1	1
chr1	210001200	210001800	DIEXF	ENST00000491415.1	E4	18	144	68	chr1	210001546	210001547	210001543	15	0	19	0	0	0	1	1
chr1	210001200	210001800	DIEXF	ENST00000491415.1	E4	18	144	68	chr1	210001563	210001564	210001543	14	0	17	0	0	0	1	1
chr1	210001200	210001800	DIEXF	ENST00000491415.1	E4	18	144	68	chr1	210001600	210001601	210001543	9	0	13	0	0	0	1	1
chr1	210001200	210001800	DIEXF	ENST00000491415.1	E4	18	144	68	chr1	210001628	210001629	210001543	6	0	8	0	0	0	1	1
chr1	210001200	210001800	DIEXF	ENST00000491415.1	E4	18	144	68	chr1	210001628	210001629	210001713	7	0	5	0	0	0	1	1
chr1	210001200	210001800	DIEXF	ENST00000491415.1	E4	18	144	68	chr1	210001637	210001638	210001543	5	0	8	0	0	0	1	1
chr1	210001200	210001800	DIEXF	ENST00000491415.1	E4	18	144	68	chr1	210001637	210001638	210001713	8	0	6	0	0	0	1	1
chr1	210001200	210001800	DIEXF	ENST00000491415.1	E4	18	144	68	chr1	210001641	210001642	210001713	8	0	7	0	0	0	1	1
chr1	210001200	210001800	DIEXF	ENST00000491415.1	E4	18	144	68	chr1	210001655	210001656	210001713	10	0	7	0	0	0	1	1
chr1	210001200	210001800	DIEXF	ENST00000491415.1	E4	18	144	68	chr1	210001663	210001664	210001713	10	0	8	0	0	0	1	1
chr1	210001200	210001800	DIEXF	ENST00000491415.1	E4	18	144	68	chr1	210001666	210001667	210001713	10	0	8	0	0	0	1	1
chr1	210001200	210001800	DIEXF	ENST00000491415.1	E4	18	144	68	chr1	210001685	210001686	210001713	11	0	8	0	0	0	1	1
chr1	210001200	210001800	DIEXF	ENST00000491415.1	E4	18	144	68	chr1	210001726	210001727	210001713	7	0	6	0	0	0	1	1
chr1	210001200	210001800	DIEXF	ENST00000491415.1	E4	18	144	68	chr1	210001730	210001731	210001713	7	0	6	0	0	0	1	1
chr1	210001200	210001800	DIEXF	ENST00000491415.1	E4	19	127	73	chr1	210001481	210001482	210001543	11	0	9	0	0	0	1	0
chr1	210001200	210001800	DIEXF	ENST00000491415.1	E4	19	127	73	chr1	210001489	210001490	210001543	13	0	11	0	0	0	1	0
chr1	210001200	210001800	DIEXF	ENST00000491415.1	E4	19	127	73	chr1	210001492	210001493	210001543	13	0	11	1	0	0.0909091	0.4583	0
chr1	210001200	210001800	DIEXF	ENST00000491415.1	E4	19	127	73	chr1	210001527	210001528	210001543	16	2	15	0	0.125	0	0.4839	0
chr1	210001200	210001800	DIEXF	ENST00000491415.1	E4	19	127	73	chr1	210001546	210001547	210001543	17	0	17	0	0	0	1	0
chr1	210001200	210001800	DIEXF	ENST00000491415.1	E4	19	127	73	chr1	210001546	210001547	210001586	6	0	5	0	0	0	1	0
chr1	210001200	210001800	DIEXF	ENST00000491415.1	E4	19	127	73	chr1	210001563	210001564	210001543	13	0	14	0	0	0	1	0
chr1	210001200	210001800	DIEXF	ENST00000491415.1	E4	19	127	73	chr1	210001563	210001564	210001586	6	0	6	0	0	0	1	0
chr1	210001200	210001800	DIEXF	ENST00000491415.1	E4	19	127	73	chr1	210001600	210001601	210001543	7	0	14	0	0	0	1	0
chr1	210001200	210001800	DIEXF	ENST00000491415.1	E4	19	127	73	chr1	210001600	210001601	210001586	7	0	5	0	0	0	1	0
chr1	210001200	210001800	DIEXF	ENST00000491415.1	E4	19	127	73	chr1	210001637	210001638	210001543	5	0	5	0	0	0	1	0
chr1	210001200	210001800	DIEXF	ENST00000491415.1	E4	22	185	95	chr1	210001200	210001201	210001173	11	0	9	0	0	0	1	1
chr1	210001200	210001800	DIEXF	ENST00000491415.1	E4	22	185	95	chr1	210001218	210001219	210001173	7	0	6	0	0	0	1	1
chr1	210001200	210001800	DIEXF	ENST00000491415.1	E4	22	185	95	chr1	210001481	210001482	210001543	17	0	7	0	0	0	1	1
chr1	210001200	210001800	DIEXF	ENST00000491415.1	E4	22	185	95	chr1	210001489	210001490	210001543	20	0	8	0	0	0	1	1
chr1	210001200	210001800	DIEXF	ENST00000491415.1	E4	22	185	95	chr1	210001492	210001493	210001543	21	0	9	0	0	0	1	1
chr1	210001200	210001800	DIEXF	ENST00000491415.1	E4	22	185	95	chr1	210001527	210001528	210001543	25	0	12	0	0	0	1	1
chr1	210001200	210001800	DIEXF	ENST00000491415.1	E4	22	185	95	chr1	210001527	210001528	210001586	8	0	5	0	0	0	1	1
chr1	210001200	210001800	DIEXF	ENST00000491415.1	E4	22	185	95	chr1	210001546	210001547	210001543	24	0	12	0	0	0	1	1
chr1	210001200	210001800	DIEXF	ENST00000491415.1	E4	22	185	95	chr1	210001546	210001547	210001586	9	0	5	0	0	0	1	1
chr1	210001200	210001800	DIEXF	ENST00000491415.1	E4	22	185	95	chr1	210001563	210001564	210001543	19	0	9	0	0	0	1	1
chr1	210001200	210001800	DIEXF	ENST00000491415.1	E4	22	185	95	chr1	210001563	210001564	210001586	8	0	8	0	0	0	1	1
chr1	210001200	210001800	DIEXF	ENST00000491415.1	E4	22	185	95	chr1	210001600	210001601	210001543	8	1	7	0	0.125	0	1	1
chr1	210001200	210001800	DIEXF	ENST00000491415.1	E4	22	185	95	chr1	210001600	210001601	210001586	5	1	9	0	0.2	0	0.3571	1
chr1	210001200	210001800	DIEXF	ENST00000491415.1	E4	22	185	95	chr1	210001628	210001629	210001543	7	0	5	0	0	0	1	1
chr1	210001200	210001800	DIEXF	ENST00000491415.1	E4	22	185	95	chr1	210001637	210001638	210001543	7	0	5	0	0	0	1	1
chr1	210001200	210001800	DIEXF	ENST00000491415.1	E4	22	185	95	chr1	210001641	210001642	210001543	7	0	5	0	0	0	1	1
chr1	210001200	210001800	DIEXF	ENST00000491415.1	E4	22	185	95	chr1	210001655	210001656	210001543	8	0	5	0	0	0	1	1
chr1	210001200	210001800	DIEXF	ENST00000491415.1	E4	22	185	95	chr1	210001655	210001656	210001713	5	0	9	0	0	0	1	1
chr1	210001200	210001800	DIEXF	ENST00000491415.1	E4	22	185	95	chr1	210001663	210001664	210001713	5	0	9	0	0	0	1	1
chr1	210001200	210001800	DIEXF	ENST00000491415.1	E4	22	185	95	chr1	210001666	210001667	210001713	5	0	9	0	0	0	1	1
chr1	210001200	210001800	DIEXF	ENST00000491415.1	E4	22	185	95	chr1	210001685	210001686	210001713	5	0	9	1	0	0.111111	1	1
chr1	210001200	210001800	DIEXF	ENST00000491415.1	E4	23	248	107	chr1	210001481	210001482	210001543	6	0	5	0	0	0	1	1
chr1	210001200	210001800	DIEXF	ENST00000491415.1	E4	23	248	107	chr1	210001489	210001490	210001543	8	0	9	0	0	0	1	1
chr1	210001200	210001800	DIEXF	ENST00000491415.1	E4	23	248	107	chr1	210001492	210001493	210001543	8	0	9	0	0	0	1	1
chr1	210001200	210001800	DIEXF	ENST00000491415.1	E4	23	248	107	chr1	210001527	210001528	210001543	13	0	15	0	0	0	1	1
chr1	210001200	210001800	DIEXF	ENST00000491415.1	E4	23	248	107	chr1	210001546	210001547	210001543	13	0	16	1	0	0.0625	1	1
chr1	210001200	210001800	DIEXF	ENST00000491415.1	E4	23	248	107	chr1	210001563	210001564	210001543	10	0	13	0	0	0	1	1
chr1	210001200	210001800	DIEXF	ENST00000491415.1	E4	23	248	107	chr1	210001600	210001601	210001543	5	0	9	0	0	0	1	1
chr1	210001200	210001800	DIEXF	ENST00000491415.1	E4	23	248	107	chr1	210001655	210001656	210001713	8	0	6	0	0	0	1	1
chr1	210001200	210001800	DIEXF	ENST00000491415.1	E4	23	248	107	chr1	210001663	210001664	210001713	8	0	6	0	0	0	1	1
chr1	210001200	210001800	DIEXF	ENST00000491415.1	E4	23	248	107	chr1	210001666	210001667	210001713	8	0	6	0	0	0	1	1
chr1	210001200	210001800	DIEXF	ENST00000491415.1	E4	23	248	107	chr1	210001685	210001686	210001713	8	0	6	0	0	0	1	1
chr1	210001200	210001800	DIEXF	ENST00000491415.1	E4	24	237	123	chr1	210001527	210001528	210001543	7	0	9	0	0	0	1	0
chr1	210001200	210001800	DIEXF	ENST00000491415.1	E4	24	237	123	chr1	210001546	210001547	210001543	8	0	8	0	0	0	1	0
chr1	210001200	210001800	DIEXF	ENST00000491415.1	E4	24	237	123	chr1	210001563	210001564	210001543	8	0	6	0	0	0	1	0
chr1	210001200	210001800	DIEXF	ENST00000491415.1	E4	24	237	123	chr1	210001628	210001629	210001713	5	0	5	0	0	0	1	0
chr1	210001200	210001800	DIEXF	ENST00000491415.1	E4	24	237	123	chr1	210001637	210001638	210001713	5	0	6	0	0	0	1	0
chr1	210001200	210001800	DIEXF	ENST00000491415.1	E4	24	237	123	chr1	210001641	210001642	210001713	5	0	6	0	0	0	1	0
chr1	210001200	210001800	DIEXF	ENST00000491415.1	E4	24	237	123	chr1	210001655	210001656	210001713	6	0	8	0	0	0	1	0
chr1	210001200	210001800	DIEXF	ENST00000491415.1	E4	24	237	123	chr1	210001663	210001664	210001713	6	0	8	0	0	0	1	0
chr1	210001200	210001800	DIEXF	ENST00000491415.1	E4	24	237	123	chr1	210001666	210001667	210001713	6	0	8	0	0	0	1	0
chr1	210001200	210001800	DIEXF	ENST00000491415.1	E4	24	237	123	chr1	210001685	210001686	210001713	7	0	8	0	0	0	1	0
chr1	210001200	210001800	DIEXF	ENST00000491415.1	E4	24	237	123	chr1	210001726	210001727	210001713	5	0	5	0	0	0	1	0
chr1	210001200	210001800	DIEXF	ENST00000491415.1	E4	24	291	134	chr1	210001481	210001482	210001543	14	0	12	0	0	0	1	1
chr1	210001200	210001800	DIEXF	ENST00000491415.1	E4	24	291	134	chr1	210001489	210001490	210001543	15	0	11	0	0	0	1	1
chr1	210001200	210001800	DIEXF	ENST00000491415.1	E4	24	291	134	chr1	210001492	210001493	210001543	15	0	11	0	0	0	1	1
chr1	210001200	210001800	DIEXF	ENST00000491415.1	E4	24	291	134	chr1	210001527	210001528	210001543	17	0	15	0	0	0	1	1
chr1	210001200	210001800	DIEXF	ENST00000491415.1	E4	24	291	134	chr1	210001546	210001547	210001543	16	0	15	0	0	0	1	1
chr1	210001200	210001800	DIEXF	ENST00000491415.1	E4	24	291	134	chr1	210001546	210001547	210001586	6	0	5	0	0	0	1	1
chr1	210001200	210001800	DIEXF	ENST00000491415.1	E4	24	291	134	chr1	210001563	210001564	210001543	14	0	12	0	0	0	1	1
chr1	210001200	210001800	DIEXF	ENST00000491415.1	E4	24	291	134	chr1	210001563	210001564	210001586	7	0	5	0	0	0	1	1
chr1	210001200	210001800	DIEXF	ENST00000491415.1	E4	24	291	134	chr1	210001600	210001601	210001543	9	0	7	0	0	0	1	1
chr1	210001200	210001800	DIEXF	ENST00000491415.1	E4	24	291	134	chr1	210001600	210001601	210001586	7	0	5	0	0	0	1	1
chr1	210001200	210001800	DIEXF	ENST00000491415.1	E4	24	291	134	chr1	210001628	210001629	210001543	7	0	5	0	0	0	1	1
chr1	210001200	210001800	DIEXF	ENST00000491415.1	E4	24	291	134	chr1	210001637	210001638	210001713	5	0	5	0	0	0	1	1
chr1	210001200	210001800	DIEXF	ENST00000491415.1	E4	24	291	134	chr1	210001655	210001656	210001713	5	0	6	0	0	0	1	1
chr1	210001200	210001800	DIEXF	ENST00000491415.1	E4	24	291	134	chr1	210001663	210001664	210001713	7	0	6	0	0	0	1	1
chr1	210001200	210001800	DIEXF	ENST00000491415.1	E4	24	291	134	chr1	210001666	210001667	210001713	7	0	6	0	0	0	1	1
chr1	210001200	210001800	DIEXF	ENST00000491415.1	E4	24	291	134	chr1	210001685	210001686	210001713	7	0	6	0	0	0	1	1
chr1	210001200	210001800	DIEXF	ENST00000491415.1	E4	25	353	175	chr1	210001489	210001490	210001543	5	1	7	0	0.2	0	0.4167	1
chr1	210001200	210001800	DIEXF	ENST00000491415.1	E4	25	353	175	chr1	210001492	210001493	210001543	6	0	8	0	0	0	1	1
chr1	210001200	210001800	DIEXF	ENST00000491415.1	E4	25	353	175	chr1	210001527	210001528	210001543	12	0	14	0	0	0	1	1
chr1	210001200	210001800	DIEXF	ENST00000491415.1	E4	25	353	175	chr1	210001527	210001528	210001586	5	0	7	0	0	0	1	1
chr1	210001200	210001800	DIEXF	ENST00000491415.1	E4	25	353	175	chr1	210001546	210001547	210001543	12	0	14	0	0	0	1	1
chr1	210001200	210001800	DIEXF	ENST00000491415.1	E4	25	353	175	chr1	210001546	210001547	210001586	5	0	7	0	0	0	1	1
chr1	210001200	210001800	DIEXF	ENST00000491415.1	E4	25	353	175	chr1	210001563	210001564	210001543	12	0	12	1	0	0.0833333	1	1
chr1	210001200	210001800	DIEXF	ENST00000491415.1	E4	25	353	175	chr1	210001563	210001564	210001586	5	0	7	1	0	0.142857	1	1
chr1	210001200	210001800	DIEXF	ENST00000491415.1	E4	25	353	175	chr1	210001600	210001601	210001543	7	0	7	0	0	0	1	1
chr1	210001200	210001800	DIEXF	ENST00000491415.1	E4	28	244	137	chr1	210001200	210001201	210001173	11	0	5	0	0	0	1	1
chr1	210001200	210001800	DIEXF	ENST00000491415.1	E4	28	244	137	chr1	210001200	210001201	210001233	15	0	7	0	0	0	1	1
chr1	210001200	210001800	DIEXF	ENST00000491415.1	E4	28	244	137	chr1	210001218	210001219	210001233	18	0	7	0	0	0	1	1
chr1	210001200	210001800	DIEXF	ENST00000491415.1	E4	28	244	137	chr1	210001234	210001235	210001233	20	0	10	0	0	0	1	1
chr1	210001200	210001800	DIEXF	ENST00000491415.1	E4	28	244	137	chr1	210001241	210001242	210001233	19	0	10	0	0	0	1	1
chr1	210001200	210001800	DIEXF	ENST00000491415.1	E4	28	244	137	chr1	210001259	210001260	210001233	16	0	8	0	0	0	1	1
chr1	210001200	210001800	DIEXF	ENST00000491415.1	E4	28	244	137	chr1	210001263	210001264	210001233	16	0	6	0	0	0	1	1
chr1	210001200	210001800	DIEXF	ENST00000491415.1	E4	28	244	137	chr1	210001267	210001268	210001233	16	0	6	0	0	0	1	1
chr1	210001200	210001800	DIEXF	ENST00000491415.1	E4	28	244	137	chr1	210001269	210001270	210001233	16	0	6	0	0	0	1	1
chr1	210001200	210001800	DIEXF	ENST00000491415.1	E4	28	244	137	chr1	210001272	210001273	210001233	16	0	6	0	0	0	1	1
chr1	210001200	210001800	DIEXF	ENST00000491415.1	E4	28	244	137	chr1	210001527	210001528	210001586	7	0	9	0	0	0	1	1
chr1	210001200	210001800	DIEXF	ENST00000491415.1	E4	28	244	137	chr1	210001546	210001547	210001586	8	0	10	0	0	0	1	1
chr1	210001200	210001800	DIEXF	ENST00000491415.1	E4	28	244	137	chr1	210001563	210001564	210001586	8	0	14	0	0	0	1	1
chr1	210001200	210001800	DIEXF	ENST00000491415.1	E4	28	244	137	chr1	210001600	210001601	210001586	9	0	12	0	0	0	1	1
chr1	210001200	210001800	DIEXF	ENST00000491415.1	E4	28	244	137	chr1	210001628	210001629	210001586	6	0	11	0	0	0	1	1
chr1	210001200	210001800	DIEXF	ENST00000491415.1	E4	28	244	137	chr1	210001637	210001638	210001713	8	0	7	0	0	0	1	1
chr1	210001200	210001800	DIEXF	ENST00000491415.1	E4	28	244	137	chr1	210001641	210001642	210001713	9	0	8	0	0	0	1	1
chr1	210001200	210001800	DIEXF	ENST00000491415.1	E4	28	244	137	chr1	210001655	210001656	210001713	10	0	11	0	0	0	1	1
chr1	210001200	210001800	DIEXF	ENST00000491415.1	E4	28	244	137	chr1	210001663	210001664	210001713	11	0	11	0	0	0	1	1
chr1	210001200	210001800	DIEXF	ENST00000491415.1	E4	28	244	137	chr1	210001666	210001667	210001713	11	0	11	0	0	0	1	1
chr1	210001200	210001800	DIEXF	ENST00000491415.1	E4	28	244	137	chr1	210001685	210001686	210001713	12	0	11	0	0	0	1	1
chr1	210001200	210001800	DIEXF	ENST00000491415.1	E4	28	244	137	chr1	210001726	210001727	210001713	10	0	11	0	0	0	1	1
chr1	210001200	210001800	DIEXF	ENST00000491415.1	E4	28	244	137	chr1	210001730	210001731	210001713	8	0	10	0	0	0	1	1
chr1	210001200	210001800	DIEXF	ENST00000491415.1	E4	29	289	161	chr1	210001200	210001201	210001173	11	0	8	0	0	0	1	1
chr1	210001200	210001800	DIEXF	ENST00000491415.1	E4	29	289	161	chr1	210001200	210001201	210001233	8	0	10	0	0	0	1	1
chr1	210001200	210001800	DIEXF	ENST00000491415.1	E4	29	289	161	chr1	210001218	210001219	210001173	9	0	7	0	0	0	1	1
chr1	210001200	210001800	DIEXF	ENST00000491415.1	E4	29	289	161	chr1	210001218	210001219	210001233	8	0	16	0	0	0	1	1
chr1	210001200	210001800	DIEXF	ENST00000491415.1	E4	29	289	161	chr1	210001234	210001235	210001173	5	0	7	0	0	0	1	1
chr1	210001200	210001800	DIEXF	ENST00000491415.1	E4	29	289	161	chr1	210001234	210001235	210001233	9	0	16	0	0	0	1	1
chr1	210001200	210001800	DIEXF	ENST00000491415.1	E4	29	289	161	chr1	210001241	210001242	210001173	5	0	7	0	0	0	1	1
chr1	210001200	210001800	DIEXF	ENST00000491415.1	E4	29	289	161	chr1	210001241	210001242	210001233	9	0	16	0	0	0	1	1
chr1	210001200	210001800	DIEXF	ENST00000491415.1	E4	29	289	161	chr1	210001259	210001260	210001233	8	0	13	0	0	0	1	1
chr1	210001200	210001800	DIEXF	ENST00000491415.1	E4	29	289	161	chr1	210001263	210001264	210001233	8	0	12	0	0	0	1	1
chr1	210001200	210001800	DIEXF	ENST00000491415.1	E4	29	289	161	chr1	210001267	210001268	210001233	8	0	12	0	0	0	1	1
chr1	210001200	210001800	DIEXF	ENST00000491415.1	E4	29	289	161	chr1	210001269	210001270	210001233	8	0	12	0	0	0	1	1
chr1	210001200	210001800	DIEXF	ENST00000491415.1	E4	29	289	161	chr1	210001272	210001273	210001233	7	0	12	0	0	0	1	1
chr1	210001200	210001800	DIEXF	ENST00000491415.1	E4	29	289	161	chr1	210001279	210001280	210001233	7	0	10	0	0	0	1	1
chr1	210001200	210001800	DIEXF	ENST00000491415.1	E4	29	289	161	chr1	210001492	210001493	210001586	5	0	5	0	0	0	1	1
chr1	210001200	210001800	DIEXF	ENST00000491415.1	E4	29	289	161	chr1	210001527	210001528	210001586	9	0	9	0	0	0	1	1
chr1	210001200	210001800	DIEXF	ENST00000491415.1	E4	29	289	161	chr1	210001546	210001547	210001586	10	0	10	0	0	0	1	1
chr1	210001200	210001800	DIEXF	ENST00000491415.1	E4	29	289	161	chr1	210001563	210001564	210001586	10	0	12	0	0	0	1	1
chr1	210001200	210001800	DIEXF	ENST00000491415.1	E4	29	289	161	chr1	210001600	210001601	210001586	10	0	13	0	0	0	1	1
chr1	210001200	210001800	DIEXF	ENST00000491415.1	E4	29	289	161	chr1	210001628	210001629	210001586	6	0	8	0	0	0	1	1
chr1	210001200	210001800	DIEXF	ENST00000491415.1	E4	29	289	161	chr1	210001637	210001638	210001586	5	0	6	0	0	0	1	1
chr1	210001200	210001800	DIEXF	ENST00000491415.1	E4	29	289	161	chr1	210001637	210001638	210001713	5	0	7	0	0	0	1	1
chr1	210001200	210001800	DIEXF	ENST00000491415.1	E4	29	289	161	chr1	210001641	210001642	210001586	5	0	6	0	0	0	1	1
chr1	210001200	210001800	DIEXF	ENST00000491415.1	E4	29	289	161	chr1	210001641	210001642	210001713	6	0	7	0	0	0	1	1
chr1	210001200	210001800	DIEXF	ENST00000491415.1	E4	29	289	161	chr1	210001655	210001656	210001713	7	0	9	0	0	0	1	1
chr1	210001200	210001800	DIEXF	ENST00000491415.1	E4	29	289	161	chr1	210001663	210001664	210001713	7	0	9	0	0	0	1	1
chr1	210001200	210001800	DIEXF	ENST00000491415.1	E4	29	289	161	chr1	210001666	210001667	210001713	8	0	9	0	0	0	1	1
chr1	210001200	210001800	DIEXF	ENST00000491415.1	E4	29	289	161	chr1	210001685	210001686	210001713	10	0	9	0	0	0	1	1
chr1	210001200	210001800	DIEXF	ENST00000491415.1	E4	29	289	161	chr1	210001726	210001727	210001713	7	0	8	1	0	0.125	1	1
chr1	210001200	210001800	DIEXF	ENST00000491415.1	E4	29	289	161	chr1	210001730	210001731	210001713	7	0	7	0	0	0	1	1
chr1	210001200	210001800	DIEXF	ENST00000491415.1	E4	29	308	198	chr1	210001200	210001201	210001233	6	0	7	0	0	0	1	1
chr1	210001200	210001800	DIEXF	ENST00000491415.1	E4	29	308	198	chr1	210001218	210001219	210001233	8	0	7	0	0	0	1	1
chr1	210001200	210001800	DIEXF	ENST00000491415.1	E4	29	308	198	chr1	210001234	210001235	210001233	9	0	6	0	0	0	1	1
chr1	210001200	210001800	DIEXF	ENST00000491415.1	E4	29	308	198	chr1	210001241	210001242	210001233	8	0	5	0	0	0	1	1
chr1	210001200	210001800	DIEXF	ENST00000491415.1	E4	29	308	198	chr1	210001259	210001260	210001233	6	0	5	0	0	0	1	1
chr1	210001200	210001800	DIEXF	ENST00000491415.1	E4	29	308	198	chr1	210001263	210001264	210001233	6	0	5	0	0	0	1	1
chr1	210001200	210001800	DIEXF	ENST00000491415.1	E4	29	308	198	chr1	210001267	210001268	210001233	6	0	5	0	0	0	1	1
chr1	210001200	210001800	DIEXF	ENST00000491415.1	E4	29	308	198	chr1	210001269	210001270	210001233	6	0	5	0	0	0	1	1
chr1	210001200	210001800	DIEXF	ENST00000491415.1	E4	29	308	198	chr1	210001272	210001273	210001233	5	0	5	0	0	0	1	1
chr1	210001200	210001800	DIEXF	ENST00000491415.1	E4	29	308	198	chr1	210001527	210001528	210001586	6	0	5	0	0	0	1	1
chr1	210001200	210001800	DIEXF	ENST00000491415.1	E4	29	308	198	chr1	210001546	210001547	210001586	7	0	6	0	0	0	1	1
chr1	210001200	210001800	DIEXF	ENST00000491415.1	E4	29	308	198	chr1	210001563	210001564	210001586	8	0	6	0	0	0	1	1
chr1	210001200	210001800	DIEXF	ENST00000491415.1	E4	29	308	198	chr1	210001600	210001601	210001586	8	0	6	0	0	0	1	1
chr1	210001200	210001800	DIEXF	ENST00000491415.1	E4	32	292	145	chr1	210001200	210001201	210001173	5	0	8	0	0	0	1	0
chr1	210001200	210001800	DIEXF	ENST00000491415.1	E4	34	328	189	chr1	210001527	210001528	210001543	11	0	7	0	0	0	1	1
chr1	210001200	210001800	DIEXF	ENST00000491415.1	E4	34	328	189	chr1	210001546	210001547	210001543	8	0	6	0	0	0	1	1
chr1	210001200	210001800	DIEXF	ENST00000491415.1	E4	34	328	189	chr1	210001563	210001564	210001543	5	0	6	0	0	0	1	1
chr1	210001200	210001800	DIEXF	ENST00000491415.1	E4	35	347	223	chr1	210001481	210001482	210001543	7	0	5	0	0	0	1	0
chr1	210001200	210001800	DIEXF	ENST00000491415.1	E4	35	347	223	chr1	210001489	210001490	210001543	7	0	5	0	0	0	1	0
chr1	210001200	210001800	DIEXF	ENST00000491415.1	E4	35	347	223	chr1	210001492	210001493	210001543	7	0	5	0	0	0	1	0
chr1	210001200	210001800	DIEXF	ENST00000491415.1	E4	35	347	223	chr1	210001527	210001528	210001543	8	0	8	0	0	0	1	0
chr1	210001200	210001800	DIEXF	ENST00000491415.1	E4	35	347	223	chr1	210001546	210001547	210001543	9	0	8	0	0	0	1	0
chr1	210001200	210001800	DIEXF	ENST00000491415.1	E4	35	347	223	chr1	210001563	210001564	210001543	8	0	7	0	0	0	1	0
chr1	210001200	210001800	DIEXF	ENST00000491415.1	E4	37	363	208	chr1	210001200	210001201	210001173	5	0	7	0	0	0	1	0
chr1	210001200	210001800	DIEXF	ENST00000491415.1	E4	37	375	202	chr1	210001200	210001201	210001173	10	0	7	0	0	0	1	1
chr1	210001200	210001800	DIEXF	ENST00000491415.1	E4	37	375	202	chr1	210001200	210001201	210001233	12	0	7	0	0	0	1	1
chr1	210001200	210001800	DIEXF	ENST00000491415.1	E4	37	375	202	chr1	210001218	210001219	210001173	8	0	7	0	0	0	1	1
chr1	210001200	210001800	DIEXF	ENST00000491415.1	E4	37	375	202	chr1	210001218	210001219	210001233	13	0	8	0	0	0	1	1
chr1	210001200	210001800	DIEXF	ENST00000491415.1	E4	37	375	202	chr1	210001234	210001235	210001173	8	0	5	0	0	0	1	1
chr1	210001200	210001800	DIEXF	ENST00000491415.1	E4	37	375	202	chr1	210001234	210001235	210001233	14	0	8	0	0	0	1	1
chr1	210001200	210001800	DIEXF	ENST00000491415.1	E4	37	375	202	chr1	210001241	210001242	210001233	13	0	6	0	0	0	1	1
chr1	210001200	210001800	DIEXF	ENST00000491415.1	E4	37	375	202	chr1	210001259	210001260	210001233	10	0	5	0	0	0	1	1
chr1	210001200	210001800	DIEXF	ENST00000491415.1	E4	37	375	202	chr1	210001527	210001528	210001586	7	0	6	0	0	0	1	1
chr1	210001200	210001800	DIEXF	ENST00000491415.1	E4	37	375	202	chr1	210001546	210001547	210001586	8	0	6	0	0	0	1	1
chr1	210001200	210001800	DIEXF	ENST00000491415.1	E4	37	375	202	chr1	210001563	210001564	210001586	9	0	6	0	0	0	1	1
chr1	210001200	210001800	DIEXF	ENST00000491415.1	E4	37	375	202	chr1	210001600	210001601	210001586	8	0	5	0	0	0	1	1
chr1	210001200	210001800	DIEXF	ENST00000491415.1	E4	37	375	202	chr1	210001600	210001601	210001713	7	0	5	0	0	0	1	1
chr1	210001200	210001800	DIEXF	ENST00000491415.1	E4	37	375	202	chr1	210001637	210001638	210001713	9	0	6	0	0	0	1	1
chr1	210001200	210001800	DIEXF	ENST00000491415.1	E4	37	375	202	chr1	210001641	210001642	210001713	10	0	7	0	0	0	1	1
chr1	210001200	210001800	DIEXF	ENST00000491415.1	E4	37	375	202	chr1	210001655	210001656	210001713	10	0	8	0	0	0	1	1
chr1	210001200	210001800	DIEXF	ENST00000491415.1	E4	37	375	202	chr1	210001663	210001664	210001713	11	0	8	0	0	0	1	1
chr1	210001200	210001800	DIEXF	ENST00000491415.1	E4	37	375	202	chr1	210001666	210001667	210001713	11	0	8	0	0	0	1	1
chr1	210001200	210001800	DIEXF	ENST00000491415.1	E4	37	375	202	chr1	210001685	210001686	210001713	13	0	8	0	0	0	1	1
chr1	210001200	210001800	DIEXF	ENST00000491415.1	E4	37	375	202	chr1	210001726	210001727	210001713	10	0	7	0	0	0	1	1
chr1	210001200	210001800	DIEXF	ENST00000491415.1	E4	37	375	202	chr1	210001730	210001731	210001713	10	0	6	0	0	0	1	1
chr1	210001200	210001800	DIEXF	ENST00000491415.1	E4	38	437	206	chr1	210001200	210001201	210001173	13	0	15	0	0	0	1	1
chr1	210001200	210001800	DIEXF	ENST00000491415.1	E4	38	437	206	chr1	210001200	210001201	210001233	9	0	14	0	0	0	1	1
chr1	210001200	210001800	DIEXF	ENST00000491415.1	E4	38	437	206	chr1	210001218	210001219	210001173	5	0	11	0	0	0	1	1
chr1	210001200	210001800	DIEXF	ENST00000491415.1	E4	38	437	206	chr1	210001218	210001219	210001233	10	0	16	0	0	0	1	1
chr1	210001200	210001800	DIEXF	ENST00000491415.1	E4	38	437	206	chr1	210001234	210001235	210001173	6	0	5	0	0	0	1	1
chr1	210001200	210001800	DIEXF	ENST00000491415.1	E4	38	437	206	chr1	210001234	210001235	210001233	14	0	14	0	0	0	1	1
chr1	210001200	210001800	DIEXF	ENST00000491415.1	E4	38	437	206	chr1	210001241	210001242	210001233	12	0	13	0	0	0	1	1
chr1	210001200	210001800	DIEXF	ENST00000491415.1	E4	38	437	206	chr1	210001259	210001260	210001233	12	0	11	0	0	0	1	1
chr1	210001200	210001800	DIEXF	ENST00000491415.1	E4	38	437	206	chr1	210001263	210001264	210001233	12	0	9	0	0	0	1	1
chr1	210001200	210001800	DIEXF	ENST00000491415.1	E4	38	437	206	chr1	210001267	210001268	210001233	12	0	9	0	0	0	1	1
chr1	210001200	210001800	DIEXF	ENST00000491415.1	E4	38	437	206	chr1	210001269	210001270	210001233	12	0	7	0	0	0	1	1
chr1	210001200	210001800	DIEXF	ENST00000491415.1	E4	38	437	206	chr1	210001272	210001273	210001233	11	0	6	0	0	0	1	1
chr1	210001200	210001800	DIEXF	ENST00000491415.1	E4	38	437	206	chr1	210001279	210001280	210001233	10	0	5	0	0	0	1	1
chr1	210001200	210001800	DIEXF	ENST00000491415.1	E4	38	437	206	chr1	210001306	210001307	210001233	8	0	5	0	0	0	1	1
chr1	210001200	210001800	DIEXF	ENST00000491415.1	E4	38	437	206	chr1	210001309	210001310	210001233	7	0	5	0	0	0	1	1
chr1	210001200	210001800	DIEXF	ENST00000491415.1	E4	38	437	206	chr1	210001527	210001528	210001586	14	0	7	0	0	0	1	1
chr1	210001200	210001800	DIEXF	ENST00000491415.1	E4	38	437	206	chr1	210001546	210001547	210001586	13	0	7	0	0	0	1	1
chr1	210001200	210001800	DIEXF	ENST00000491415.1	E4	38	437	206	chr1	210001563	210001564	210001586	16	0	8	0	0	0	1	1
chr1	210001200	210001800	DIEXF	ENST00000491415.1	E4	38	437	206	chr1	210001563	210001564	210001713	5	0	8	0	0	0	1	1
chr1	210001200	210001800	DIEXF	ENST00000491415.1	E4	38	437	206	chr1	210001600	210001601	210001586	15	0	7	0	0	0	1	1
chr1	210001200	210001800	DIEXF	ENST00000491415.1	E4	38	437	206	chr1	210001600	210001601	210001713	5	0	8	0	0	0	1	1
chr1	210001200	210001800	DIEXF	ENST00000491415.1	E4	38	437	206	chr1	210001628	210001629	210001713	11	0	10	0	0	0	1	1
chr1	210001200	210001800	DIEXF	ENST00000491415.1	E4	38	437	206	chr1	210001637	210001638	210001713	11	0	11	0	0	0	1	1
chr1	210001200	210001800	DIEXF	ENST00000491415.1	E4	38	437	206	chr1	210001641	210001642	210001713	12	0	11	0	0	0	1	1
chr1	210001200	210001800	DIEXF	ENST00000491415.1	E4	38	437	206	chr1	210001655	210001656	210001713	15	0	14	0	0	0	1	1
chr1	210001200	210001800	DIEXF	ENST00000491415.1	E4	38	437	206	chr1	210001663	210001664	210001713	16	0	14	0	0	0	1	1
chr1	210001200	210001800	DIEXF	ENST00000491415.1	E4	38	437	206	chr1	210001666	210001667	210001713	16	0	15	0	0	0	1	1
chr1	210001200	210001800	DIEXF	ENST00000491415.1	E4	38	437	206	chr1	210001685	210001686	210001713	16	0	15	0	0	0	1	1
chr1	210001200	210001800	DIEXF	ENST00000491415.1	E4	38	437	206	chr1	210001726	210001727	210001713	10	0	9	0	0	0	1	1
chr1	210001200	210001800	DIEXF	ENST00000491415.1	E4	38	437	206	chr1	210001730	210001731	210001713	10	0	9	0	0	0	1	1
chr1	210001200	210001800	DIEXF	ENST00000491415.1	E4	39	389	223	chr1	210001200	210001201	210001173	8	0	10	0	0	0	1	0
chr1	210001200	210001800	DIEXF	ENST00000491415.1	E4	39	389	223	chr1	210001200	210001201	210001233	10	0	8	0	0	0	1	0
chr1	210001200	210001800	DIEXF	ENST00000491415.1	E4	39	389	223	chr1	210001218	210001219	210001233	10	0	8	0	0	0	1	0
chr1	210001200	210001800	DIEXF	ENST00000491415.1	E4	39	389	223	chr1	210001234	210001235	210001233	10	0	12	0	0	0	1	0
chr1	210001200	210001800	DIEXF	ENST00000491415.1	E4	39	389	223	chr1	210001241	210001242	210001233	9	0	12	0	0	0	1	0
chr1	210001200	210001800	DIEXF	ENST00000491415.1	E4	39	389	223	chr1	210001259	210001260	210001233	7	0	8	0	0	0	1	0
chr1	210001200	210001800	DIEXF	ENST00000491415.1	E4	39	389	223	chr1	210001263	210001264	210001233	7	0	8	0	0	0	1	0
chr1	210001200	210001800	DIEXF	ENST00000491415.1	E4	39	389	223	chr1	210001267	210001268	210001233	6	0	8	0	0	0	1	0
chr1	210001200	210001800	DIEXF	ENST00000491415.1	E4	39	389	223	chr1	210001269	210001270	210001233	5	0	8	0	0	0	1	0
chr1	210001200	210001800	DIEXF	ENST00000491415.1	E4	39	389	223	chr1	210001272	210001273	210001233	5	0	7	0	0	0	1	0
chr1	210001200	210001800	DIEXF	ENST00000491415.1	E4	39	389	223	chr1	210001600	210001601	210001713	5	0	5	1	0	0.2	1	0
chr1	210001200	210001800	DIEXF	ENST00000491415.1	E4	39	389	223	chr1	210001641	210001642	210001713	9	0	5	0	0	0	1	0
chr1	210001200	210001800	DIEXF	ENST00000491415.1	E4	39	389	223	chr1	210001655	210001656	210001713	9	0	5	0	0	0	1	0
chr1	210001200	210001800	DIEXF	ENST00000491415.1	E4	39	389	223	chr1	210001663	210001664	210001713	10	0	6	0	0	0	1	0
chr1	210001200	210001800	DIEXF	ENST00000491415.1	E4	39	389	223	chr1	210001666	210001667	210001713	10	0	6	1	0	0.166667	0.375	0
chr1	210001200	210001800	DIEXF	ENST00000491415.1	E4	39	389	223	chr1	210001685	210001686	210001713	10	0	6	0	0	0	1	0
chr1	210001200	210001800	DIEXF	ENST00000491415.1	E4	39	453	223	chr1	210001200	210001201	210001173	10	0	9	0	0	0	1	1
chr1	210001200	210001800	DIEXF	ENST00000491415.1	E4	39	453	223	chr1	210001200	210001201	210001233	10	0	8	0	0	0	1	1
chr1	210001200	210001800	DIEXF	ENST00000491415.1	E4	39	453	223	chr1	210001218	210001219	210001173	6	0	8	0	0	0	1	1
chr1	210001200	210001800	DIEXF	ENST00000491415.1	E4	39	453	223	chr1	210001218	210001219	210001233	10	0	10	0	0	0	1	1
chr1	210001200	210001800	DIEXF	ENST00000491415.1	E4	39	453	223	chr1	210001234	210001235	210001173	5	0	5	0	0	0	1	1
chr1	210001200	210001800	DIEXF	ENST00000491415.1	E4	39	453	223	chr1	210001234	210001235	210001233	9	0	9	0	0	0	1	1
chr1	210001200	210001800	DIEXF	ENST00000491415.1	E4	39	453	223	chr1	210001241	210001242	210001173	5	0	5	0	0	0	1	1
chr1	210001200	210001800	DIEXF	ENST00000491415.1	E4	39	453	223	chr1	210001241	210001242	210001233	9	0	8	0	0	0	1	1
chr1	210001200	210001800	DIEXF	ENST00000491415.1	E4	39	453	223	chr1	210001259	210001260	210001233	5	0	6	0	0	0	1	1
chr1	210001200	210001800	DIEXF	ENST00000491415.1	E4	39	453	223	chr1	210001546	210001547	210001586	5	0	10	0	0	0	1	1
chr1	210001200	210001800	DIEXF	ENST00000491415.1	E4	39	453	223	chr1	210001563	210001564	210001586	6	0	11	0	0	0	1	1
chr1	210001200	210001800	DIEXF	ENST00000491415.1	E4	39	453	223	chr1	210001600	210001601	210001586	7	1	13	0	0.142857	0	0.35	1
chr1	210001200	210001800	DIEXF	ENST00000491415.1	E4	39	453	223	chr1	210001628	210001629	210001586	6	0	6	0	0	0	1	1
chr1	210001200	210001800	DIEXF	ENST00000491415.1	E4	39	453	223	chr1	210001637	210001638	210001586	6	0	5	0	0	0	1	1
chr1	210001200	210001800	DIEXF	ENST00000491415.1	E4	39	453	223	chr1	210001637	210001638	210001713	5	0	11	0	0	0	1	1
chr1	210001200	210001800	DIEXF	ENST00000491415.1	E4	39	453	223	chr1	210001641	210001642	210001586	5	0	7	0	0	0	1	1
chr1	210001200	210001800	DIEXF	ENST00000491415.1	E4	39	453	223	chr1	210001641	210001642	210001713	5	0	13	0	0	0	1	1
chr1	210001200	210001800	DIEXF	ENST00000491415.1	E4	39	453	223	chr1	210001655	210001656	210001586	5	0	8	0	0	0	1	1
chr1	210001200	210001800	DIEXF	ENST00000491415.1	E4	39	453	223	chr1	210001655	210001656	210001713	5	0	16	0	0	0	1	1
chr1	210001200	210001800	DIEXF	ENST00000491415.1	E4	39	453	223	chr1	210001663	210001664	210001713	5	0	18	0	0	0	1	1
chr1	210001200	210001800	DIEXF	ENST00000491415.1	E4	39	453	223	chr1	210001666	210001667	210001713	5	0	18	0	0	0	1	1
chr1	210001200	210001800	DIEXF	ENST00000491415.1	E4	39	453	223	chr1	210001685	210001686	210001713	5	0	18	0	0	0	1	1
chr1	210001200	210001800	DIEXF	ENST00000491415.1	E4	39	598	312	chr1	210001200	210001201	210001048	11	0	6	0	0	0	1	1
chr1	210001200	210001800	DIEXF	ENST00000491415.1	E4	39	598	312	chr1	210001200	210001201	210001173	23	0	27	0	0	0	1	1
chr1	210001200	210001800	DIEXF	ENST00000491415.1	E4	39	598	312	chr1	210001200	210001201	210001233	20	0	20	0	0	0	1	1
chr1	210001200	210001800	DIEXF	ENST00000491415.1	E4	39	598	312	chr1	210001218	210001219	210001048	7	0	7	0	0	0	1	1
chr1	210001200	210001800	DIEXF	ENST00000491415.1	E4	39	598	312	chr1	210001218	210001219	210001173	15	0	20	0	0	0	1	1
chr1	210001200	210001800	DIEXF	ENST00000491415.1	E4	39	598	312	chr1	210001218	210001219	210001233	24	0	25	0	0	0	1	1
chr1	210001200	210001800	DIEXF	ENST00000491415.1	E4	39	598	312	chr1	210001234	210001235	210001173	12	0	10	0	0	0	1	1
chr1	210001200	210001800	DIEXF	ENST00000491415.1	E4	39	598	312	chr1	210001234	210001235	210001233	25	0	27	0	0	0	1	1
chr1	210001200	210001800	DIEXF	ENST00000491415.1	E4	39	598	312	chr1	210001241	210001242	210001173	11	0	10	0	0	0	1	1
chr1	210001200	210001800	DIEXF	ENST00000491415.1	E4	39	598	312	chr1	210001241	210001242	210001233	24	0	26	0	0	0	1	1
chr1	210001200	210001800	DIEXF	ENST00000491415.1	E4	39	598	312	chr1	210001259	210001260	210001173	8	0	7	0	0	0	1	1
chr1	210001200	210001800	DIEXF	ENST00000491415.1	E4	39	598	312	chr1	210001259	210001260	210001233	21	0	21	0	0	0	1	1
chr1	210001200	210001800	DIEXF	ENST00000491415.1	E4	39	598	312	chr1	210001263	210001264	210001173	8	0	6	0	0	0	1	1
chr1	210001200	210001800	DIEXF	ENST00000491415.1	E4	39	598	312	chr1	210001263	210001264	210001233	21	0	20	0	0	0	1	1
chr1	210001200	210001800	DIEXF	ENST00000491415.1	E4	39	598	312	chr1	210001267	210001268	210001173	9	0	5	0	0	0	1	1
chr1	210001200	210001800	DIEXF	ENST00000491415.1	E4	39	598	312	chr1	210001267	210001268	210001233	22	1	19	0	0.0454545	0	1	1
chr1	210001200	210001800	DIEXF	ENST00000491415.1	E4	39	598	312	chr1	210001269	210001270	210001233	21	0	18	0	0	0	1	1
chr1	210001200	210001800	DIEXF	ENST00000491415.1	E4	39	598	312	chr1	210001272	210001273	210001233	21	0	18	0	0	0	1	1
chr1	210001200	210001800	DIEXF	ENST00000491415.1	E4	39	598	312	chr1	210001279	210001280	210001233	20	0	15	0	0	0	1	1
chr1	210001200	210001800	DIEXF	ENST00000491415.1	E4	39	598	312	chr1	210001306	210001307	210001233	9	0	9	0	0	0	1	1
chr1	210001200	210001800	DIEXF	ENST00000491415.1	E4	39	598	312	chr1	210001309	210001310	210001233	8	0	9	0	0	0	1	1
chr1	210001200	210001800	DIEXF	ENST00000491415.1	E4	39	598	312	chr1	210001316	210001317	210001233	7	1	7	1	0.142857	0.142857	1	1
chr1	210001200	210001800	DIEXF	ENST00000491415.1	E4	39	598	312	chr1	210001481	210001482	210001586	12	0	9	0	0	0	1	1
chr1	210001200	210001800	DIEXF	ENST00000491415.1	E4	39	598	312	chr1	210001489	210001490	210001586	14	0	10	0	0	0	1	1
chr1	210001200	210001800	DIEXF	ENST00000491415.1	E4	39	598	312	chr1	210001489	210001490	210001713	5	0	6	0	0	0	1	1
chr1	210001200	210001800	DIEXF	ENST00000491415.1	E4	39	598	312	chr1	210001492	210001493	210001586	14	0	12	0	0	0	1	1
chr1	210001200	210001800	DIEXF	ENST00000491415.1	E4	39	598	312	chr1	210001492	210001493	210001713	5	0	6	0	0	0	1	1
chr1	210001200	210001800	DIEXF	ENST00000491415.1	E4	39	598	312	chr1	210001527	210001528	210001586	21	0	20	0	0	0	1	1
chr1	210001200	210001800	DIEXF	ENST00000491415.1	E4	39	598	312	chr1	210001527	210001528	210001713	10	0	11	0	0	0	1	1
chr1	210001200	210001800	DIEXF	ENST00000491415.1	E4	39	598	312	chr1	210001546	210001547	210001586	27	0	24	0	0	0	1	1
chr1	210001200	210001800	DIEXF	ENST00000491415.1	E4	39	598	312	chr1	210001546	210001547	210001713	11	0	12	0	0	0	1	1
chr1	210001200	210001800	DIEXF	ENST00000491415.1	E4	39	598	312	chr1	210001563	210001564	210001586	28	0	31	0	0	0	1	1
chr1	210001200	210001800	DIEXF	ENST00000491415.1	E4	39	598	312	chr1	210001563	210001564	210001713	12	0	13	0	0	0	1	1
chr1	210001200	210001800	DIEXF	ENST00000491415.1	E4	39	598	312	chr1	210001600	210001601	210001586	24	1	31	1	0.0416667	0.0322581	1	1
chr1	210001200	210001800	DIEXF	ENST00000491415.1	E4	39	598	312	chr1	210001600	210001601	210001713	12	0	13	0	0	0	1	1
chr1	210001200	210001800	DIEXF	ENST00000491415.1	E4	39	598	312	chr1	210001628	210001629	210001586	12	0	25	0	0	0	1	1
chr1	210001200	210001800	DIEXF	ENST00000491415.1	E4	39	598	312	chr1	210001628	210001629	210001713	17	0	14	0	0	0	1	1
chr1	210001200	210001800	DIEXF	ENST00000491415.1	E4	39	598	312	chr1	210001637	210001638	210001586	12	0	21	0	0	0	1	1
chr1	210001200	210001800	DIEXF	ENST00000491415.1	E4	39	598	312	chr1	210001637	210001638	210001713	21	0	13	0	0	0	1	1
chr1	210001200	210001800	DIEXF	ENST00000491415.1	E4	39	598	312	chr1	210001641	210001642	210001586	14	0	20	0	0	0	1	1
chr1	210001200	210001800	DIEXF	ENST00000491415.1	E4	39	598	312	chr1	210001641	210001642	210001713	23	0	14	0	0	0	1	1
chr1	210001200	210001800	DIEXF	ENST00000491415.1	E4	39	598	312	chr1	210001655	210001656	210001586	9	0	17	0	0	0	1	1
chr1	210001200	210001800	DIEXF	ENST00000491415.1	E4	39	598	312	chr1	210001655	210001656	210001713	25	0	22	1	0	0.0454545	0.4681	1
chr1	210001200	210001800	DIEXF	ENST00000491415.1	E4	39	598	312	chr1	210001663	210001664	210001586	9	0	15	0	0	0	1	1
chr1	210001200	210001800	DIEXF	ENST00000491415.1	E4	39	598	312	chr1	210001663	210001664	210001713	25	0	24	0	0	0	1	1
chr1	210001200	210001800	DIEXF	ENST00000491415.1	E4	39	598	312	chr1	210001666	210001667	210001586	9	0	14	0	0	0	1	1
chr1	210001200	210001800	DIEXF	ENST00000491415.1	E4	39	598	312	chr1	210001666	210001667	210001713	26	0	24	0	0	0	1	1
chr1	210001200	210001800	DIEXF	ENST00000491415.1	E4	39	598	312	chr1	210001685	210001686	210001586	6	0	7	0	0	0	1	1
chr1	210001200	210001800	DIEXF	ENST00000491415.1	E4	39	598	312	chr1	210001685	210001686	210001713	27	0	25	0	0	0	1	1
chr1	210001200	210001800	DIEXF	ENST00000491415.1	E4	39	598	312	chr1	210001726	210001727	210001713	22	0	18	0	0	0	1	1
chr1	210001200	210001800	DIEXF	ENST00000491415.1	E4	39	598	312	chr1	210001730	210001731	210001713	18	0	16	0	0	0	1	1
chr1	210001200	210001800	DIEXF	ENST00000491415.1	E4	40	431	275	chr1	210001200	210001201	210001173	7	0	8	0	0	0	1	0
chr1	210001200	210001800	DIEXF	ENST00000491415.1	E4	40	431	275	chr1	210001200	210001201	210001233	6	0	9	0	0	0	1	0
chr1	210001200	210001800	DIEXF	ENST00000491415.1	E4	40	431	275	chr1	210001218	210001219	210001233	9	0	9	0	0	0	1	0
chr1	210001200	210001800	DIEXF	ENST00000491415.1	E4	40	431	275	chr1	210001234	210001235	210001233	10	0	11	0	0	0	1	0
chr1	210001200	210001800	DIEXF	ENST00000491415.1	E4	40	431	275	chr1	210001241	210001242	210001233	9	0	11	0	0	0	1	0
chr1	210001200	210001800	DIEXF	ENST00000491415.1	E4	40	431	275	chr1	210001259	210001260	210001233	8	0	6	0	0	0	1	0
chr1	210001200	210001800	DIEXF	ENST00000491415.1	E4	40	431	275	chr1	210001263	210001264	210001233	8	0	5	0	0	0	1	0
chr1	210001200	210001800	DIEXF	ENST00000491415.1	E4	40	431	275	chr1	210001267	210001268	210001233	7	0	5	0	0	0	1	0
chr1	210001200	210001800	DIEXF	ENST00000491415.1	E4	40	431	275	chr1	210001269	210001270	210001233	7	0	5	0	0	0	1	0
chr1	210001200	210001800	DIEXF	ENST00000491415.1	E4	40	431	275	chr1	210001272	210001273	210001233	6	0	5	0	0	0	1	0
chr1	210001200	210001800	DIEXF	ENST00000491415.1	E4	40	431	275	chr1	210001279	210001280	210001233	6	0	5	0	0	0	1	0
chr1	210001200	210001800	DIEXF	ENST00000491415.1	E4	40	431	275	chr1	210001527	210001528	210001586	7	0	7	0	0	0	1	0
chr1	210001200	210001800	DIEXF	ENST00000491415.1	E4	40	431	275	chr1	210001546	210001547	210001586	9	0	8	0	0	0	1	0
chr1	210001200	210001800	DIEXF	ENST00000491415.1	E4	40	431	275	chr1	210001563	210001564	210001586	9	0	8	0	0	0	1	0
chr1	210001200	210001800	DIEXF	ENST00000491415.1	E4	40	431	275	chr1	210001600	210001601	210001586	6	0	7	0	0	0	1	0
chr1	210001200	210001800	DIEXF	ENST00000491415.1	E4	40	431	275	chr1	210001600	210001601	210001713	5	0	7	0	0	0	1	0
chr1	210001200	210001800	DIEXF	ENST00000491415.1	E4	40	431	275	chr1	210001637	210001638	210001713	5	0	9	0	0	0	1	0
chr1	210001200	210001800	DIEXF	ENST00000491415.1	E4	40	431	275	chr1	210001641	210001642	210001713	6	0	9	0	0	0	1	0
chr1	210001200	210001800	DIEXF	ENST00000491415.1	E4	40	431	275	chr1	210001655	210001656	210001713	6	0	12	0	0	0	1	0
chr1	210001200	210001800	DIEXF	ENST00000491415.1	E4	40	431	275	chr1	210001663	210001664	210001713	7	0	12	0	0	0	1	0
chr1	210001200	210001800	DIEXF	ENST00000491415.1	E4	40	431	275	chr1	210001666	210001667	210001713	8	0	12	0	0	0	1	0
chr1	210001200	210001800	DIEXF	ENST00000491415.1	E4	40	431	275	chr1	210001685	210001686	210001713	8	0	12	0	0	0	1	0
chr1	210001200	210001800	DIEXF	ENST00000491415.1	E4	40	431	275	chr1	210001726	210001727	210001713	5	0	9	0	0	0	1	0
chr1	210001200	210001800	DIEXF	ENST00000491415.1	E4	40	431	275	chr1	210001730	210001731	210001713	5	0	9	0	0	0	1	0
chr1	210001200	210001800	DIEXF	ENST00000491415.1	E4	40	450	242	chr1	210001563	210001564	210001586	6	0	6	0	0	0	1	0
chr1	210001200	210001800	DIEXF	ENST00000491415.1	E4	40	450	242	chr1	210001600	210001601	210001586	5	0	7	0	0	0	1	0
chr1	210001200	210001800	DIEXF	ENST00000491415.1	E4	40	450	242	chr1	210001628	210001629	210001586	6	0	6	0	0	0	1	0
chr1	210001200	210001800	DIEXF	ENST00000491415.1	E4	46	691	407	chr1	210001218	210001219	210001233	8	0	5	0	0	0	1	1
chr1	210001200	210001800	DIEXF	ENST00000491415.1	E4	46	691	407	chr1	210001234	210001235	210001233	10	0	5	0	0	0	1	1
chr1	210001200	210001800	DIEXF	ENST00000491415.1	E4	46	691	407	chr1	210001241	210001242	210001233	10	0	5	0	0	0	1	1
chr1	210001200	210001800	DIEXF	ENST00000491415.1	E4	46	691	407	chr1	210001546	210001547	210001586	5	0	6	0	0	0	1	1
chr1	210001200	210001800	DIEXF	ENST00000491415.1	E4	46	691	407	chr1	210001563	210001564	210001586	5	0	7	0	0	0	1	1
chr1	210001200	210001800	DIEXF	ENST00000491415.1	E4	46	691	407	chr1	210001663	210001664	210001713	5	0	10	0	0	0	1	1
chr1	210001200	210001800	DIEXF	ENST00000491415.1	E4	46	691	407	chr1	210001666	210001667	210001713	5	0	10	0	0	0	1	1
chr1	210001200	210001800	DIEXF	ENST00000491415.1	E4	46	691	407	chr1	210001685	210001686	210001713	5	1	11	0	0.2	0	0.3125	1
chr1	210001200	210001800	DIEXF	ENST00000491415.1	E4	47	456	267	chr1	210001489	210001490	210001586	5	0	5	0	0	0	1	1
chr1	210001200	210001800	DIEXF	ENST00000491415.1	E4	47	456	267	chr1	210001492	210001493	210001586	5	0	5	0	0	0	1	1
chr1	210001200	210001800	DIEXF	ENST00000491415.1	E4	47	456	267	chr1	210001527	210001528	210001586	5	0	6	0	0	0	1	1
chr1	210001200	210001800	DIEXF	ENST00000491415.1	E4	47	456	267	chr1	210001546	210001547	210001586	5	0	7	1	0	0.142857	1	1
chr1	210001200	210001800	DIEXF	ENST00000491415.1	E4	47	456	267	chr1	210001600	210001601	210001586	5	0	7	0	0	0	1	1
chr1	210001200	210001800	DIEXF	ENST00000491415.1	E4	47	456	267	chr1	210001628	210001629	210001586	5	0	5	0	0	0	1	1
chr1	210001200	210001800	DIEXF	ENST00000491415.1	E4	49	532	270	chr1	210001234	210001235	210001233	6	0	5	0	0	0	1	0
chr1	210001200	210001800	DIEXF	ENST00000491415.1	E4	49	532	270	chr1	210001241	210001242	210001233	5	0	5	0	0	0	1	0
chr1	210001200	210001800	DIEXF	ENST00000491415.1	E4	49	532	270	chr1	210001663	210001664	210001713	5	0	5	0	0	0	1	0
chr1	210001200	210001800	DIEXF	ENST00000491415.1	E4	49	532	270	chr1	210001666	210001667	210001713	5	0	5	0	0	0	1	0
chr1	210001200	210001800	DIEXF	ENST00000491415.1	E4	49	532	270	chr1	210001685	210001686	210001713	5	0	5	0	0	0	1	0
chr1	210001200	210001800	DIEXF	ENST00000491415.1	E4	49	649	352	chr1	210001200	210001201	210001233	6	0	6	0	0	0	1	0
chr1	210001200	210001800	DIEXF	ENST00000491415.1	E4	49	649	352	chr1	210001218	210001219	210001233	7	0	7	0	0	0	1	0
chr1	210001200	210001800	DIEXF	ENST00000491415.1	E4	49	649	352	chr1	210001234	210001235	210001233	7	0	7	0	0	0	1	0
chr1	210001200	210001800	DIEXF	ENST00000491415.1	E4	49	649	352	chr1	210001241	210001242	210001233	5	0	7	0	0	0	1	0
chr1	210001200	210001800	DIEXF	ENST00000491415.1	E4	49	649	352	chr1	210001563	210001564	210001586	7	0	5	0	0	0	1	0
chr1	210001200	210001800	DIEXF	ENST00000491415.1	E4	49	649	352	chr1	210001600	210001601	210001586	9	0	6	0	0	0	1	0
chr1	210001200	210001800	DIEXF	ENST00000491415.1	E4	49	649	352	chr1	210001655	210001656	210001713	8	0	6	0	0	0	1	0
chr1	210001200	210001800	DIEXF	ENST00000491415.1	E4	49	649	352	chr1	210001663	210001664	210001713	8	0	7	0	0	0	1	0
chr1	210001200	210001800	DIEXF	ENST00000491415.1	E4	49	649	352	chr1	210001666	210001667	210001713	8	0	7	0	0	0	1	0
chr1	210001200	210001800	DIEXF	ENST00000491415.1	E4	49	649	352	chr1	210001685	210001686	210001713	8	0	7	0	0	0	1	0
chr1	210001200	210001800	DIEXF	ENST00000491415.1	E4	58	636	415	chr1	210001546	210001547	210001586	10	0	6	0	0	0	1	0
chr1	210001200	210001800	DIEXF	ENST00000491415.1	E4	58	636	415	chr1	210001563	210001564	210001586	10	0	6	0	0	0	1	0
chr1	210001200	210001800	DIEXF	ENST00000491415.1	E4	58	636	415	chr1	210001685	210001686	210001713	7	0	5	0	0	0	1	0
chr1	245133000	245134800	EFCAB2	ENST00000366522.2	E4	22	67	36	chr1	245133485	245133486	245133489	6	0	6	0	0	0	1	0
chr1	245133000	245134800	EFCAB2	ENST00000366522.2	E4	22	67	36	chr1	245133496	245133497	245133489	6	0	5	0	0	0	1	0
chr1	245133000	245134800	EFCAB2	ENST00000366522.2	E4	22	67	36	chr1	245133639	245133640	245133662	5	0	8	0	0	0	1	0
chr1	245133000	245134800	EFCAB2	ENST00000366522.2	E4	22	67	36	chr1	245133642	245133643	245133662	5	0	8	0	0	0	1	0
chr1	245133000	245134800	EFCAB2	ENST00000366522.2	E4	22	67	36	chr1	245133644	245133645	245133662	5	0	8	0	0	0	1	0
chr1	245133000	245134800	EFCAB2	ENST00000366522.2	E4	22	67	36	chr1	245133649	245133650	245133662	5	0	8	0	0	0	1	0
chr1	245133000	245134800	EFCAB2	ENST00000366522.2	E4	22	67	36	chr1	245133669	245133670	245133662	5	0	7	0	0	0	1	0
chr1	245133000	245134800	EFCAB2	ENST00000366522.2	E4	22	67	36	chr1	245133671	245133672	245133662	5	0	7	0	0	0	1	0
chr1	245133000	245134800	EFCAB2	ENST00000366522.2	E4	22	67	36	chr1	245133675	245133676	245133662	5	0	7	0	0	0	1	0
chr1	245133000	245134800	EFCAB2	ENST00000366522.2	E4	22	67	36	chr1	245133684	245133685	245133662	5	0	5	0	0	0	1	0
chr1	245133000	245134800	EFCAB2	ENST00000366522.2	E4	22	67	36	chr1	245134585	245134586	245134683	5	0	8	1	0	0.125	1	0
chr1	245133000	245134800	EFCAB2	ENST00000366522.2	E4	22	67	36	chr1	245134592	245134593	245134683	5	0	8	0	0	0	1	0
chr1	245133000	245134800	EFCAB2	ENST00000366522.2	E4	22	67	36	chr1	245134595	245134596	245134683	5	0	9	0	0	0	1	0
chr1	245133000	245134800	EFCAB2	ENST00000366522.2	E4	22	67	36	chr1	245134599	245134600	245134683	6	0	9	0	0	0	1	0
chr1	245133000	245134800	EFCAB2	ENST00000366522.2	E4	22	67	36	chr1	245134628	245134629	245134683	8	0	9	0	0	0	1	0
chr1	245133000	245134800	EFCAB2	ENST00000366522.2	E4	22	67	36	chr1	245134630	245134631	245134683	8	0	9	0	0	0	1	0
chr1	245133000	245134800	EFCAB2	ENST00000366522.2	E4	22	67	36	chr1	245134632	245134633	245134683	8	0	9	0	0	0	1	0
chr1	245133000	245134800	EFCAB2	ENST00000366522.2	E4	22	67	36	chr1	245134639	245134640	245134683	8	0	9	0	0	0	1	0
chr1	245133000	245134800	EFCAB2	ENST00000366522.2	E4	22	67	36	chr1	245134651	245134652	245134683	8	0	11	0	0	0	1	0
chr1	245133000	245134800	EFCAB2	ENST00000366522.2	E4	22	67	36	chr1	245134659	245134660	245134683	7	0	12	0	0	0	1	0
chr1	245133000	245134800	EFCAB2	ENST00000366522.2	E4	22	67	36	chr1	245134664	245134665	245134683	7	0	12	0	0	0	1	0
chr1	245133000	245134800	EFCAB2	ENST00000366522.2	E4	22	67	36	chr1	245134677	245134678	245134683	9	0	16	0	0	0	1	0
chr1	245133000	245134800	EFCAB2	ENST00000366522.2	E4	22	67	36	chr1	245134685	245134686	245134683	9	0	17	0	0	0	1	0
chr1	245133000	245134800	EFCAB2	ENST00000366522.2	E4	22	67	36	chr1	245134694	245134695	245134683	8	0	16	0	0	0	1	0
chr1	245133000	245134800	EFCAB2	ENST00000366522.2	E4	22	67	36	chr1	245134710	245134711	245134683	6	0	16	0	0	0	1	0
chr1	245133000	245134800	EFCAB2	ENST00000366522.2	E4	22	67	36	chr1	245134732	245134733	245134683	5	0	13	0	0	0	1	0
chr1	245133000	245134800	EFCAB2	ENST00000366522.2	E4	22	67	36	chr1	245134786	245134787	245134815	5	0	7	0	0	0	1	0
chr1	28574000	28576400	SESN2	ENST00000253063.3	E3	11	101	25	chr1	28574003	28574004	28574043	19	0	13	0	0	0	1	1
chr1	28574000	28576400	SESN2	ENST00000253063.3	E3	11	101	25	chr1	28574012	28574013	28574043	18	0	13	0	0	0	1	1
chr1	28574000	28576400	SESN2	ENST00000253063.3	E3	11	101	25	chr1	28574021	28574022	28574043	18	0	13	0	0	0	1	1
chr1	28574000	28576400	SESN2	ENST00000253063.3	E3	11	101	25	chr1	28574089	28574090	28574043	10	0	13	0	0	0	1	1
chr1	28574000	28576400	SESN2	ENST00000253063.3	E3	11	101	25	chr1	28574339	28574340	28574356	5	1	6	4	0.2	0.666667	0.2424	1
chr1	28574000	28576400	SESN2	ENST00000253063.3	E3	11	101	25	chr1	28575067	28575068	28575121	10	1	11	0	0.1	0	0.4762	1
chr1	28574000	28576400	SESN2	ENST00000253063.3	E3	11	101	25	chr1	28575067	28575068	28575140	5	0	8	0	0	0	1	1
chr1	28574000	28576400	SESN2	ENST00000253063.3	E3	11	101	25	chr1	28575104	28575105	28575121	19	0	20	0	0	0	1	1
chr1	28574000	28576400	SESN2	ENST00000253063.3	E3	11	101	25	chr1	28575104	28575105	28575140	14	0	16	0	0	0	1	1
chr1	28574000	28576400	SESN2	ENST00000253063.3	E3	11	101	25	chr1	28575170	28575171	28575121	14	0	14	0	0	0	1	1
chr1	28574000	28576400	SESN2	ENST00000253063.3	E3	11	101	25	chr1	28575170	28575171	28575140	19	0	19	0	0	0	1	1
chr1	28574000	28576400	SESN2	ENST00000253063.3	E3	11	101	25	chr1	28575189	28575190	28575121	9	0	11	0	0	0	1	1
chr1	28574000	28576400	SESN2	ENST00000253063.3	E3	11	101	25	chr1	28575189	28575190	28575140	14	0	15	0	0	0	1	1
chr1	28574000	28576400	SESN2	ENST00000253063.3	E3	11	101	25	chr1	28575240	28575241	28575121	5	0	5	0	0	0	1	1
chr1	28574000	28576400	SESN2	ENST00000253063.3	E3	11	101	25	chr1	28575240	28575241	28575140	5	0	5	0	0	0	1	1
chr1	28574000	28576400	SESN2	ENST00000253063.3	E3	11	101	25	chr1	28575269	28575270	28575140	7	0	5	0	0	0	1	1
chr1	33261400	33264600	S100PBP	ENST00000373475.5	E2	12	62	39	chr1	33264596	33264597	33264563	5	3	11	3	0.6	0.272727	0.2995	1
chr1	33261400	33264600	S100PBP	ENST00000373475.5	E2	16	67	37	chr1	33264501	33264502	33264563	7	5	7	4	0.714286	0.571429	1	0
chr1	33261400	33264600	S100PBP	ENST00000373475.5	E2	16	67	37	chr1	33264596	33264597	33264563	9	4	7	1	0.444444	0.142857	0.3077	0
chr1	40149000	40149600	HPCAL4	ENST00000372844.3	E3	10	142	84	chr1	40149578	40149579	40149642	5	1	7	0	0.2	0	0.4167	0
chr1	40149000	40149600	HPCAL4	ENST00000372844.3	E3	10	142	84	chr1	40149590	40149591	40149642	5	2	7	2	0.4	0.285714	1	0
chr1	40149000	40149600	HPCAL4	ENST00000372844.3	E3	10	142	84	chr1	40149594	40149595	40149642	5	1	7	1	0.2	0.142857	1	0
chr1	40149000	40149600	HPCAL4	ENST00000372844.3	E3	10	142	84	chr1	40149596	40149597	40149642	5	0	8	0	0	0	1	0
chr1	40149000	40149600	HPCAL4	ENST00000372844.3	E3	10	142	84	chr1	40149598	40149599	40149642	5	0	8	1	0	0.125	1	0
chr1	40149000	40149600	HPCAL4	ENST00000372844.3	E3	11	185	61	chr1	40149525	40149526	40149551	7	2	7	4	0.285714	0.571429	0.5921	0
chr1	40149000	40149600	HPCAL4	ENST00000372844.3	E3	11	185	61	chr1	40149532	40149533	40149551	7	1	7	3	0.142857	0.428571	0.5594	0
chr1	40149000	40149600	HPCAL4	ENST00000372844.3	E3	11	185	61	chr1	40149541	40149542	40149551	7	2	8	2	0.285714	0.25	1	0
chr1	40149000	40149600	HPCAL4	ENST00000372844.3	E3	11	185	61	chr1	40149543	40149544	40149551	7	1	8	6	0.142857	0.75	0.04056	0
chr1	40149000	40149600	HPCAL4	ENST00000372844.3	E3	11	185	61	chr1	40149555	40149556	40149551	7	0	9	5	0	0.555556	0.03365	0
chr1	40149000	40149600	HPCAL4	ENST00000372844.3	E3	11	185	61	chr1	40149564	40149565	40149551	6	3	9	8	0.5	0.888889	0.2352	0
chr1	40149000	40149600	HPCAL4	ENST00000372844.3	E3	11	185	61	chr1	40149569	40149570	40149551	6	3	9	6	0.5	0.666667	0.6224	0
chr1	40149000	40149600	HPCAL4	ENST00000372844.3	E3	11	185	61	chr1	40149578	40149579	40149551	5	1	9	2	0.2	0.222222	1	0
chr1	40149000	40149600	HPCAL4	ENST00000372844.3	E3	16	91	48	chr1	40149532	40149533	40149551	9	1	6	1	0.111111	0.166667	1	1
chr1	40149000	40149600	HPCAL4	ENST00000372844.3	E3	16	91	48	chr1	40149541	40149542	40149551	10	4	7	2	0.4	0.285714	1	1
chr1	40149000	40149600	HPCAL4	ENST00000372844.3	E3	16	91	48	chr1	40149543	40149544	40149551	10	1	7	1	0.1	0.142857	1	1
chr1	40149000	40149600	HPCAL4	ENST00000372844.3	E3	16	91	48	chr1	40149555	40149556	40149551	9	1	8	1	0.111111	0.125	1	1
chr1	40149000	40149600	HPCAL4	ENST00000372844.3	E3	16	91	48	chr1	40149564	40149565	40149551	6	2	7	3	0.333333	0.428571	1	1
chr1	40149000	40149600	HPCAL4	ENST00000372844.3	E3	16	91	48	chr1	40149569	40149570	40149551	6	1	7	1	0.166667	0.142857	1	1
chr1	40149000	40149600	HPCAL4	ENST00000372844.3	E3	16	91	48	chr1	40149578	40149579	40149551	7	0	7	1	0	0.142857	1	1
chr1	40149000	40149600	HPCAL4	ENST00000372844.3	E3	16	91	48	chr1	40149590	40149591	40149551	5	1	7	1	0.2	0.142857	1	1
chr1	40149000	40149600	HPCAL4	ENST00000372844.3	E3	16	91	48	chr1	40149594	40149595	40149551	6	3	6	2	0.5	0.333333	1	1
chr1	40149000	40149600	HPCAL4	ENST00000372844.3	E3	16	91	48	chr1	40149596	40149597	40149551	6	0	5	0	0	0	1	1
chr1	40149000	40149600	HPCAL4	ENST00000372844.3	E3	16	91	48	chr1	40149598	40149599	40149551	6	1	5	0	0.166667	0	1	1
chr1	40149000	40149600	HPCAL4	ENST00000372844.3	E3	17	267	131	chr1	40149598	40149599	40149642	7	1	5	1	0.142857	0.2	1	0
chr1	40149000	40149600	HPCAL4	ENST00000372844.3	E3	19	229	120	chr1	40149437	40149438	40149551	5	2	6	2	0.4	0.333333	1	1
chr1	40149000	40149600	HPCAL4	ENST00000372844.3	E3	19	229	120	chr1	40149440	40149441	40149551	5	1	5	1	0.2	0.2	1	1
chr1	40149000	40149600	HPCAL4	ENST00000372844.3	E3	19	229	120	chr1	40149447	40149448	40149551	5	3	6	3	0.6	0.5	1	1
chr1	40149000	40149600	HPCAL4	ENST00000372844.3	E3	19	229	120	chr1	40149465	40149466	40149551	7	1	7	2	0.142857	0.285714	1	1
chr1	40149000	40149600	HPCAL4	ENST00000372844.3	E3	19	229	120	chr1	40149476	40149477	40149551	8	4	13	8	0.5	0.615385	0.6731	1
chr1	40149000	40149600	HPCAL4	ENST00000372844.3	E3	19	229	120	chr1	40149491	40149492	40149551	8	3	14	8	0.375	0.571429	0.6594	1
chr1	40149000	40149600	HPCAL4	ENST00000372844.3	E3	19	229	120	chr1	40149497	40149498	40149551	10	1	14	6	0.1	0.428571	0.1718	1
chr1	40149000	40149600	HPCAL4	ENST00000372844.3	E3	19	229	120	chr1	40149525	40149526	40149551	14	4	16	5	0.285714	0.3125	1	1
chr1	40149000	40149600	HPCAL4	ENST00000372844.3	E3	19	229	120	chr1	40149532	40149533	40149551	15	3	17	5	0.2	0.294118	0.6911	1
chr1	40149000	40149600	HPCAL4	ENST00000372844.3	E3	19	229	120	chr1	40149541	40149542	40149551	18	6	18	6	0.333333	0.333333	1	1
chr1	40149000	40149600	HPCAL4	ENST00000372844.3	E3	19	229	120	chr1	40149543	40149544	40149551	21	9	19	12	0.428571	0.631579	0.2248	1
chr1	40149000	40149600	HPCAL4	ENST00000372844.3	E3	19	229	120	chr1	40149555	40149556	40149551	21	8	19	9	0.380952	0.473684	0.7496	1
chr1	40149000	40149600	HPCAL4	ENST00000372844.3	E3	19	229	120	chr1	40149564	40149565	40149551	18	9	18	13	0.5	0.722222	0.3053	1
chr1	40149000	40149600	HPCAL4	ENST00000372844.3	E3	19	229	120	chr1	40149569	40149570	40149551	18	8	17	11	0.444444	0.647059	0.3145	1
chr1	40149000	40149600	HPCAL4	ENST00000372844.3	E3	19	229	120	chr1	40149578	40149579	40149551	17	2	14	4	0.117647	0.285714	0.3697	1
chr1	40149000	40149600	HPCAL4	ENST00000372844.3	E3	19	229	120	chr1	40149590	40149591	40149551	17	6	12	5	0.352941	0.416667	1	1
chr1	40149000	40149600	HPCAL4	ENST00000372844.3	E3	19	229	120	chr1	40149594	40149595	40149551	16	10	12	3	0.625	0.25	0.06707	1
chr1	40149000	40149600	HPCAL4	ENST00000372844.3	E3	19	229	120	chr1	40149596	40149597	40149551	16	1	12	2	0.0625	0.166667	0.5604	1
chr1	40149000	40149600	HPCAL4	ENST00000372844.3	E3	19	229	120	chr1	40149598	40149599	40149551	14	3	11	2	0.214286	0.181818	1	1
chr1	40149000	40149600	HPCAL4	ENST00000372844.3	E3	20	210	109	chr1	40149532	40149533	40149551	5	0	5	1	0	0.2	1	0
chr1	40149000	40149600	HPCAL4	ENST00000372844.3	E3	20	210	109	chr1	40149541	40149542	40149551	8	2	6	3	0.25	0.5	0.5804	0
chr1	40149000	40149600	HPCAL4	ENST00000372844.3	E3	20	210	109	chr1	40149543	40149544	40149551	8	3	6	3	0.375	0.5	1	0
chr1	40149000	40149600	HPCAL4	ENST00000372844.3	E3	20	210	109	chr1	40149555	40149556	40149551	8	3	6	3	0.375	0.5	1	0
chr1	40149000	40149600	HPCAL4	ENST00000372844.3	E3	20	210	109	chr1	40149564	40149565	40149551	8	6	6	4	0.75	0.666667	1	0
chr1	40149000	40149600	HPCAL4	ENST00000372844.3	E3	20	210	109	chr1	40149569	40149570	40149551	8	2	6	2	0.25	0.333333	1	0
chr1	40149000	40149600	HPCAL4	ENST00000372844.3	E3	20	210	109	chr1	40149578	40149579	40149551	7	1	6	1	0.142857	0.166667	1	0
chr1	40149000	40149600	HPCAL4	ENST00000372844.3	E3	20	210	109	chr1	40149590	40149591	40149551	5	2	6	3	0.4	0.5	1	0
chr1	40149000	40149600	HPCAL4	ENST00000372844.3	E3	20	210	109	chr1	40149594	40149595	40149551	5	2	6	3	0.4	0.5	1	0
chr1	40149000	40149600	HPCAL4	ENST00000372844.3	E3	22	364	147	chr1	40149525	40149526	40149551	6	1	7	1	0.166667	0.142857	1	0
chr1	40149000	40149600	HPCAL4	ENST00000372844.3	E3	22	364	147	chr1	40149532	40149533	40149551	8	0	8	0	0	0	1	0
chr1	40149000	40149600	HPCAL4	ENST00000372844.3	E3	22	364	147	chr1	40149541	40149542	40149551	9	1	9	1	0.111111	0.111111	1	0
chr1	40149000	40149600	HPCAL4	ENST00000372844.3	E3	22	364	147	chr1	40149543	40149544	40149551	9	0	9	3	0	0.333333	0.2059	0
chr1	40149000	40149600	HPCAL4	ENST00000372844.3	E3	22	364	147	chr1	40149555	40149556	40149551	10	0	10	3	0	0.3	0.2105	0
chr1	40149000	40149600	HPCAL4	ENST00000372844.3	E3	22	364	147	chr1	40149564	40149565	40149551	10	3	8	2	0.3	0.25	1	0
chr1	40149000	40149600	HPCAL4	ENST00000372844.3	E3	22	364	147	chr1	40149569	40149570	40149551	9	4	8	2	0.444444	0.25	0.6199	0
chr1	40149000	40149600	HPCAL4	ENST00000372844.3	E3	22	364	147	chr1	40149578	40149579	40149551	9	1	6	1	0.111111	0.166667	1	0
chr1	40149000	40149600	HPCAL4	ENST00000372844.3	E3	22	364	147	chr1	40149590	40149591	40149551	10	1	6	2	0.1	0.333333	0.5179	0
chr1	40149000	40149600	HPCAL4	ENST00000372844.3	E3	22	364	147	chr1	40149594	40149595	40149551	10	1	6	1	0.1	0.166667	1	0
chr1	40149000	40149600	HPCAL4	ENST00000372844.3	E3	22	364	147	chr1	40149596	40149597	40149551	10	2	6	1	0.2	0.166667	1	0
chr1	40149000	40149600	HPCAL4	ENST00000372844.3	E3	22	364	147	chr1	40149598	40149599	40149551	10	1	6	2	0.1	0.333333	0.5179	0
chr1	40149000	40149600	HPCAL4	ENST00000372844.3	E3	4	108	63	chr1	40149555	40149556	40149642	5	2	8	2	0.4	0.25	1	0
chr1	40149000	40149600	HPCAL4	ENST00000372844.3	E3	4	108	63	chr1	40149564	40149565	40149642	5	1	8	3	0.2	0.375	1	0
chr1	40149000	40149600	HPCAL4	ENST00000372844.3	E3	4	108	63	chr1	40149569	40149570	40149642	6	3	8	2	0.5	0.25	0.5804	0
chr1	40149000	40149600	HPCAL4	ENST00000372844.3	E3	4	108	63	chr1	40149578	40149579	40149642	7	1	8	0	0.142857	0	0.4667	0
chr1	40149000	40149600	HPCAL4	ENST00000372844.3	E3	4	108	63	chr1	40149590	40149591	40149642	8	4	10	2	0.5	0.2	0.3213	0
chr1	40149000	40149600	HPCAL4	ENST00000372844.3	E3	4	108	63	chr1	40149594	40149595	40149642	10	2	13	1	0.2	0.0769231	0.5596	0
chr1	40149000	40149600	HPCAL4	ENST00000372844.3	E3	4	108	63	chr1	40149596	40149597	40149642	10	1	13	2	0.1	0.153846	1	0
chr1	40149000	40149600	HPCAL4	ENST00000372844.3	E3	4	108	63	chr1	40149598	40149599	40149642	10	2	13	1	0.2	0.0769231	0.5596	0
chr1	40149000	40149600	HPCAL4	ENST00000372844.3	E3	5	113	39	chr1	40149590	40149591	40149642	5	0	10	2	0	0.2	0.5238	0
chr1	40149000	40149600	HPCAL4	ENST00000372844.3	E3	5	113	39	chr1	40149594	40149595	40149642	5	0	10	2	0	0.2	0.5238	0
chr1	40149000	40149600	HPCAL4	ENST00000372844.3	E3	5	113	39	chr1	40149596	40149597	40149642	6	0	10	2	0	0.2	0.5	0
chr1	40149000	40149600	HPCAL4	ENST00000372844.3	E3	5	113	39	chr1	40149598	40149599	40149642	6	1	10	2	0.166667	0.2	1	0
chr1	40149000	40149600	HPCAL4	ENST00000372844.3	E3	7	127	34	chr1	40149541	40149542	40149551	5	1	9	4	0.2	0.444444	0.5804	0
chr1	40149000	40149600	HPCAL4	ENST00000372844.3	E3	7	127	34	chr1	40149543	40149544	40149551	5	2	10	5	0.4	0.5	1	0
chr1	40149000	40149600	HPCAL4	ENST00000372844.3	E3	7	127	34	chr1	40149555	40149556	40149551	6	2	10	2	0.333333	0.2	0.6044	0
chr1	40149000	40149600	HPCAL4	ENST00000372844.3	E3	7	127	34	chr1	40149564	40149565	40149551	5	2	9	5	0.4	0.555556	1	0
chr1	40149000	40149600	HPCAL4	ENST00000372844.3	E3	7	127	34	chr1	40149569	40149570	40149551	5	2	8	2	0.4	0.25	1	0
chr1	40149000	40149600	HPCAL4	ENST00000372844.3	E3	9	98	59	chr1	40149590	40149591	40149642	6	1	6	1	0.166667	0.166667	1	0
chr1	40149000	40149600	HPCAL4	ENST00000372844.3	E3	9	98	59	chr1	40149594	40149595	40149642	6	3	6	1	0.5	0.166667	0.5455	0
chr1	40149000	40149600	HPCAL4	ENST00000372844.3	E3	9	98	59	chr1	40149596	40149597	40149642	6	1	6	0	0.166667	0	1	0
chr1	40149000	40149600	HPCAL4	ENST00000372844.3	E3	9	98	59	chr1	40149598	40149599	40149642	7	1	7	1	0.142857	0.142857	1	0
chr1	40149600	40150000	HPCAL4	ENST00000372844.3	E4	10	142	84	chr1	40149604	40149605	40149642	5	1	8	1	0.2	0.125	1	0
chr1	40149600	40150000	HPCAL4	ENST00000372844.3	E4	10	142	84	chr1	40149611	40149612	40149642	5	0	9	1	0	0.111111	1	0
chr1	40149600	40150000	HPCAL4	ENST00000372844.3	E4	10	142	84	chr1	40149634	40149635	40149642	7	2	12	3	0.285714	0.25	1	0
chr1	40149600	40150000	HPCAL4	ENST00000372844.3	E4	10	142	84	chr1	40149636	40149637	40149642	7	0	12	0	0	0	1	0
chr1	40149600	40150000	HPCAL4	ENST00000372844.3	E4	10	142	84	chr1	40149643	40149644	40149642	9	1	12	3	0.111111	0.25	0.603	0
chr1	40149600	40150000	HPCAL4	ENST00000372844.3	E4	10	142	84	chr1	40149647	40149648	40149642	9	1	12	1	0.111111	0.0833333	1	0
chr1	40149600	40150000	HPCAL4	ENST00000372844.3	E4	10	142	84	chr1	40149650	40149651	40149642	8	0	12	2	0	0.166667	0.4947	0
chr1	40149600	40150000	HPCAL4	ENST00000372844.3	E4	10	142	84	chr1	40149653	40149654	40149642	8	1	12	2	0.125	0.166667	1	0
chr1	40149600	40150000	HPCAL4	ENST00000372844.3	E4	10	142	84	chr1	40149662	40149663	40149642	7	0	10	2	0	0.2	0.4853	0
chr1	40149600	40150000	HPCAL4	ENST00000372844.3	E4	10	142	84	chr1	40149695	40149696	40149642	7	0	8	0	0	0	1	0
chr1	40149600	40150000	HPCAL4	ENST00000372844.3	E4	10	142	84	chr1	40149704	40149705	40149642	7	0	6	0	0	0	1	0
chr1	40149600	40150000	HPCAL4	ENST00000372844.3	E4	16	91	48	chr1	40149604	40149605	40149551	7	0	6	0	0	0	1	1
chr1	40149600	40150000	HPCAL4	ENST00000372844.3	E4	16	91	48	chr1	40149611	40149612	40149551	6	0	5	0	0	0	1	1
chr1	40149600	40150000	HPCAL4	ENST00000372844.3	E4	17	267	131	chr1	40149604	40149605	40149642	7	3	5	1	0.428571	0.2	0.5758	0
chr1	40149600	40150000	HPCAL4	ENST00000372844.3	E4	17	267	131	chr1	40149611	40149612	40149642	7	5	6	1	0.714286	0.166667	0.1026	0
chr1	40149600	40150000	HPCAL4	ENST00000372844.3	E4	17	267	131	chr1	40149634	40149635	40149642	8	4	8	2	0.5	0.25	0.6084	0
chr1	40149600	40150000	HPCAL4	ENST00000372844.3	E4	17	267	131	chr1	40149636	40149637	40149642	8	2	8	0	0.25	0	0.4667	0
chr1	40149600	40150000	HPCAL4	ENST00000372844.3	E4	17	267	131	chr1	40149643	40149644	40149642	7	4	8	0	0.571429	0	0.02564	0
chr1	40149600	40150000	HPCAL4	ENST00000372844.3	E4	17	267	131	chr1	40149647	40149648	40149642	7	1	8	1	0.142857	0.125	1	0
chr1	40149600	40150000	HPCAL4	ENST00000372844.3	E4	17	267	131	chr1	40149650	40149651	40149642	6	2	8	0	0.333333	0	0.1648	0
chr1	40149600	40150000	HPCAL4	ENST00000372844.3	E4	17	267	131	chr1	40149653	40149654	40149642	6	2	8	2	0.333333	0.25	1	0
chr1	40149600	40150000	HPCAL4	ENST00000372844.3	E4	17	267	131	chr1	40149662	40149663	40149642	5	0	8	0	0	0	1	0
chr1	40149600	40150000	HPCAL4	ENST00000372844.3	E4	19	229	120	chr1	40149604	40149605	40149551	15	3	12	3	0.2	0.25	1	1
chr1	40149600	40150000	HPCAL4	ENST00000372844.3	E4	19	229	120	chr1	40149611	40149612	40149551	14	1	12	2	0.0714286	0.166667	0.58	1
chr1	40149600	40150000	HPCAL4	ENST00000372844.3	E4	19	229	120	chr1	40149634	40149635	40149551	13	3	9	2	0.230769	0.222222	1	1
chr1	40149600	40150000	HPCAL4	ENST00000372844.3	E4	19	229	120	chr1	40149636	40149637	40149551	13	3	9	0	0.230769	0	0.2403	1
chr1	40149600	40150000	HPCAL4	ENST00000372844.3	E4	19	229	120	chr1	40149643	40149644	40149551	7	3	8	1	0.428571	0.125	0.2821	1
chr1	40149600	40150000	HPCAL4	ENST00000372844.3	E4	19	229	120	chr1	40149647	40149648	40149551	6	2	7	1	0.333333	0.142857	0.5594	1
chr1	40149600	40150000	HPCAL4	ENST00000372844.3	E4	19	229	120	chr1	40149650	40149651	40149551	6	3	7	1	0.5	0.142857	0.2657	1
chr1	40149600	40150000	HPCAL4	ENST00000372844.3	E4	19	229	120	chr1	40149653	40149654	40149551	7	2	7	1	0.285714	0.142857	1	1
chr1	40149600	40150000	HPCAL4	ENST00000372844.3	E4	19	229	120	chr1	40149662	40149663	40149551	6	3	6	1	0.5	0.166667	0.5455	1
chr1	40149600	40150000	HPCAL4	ENST00000372844.3	E4	20	210	109	chr1	40149611	40149612	40149551	5	0	5	1	0	0.2	1	0
chr1	40149600	40150000	HPCAL4	ENST00000372844.3	E4	22	364	147	chr1	40149604	40149605	40149551	10	1	6	1	0.1	0.166667	1	0
chr1	40149600	40150000	HPCAL4	ENST00000372844.3	E4	22	364	147	chr1	40149611	40149612	40149551	10	2	6	0	0.2	0	0.5	0
chr1	40149600	40150000	HPCAL4	ENST00000372844.3	E4	4	108	63	chr1	40149604	40149605	40149642	11	2	16	4	0.181818	0.25	1	0
chr1	40149600	40150000	HPCAL4	ENST00000372844.3	E4	4	108	63	chr1	40149611	40149612	40149642	11	2	18	0	0.181818	0	0.1355	0
chr1	40149600	40150000	HPCAL4	ENST00000372844.3	E4	4	108	63	chr1	40149634	40149635	40149642	16	4	19	3	0.25	0.157895	0.6772	0
chr1	40149600	40150000	HPCAL4	ENST00000372844.3	E4	4	108	63	chr1	40149636	40149637	40149642	16	4	20	2	0.25	0.1	0.3738	0
chr1	40149600	40150000	HPCAL4	ENST00000372844.3	E4	4	108	63	chr1	40149643	40149644	40149642	16	7	21	10	0.4375	0.47619	1	0
chr1	40149600	40150000	HPCAL4	ENST00000372844.3	E4	4	108	63	chr1	40149647	40149648	40149642	16	2	20	4	0.125	0.2	0.6722	0
chr1	40149600	40150000	HPCAL4	ENST00000372844.3	E4	4	108	63	chr1	40149650	40149651	40149642	15	2	20	2	0.133333	0.1	1	0
chr1	40149600	40150000	HPCAL4	ENST00000372844.3	E4	4	108	63	chr1	40149653	40149654	40149642	15	3	20	2	0.2	0.1	0.6313	0
chr1	40149600	40150000	HPCAL4	ENST00000372844.3	E4	4	108	63	chr1	40149662	40149663	40149642	14	0	17	2	0	0.117647	0.4882	0
chr1	40149600	40150000	HPCAL4	ENST00000372844.3	E4	4	108	63	chr1	40149695	40149696	40149642	11	0	10	0	0	0	1	0
chr1	40149600	40150000	HPCAL4	ENST00000372844.3	E4	4	108	63	chr1	40149704	40149705	40149642	10	1	8	0	0.1	0	1	0
chr1	40149600	40150000	HPCAL4	ENST00000372844.3	E4	4	108	63	chr1	40149706	40149707	40149642	10	1	7	0	0.1	0	1	0
chr1	40149600	40150000	HPCAL4	ENST00000372844.3	E4	4	108	63	chr1	40149717	40149718	40149642	9	1	7	0	0.111111	0	1	0
chr1	40149600	40150000	HPCAL4	ENST00000372844.3	E4	5	113	39	chr1	40149604	40149605	40149642	6	1	10	3	0.166667	0.3	1	0
chr1	40149600	40150000	HPCAL4	ENST00000372844.3	E4	5	113	39	chr1	40149611	40149612	40149642	8	3	11	2	0.375	0.181818	0.6027	0
chr1	40149600	40150000	HPCAL4	ENST00000372844.3	E4	5	113	39	chr1	40149634	40149635	40149642	11	3	13	3	0.272727	0.230769	1	0
chr1	40149600	40150000	HPCAL4	ENST00000372844.3	E4	5	113	39	chr1	40149636	40149637	40149642	11	2	13	2	0.181818	0.153846	1	0
chr1	40149600	40150000	HPCAL4	ENST00000372844.3	E4	5	113	39	chr1	40149643	40149644	40149642	11	4	14	4	0.363636	0.285714	1	0
chr1	40149600	40150000	HPCAL4	ENST00000372844.3	E4	5	113	39	chr1	40149647	40149648	40149642	9	1	12	1	0.111111	0.0833333	1	0
chr1	40149600	40150000	HPCAL4	ENST00000372844.3	E4	5	113	39	chr1	40149650	40149651	40149642	9	1	11	1	0.111111	0.0909091	1	0
chr1	40149600	40150000	HPCAL4	ENST00000372844.3	E4	5	113	39	chr1	40149653	40149654	40149642	9	1	10	0	0.111111	0	0.4737	0
chr1	40149600	40150000	HPCAL4	ENST00000372844.3	E4	5	113	39	chr1	40149662	40149663	40149642	8	0	10	1	0	0.1	1	0
chr1	40149600	40150000	HPCAL4	ENST00000372844.3	E4	5	113	39	chr1	40149695	40149696	40149642	6	1	6	0	0.166667	0	1	0
chr1	40149600	40150000	HPCAL4	ENST00000372844.3	E4	5	113	39	chr1	40149704	40149705	40149642	6	0	5	0	0	0	1	0
chr1	40149600	40150000	HPCAL4	ENST00000372844.3	E4	5	113	39	chr1	40149706	40149707	40149642	6	0	5	0	0	0	1	0
chr1	40149600	40150000	HPCAL4	ENST00000372844.3	E4	6	120	47	chr1	40149636	40149637	40149642	5	1	11	2	0.2	0.181818	1	1
chr1	40149600	40150000	HPCAL4	ENST00000372844.3	E4	6	120	47	chr1	40149643	40149644	40149642	5	1	11	3	0.2	0.272727	1	1
chr1	40149600	40150000	HPCAL4	ENST00000372844.3	E4	8	179	85	chr1	40149634	40149635	40149642	6	2	6	2	0.333333	0.333333	1	0
chr1	40149600	40150000	HPCAL4	ENST00000372844.3	E4	8	179	85	chr1	40149636	40149637	40149642	6	3	6	2	0.5	0.333333	1	0
chr1	40149600	40150000	HPCAL4	ENST00000372844.3	E4	8	179	85	chr1	40149643	40149644	40149642	7	5	6	3	0.714286	0.5	0.5921	0
chr1	40149600	40150000	HPCAL4	ENST00000372844.3	E4	8	179	85	chr1	40149647	40149648	40149642	7	1	6	2	0.142857	0.333333	0.5594	0
chr1	40149600	40150000	HPCAL4	ENST00000372844.3	E4	8	179	85	chr1	40149650	40149651	40149642	7	1	6	2	0.142857	0.333333	0.5594	0
chr1	40149600	40150000	HPCAL4	ENST00000372844.3	E4	8	179	85	chr1	40149653	40149654	40149642	7	3	6	1	0.428571	0.166667	0.5594	0
chr1	40149600	40150000	HPCAL4	ENST00000372844.3	E4	8	179	85	chr1	40149662	40149663	40149642	7	2	5	2	0.285714	0.4	1	0
chr1	40149600	40150000	HPCAL4	ENST00000372844.3	E4	9	98	59	chr1	40149604	40149605	40149642	7	2	7	2	0.285714	0.285714	1	0
chr1	40149600	40150000	HPCAL4	ENST00000372844.3	E4	9	98	59	chr1	40149611	40149612	40149642	7	2	7	0	0.285714	0	0.4615	0
chr1	40149600	40150000	HPCAL4	ENST00000372844.3	E4	9	98	59	chr1	40149634	40149635	40149642	9	2	10	3	0.222222	0.3	1	0
chr1	40149600	40150000	HPCAL4	ENST00000372844.3	E4	9	98	59	chr1	40149636	40149637	40149642	9	0	11	3	0	0.272727	0.2184	0
chr1	40149600	40150000	HPCAL4	ENST00000372844.3	E4	9	98	59	chr1	40149643	40149644	40149642	12	7	11	4	0.583333	0.363636	0.4136	0
chr1	40149600	40150000	HPCAL4	ENST00000372844.3	E4	9	98	59	chr1	40149647	40149648	40149642	12	1	11	1	0.0833333	0.0909091	1	0
chr1	40149600	40150000	HPCAL4	ENST00000372844.3	E4	9	98	59	chr1	40149650	40149651	40149642	12	3	11	2	0.25	0.181818	1	0
chr1	40149600	40150000	HPCAL4	ENST00000372844.3	E4	9	98	59	chr1	40149653	40149654	40149642	12	3	11	1	0.25	0.0909091	0.5901	0
chr1	40149600	40150000	HPCAL4	ENST00000372844.3	E4	9	98	59	chr1	40149662	40149663	40149642	11	0	11	0	0	0	1	0
chr1	40149600	40150000	HPCAL4	ENST00000372844.3	E4	9	98	59	chr1	40149695	40149696	40149642	9	0	7	0	0	0	1	0
chr1	40149600	40150000	HPCAL4	ENST00000372844.3	E4	9	98	59	chr1	40149704	40149705	40149642	8	0	7	0	0	0	1	0
chr1	40149600	40150000	HPCAL4	ENST00000372844.3	E4	9	98	59	chr1	40149706	40149707	40149642	8	0	7	0	0	0	1	0
chr1	40149600	40150000	HPCAL4	ENST00000372844.3	E4	9	98	59	chr1	40149717	40149718	40149642	7	0	7	0	0	0	1	0
chr1	40154800	40157000	HPCAL4	ENST00000372844.3	E3	12	172	77	chr1	40156985	40156986	40156997	5	0	9	0	0	0	1	0
chr1	40154800	40157000	HPCAL4	ENST00000372844.3	E3	12	172	77	chr1	40156989	40156990	40156997	5	0	9	0	0	0	1	0
chr1	40154800	40157000	HPCAL4	ENST00000372844.3	E3	12	172	77	chr1	40156992	40156993	40156997	5	0	10	0	0	0	1	0
chr1	40154800	40157000	HPCAL4	ENST00000372844.3	E3	19	229	120	chr1	40154993	40154994	40154916	5	5	7	5	1	0.714286	0.4697	1
chr1	40154800	40157000	HPCAL4	ENST00000372844.3	E3	19	229	120	chr1	40156486	40156487	40156476	9	7	6	3	0.777778	0.5	0.3287	1
chr1	40154800	40157000	HPCAL4	ENST00000372844.3	E3	19	229	120	chr1	40156696	40156697	40156767	9	8	8	6	0.888889	0.75	0.5765	1
chr1	40154800	40157000	HPCAL4	ENST00000372844.3	E3	19	229	120	chr1	40156698	40156699	40156767	9	8	8	4	0.888889	0.5	0.1312	1
chr1	40154800	40157000	HPCAL4	ENST00000372844.3	E3	19	229	120	chr1	40156700	40156701	40156767	10	3	10	2	0.3	0.2	1	1
chr1	40154800	40157000	HPCAL4	ENST00000372844.3	E3	19	229	120	chr1	40156757	40156758	40156767	16	2	14	5	0.125	0.357143	0.204	1
chr1	40154800	40157000	HPCAL4	ENST00000372844.3	E3	19	229	120	chr1	40156757	40156758	40156778	6	2	6	0	0.333333	0	0.4545	1
chr1	40154800	40157000	HPCAL4	ENST00000372844.3	E3	9	99	51	chr1	40156931	40156932	40156997	7	1	10	1	0.142857	0.1	1	0
chr1	40154800	40157000	HPCAL4	ENST00000372844.3	E3	9	99	51	chr1	40156935	40156936	40156997	7	0	10	0	0	0	1	0
chr1	40154800	40157000	HPCAL4	ENST00000372844.3	E3	9	99	51	chr1	40156960	40156961	40156997	9	0	15	0	0	0	1	0
chr1	40154800	40157000	HPCAL4	ENST00000372844.3	E3	9	99	51	chr1	40156970	40156971	40156997	10	0	15	2	0	0.133333	0.5	0
chr1	40154800	40157000	HPCAL4	ENST00000372844.3	E3	9	99	51	chr1	40156985	40156986	40156997	11	0	19	0	0	0	1	0
chr1	40154800	40157000	HPCAL4	ENST00000372844.3	E3	9	99	51	chr1	40156989	40156990	40156997	12	0	20	0	0	0	1	0
chr1	40154800	40157000	HPCAL4	ENST00000372844.3	E3	9	99	51	chr1	40156992	40156993	40156997	12	0	20	0	0	0	1	0
chr1	40157000	40157400	HPCAL4	ENST00000372844.3	E4	10	108	64	chr1	40157190	40157191	40157260	6	0	7	0	0	0	1	1
chr1	40157000	40157400	HPCAL4	ENST00000372844.3	E4	10	108	64	chr1	40157202	40157203	40157260	7	0	7	0	0	0	1	1
chr1	40157000	40157400	HPCAL4	ENST00000372844.3	E4	10	108	64	chr1	40157221	40157222	40157260	7	0	9	0	0	0	1	1
chr1	40157000	40157400	HPCAL4	ENST00000372844.3	E4	10	108	64	chr1	40157229	40157230	40157260	7	0	9	0	0	0	1	1
chr1	40157000	40157400	HPCAL4	ENST00000372844.3	E4	10	108	64	chr1	40157232	40157233	40157260	7	0	9	0	0	0	1	1
chr1	40157000	40157400	HPCAL4	ENST00000372844.3	E4	10	108	64	chr1	40157239	40157240	40157260	7	0	10	0	0	0	1	1
chr1	40157000	40157400	HPCAL4	ENST00000372844.3	E4	10	108	64	chr1	40157243	40157244	40157260	8	0	10	0	0	0	1	1
chr1	40157000	40157400	HPCAL4	ENST00000372844.3	E4	10	108	64	chr1	40157251	40157252	40157260	10	0	13	0	0	0	1	1
chr1	40157000	40157400	HPCAL4	ENST00000372844.3	E4	10	108	64	chr1	40157253	40157254	40157260	10	0	13	0	0	0	1	1
chr1	40157000	40157400	HPCAL4	ENST00000372844.3	E4	10	108	64	chr1	40157258	40157259	40157260	10	0	13	0	0	0	1	1
chr1	40157000	40157400	HPCAL4	ENST00000372844.3	E4	10	108	64	chr1	40157266	40157267	40157260	9	0	12	0	0	0	1	1
chr1	40157000	40157400	HPCAL4	ENST00000372844.3	E4	10	108	64	chr1	40157268	40157269	40157260	9	0	12	0	0	0	1	1
chr1	40157000	40157400	HPCAL4	ENST00000372844.3	E4	10	108	64	chr1	40157280	40157281	40157260	9	0	12	0	0	0	1	1
chr1	40157000	40157400	HPCAL4	ENST00000372844.3	E4	10	108	64	chr1	40157286	40157287	40157260	8	0	10	0	0	0	1	1
chr1	40157000	40157400	HPCAL4	ENST00000372844.3	E4	10	108	64	chr1	40157289	40157290	40157260	8	0	10	0	0	0	1	1
chr1	40157000	40157400	HPCAL4	ENST00000372844.3	E4	10	108	64	chr1	40157296	40157297	40157260	8	0	8	0	0	0	1	1
chr1	40157000	40157400	HPCAL4	ENST00000372844.3	E4	10	108	64	chr1	40157344	40157345	40157260	5	0	5	0	0	0	1	1
chr1	40157000	40157400	HPCAL4	ENST00000372844.3	E4	11	185	61	chr1	40157202	40157203	40157260	10	0	5	0	0	0	1	0
chr1	40157000	40157400	HPCAL4	ENST00000372844.3	E4	11	185	61	chr1	40157221	40157222	40157260	12	0	6	0	0	0	1	0
chr1	40157000	40157400	HPCAL4	ENST00000372844.3	E4	11	185	61	chr1	40157229	40157230	40157260	14	0	6	0	0	0	1	0
chr1	40157000	40157400	HPCAL4	ENST00000372844.3	E4	11	185	61	chr1	40157232	40157233	40157260	14	0	6	0	0	0	1	0
chr1	40157000	40157400	HPCAL4	ENST00000372844.3	E4	11	185	61	chr1	40157239	40157240	40157260	15	0	6	0	0	0	1	0
chr1	40157000	40157400	HPCAL4	ENST00000372844.3	E4	11	185	61	chr1	40157243	40157244	40157260	15	0	6	0	0	0	1	0
chr1	40157000	40157400	HPCAL4	ENST00000372844.3	E4	11	185	61	chr1	40157251	40157252	40157260	15	0	6	0	0	0	1	0
chr1	40157000	40157400	HPCAL4	ENST00000372844.3	E4	11	185	61	chr1	40157253	40157254	40157260	15	0	6	0	0	0	1	0
chr1	40157000	40157400	HPCAL4	ENST00000372844.3	E4	11	185	61	chr1	40157258	40157259	40157260	15	0	6	0	0	0	1	0
chr1	40157000	40157400	HPCAL4	ENST00000372844.3	E4	11	185	61	chr1	40157266	40157267	40157260	14	0	5	0	0	0	1	0
chr1	40157000	40157400	HPCAL4	ENST00000372844.3	E4	11	185	61	chr1	40157268	40157269	40157260	13	0	5	0	0	0	1	0
chr1	40157000	40157400	HPCAL4	ENST00000372844.3	E4	12	172	77	chr1	40157232	40157233	40157260	5	0	5	0	0	0	1	0
chr1	40157000	40157400	HPCAL4	ENST00000372844.3	E4	12	172	77	chr1	40157239	40157240	40157260	5	0	5	0	0	0	1	0
chr1	40157000	40157400	HPCAL4	ENST00000372844.3	E4	12	172	77	chr1	40157243	40157244	40157260	5	0	5	0	0	0	1	0
chr1	40157000	40157400	HPCAL4	ENST00000372844.3	E4	12	172	77	chr1	40157251	40157252	40157260	5	0	8	0	0	0	1	0
chr1	40157000	40157400	HPCAL4	ENST00000372844.3	E4	12	172	77	chr1	40157253	40157254	40157260	5	0	8	0	0	0	1	0
chr1	40157000	40157400	HPCAL4	ENST00000372844.3	E4	12	172	77	chr1	40157258	40157259	40157260	5	0	8	0	0	0	1	0
chr1	40157000	40157400	HPCAL4	ENST00000372844.3	E4	12	186	83	chr1	40157221	40157222	40157260	6	1	5	0	0.166667	0	1	1
chr1	40157000	40157400	HPCAL4	ENST00000372844.3	E4	12	186	83	chr1	40157229	40157230	40157260	6	0	5	0	0	0	1	1
chr1	40157000	40157400	HPCAL4	ENST00000372844.3	E4	12	186	83	chr1	40157232	40157233	40157260	7	0	5	0	0	0	1	1
chr1	40157000	40157400	HPCAL4	ENST00000372844.3	E4	12	186	83	chr1	40157239	40157240	40157260	7	0	5	0	0	0	1	1
chr1	40157000	40157400	HPCAL4	ENST00000372844.3	E4	12	186	83	chr1	40157243	40157244	40157260	7	0	5	0	0	0	1	1
chr1	40157000	40157400	HPCAL4	ENST00000372844.3	E4	12	186	83	chr1	40157251	40157252	40157260	9	0	5	0	0	0	1	1
chr1	40157000	40157400	HPCAL4	ENST00000372844.3	E4	12	186	83	chr1	40157253	40157254	40157260	9	0	5	0	0	0	1	1
chr1	40157000	40157400	HPCAL4	ENST00000372844.3	E4	12	186	83	chr1	40157258	40157259	40157260	9	0	5	0	0	0	1	1
chr1	40157000	40157400	HPCAL4	ENST00000372844.3	E4	12	186	83	chr1	40157266	40157267	40157260	8	0	5	0	0	0	1	1
chr1	40157000	40157400	HPCAL4	ENST00000372844.3	E4	12	186	83	chr1	40157268	40157269	40157260	8	0	5	0	0	0	1	1
chr1	40157000	40157400	HPCAL4	ENST00000372844.3	E4	12	186	83	chr1	40157280	40157281	40157260	9	0	5	0	0	0	1	1
chr1	40157000	40157400	HPCAL4	ENST00000372844.3	E4	16	91	48	chr1	40157169	40157170	40157260	5	0	6	0	0	0	1	1
chr1	40157000	40157400	HPCAL4	ENST00000372844.3	E4	16	91	48	chr1	40157190	40157191	40157260	7	0	6	0	0	0	1	1
chr1	40157000	40157400	HPCAL4	ENST00000372844.3	E4	16	91	48	chr1	40157202	40157203	40157260	7	0	7	0	0	0	1	1
chr1	40157000	40157400	HPCAL4	ENST00000372844.3	E4	16	91	48	chr1	40157221	40157222	40157260	8	0	7	0	0	0	1	1
chr1	40157000	40157400	HPCAL4	ENST00000372844.3	E4	16	91	48	chr1	40157229	40157230	40157260	8	0	7	0	0	0	1	1
chr1	40157000	40157400	HPCAL4	ENST00000372844.3	E4	16	91	48	chr1	40157232	40157233	40157260	8	0	7	0	0	0	1	1
chr1	40157000	40157400	HPCAL4	ENST00000372844.3	E4	16	91	48	chr1	40157239	40157240	40157260	8	0	7	0	0	0	1	1
chr1	40157000	40157400	HPCAL4	ENST00000372844.3	E4	16	91	48	chr1	40157243	40157244	40157260	9	0	7	0	0	0	1	1
chr1	40157000	40157400	HPCAL4	ENST00000372844.3	E4	16	91	48	chr1	40157251	40157252	40157260	9	0	8	0	0	0	1	1
chr1	40157000	40157400	HPCAL4	ENST00000372844.3	E4	16	91	48	chr1	40157253	40157254	40157260	9	0	8	0	0	0	1	1
chr1	40157000	40157400	HPCAL4	ENST00000372844.3	E4	16	91	48	chr1	40157258	40157259	40157260	10	0	8	0	0	0	1	1
chr1	40157000	40157400	HPCAL4	ENST00000372844.3	E4	16	91	48	chr1	40157266	40157267	40157260	9	0	7	0	0	0	1	1
chr1	40157000	40157400	HPCAL4	ENST00000372844.3	E4	16	91	48	chr1	40157268	40157269	40157260	9	0	7	0	0	0	1	1
chr1	40157000	40157400	HPCAL4	ENST00000372844.3	E4	16	91	48	chr1	40157280	40157281	40157260	8	0	7	1	0	0.142857	0.4667	1
chr1	40157000	40157400	HPCAL4	ENST00000372844.3	E4	16	91	48	chr1	40157286	40157287	40157260	7	0	5	0	0	0	1	1
chr1	40157000	40157400	HPCAL4	ENST00000372844.3	E4	19	229	120	chr1	40157119	40157120	40157143	7	0	21	0	0	0	1	1
chr1	40157000	40157400	HPCAL4	ENST00000372844.3	E4	19	229	120	chr1	40157125	40157126	40157143	8	0	25	0	0	0	1	1
chr1	40157000	40157400	HPCAL4	ENST00000372844.3	E4	19	229	120	chr1	40157146	40157147	40157143	10	0	27	0	0	0	1	1
chr1	40157000	40157400	HPCAL4	ENST00000372844.3	E4	19	229	120	chr1	40157146	40157147	40157260	7	0	12	0	0	0	1	1
chr1	40157000	40157400	HPCAL4	ENST00000372844.3	E4	19	229	120	chr1	40157156	40157157	40157143	10	0	21	1	0	0.047619	1	1
chr1	40157000	40157400	HPCAL4	ENST00000372844.3	E4	19	229	120	chr1	40157156	40157157	40157260	10	0	13	0	0	0	1	1
chr1	40157000	40157400	HPCAL4	ENST00000372844.3	E4	19	229	120	chr1	40157169	40157170	40157143	8	0	19	0	0	0	1	1
chr1	40157000	40157400	HPCAL4	ENST00000372844.3	E4	19	229	120	chr1	40157169	40157170	40157260	16	0	15	0	0	0	1	1
chr1	40157000	40157400	HPCAL4	ENST00000372844.3	E4	19	229	120	chr1	40157190	40157191	40157143	7	0	16	0	0	0	1	1
chr1	40157000	40157400	HPCAL4	ENST00000372844.3	E4	19	229	120	chr1	40157190	40157191	40157260	20	0	21	0	0	0	1	1
chr1	40157000	40157400	HPCAL4	ENST00000372844.3	E4	19	229	120	chr1	40157202	40157203	40157143	7	0	14	0	0	0	1	1
chr1	40157000	40157400	HPCAL4	ENST00000372844.3	E4	19	229	120	chr1	40157202	40157203	40157260	22	1	24	0	0.0454545	0	0.4783	1
chr1	40157000	40157400	HPCAL4	ENST00000372844.3	E4	19	229	120	chr1	40157221	40157222	40157143	5	0	10	0	0	0	1	1
chr1	40157000	40157400	HPCAL4	ENST00000372844.3	E4	19	229	120	chr1	40157221	40157222	40157260	27	1	30	0	0.037037	0	0.4737	1
chr1	40157000	40157400	HPCAL4	ENST00000372844.3	E4	19	229	120	chr1	40157229	40157230	40157260	31	0	31	0	0	0	1	1
chr1	40157000	40157400	HPCAL4	ENST00000372844.3	E4	19	229	120	chr1	40157232	40157233	40157260	31	1	35	0	0.0322581	0	0.4697	1
chr1	40157000	40157400	HPCAL4	ENST00000372844.3	E4	19	229	120	chr1	40157239	40157240	40157260	36	0	37	0	0	0	1	1
chr1	40157000	40157400	HPCAL4	ENST00000372844.3	E4	19	229	120	chr1	40157243	40157244	40157260	35	0	37	2	0	0.0540541	0.4933	1
chr1	40157000	40157400	HPCAL4	ENST00000372844.3	E4	19	229	120	chr1	40157251	40157252	40157260	38	1	39	1	0.0263158	0.025641	1	1
chr1	40157000	40157400	HPCAL4	ENST00000372844.3	E4	19	229	120	chr1	40157253	40157254	40157260	38	0	40	0	0	0	1	1
chr1	40157000	40157400	HPCAL4	ENST00000372844.3	E4	19	229	120	chr1	40157258	40157259	40157260	40	1	40	1	0.025	0.025	1	1
chr1	40157000	40157400	HPCAL4	ENST00000372844.3	E4	19	229	120	chr1	40157266	40157267	40157260	37	0	36	0	0	0	1	1
chr1	40157000	40157400	HPCAL4	ENST00000372844.3	E4	19	229	120	chr1	40157268	40157269	40157260	37	0	35	0	0	0	1	1
chr1	40157000	40157400	HPCAL4	ENST00000372844.3	E4	19	229	120	chr1	40157280	40157281	40157260	35	0	28	0	0	0	1	1
chr1	40157000	40157400	HPCAL4	ENST00000372844.3	E4	19	229	120	chr1	40157286	40157287	40157260	30	0	27	0	0	0	1	1
chr1	40157000	40157400	HPCAL4	ENST00000372844.3	E4	19	229	120	chr1	40157289	40157290	40157260	30	0	26	0	0	0	1	1
chr1	40157000	40157400	HPCAL4	ENST00000372844.3	E4	19	229	120	chr1	40157296	40157297	40157260	29	0	25	0	0	0	1	1
chr1	40157000	40157400	HPCAL4	ENST00000372844.3	E4	19	229	120	chr1	40157344	40157345	40157260	13	0	12	0	0	0	1	1
chr1	40157000	40157400	HPCAL4	ENST00000372844.3	E4	19	229	120	chr1	40157372	40157373	40157260	11	0	8	0	0	0	1	1
chr1	40157000	40157400	HPCAL4	ENST00000372844.3	E4	19	229	120	chr1	40157375	40157376	40157260	11	0	7	0	0	0	1	1
chr1	40157000	40157400	HPCAL4	ENST00000372844.3	E4	20	210	109	chr1	40157017	40157018	40157143	5	0	5	0	0	0	1	0
chr1	40157000	40157400	HPCAL4	ENST00000372844.3	E4	20	210	109	chr1	40157020	40157021	40157143	5	0	5	0	0	0	1	0
chr1	40157000	40157400	HPCAL4	ENST00000372844.3	E4	20	210	109	chr1	40157025	40157026	40157143	5	0	5	0	0	0	1	0
chr1	40157000	40157400	HPCAL4	ENST00000372844.3	E4	20	210	109	chr1	40157027	40157028	40157143	5	0	5	0	0	0	1	0
chr1	40157000	40157400	HPCAL4	ENST00000372844.3	E4	20	210	109	chr1	40157077	40157078	40157143	9	0	7	0	0	0	1	0
chr1	40157000	40157400	HPCAL4	ENST00000372844.3	E4	20	210	109	chr1	40157080	40157081	40157143	9	1	7	0	0.111111	0	1	0
chr1	40157000	40157400	HPCAL4	ENST00000372844.3	E4	20	210	109	chr1	40157086	40157087	40157143	9	0	8	0	0	0	1	0
chr1	40157000	40157400	HPCAL4	ENST00000372844.3	E4	20	210	109	chr1	40157119	40157120	40157143	9	0	8	0	0	0	1	0
chr1	40157000	40157400	HPCAL4	ENST00000372844.3	E4	20	210	109	chr1	40157125	40157126	40157143	10	1	9	0	0.1	0	1	0
chr1	40157000	40157400	HPCAL4	ENST00000372844.3	E4	20	210	109	chr1	40157146	40157147	40157143	8	0	8	0	0	0	1	0
chr1	40157000	40157400	HPCAL4	ENST00000372844.3	E4	20	210	109	chr1	40157156	40157157	40157143	6	0	7	0	0	0	1	0
chr1	40157000	40157400	HPCAL4	ENST00000372844.3	E4	20	210	109	chr1	40157251	40157252	40157260	5	0	9	0	0	0	1	0
chr1	40157000	40157400	HPCAL4	ENST00000372844.3	E4	20	210	109	chr1	40157253	40157254	40157260	5	0	9	0	0	0	1	0
chr1	40157000	40157400	HPCAL4	ENST00000372844.3	E4	20	210	109	chr1	40157258	40157259	40157260	5	0	9	0	0	0	1	0
chr1	40157000	40157400	HPCAL4	ENST00000372844.3	E4	20	210	109	chr1	40157266	40157267	40157260	5	0	9	0	0	0	1	0
chr1	40157000	40157400	HPCAL4	ENST00000372844.3	E4	20	210	109	chr1	40157268	40157269	40157260	5	0	7	0	0	0	1	0
chr1	40157000	40157400	HPCAL4	ENST00000372844.3	E4	20	210	109	chr1	40157280	40157281	40157260	5	0	6	0	0	0	1	0
chr1	40157000	40157400	HPCAL4	ENST00000372844.3	E4	20	210	109	chr1	40157286	40157287	40157260	5	0	5	0	0	0	1	0
chr1	40157000	40157400	HPCAL4	ENST00000372844.3	E4	22	364	147	chr1	40157119	40157120	40157143	7	0	5	0	0	0	1	0
chr1	40157000	40157400	HPCAL4	ENST00000372844.3	E4	22	364	147	chr1	40157125	40157126	40157143	8	0	5	0	0	0	1	0
chr1	40157000	40157400	HPCAL4	ENST00000372844.3	E4	22	364	147	chr1	40157146	40157147	40157143	9	0	6	0	0	0	1	0
chr1	40157000	40157400	HPCAL4	ENST00000372844.3	E4	22	364	147	chr1	40157156	40157157	40157143	7	0	5	0	0	0	1	0
chr1	40157000	40157400	HPCAL4	ENST00000372844.3	E4	22	364	147	chr1	40157169	40157170	40157143	6	0	5	0	0	0	1	0
chr1	40157000	40157400	HPCAL4	ENST00000372844.3	E4	22	364	147	chr1	40157202	40157203	40157260	11	0	6	0	0	0	1	0
chr1	40157000	40157400	HPCAL4	ENST00000372844.3	E4	22	364	147	chr1	40157221	40157222	40157260	12	0	6	0	0	0	1	0
chr1	40157000	40157400	HPCAL4	ENST00000372844.3	E4	22	364	147	chr1	40157229	40157230	40157260	13	0	7	0	0	0	1	0
chr1	40157000	40157400	HPCAL4	ENST00000372844.3	E4	22	364	147	chr1	40157232	40157233	40157260	13	0	9	1	0	0.111111	0.4091	0
chr1	40157000	40157400	HPCAL4	ENST00000372844.3	E4	22	364	147	chr1	40157239	40157240	40157260	15	0	9	0	0	0	1	0
chr1	40157000	40157400	HPCAL4	ENST00000372844.3	E4	22	364	147	chr1	40157243	40157244	40157260	15	0	9	0	0	0	1	0
chr1	40157000	40157400	HPCAL4	ENST00000372844.3	E4	22	364	147	chr1	40157251	40157252	40157260	16	0	10	0	0	0	1	0
chr1	40157000	40157400	HPCAL4	ENST00000372844.3	E4	22	364	147	chr1	40157253	40157254	40157260	16	0	10	0	0	0	1	0
chr1	40157000	40157400	HPCAL4	ENST00000372844.3	E4	22	364	147	chr1	40157258	40157259	40157260	17	0	11	0	0	0	1	0
chr1	40157000	40157400	HPCAL4	ENST00000372844.3	E4	22	364	147	chr1	40157266	40157267	40157260	17	0	11	0	0	0	1	0
chr1	40157000	40157400	HPCAL4	ENST00000372844.3	E4	22	364	147	chr1	40157268	40157269	40157260	17	1	11	0	0.0588235	0	1	0
chr1	40157000	40157400	HPCAL4	ENST00000372844.3	E4	22	364	147	chr1	40157280	40157281	40157260	16	0	11	0	0	0	1	0
chr1	40157000	40157400	HPCAL4	ENST00000372844.3	E4	22	364	147	chr1	40157286	40157287	40157260	16	0	11	0	0	0	1	0
chr1	40157000	40157400	HPCAL4	ENST00000372844.3	E4	22	364	147	chr1	40157289	40157290	40157260	15	0	11	0	0	0	1	0
chr1	40157000	40157400	HPCAL4	ENST00000372844.3	E4	22	364	147	chr1	40157296	40157297	40157260	13	0	7	0	0	0	1	0
chr1	40157000	40157400	HPCAL4	ENST00000372844.3	E4	7	80	31	chr1	40157221	40157222	40157260	5	0	5	0	0	0	1	1
chr1	40157000	40157400	HPCAL4	ENST00000372844.3	E4	7	80	31	chr1	40157229	40157230	40157260	5	0	5	0	0	0	1	1
chr1	40157000	40157400	HPCAL4	ENST00000372844.3	E4	7	80	31	chr1	40157232	40157233	40157260	5	0	5	0	0	0	1	1
chr1	40157000	40157400	HPCAL4	ENST00000372844.3	E4	7	80	31	chr1	40157239	40157240	40157260	5	0	5	0	0	0	1	1
chr1	40157000	40157400	HPCAL4	ENST00000372844.3	E4	7	80	31	chr1	40157243	40157244	40157260	5	0	5	0	0	0	1	1
chr1	40157000	40157400	HPCAL4	ENST00000372844.3	E4	7	80	31	chr1	40157251	40157252	40157260	6	0	5	0	0	0	1	1
chr1	40157000	40157400	HPCAL4	ENST00000372844.3	E4	7	80	31	chr1	40157253	40157254	40157260	6	0	5	0	0	0	1	1
chr1	40157000	40157400	HPCAL4	ENST00000372844.3	E4	7	80	31	chr1	40157258	40157259	40157260	6	0	5	0	0	0	1	1
chr1	40157000	40157400	HPCAL4	ENST00000372844.3	E4	7	80	31	chr1	40157266	40157267	40157260	5	0	5	0	0	0	1	1
chr1	40157000	40157400	HPCAL4	ENST00000372844.3	E4	9	137	78	chr1	40157229	40157230	40157260	5	0	13	0	0	0	1	0
chr1	40157000	40157400	HPCAL4	ENST00000372844.3	E4	9	137	78	chr1	40157232	40157233	40157260	5	0	13	0	0	0	1	0
chr1	40157000	40157400	HPCAL4	ENST00000372844.3	E4	9	137	78	chr1	40157239	40157240	40157260	5	0	13	0	0	0	1	0
chr1	40157000	40157400	HPCAL4	ENST00000372844.3	E4	9	137	78	chr1	40157243	40157244	40157260	5	0	13	0	0	0	1	0
chr1	40157000	40157400	HPCAL4	ENST00000372844.3	E4	9	137	78	chr1	40157251	40157252	40157260	5	0	13	0	0	0	1	0
chr1	40157000	40157400	HPCAL4	ENST00000372844.3	E4	9	137	78	chr1	40157253	40157254	40157260	5	0	13	0	0	0	1	0
chr1	40157000	40157400	HPCAL4	ENST00000372844.3	E4	9	137	78	chr1	40157258	40157259	40157260	5	0	13	0	0	0	1	0
chr1	40157000	40157400	HPCAL4	ENST00000372844.3	E4	9	99	51	chr1	40157010	40157011	40156997	12	0	20	0	0	0	1	0
chr1	40157000	40157400	HPCAL4	ENST00000372844.3	E4	9	99	51	chr1	40157017	40157018	40156997	10	0	19	0	0	0	1	0
chr1	40157000	40157400	HPCAL4	ENST00000372844.3	E4	9	99	51	chr1	40157020	40157021	40156997	10	0	18	0	0	0	1	0
chr1	40157000	40157400	HPCAL4	ENST00000372844.3	E4	9	99	51	chr1	40157025	40157026	40156997	8	0	16	0	0	0	1	0
chr1	40157000	40157400	HPCAL4	ENST00000372844.3	E4	9	99	51	chr1	40157027	40157028	40156997	8	0	15	0	0	0	1	0
chr1	40157000	40157400	HPCAL4	ENST00000372844.3	E4	9	99	51	chr1	40157034	40157035	40156997	8	0	13	0	0	0	1	0
chr1	40157000	40157400	HPCAL4	ENST00000372844.3	E4	9	99	51	chr1	40157045	40157046	40156997	7	0	12	0	0	0	1	0
chr1	40157000	40157400	HPCAL4	ENST00000372844.3	E4	9	99	51	chr1	40157047	40157048	40156997	6	0	12	0	0	0	1	0
chr1	40157000	40157400	HPCAL4	ENST00000372844.3	E4	9	99	51	chr1	40157052	40157053	40156997	5	0	11	0	0	0	1	0
chr1	40157400	40158800	HPCAL4	ENST00000372844.3	E3	11	111	45	chr1	40158476	40158477	40158478	8	4	5	0	0.5	0	0.1049	0
chr1	40157400	40158800	HPCAL4	ENST00000372844.3	E3	11	185	61	chr1	40158394	40158395	40158478	5	1	6	1	0.2	0.166667	1	0
chr1	40157400	40158800	HPCAL4	ENST00000372844.3	E3	11	185	61	chr1	40158410	40158411	40158478	6	1	6	2	0.166667	0.333333	1	0
chr1	40157400	40158800	HPCAL4	ENST00000372844.3	E3	11	185	61	chr1	40158416	40158417	40158478	7	2	7	1	0.285714	0.142857	1	0
chr1	40157400	40158800	HPCAL4	ENST00000372844.3	E3	11	185	61	chr1	40158441	40158442	40158478	11	6	8	3	0.545455	0.375	0.6499	0
chr1	40157400	40158800	HPCAL4	ENST00000372844.3	E3	11	185	61	chr1	40158456	40158457	40158478	10	3	9	3	0.3	0.333333	1	0
chr1	40157400	40158800	HPCAL4	ENST00000372844.3	E3	11	185	61	chr1	40158476	40158477	40158478	12	3	10	8	0.25	0.8	0.02997	0
chr1	40157400	40158800	HPCAL4	ENST00000372844.3	E3	11	185	61	chr1	40158484	40158485	40158478	12	11	10	8	0.916667	0.8	0.5714	0
chr1	40157400	40158800	HPCAL4	ENST00000372844.3	E3	11	185	61	chr1	40158504	40158505	40158478	9	7	5	4	0.777778	0.8	1	0
chr1	40157400	40158800	HPCAL4	ENST00000372844.3	E3	15	188	115	chr1	40158456	40158457	40158478	6	1	5	1	0.166667	0.2	1	1
chr1	40157400	40158800	HPCAL4	ENST00000372844.3	E3	15	188	115	chr1	40158476	40158477	40158478	7	3	5	1	0.428571	0.2	0.5758	1
chr1	40157400	40158800	HPCAL4	ENST00000372844.3	E3	16	91	48	chr1	40158456	40158457	40158478	7	1	9	1	0.142857	0.111111	1	1
chr1	40157400	40158800	HPCAL4	ENST00000372844.3	E3	16	91	48	chr1	40158476	40158477	40158478	9	6	9	5	0.666667	0.555556	1	1
chr1	40157400	40158800	HPCAL4	ENST00000372844.3	E3	16	91	48	chr1	40158484	40158485	40158478	9	6	8	5	0.666667	0.625	1	1
chr1	40157400	40158800	HPCAL4	ENST00000372844.3	E3	16	91	48	chr1	40158504	40158505	40158478	7	7	7	5	1	0.714286	0.4615	1
chr1	40157400	40158800	HPCAL4	ENST00000372844.3	E3	19	229	120	chr1	40157407	40157408	40157260	5	0	5	0	0	0	1	1
chr1	40157400	40158800	HPCAL4	ENST00000372844.3	E3	19	229	120	chr1	40157421	40157422	40157260	5	0	5	0	0	0	1	1
chr1	40157400	40158800	HPCAL4	ENST00000372844.3	E3	19	229	120	chr1	40157480	40157481	40157508	5	0	6	0	0	0	1	1
chr1	40157400	40158800	HPCAL4	ENST00000372844.3	E3	19	229	120	chr1	40158394	40158395	40158478	7	1	6	3	0.142857	0.5	0.2657	1
chr1	40157400	40158800	HPCAL4	ENST00000372844.3	E3	19	229	120	chr1	40158410	40158411	40158478	12	1	14	3	0.0833333	0.214286	0.5983	1
chr1	40157400	40158800	HPCAL4	ENST00000372844.3	E3	19	229	120	chr1	40158416	40158417	40158478	13	4	14	1	0.307692	0.0714286	0.1647	1
chr1	40157400	40158800	HPCAL4	ENST00000372844.3	E3	19	229	120	chr1	40158441	40158442	40158478	26	8	19	8	0.307692	0.421053	0.5336	1
chr1	40157400	40158800	HPCAL4	ENST00000372844.3	E3	19	229	120	chr1	40158456	40158457	40158478	30	11	21	7	0.366667	0.333333	1	1
chr1	40157400	40158800	HPCAL4	ENST00000372844.3	E3	19	229	120	chr1	40158476	40158477	40158478	32	16	31	17	0.5	0.548387	0.8025	1
chr1	40157400	40158800	HPCAL4	ENST00000372844.3	E3	19	229	120	chr1	40158484	40158485	40158478	28	23	29	18	0.821429	0.62069	0.1406	1
chr1	40157400	40158800	HPCAL4	ENST00000372844.3	E3	19	229	120	chr1	40158504	40158505	40158478	20	15	23	13	0.75	0.565217	0.3363	1
chr1	40157400	40158800	HPCAL4	ENST00000372844.3	E3	19	229	120	chr1	40158513	40158514	40158478	9	0	13	0	0	0	1	1
chr1	40157400	40158800	HPCAL4	ENST00000372844.3	E3	19	229	120	chr1	40158556	40158557	40158478	9	4	7	3	0.444444	0.428571	1	1
chr1	40157400	40158800	HPCAL4	ENST00000372844.3	E3	19	229	120	chr1	40158558	40158559	40158478	9	5	7	3	0.555556	0.428571	1	1
chr1	40157400	40158800	HPCAL4	ENST00000372844.3	E3	21	207	134	chr1	40158476	40158477	40158478	8	3	5	2	0.375	0.4	1	1
chr1	40157400	40158800	HPCAL4	ENST00000372844.3	E3	21	207	134	chr1	40158484	40158485	40158478	8	6	5	4	0.75	0.8	1	1
chr1	40157400	40158800	HPCAL4	ENST00000372844.3	E3	7	127	34	chr1	40158410	40158411	40158478	6	0	8	1	0	0.125	1	0
chr1	40157400	40158800	HPCAL4	ENST00000372844.3	E3	7	127	34	chr1	40158416	40158417	40158478	7	2	8	3	0.285714	0.375	1	0
chr1	40157400	40158800	HPCAL4	ENST00000372844.3	E3	7	127	34	chr1	40158441	40158442	40158478	7	2	15	2	0.285714	0.133333	0.5646	0
chr1	40157400	40158800	HPCAL4	ENST00000372844.3	E3	7	127	34	chr1	40158456	40158457	40158478	9	1	15	3	0.111111	0.2	1	0
chr1	40157400	40158800	HPCAL4	ENST00000372844.3	E3	7	127	34	chr1	40158476	40158477	40158478	14	11	16	5	0.785714	0.3125	0.01361	0
chr1	40157400	40158800	HPCAL4	ENST00000372844.3	E3	7	127	34	chr1	40158484	40158485	40158478	13	11	15	7	0.846154	0.466667	0.05457	0
chr1	40157400	40158800	HPCAL4	ENST00000372844.3	E3	7	127	34	chr1	40158504	40158505	40158478	12	9	8	6	0.75	0.75	1	0
chr1	40157400	40158800	HPCAL4	ENST00000372844.3	E3	9	84	44	chr1	40158476	40158477	40158478	8	5	5	3	0.625	0.6	1	1
chr1	40157400	40158800	HPCAL4	ENST00000372844.3	E3	9	84	44	chr1	40158484	40158485	40158478	8	7	5	5	0.875	1	1	1
chr1	40157400	40158800	HPCAL4	ENST00000372844.3	E3	9	84	44	chr1	40158504	40158505	40158478	6	3	5	4	0.5	0.8	0.5455	1
chr1	40157400	40158800	HPCAL4	ENST00000372844.3	E3	9	98	59	chr1	40158410	40158411	40158478	6	3	6	1	0.5	0.166667	0.5455	0
chr1	40157400	40158800	HPCAL4	ENST00000372844.3	E3	9	98	59	chr1	40158416	40158417	40158478	6	1	7	1	0.166667	0.142857	1	0
chr1	40157400	40158800	HPCAL4	ENST00000372844.3	E3	9	98	59	chr1	40158441	40158442	40158478	7	1	7	2	0.142857	0.285714	1	0
chr1	40157400	40158800	HPCAL4	ENST00000372844.3	E3	9	98	59	chr1	40158456	40158457	40158478	7	2	10	4	0.285714	0.4	1	0
chr1	40157400	40158800	HPCAL4	ENST00000372844.3	E3	9	98	59	chr1	40158476	40158477	40158478	9	3	15	11	0.333333	0.733333	0.0918	0
chr1	40157400	40158800	HPCAL4	ENST00000372844.3	E3	9	98	59	chr1	40158484	40158485	40158478	9	7	13	12	0.777778	0.923077	0.5442	0
chr1	40157400	40158800	HPCAL4	ENST00000372844.3	E3	9	98	59	chr1	40158504	40158505	40158478	6	2	12	8	0.333333	0.666667	0.3213	0
chr1	40157400	40158800	HPCAL4	ENST00000372844.3	E3	9	99	51	chr1	40158441	40158442	40158478	6	1	10	3	0.166667	0.3	1	0
chr1	40157400	40158800	HPCAL4	ENST00000372844.3	E3	9	99	51	chr1	40158456	40158457	40158478	8	2	13	6	0.25	0.461538	0.3999	0
chr1	40157400	40158800	HPCAL4	ENST00000372844.3	E3	9	99	51	chr1	40158476	40158477	40158478	9	3	14	9	0.333333	0.642857	0.2138	0
chr1	40157400	40158800	HPCAL4	ENST00000372844.3	E3	9	99	51	chr1	40158484	40158485	40158478	8	5	13	7	0.625	0.538462	1	0
chr1	79083400	79092800	IFI44L	ENST00000370751.4	E3	10	95	63	chr1	79085222	79085223	79085247	5	5	7	7	1	1	1	1
chr1	79083400	79092800	IFI44L	ENST00000370751.4	E3	10	95	63	chr1	79085250	79085251	79085247	5	2	7	4	0.4	0.571429	1	1
chr1	8930200	8937000	ENO1	ENST00000234590.4	E2	6	61	40	chr1	8931135	8931136	8931149	19	18	22	19	0.947368	0.863636	0.6099	0
chr1	8930200	8937000	ENO1	ENST00000234590.4	E2	6	61	40	chr1	8931153	8931154	8931149	19	18	23	23	0.947368	1	0.4524	0
chr1	8930200	8937000	ENO1	ENST00000234590.4	E2	6	61	40	chr1	8931166	8931167	8931149	16	16	23	23	1	1	1	0
chr1	8930200	8937000	ENO1	ENST00000234590.4	E2	6	61	40	chr1	8931186	8931187	8931149	14	12	22	21	0.857143	0.954545	0.5471	0
chr1	8930200	8937000	ENO1	ENST00000234590.4	E2	6	61	40	chr1	8931219	8931220	8931149	10	10	13	13	1	1	1	0
chr1	8930200	8937000	ENO1	ENST00000234590.4	E2	6	61	40	chr1	8931247	8931248	8931149	8	8	6	6	1	1	1	0
chr1	8930200	8937000	ENO1	ENST00000234590.4	E2	7	86	42	chr1	8931153	8931154	8931149	5	4	5	5	0.8	1	1	0
chr1	8930200	8937000	ENO1	ENST00000234590.4	E2	7	86	42	chr1	8931166	8931167	8931149	5	4	5	5	0.8	1	1	0
chr1	8930200	8937000	ENO1	ENST00000234590.4	E2	8	63	37	chr1	8931135	8931136	8931149	5	5	12	11	1	0.916667	1	0
chr1	8930200	8937000	ENO1	ENST00000234590.4	E2	8	63	37	chr1	8931153	8931154	8931149	6	6	11	11	1	1	1	0
chr1	8930200	8937000	ENO1	ENST00000234590.4	E2	8	63	37	chr1	8931166	8931167	8931149	5	5	8	8	1	1	1	0
chr1	8930200	8937000	ENO1	ENST00000234590.4	E2	8	63	37	chr1	8931186	8931187	8931149	6	6	9	9	1	1	1	0
chr1	8930200	8937000	ENO1	ENST00000234590.4	E2	8	63	37	chr1	8931219	8931220	8931149	5	5	5	5	1	1	1	0
chr1	89725000	89736600	GBP5	ENST00000343435.5	E2	10	1214	648	chr1	89725209	89725210	89725222	26	0	11	1	0	0.0909091	0.2973	0
chr1	89725000	89736600	GBP5	ENST00000343435.5	E2	10	1214	648	chr1	89725264	89725265	89725222	16	1	6	1	0.0625	0.166667	0.4805	0
chr1	89725000	89736600	GBP5	ENST00000343435.5	E2	10	726	319	chr1	89725209	89725210	89725222	18	2	18	0	0.111111	0	0.4857	0
chr1	89725000	89736600	GBP5	ENST00000343435.5	E2	10	726	319	chr1	89725264	89725265	89725222	6	2	10	1	0.333333	0.1	0.5179	0
chr1	89725000	89736600	GBP5	ENST00000343435.5	E2	10	726	319	chr1	89727864	89727865	89727870	5	5	6	4	1	0.666667	0.4545	0
chr1	89725000	89736600	GBP5	ENST00000343435.5	E2	10	876	451	chr1	89727864	89727865	89727870	5	4	7	5	0.8	0.714286	1	1
chr1	89725000	89736600	GBP5	ENST00000343435.5	E2	2	109	50	chr1	89725209	89725210	89725222	30	2	25	2	0.0666667	0.08	1	1
chr1	89725000	89736600	GBP5	ENST00000343435.5	E2	2	109	50	chr1	89725264	89725265	89725222	18	2	16	0	0.111111	0	0.4866	1
chr1	89725000	89736600	GBP5	ENST00000343435.5	E2	7	180	102	chr1	89725209	89725210	89725222	6	0	7	0	0	0	1	0
chr1	89725000	89736600	GBP5	ENST00000343435.5	E2	7	528	317	chr1	89725209	89725210	89725222	16	1	10	1	0.0625	0.1	1	0
chr1	89725000	89736600	GBP5	ENST00000343435.5	E2	7	528	317	chr1	89725264	89725265	89725222	11	1	6	0	0.0909091	0	1	0
chr1	89725000	89736600	GBP5	ENST00000343435.5	E2	7	669	286	chr1	89725209	89725210	89725222	7	0	5	1	0	0.2	0.4167	1
chr1	89725000	89736600	GBP5	ENST00000343435.5	E2	8	186	104	chr1	89725209	89725210	89725222	10	0	13	0	0	0	1	0
chr1	89725000	89736600	GBP5	ENST00000343435.5	E2	9	620	317	chr1	89725209	89725210	89725222	11	1	8	0	0.0909091	0	1	0
chr1	89736600	89738600	GBP4	ENST00000355754.6	E3	14	1037	415	chr1	89738135	89738136	89738232	5	0	5	0	0	0	1	0
chr1	89736600	89738600	GBP4	ENST00000355754.6	E3	14	1037	415	chr1	89738141	89738142	89738232	5	0	5	0	0	0	1	0
chr1	89736600	89738600	GBP4	ENST00000355754.6	E3	14	1037	415	chr1	89738185	89738186	89738232	7	0	5	0	0	0	1	0
chr1	89736600	89738600	GBP4	ENST00000355754.6	E3	14	1037	415	chr1	89738187	89738188	89738232	7	0	5	0	0	0	1	0
chr1	89736600	89738600	GBP4	ENST00000355754.6	E3	14	1037	415	chr1	89738197	89738198	89738232	8	0	6	1	0	0.166667	0.4286	0
chr1	89736600	89738600	GBP4	ENST00000355754.6	E3	14	1037	415	chr1	89738209	89738210	89738232	9	0	6	1	0	0.166667	0.4	0
chr1	89736600	89738600	GBP4	ENST00000355754.6	E3	14	1037	415	chr1	89738225	89738226	89738232	9	0	8	1	0	0.125	0.4706	0
chr1	89736600	89738600	GBP4	ENST00000355754.6	E3	15	903	459	chr1	89738185	89738186	89738232	5	0	6	0	0	0	1	1
chr1	89736600	89738600	GBP4	ENST00000355754.6	E3	15	903	459	chr1	89738187	89738188	89738232	5	0	6	0	0	0	1	1
chr1	89736600	89738600	GBP4	ENST00000355754.6	E3	15	903	459	chr1	89738197	89738198	89738232	5	0	7	0	0	0	1	1
chr1	89736600	89738600	GBP4	ENST00000355754.6	E3	15	903	459	chr1	89738209	89738210	89738232	5	0	7	0	0	0	1	1
chr1	89736600	89738600	GBP4	ENST00000355754.6	E3	15	903	459	chr1	89738225	89738226	89738232	5	0	7	0	0	0	1	1
chr1	89736600	89738600	GBP4	ENST00000355754.6	E3	16	1105	711	chr1	89738135	89738136	89738232	8	0	8	0	0	0	1	0
chr1	89736600	89738600	GBP4	ENST00000355754.6	E3	16	1105	711	chr1	89738141	89738142	89738232	9	0	6	0	0	0	1	0
chr1	89736600	89738600	GBP4	ENST00000355754.6	E3	16	1105	711	chr1	89738185	89738186	89738232	14	0	10	0	0	0	1	0
chr1	89736600	89738600	GBP4	ENST00000355754.6	E3	16	1105	711	chr1	89738187	89738188	89738232	14	0	10	0	0	0	1	0
chr1	89736600	89738600	GBP4	ENST00000355754.6	E3	16	1105	711	chr1	89738197	89738198	89738232	16	0	11	0	0	0	1	0
chr1	89736600	89738600	GBP4	ENST00000355754.6	E3	16	1105	711	chr1	89738209	89738210	89738232	18	0	12	0	0	0	1	0
chr1	89736600	89738600	GBP4	ENST00000355754.6	E3	16	1105	711	chr1	89738225	89738226	89738232	20	0	14	0	0	0	1	0
chr1	89736600	89738600	GBP4	ENST00000355754.6	E3	16	1105	711	chr1	89738254	89738255	89738232	14	0	12	0	0	0	1	0
chr1	89736600	89738600	GBP4	ENST00000355754.6	E3	16	1105	711	chr1	89738289	89738290	89738232	6	0	5	0	0	0	1	0
chr1	89736600	89738600	GBP4	ENST00000355754.6	E3	16	739	406	chr1	89738185	89738186	89738232	8	0	10	1	0	0.1	1	1
chr1	89736600	89738600	GBP4	ENST00000355754.6	E3	16	739	406	chr1	89738187	89738188	89738232	8	0	10	0	0	0	1	1
chr1	89736600	89738600	GBP4	ENST00000355754.6	E3	16	739	406	chr1	89738197	89738198	89738232	8	0	11	0	0	0	1	1
chr1	89736600	89738600	GBP4	ENST00000355754.6	E3	16	739	406	chr1	89738209	89738210	89738232	11	0	12	0	0	0	1	1
chr1	89736600	89738600	GBP4	ENST00000355754.6	E3	16	739	406	chr1	89738225	89738226	89738232	13	0	12	1	0	0.0833333	0.48	1
chr1	89736600	89738600	GBP4	ENST00000355754.6	E3	16	739	406	chr1	89738254	89738255	89738232	12	1	9	0	0.0833333	0	1	1
chr1	89736600	89738600	GBP4	ENST00000355754.6	E3	16	753	419	chr1	89738135	89738136	89738232	6	0	8	1	0	0.125	1	1
chr1	89736600	89738600	GBP4	ENST00000355754.6	E3	16	753	419	chr1	89738141	89738142	89738232	7	0	8	1	0	0.125	1	1
chr1	89736600	89738600	GBP4	ENST00000355754.6	E3	16	753	419	chr1	89738185	89738186	89738232	16	0	10	1	0	0.1	0.3846	1
chr1	89736600	89738600	GBP4	ENST00000355754.6	E3	16	753	419	chr1	89738187	89738188	89738232	16	0	11	1	0	0.0909091	0.4074	1
chr1	89736600	89738600	GBP4	ENST00000355754.6	E3	16	753	419	chr1	89738197	89738198	89738232	17	0	11	1	0	0.0909091	0.3929	1
chr1	89736600	89738600	GBP4	ENST00000355754.6	E3	16	753	419	chr1	89738209	89738210	89738232	20	0	11	1	0	0.0909091	0.3548	1
chr1	89736600	89738600	GBP4	ENST00000355754.6	E3	16	753	419	chr1	89738225	89738226	89738232	21	0	12	2	0	0.166667	0.125	1
chr1	89736600	89738600	GBP4	ENST00000355754.6	E3	16	753	419	chr1	89738254	89738255	89738232	17	0	9	1	0	0.111111	0.3462	1
chr1	89736600	89738600	GBP4	ENST00000355754.6	E3	17	1094	619	chr1	89738185	89738186	89738232	12	1	8	0	0.0833333	0	1	0
chr1	89736600	89738600	GBP4	ENST00000355754.6	E3	17	1094	619	chr1	89738187	89738188	89738232	12	0	8	0	0	0	1	0
chr1	89736600	89738600	GBP4	ENST00000355754.6	E3	17	1094	619	chr1	89738197	89738198	89738232	12	0	8	0	0	0	1	0
chr1	89736600	89738600	GBP4	ENST00000355754.6	E3	17	1094	619	chr1	89738209	89738210	89738232	14	0	9	1	0	0.111111	0.3913	0
chr1	89736600	89738600	GBP4	ENST00000355754.6	E3	17	1094	619	chr1	89738225	89738226	89738232	16	0	9	1	0	0.111111	0.36	0
chr1	89736600	89738600	GBP4	ENST00000355754.6	E3	17	1094	619	chr1	89738254	89738255	89738232	7	0	5	1	0	0.2	0.4167	0
chr1	89736600	89738600	GBP4	ENST00000355754.6	E3	17	772	385	chr1	89738135	89738136	89738232	7	0	7	0	0	0	1	1
chr1	89736600	89738600	GBP4	ENST00000355754.6	E3	17	772	385	chr1	89738141	89738142	89738232	9	0	8	0	0	0	1	1
chr1	89736600	89738600	GBP4	ENST00000355754.6	E3	17	772	385	chr1	89738185	89738186	89738232	13	0	13	0	0	0	1	1
chr1	89736600	89738600	GBP4	ENST00000355754.6	E3	17	772	385	chr1	89738187	89738188	89738232	13	0	13	0	0	0	1	1
chr1	89736600	89738600	GBP4	ENST00000355754.6	E3	17	772	385	chr1	89738197	89738198	89738232	13	0	13	0	0	0	1	1
chr1	89736600	89738600	GBP4	ENST00000355754.6	E3	17	772	385	chr1	89738209	89738210	89738232	13	0	14	0	0	0	1	1
chr1	89736600	89738600	GBP4	ENST00000355754.6	E3	17	772	385	chr1	89738225	89738226	89738232	15	0	15	0	0	0	1	1
chr1	89736600	89738600	GBP4	ENST00000355754.6	E3	17	772	385	chr1	89738254	89738255	89738232	10	0	10	0	0	0	1	1
chr1	89736600	89738600	GBP4	ENST00000355754.6	E3	18	333	162	chr1	89738185	89738186	89738232	6	0	9	0	0	0	1	1
chr1	89736600	89738600	GBP4	ENST00000355754.6	E3	18	333	162	chr1	89738187	89738188	89738232	6	0	9	0	0	0	1	1
chr1	89736600	89738600	GBP4	ENST00000355754.6	E3	18	333	162	chr1	89738197	89738198	89738232	6	0	9	0	0	0	1	1
chr1	89736600	89738600	GBP4	ENST00000355754.6	E3	18	333	162	chr1	89738209	89738210	89738232	8	0	10	0	0	0	1	1
chr1	89736600	89738600	GBP4	ENST00000355754.6	E3	18	333	162	chr1	89738225	89738226	89738232	9	1	10	0	0.111111	0	0.4737	1
chr1	89736600	89738600	GBP4	ENST00000355754.6	E3	18	333	162	chr1	89738254	89738255	89738232	9	0	8	0	0	0	1	1
chr1	89736600	89738600	GBP4	ENST00000355754.6	E3	18	846	377	chr1	89738135	89738136	89738232	5	0	5	0	0	0	1	1
chr1	89736600	89738600	GBP4	ENST00000355754.6	E3	18	846	377	chr1	89738141	89738142	89738232	5	0	5	0	0	0	1	1
chr1	89736600	89738600	GBP4	ENST00000355754.6	E3	18	846	377	chr1	89738197	89738198	89738232	10	0	5	0	0	0	1	1
chr1	89736600	89738600	GBP4	ENST00000355754.6	E3	18	846	377	chr1	89738209	89738210	89738232	10	0	5	0	0	0	1	1
chr1	89736600	89738600	GBP4	ENST00000355754.6	E3	18	846	377	chr1	89738225	89738226	89738232	11	0	6	0	0	0	1	1
chr1	89736600	89738600	GBP4	ENST00000355754.6	E3	19	778	506	chr1	89738225	89738226	89738232	5	0	6	0	0	0	1	1
chr1	89736600	89738600	GBP4	ENST00000355754.6	E3	20	804	497	chr1	89738185	89738186	89738232	12	0	7	0	0	0	1	1
chr1	89736600	89738600	GBP4	ENST00000355754.6	E3	20	804	497	chr1	89738187	89738188	89738232	12	0	8	0	0	0	1	1
chr1	89736600	89738600	GBP4	ENST00000355754.6	E3	20	804	497	chr1	89738197	89738198	89738232	11	0	10	0	0	0	1	1
chr1	89736600	89738600	GBP4	ENST00000355754.6	E3	20	804	497	chr1	89738209	89738210	89738232	13	0	12	0	0	0	1	1
chr1	89736600	89738600	GBP4	ENST00000355754.6	E3	20	804	497	chr1	89738225	89738226	89738232	13	0	13	0	0	0	1	1
chr1	89736600	89738600	GBP4	ENST00000355754.6	E3	20	804	497	chr1	89738254	89738255	89738232	6	0	9	0	0	0	1	1
chr1	89736600	89738600	GBP4	ENST00000355754.6	E3	20	920	606	chr1	89738135	89738136	89738232	5	0	5	0	0	0	1	0
chr1	89736600	89738600	GBP4	ENST00000355754.6	E3	20	920	606	chr1	89738141	89738142	89738232	5	0	5	0	0	0	1	0
chr1	89736600	89738600	GBP4	ENST00000355754.6	E3	20	920	606	chr1	89738185	89738186	89738232	10	0	5	0	0	0	1	0
chr1	89736600	89738600	GBP4	ENST00000355754.6	E3	20	920	606	chr1	89738187	89738188	89738232	12	0	6	0	0	0	1	0
chr1	89736600	89738600	GBP4	ENST00000355754.6	E3	20	920	606	chr1	89738197	89738198	89738232	14	0	7	0	0	0	1	0
chr1	89736600	89738600	GBP4	ENST00000355754.6	E3	20	920	606	chr1	89738209	89738210	89738232	14	0	7	0	0	0	1	0
chr1	89736600	89738600	GBP4	ENST00000355754.6	E3	20	920	606	chr1	89738225	89738226	89738232	15	0	8	0	0	0	1	0
chr1	89736600	89738600	GBP4	ENST00000355754.6	E3	20	920	606	chr1	89738254	89738255	89738232	9	0	6	0	0	0	1	0
chr1	89736600	89738600	GBP4	ENST00000355754.6	E3	24	1307	769	chr1	89738135	89738136	89738232	12	0	6	0	0	0	1	0
chr1	89736600	89738600	GBP4	ENST00000355754.6	E3	24	1307	769	chr1	89738141	89738142	89738232	13	0	7	0	0	0	1	0
chr1	89736600	89738600	GBP4	ENST00000355754.6	E3	24	1307	769	chr1	89738185	89738186	89738232	16	0	11	0	0	0	1	0
chr1	89736600	89738600	GBP4	ENST00000355754.6	E3	24	1307	769	chr1	89738187	89738188	89738232	16	0	11	0	0	0	1	0
chr1	89736600	89738600	GBP4	ENST00000355754.6	E3	24	1307	769	chr1	89738197	89738198	89738232	17	0	12	0	0	0	1	0
chr1	89736600	89738600	GBP4	ENST00000355754.6	E3	24	1307	769	chr1	89738209	89738210	89738232	17	0	14	0	0	0	1	0
chr1	89736600	89738600	GBP4	ENST00000355754.6	E3	24	1307	769	chr1	89738225	89738226	89738232	17	0	14	0	0	0	1	0
chr1	89736600	89738600	GBP4	ENST00000355754.6	E3	24	1307	769	chr1	89738254	89738255	89738232	12	0	12	0	0	0	1	0
chr1	89736600	89738600	GBP5	ENST00000343435.5	E3	10	1214	648	chr1	89738135	89738136	89738232	9	0	8	0	0	0	1	0
chr1	89736600	89738600	GBP5	ENST00000343435.5	E3	10	1214	648	chr1	89738141	89738142	89738232	10	0	9	0	0	0	1	0
chr1	89736600	89738600	GBP5	ENST00000343435.5	E3	10	1214	648	chr1	89738185	89738186	89738232	10	0	14	0	0	0	1	0
chr1	89736600	89738600	GBP5	ENST00000343435.5	E3	10	1214	648	chr1	89738187	89738188	89738232	10	0	14	0	0	0	1	0
chr1	89736600	89738600	GBP5	ENST00000343435.5	E3	10	1214	648	chr1	89738197	89738198	89738232	10	0	15	0	0	0	1	0
chr1	89736600	89738600	GBP5	ENST00000343435.5	E3	10	1214	648	chr1	89738209	89738210	89738232	11	0	17	0	0	0	1	0
chr1	89736600	89738600	GBP5	ENST00000343435.5	E3	10	1214	648	chr1	89738225	89738226	89738232	11	0	16	0	0	0	1	0
[truncated: 13,581 more rows]

## Sheet: description
#bin_chr	ChromHMM bin position
[truncated: 20 more rows]
