# Supplementary material for: Functional variation in allelic methylomes underscores a strong genetic contribution and reveals novel epigenetic alterations in the human epigenome
Source: Genome Biol. 2017 Mar 10;18:50. doi: 10.1186/s13059-017-1173-7 (PMC5346261; doi:10.1186/s13059-017-1173-7)
Supplement: Additional file 8: Table S1. — This file details for each cell type mean fold coverage (for CpG methylation sequencing) and total aligned reads (for RNA-Seq and ChIP-Seq). (XLSX 10 kb) [file 13059_2017_1173_MOESM8_ESM.xlsx]

## Sheet: Sheet1
Cell-Type	WGBS	MCC-seq	RNA-Seq (Aligned Reads)	H3K27ac (Aligned Reads)	H3K27me3 (Aligned Reads)	H3K36me3 (Aligned Reads)	H3K4me1 (Aligned Reads)	H3K4me3 (Aligned Reads)	H3K9me3 (Aligned Reads)
	(fold-coverage)	(fold-coverage)
Monocytes	8	13	178099973	83849795	125050012	172944084	120172809	91035079	177726950
T-cells	12	15	100174047	34860764	92595610	94686602	78935823	87190001	96315829
Muscle	22	NA	88269024	71879068	110793559	95293583	97939732	68265752	91247240
VAT	NA	24	NA	NA	NA	NA	NA	NA	NA
Whole blood	NA	14	NA	NA	NA	NA	NA	NA	NA
