# Supplementary material for: Functional variation in allelic methylomes underscores a strong genetic contribution and reveals novel epigenetic alterations in the human epigenome
Source: Genome Biol. 2017 Mar 10;18:50. doi: 10.1186/s13059-017-1173-7 (PMC5346261; doi:10.1186/s13059-017-1173-7)
Supplement: Additional file 10: — Source code. This file contains the code for generating the ASM p values: Get_CpG.SNP.pairs.mergedSamples.Profile.PhasedAlleles.pl (.pl perl code script), Get_ASMsite_FisherTesting.PhasedAlleles.MergedReads.r (.R R statistics script); the code for generating the GIT p values: Get_CpG.SNP.pairs.mergedSamples.Profile.FlippedHL.pl (.pl perl code script), Get_ASMsite_FisherTesting.FlippedHL.MergedReads.r (.R R statistics script); and the code for the GIT q value statistic correction: GIT-qvalue.correction.R (.R R statistics code script). (ZIP 8 kb) [file 13059_2017_1173_MOESM10_ESM.zip › Get_ASMsite_FisherTesting.FlippedHL.MergedReads.r]

## 
################################################################################
## file name: Get_ASMsite_FisherTesting.FlippedHL.MergedReads.r
## by Xiaojian Shao  @Dec 8, 2015
## McGill University and Genome Quebec Innovation Centre
## description:  R script for computing Fisher-testing Pvalue for GIT testing which use High-low methylation level flipped allele counts from merged samples. 
##################################################################################
IsSNPCpG <- function(CpGIds, SNPids) {
 SNParray=unlist(strsplit(as.character(SNPids),","));
 ind=which(as.character(CpGIds) %in% SNParray);
 if(length(ind)>0) {
 IsSNPCpGflag=1;
 }else{
 IsSNPCpGflag=0;
 }
 return(IsSNPCpGflag); 
}

cmdArgs <- commandArgs(TRUE) ## reads command from the shell

inFilename <- cmdArgs[1]; ## input file
outFilename <- cmdArgs[2]; ## output file

commandIn <- commandArgs(F)
print(commandIn)

## whether B-H correction will be applied. 
if (length(cmdArgs)>2) {
    mtc <- as.logical(cmdArgs[3]);
}else{
    mtc <- T;
}

numLines <- length(readLines(inFilename))

SampleASM <- read.table(inFilename, header = F, nrows = numLines, comment.char = "#", stringsAsFactors = F);
#chr    start   end     snpid   TotalReads_H    MethylatedReads_H       TotalReads_L    MethylatedReads_L       TotalSamples    MergedReadsProfile      MergedGTprofile CollapseSNPs
colnames ( SampleASM ) <- c("#chr", "start", "end", "snpid", "TotalReads_H", "MethylatedReads_H", "TotalReads_L", "MethylatedReads_L", "TotalSamples",  "MergedReadsProfile", "MergedGTprofile", "CollapseSNPs");

nCpG <- nrow(SampleASM);
ASMfisherpvalue <- matrix(0, nCpG, 1)
ASMbinomialpvalue <- matrix(0, nCpG, 1)
ASMisSNP <- matrix(0, nCpG, 1)

ASMmethdiff <-  (SampleASM[, "MethylatedReads_H"] / SampleASM[, "TotalReads_H"] - SampleASM[, "MethylatedReads_L"] / SampleASM [, "TotalReads_L"]) * 100;
CpGWeightedLevel <- (SampleASM [, "MethylatedReads_H"] + SampleASM[, "MethylatedReads_L"]) / (SampleASM [, "TotalReads_H"] + SampleASM [, "TotalReads_L"]) * 100;

ptm <- proc.time()
for (i in 1 : nCpG){
ASMfisherpvalue [i] <- fisher.test( matrix( c( SampleASM[ i, "MethylatedReads_H"], SampleASM[ i, "TotalReads_H"] - SampleASM[ i, "MethylatedReads_H"], SampleASM[ i, "MethylatedReads_L"], SampleASM[i, "TotalReads_L"] - SampleASM[ i, "MethylatedReads_L"]), nrow = 2))$p.value
ASMbinomialpvalue [i] <- binom.test( cbind( SampleASM[ i, "TotalReads_H"], SampleASM[ i, "TotalReads_L"]), 0.5)$p.value;
ASMisSNP[i] <- IsSNPCpG( SampleASM[i, "end"], SampleASM[i, "CollapseSNPs"]);
}

if (mtc){
   ASMfisherqvalue <- p.adjust( ASMfisherpvalue, method = "BH")
   ASMSites <- cbind(SampleASM[ , c("#chr", "start", "end", "snpid", "TotalReads_H", "MethylatedReads_H", "TotalReads_L", "MethylatedReads_L", "TotalSamples", "CollapseSNPs") ], ASMisSNP, ASMmethdiff, CpGWeightedLevel, ASMfisherpvalue, ASMfisherqvalue, ASMbinomialpvalue)
   colnames(ASMSites) <- c("#chr", "start", "end", "snpid", "TotalReads_H", "MethylatedReads_H", "TotalReads_L", "MethylatedReads_L",  "TotalSamples", "CollapseSNPs", "CpGisSNP", "diff_meth", "CpGWeightedLevel", "Fisher-pvalue", "BHqvalue", "binomial-pvalue")
   ASMSites[,"BHqvalue"] <- signif(ASMSites[, "BHqvalue"], 3);
}else{
   ASMSites <- cbind(SampleASM[, c("#chr", "start", "end", "snpid", "TotalReads_H", "MethylatedReads_H", "TotalReads_L", "MethylatedReads_L", "TotalSamples", "CollapseSNPs")], ASMisSNP, ASMmethdiff, CpGWeightedLevel, ASMfisherpvalue, ASMbinomialpvalue)
   colnames(ASMSites) <- c("#chr", "start", "end", "snpid", "TotalReads_H", "MethylatedReads_H", "TotalReads_L", "MethylatedReads_L", "TotalSamples", "CollapseSNPs", "CpGisSNP", "diff_meth", "CpGWeightedLevel", "Fisher-pvalue", "binomial-pvalue")
}

t <- proc.time() - ptm
print(t)

ASMSites[, "start"] <- as.integer(ASMSites[, "start"])
ASMSites[, "end"] <- as.integer(ASMSites[, "end"])
ASMSites[, "diff_meth"] <- round(ASMSites[, "diff_meth"], 2);
ASMSites[, "CpGWeightedLevel"] <- round(ASMSites[, "CpGWeightedLevel"], 2);
ASMSites[, "Fisher-pvalue"] <- signif(ASMSites[, "Fisher-pvalue"], 4);
ASMSites[, "binomial-pvalue"] <- signif(ASMSites[, "binomial-pvalue"], 3);

comment <- paste("#date:", date() )
comment[2] <- paste("#current dir:", getwd() )
comment[3] <- paste("#code:", paste(commandIn[ -c(1:3)], collapse =" ") ,sep =" ") 
comment[4] <- paste("#files:", inFilename, sep =" ")
comment[5] <- paste( colnames(ASMSites), collapse =" ")

cat(comment, file = outFilename, sep = "\n")

write.table(ASMSites, outFilename, append= T, col.names = FALSE, row.names = FALSE, quote = FALSE, sep="\t")
