# Supplementary material for: Functional variation in allelic methylomes underscores a strong genetic contribution and reveals novel epigenetic alterations in the human epigenome
Source: Genome Biol. 2017 Mar 10;18:50. doi: 10.1186/s13059-017-1173-7 (PMC5346261; doi:10.1186/s13059-017-1173-7)
Supplement: Additional file 10: — Source code. This file contains the code for generating the ASM p values: Get_CpG.SNP.pairs.mergedSamples.Profile.PhasedAlleles.pl (.pl perl code script), Get_ASMsite_FisherTesting.PhasedAlleles.MergedReads.r (.R R statistics script); the code for generating the GIT p values: Get_CpG.SNP.pairs.mergedSamples.Profile.FlippedHL.pl (.pl perl code script), Get_ASMsite_FisherTesting.FlippedHL.MergedReads.r (.R R statistics script); and the code for the GIT q value statistic correction: GIT-qvalue.correction.R (.R R statistics code script). (ZIP 8 kb) [file 13059_2017_1173_MOESM10_ESM.zip › Get_ASMsite_FisherTesting.PhasedAlleles.MergedReads.r]

################################################################################
## file name: Get_ASMsite_FisherTesting.PhasedAlleles.MergedReads.r
## by Xiaojian Shao  @Dec 8, 2015
## McGill University and Genome Quebec Innovation Centre
## description:  R script for computing Fisher-testing Pvalue for ASM testing which use genotype-based allele counts from merged samples. 
##################################################################################
cmdArgs <- commandArgs(TRUE) ## reads command from the shell

inFilename <- cmdArgs[1]
outFilename <- cmdArgs[2]

commandIn <- commandArgs(F)
print(commandIn)

## whether B-H correction will be applied. 
if (length(cmdArgs)>2) {
    mtc <- as.logical(cmdArgs[3])
}else{
    mtc <- T
}

numLines <- length(readLines(inFilename))

SampleASM <- read.table(inFilename, header = F, nrows = numLines, comment.char = "#", stringsAsFactors = F)
##chr    start   end     snpid   TotalReads_A    TotalReads_B     MethylatedReads_A      MethylatedReads_B       ASMSamples      TotalSamples
colnames(SampleASM) <- c("#chr","start","end","snpid","Genotype", "TotalReads_A", "TotalReads_B","MethylatedReads_A",  "MethylatedReads_B", "TotalSamples")
nCpG <- nrow(SampleASM);
ASMfisherpvalue <- matrix(0, nCpG, 1)
ASMbinomialpvalue <- matrix(0, nCpG, 1)

ASMmethdiff <- (SampleASM[, "MethylatedReads_A" ] / SampleASM[, "TotalReads_A" ] - SampleASM[, "MethylatedReads_B"] / SampleASM[, "TotalReads_B"]) * 100
CpGWeightedLevel <- (SampleASM[, "MethylatedReads_A"] + SampleASM[, "MethylatedReads_B"]) / (SampleASM [, "TotalReads_A"] + SampleASM[, "TotalReads_B"]) * 100

ptm <- proc.time()
for (i in 1:nCpG ){
ASMfisherpvalue[i] <- fisher.test(matrix(c(SampleASM[i, "MethylatedReads_A"], SampleASM[i, "TotalReads_A"] - SampleASM[i, "MethylatedReads_A"], SampleASM[i, "MethylatedReads_B"], SampleASM[i, "TotalReads_B"] - SampleASM[i, "MethylatedReads_B"]), nrow = 2))$p.value
ASMbinomialpvalue[i] <- binom.test(cbind(SampleASM[i, "TotalReads_A"], SampleASM[i, "TotalReads_B"]), 0.5)$p.value
}

if (mtc){
   ASMfisherqvalue <- p.adjust(ASMfisherpvalue, method = "BH")
   ASMSites <- cbind(SampleASM[,c("#chr", "start", "end", "snpid", "Genotype", "TotalReads_A", "TotalReads_B", "MethylatedReads_A",  "MethylatedReads_B", "TotalSamples")], ASMmethdiff, CpGWeightedLevel, ASMfisherpvalue, ASMfisherqvalue, ASMbinomialpvalue)
   colnames(ASMSites) <- c("#chr", "start", "end", "snpid", "Genotype", "TotalReads_A", "TotalReads_B",  "MethylatedReads_A", "MethylatedReads_B",  "TotalSamples", "diff_meth", "CpGWeightedLevel", "Fisher-pvalue", "BHqvalue", "binomial-pvalue")
   ASMSites[,"BHqvalue"] <- signif(ASMSites[,"BHqvalue"],3)
}else{
 ASMSites <- cbind(SampleASM[, c("#chr", "start", "end", "snpid", "Genotype", "TotalReads_A", "TotalReads_B", "MethylatedReads_A",  "MethylatedReads_B", "TotalSamples")], ASMmethdiff, CpGWeightedLevel, ASMfisherpvalue, ASMbinomialpvalue)
   colnames(ASMSites) <- c("#chr", "start", "end", "snpid", "Genotype", "TotalReads_A", "TotalReads_B", "MethylatedReads_A", "MethylatedReads_B", "TotalSamples", "diff_meth", "CpGWeightedLevel", "Fisher-pvalue", "binomial-pvalue")
}

t=proc.time() - ptm
print(t)

ASMSites[, "start"] <- as.integer(ASMSites[, "start"])
ASMSites[, "end"] <- as.integer(ASMSites[, "end"])
ASMSites[, "diff_meth"] <- round(ASMSites[, "diff_meth"], 2)
ASMSites[, "CpGWeightedLevel"] <- round(ASMSites[, "CpGWeightedLevel"], 2)
ASMSites[, "Fisher-pvalue"] <- signif(ASMSites[, "Fisher-pvalue"], 4)
ASMSites[, "binomial-pvalue"] <- signif(ASMSites[, "binomial-pvalue"], 3)

comment <- paste("#date:", date() )
comment[2] <- paste("#current dir:", getwd() )
comment[3] <- paste("#code:", paste(commandIn[-c(1:3)], collapse = " ") , sep = " ") 
comment[4] <- paste("#files:", inFilename , sep=" ")
comment[5] <- paste( colnames(ASMSites) , collapse=" ")

cat(comment, file = outFilename, sep = "\n")
write.table(ASMSites, outFilename, append = T, col.names = FALSE, row.names = FALSE, quote = FALSE, sep="\t" )
