# Supplementary material for: Functional variation in allelic methylomes underscores a strong genetic contribution and reveals novel epigenetic alterations in the human epigenome
Source: Genome Biol. 2017 Mar 10;18:50. doi: 10.1186/s13059-017-1173-7 (PMC5346261; doi:10.1186/s13059-017-1173-7)
Supplement: Additional file 10: — Source code. This file contains the code for generating the ASM p values: Get_CpG.SNP.pairs.mergedSamples.Profile.PhasedAlleles.pl (.pl perl code script), Get_ASMsite_FisherTesting.PhasedAlleles.MergedReads.r (.R R statistics script); the code for generating the GIT p values: Get_CpG.SNP.pairs.mergedSamples.Profile.FlippedHL.pl (.pl perl code script), Get_ASMsite_FisherTesting.FlippedHL.MergedReads.r (.R R statistics script); and the code for the GIT q value statistic correction: GIT-qvalue.correction.R (.R R statistics code script). (ZIP 8 kb) [file 13059_2017_1173_MOESM10_ESM.zip › Get_CpG.SNP.pairs.mergedSamples.Profile.flipped.HL.pl]

#!/usr/bin/perl -w
################################################################################
## file name: Get_CpG.SNP.pairs.mergedSamples.Profile.flipped.HL.pl
## by Xiaojian Shao  @Dec 8, 2015
## McGill University and Genome Quebec Innovation Centre
## description:  Merge read counts per allele based on the methylation level 
## (flip alleles when necessarily) from all available samples. 
##################################################################################

use strict;
use FileHandle;
use Env;
use PerlIO::gzip;
use Getopt::Long;

my $project = "BluePrint"; ## project name
my $sampleFile  = "mergedInput/Samplelist.txt"; # sample list to be merged
my $prefix = "./CpGs.SNPs.pairs.ASM/MethylationLevel_HL/"; # working path for input files
my $postfix = "CpGs.SNPs.pairs.HL.flipped.sorted.bed"; # common part to the input file name
my $outFILE = "$prefix/mergedInput/$project.merged.Read.profile.bed"; # output file name
my $help = "";

GetOptions ('help' =>\$help,
	'p|project=s' => \$project,
	'f|sampleFile=s' => \$sampleFile,
	'a|prefix=s'  => \$prefix,
	'b|postfix=s' => \$postfix,
	'o|outFile=s' => \$outFILE,
	);
if ($help) {
 print_helpfile();
 exit();
}	

open SampleINFILE, "< $sampleFile" || die "Cannot open $sampleFile for reading.\n";

my @sampleTable = ();
my $temp = "";
my @temparray = ();

while ($temp = <SampleINFILE>) {
   chomp($temp);
   print "$temp\n";
   push @sampleTable, $temp;
}
close(SampleINFILE);
print @sampleTable . " samples to do \n";

my %MergedProfileHash = ();
my %MergedTotalReadsAlleleH = ();
my %MergedTotalMethyReadsAlleleH = ();
my %MergedTotalReadsAlleleL = ();
my %MergedTotalMethyReadsAlleleL = ();

my $regionId = "";
my $methreadAlleleH = 0;
my $methreadAlleleL = 0;
my $TotalreadAlleleH = 0;
my $TotalreadAlleleL = 0;

my $readprofile = "";
my $AlleleHIndex = 5; ##
my $AlleleLIndex = 7; ##
my $SNPGenotypeIndex = 4;
 
my %TotalPairs = ();
my %GTprofile = (); ## save the associated GT information.

my $INFILE = "";
my $sample = "";
for ( my $i = 0 ; $i < @sampleTable ; $i++ ) {
    $sample=$sampleTable[$i];
   	$INFILE="$prefix/$sample.$postfix"; ## Input file name
	open INFILE, "<$INFILE" || die "Cannot open $INFILE for reading.\n";
	$temp = <INFILE>; ## remove the header
	while ($temp=<INFILE>) {
	   chomp($temp);
	   @temparray = split("\t",$temp);
	   $regionId = $temparray[0].":".$temparray[1].":".$temparray[3]; ## chrid:cpgid:snpid;

	   $TotalreadAlleleH = $temparray[$AlleleHIndex];
	   $TotalreadAlleleL = $temparray[$AlleleLIndex];
	   $methreadAlleleH = $temparray[$AlleleHIndex+1]; 
	   $methreadAlleleL = $temparray[$AlleleLIndex+1];
	   $readprofile = $methreadAlleleH.":".$TotalreadAlleleH.",".$methreadAlleleL.":".$TotalreadAlleleL;
	   
	   if(exists $MergedProfileHash{$regionId} ){		
		  $MergedProfileHash{$regionId} = $MergedProfileHash{$regionId}.";".$readprofile;
		  $GTprofile{$regionId} = $GTprofile{$regionId} .";". $temparray[$SNPGenotypeIndex];
		  $MergedTotalReadsAlleleH{$regionId} = $MergedTotalReadsAlleleH{$regionId} + $TotalreadAlleleH;
		  $MergedTotalReadsAlleleL{$regionId} = $MergedTotalReadsAlleleL{$regionId} + $TotalreadAlleleL;
		  $MergedTotalMethyReadsAlleleH{$regionId} = $MergedTotalMethyReadsAlleleH{$regionId} + $methreadAlleleH;
		  $MergedTotalMethyReadsAlleleL{$regionId} = $MergedTotalMethyReadsAlleleL{$regionId} + $methreadAlleleL;	
		  $TotalPairs{$regionId} += 1;			
	   }else{
		  $MergedProfileHash{$regionId} = $readprofile;
		  $GTprofile{$regionId} = $temparray[$SNPGenotypeIndex];
		  $MergedTotalReadsAlleleH{$regionId} = $TotalreadAlleleH;
		  $MergedTotalReadsAlleleL{$regionId} = $TotalreadAlleleL;
		  $MergedTotalMethyReadsAlleleH{$regionId} =  $methreadAlleleH;
		  $MergedTotalMethyReadsAlleleL{$regionId} =  $methreadAlleleL;
		  $TotalPairs{$regionId} = 1;	
	   }
    }
   close(INFILE);
}

open OUTFILE, ">$outFILE" || die "Cannot open $outFILE for writing.\n";

my $timeStamp  = localtime(time);
my $headerInfo = "#date: $timeStamp\n";
$headerInfo .= "#pwd: " . $ENV{"PWD"} . "\n";
$headerInfo .= "#code: $0\n";
$headerInfo .= "#from file:  $sampleFile and $outFILE \n";
$headerInfo .= "#chr\tstart\tend\tsnpid\tTotalReads_H\tMethylatedReads_H\tTotalReads_L\tMethylatedReads_L\tTotalSamples\tMergedReadsProfile\tMergedGTprofile\n";

print OUTFILE $headerInfo;

foreach my $key (sort {$a cmp $b} keys %MergedProfileHash) {
	my @ResTable=split(":",$key);
	my $chr=$ResTable[0];
	my $CpGend=$ResTable[1]+1;
	
	print OUTFILE "$chr\t$ResTable[1]\t$CpGend\t$ResTable[2]\t$MergedTotalReadsAlleleH{$key}\t$MergedTotalMethyReadsAlleleH{$key}\t$MergedTotalReadsAlleleL{$key}\t$MergedTotalMethyReadsAlleleL{$key}\t$TotalPairs{$key}\t$MergedProfileHash{$key}\t$GTprofile{$key}\n";
}
close(OUTFILE);   

sub print_helpfile{
  print "\n",'='x100,"\n";
  print ">>> USAGE: perl Get_CpG.SNP.pairs.mergedSamples.Profile.flipped.HL.pl [options] <<<\n\n";
  print "Option -p|--project : the project name\n";
  print "Option -f|--sampleFile: the file name whether saving the samples list\n";
  print "Option -a|--prefix : the working path for input files\n";
  print "Option -b|--postfix: the common postfix part of the input files\n";
  print "Option -o|--outFile: Outfile to save the merged flipped allele counts file\n";
}  	
__END__
## Input file format
#chr    start   end     snpid   alleles TotalReads_H    MethylatedReads_H       TotalReads_L    MethylatedReads_L       AlleleH_level   AlleleL_level   ASMdiff_H-L     CpG_level       isFlipped
chr1    832836  832837  832918  TC      21      4       11      1       19.05   9.09    9.96    15.62   1
chr1    832843  832844  832918  CT      11      3       20      3       27.27   15.0    12.27   19.35   0
chr1    832950  832951  832918  CT      12      1       15      0       8.33    0.0     8.33    3.70    0
##
