# Supplementary material for: Functional variation in allelic methylomes underscores a strong genetic contribution and reveals novel epigenetic alterations in the human epigenome
Source: Genome Biol. 2017 Mar 10;18:50. doi: 10.1186/s13059-017-1173-7 (PMC5346261; doi:10.1186/s13059-017-1173-7)
Supplement: Additional file 10: — Source code. This file contains the code for generating the ASM p values: Get_CpG.SNP.pairs.mergedSamples.Profile.PhasedAlleles.pl (.pl perl code script), Get_ASMsite_FisherTesting.PhasedAlleles.MergedReads.r (.R R statistics script); the code for generating the GIT p values: Get_CpG.SNP.pairs.mergedSamples.Profile.FlippedHL.pl (.pl perl code script), Get_ASMsite_FisherTesting.FlippedHL.MergedReads.r (.R R statistics script); and the code for the GIT q value statistic correction: GIT-qvalue.correction.R (.R R statistics code script). (ZIP 8 kb) [file 13059_2017_1173_MOESM10_ESM.zip › Get_CpG.SNP.pairs.mergedSamples.Profile.PhasedAlleles.pl]

#!/usr/bin/perl -w
################################################################################
## file name: Get_CpG.SNP.pairs.mergedSamples.Profile.PhasedAlleles.pl
## by Xiaojian Shao  @Dec 8, 2015
## McGill University and Genome Quebec Innovation Centre
## description:  Merge read counts per allele based on the allele genotype 
## from all available samples. 
##################################################################################

use strict;
use FileHandle;
use Env;
use PerlIO::gzip;
use Getopt::Long;
my $project = "EMC_BluePrint";
my $sampleFile  = "mergedInput/SamplesList.txt";
my $prefix = "./CpGs.SNPs.pairs.ASM/";
my $postfix = "asm.CpGs.SNPs.pairs.bed";
my $outFILE = "$prefix/mergedInput/$project.merged.PhasedAlleles.Readprofiles.bed";
my $help = "";

GetOptions ('help' =>\$help,
	'p|project=s' => \$project,
	'f|sampleFile=s' => \$sampleFile,
	'a|prefix=s'  => \$prefix,
	'b|postfix=s' => \$postfix,
	'o|outFile=s' => \$outFILE,
	);
if ($help) {
 print_helpfile();
 exit();
}	

open SampleINFILE, "<$sampleFile" || die "Cannot open $sampleFile for reading.\n";

my @sampleTable=();
my $temp="";
my @temparray=();

while ($temp = <SampleINFILE>) {
   chomp( $temp );
   print "$temp\n";
   push @sampleTable, $temp;
}
close(SampleINFILE);
print @sampleTable . " samples to do \n";

my %MergedProfileHash = ();
my %MergedTotalReadsAlleleA = ();
my %MergedTotalMethyReadsAlleleA = ();
my %MergedTotalReadsAlleleB = ();
my %MergedTotalMethyReadsAlleleB = ();

my $regionId = "";
my $methreadAlleleA = 0;
my $methreadAlleleB = 0;
my $TotalreadAlleleA = 0;
my $TotalreadAlleleB = 0;

my $readprofile="";
my $AlleleAIndex = 5; ## total reads coverage column index for allele A 
my $AlleleBIndex = 6; ## total reads coverage column index for allele B

my %TotalPairs = ();
my %GTprofile = (); ## save the associated GT information.

my $INFILE="";
my $sample="";
for ( my $i = 0 ; $i < @sampleTable ; $i++ ) {
    $sample=$sampleTable[$i];
   	$INFILE="$prefix/$sample.$postfix";
	open INFILE, "<$INFILE" || die "Cannot open $INFILE for reading.\n";
	$temp=<INFILE>;
	while ($temp=<INFILE>) {
	   chomp($temp);
	   next if ($temp =~ /^\s*$/);
	   next if ($temp =~ /^#/);
	   
	   @temparray = split("\t",$temp);
	   $regionId=$temparray[0].":".$temparray[1].":".$temparray[3];## Chrid:cpgid:snpid;
 
	   if(exists $MergedProfileHash{$regionId} ){
	   	  if($GTprofile{$regionId} eq $temparray[4]) {
	   	  ## if the same allele, the add up, otherwise, need to flip the new sample's alleles; in order to keep ref/alt separately	   	   
		   $TotalreadAlleleA = $temparray[$AlleleAIndex];
		   $TotalreadAlleleB = $temparray[$AlleleBIndex];
		   $methreadAlleleA = $temparray[$AlleleAIndex + 2]; 
		   $methreadAlleleB = $temparray[$AlleleBIndex + 2];
	   	  }else{
	   	   ## reverse the genotypes
	   	   $TotalreadAlleleB = $temparray[$AlleleAIndex];
		   $TotalreadAlleleA = $temparray[$AlleleBIndex];
		   $methreadAlleleB = $temparray[$AlleleAIndex + 2]; 
		   $methreadAlleleA = $temparray[$AlleleBIndex + 2];
	   	  }
	   	  $readprofile = $methreadAlleleA . ":" . $TotalreadAlleleA . "," . $methreadAlleleB . ":" . $TotalreadAlleleB;
		  $MergedProfileHash{$regionId} = $MergedProfileHash{$regionId} . ";" . $readprofile;
		  $MergedTotalReadsAlleleA{$regionId} = $MergedTotalReadsAlleleA{$regionId} + $TotalreadAlleleA;
		  $MergedTotalReadsAlleleB{$regionId} = $MergedTotalReadsAlleleB{$regionId} + $TotalreadAlleleB;
		  $MergedTotalMethyReadsAlleleA{$regionId} = $MergedTotalMethyReadsAlleleA{$regionId} + $methreadAlleleA;
		  $MergedTotalMethyReadsAlleleB{$regionId} = $MergedTotalMethyReadsAlleleB{$regionId} + $methreadAlleleB;	
		  $TotalPairs{$regionId} += 1;			
	   }else{
	   	  $TotalreadAlleleA = $temparray[$AlleleAIndex];
		  $TotalreadAlleleB = $temparray[$AlleleBIndex];
		  $methreadAlleleA = $temparray[$AlleleAIndex + 2]; 
		  $methreadAlleleB = $temparray[$AlleleBIndex + 2];
		  $readprofile = $methreadAlleleA . ":" . $TotalreadAlleleA . "," . $methreadAlleleB .":". $TotalreadAlleleB;
		  $MergedProfileHash{$regionId} = $readprofile;
		  $GTprofile{$regionId} = $temparray[4];
		  $MergedTotalReadsAlleleA{$regionId} = $TotalreadAlleleA;
		  $MergedTotalReadsAlleleB{$regionId} = $TotalreadAlleleB;
		  $MergedTotalMethyReadsAlleleA{$regionId} =  $methreadAlleleA;
		  $MergedTotalMethyReadsAlleleB{$regionId} =  $methreadAlleleB;
		  $TotalPairs{$regionId} = 1;	
	   }
    }
   close(INFILE);
}

open OUTFILE, ">$outFILE" || die "Cannot open $outFILE for writing.\n";

my $timeStamp  = localtime(time);
my $headerInfo = "#date: $timeStamp\n";
$headerInfo .= "#pwd: " . $ENV{"PWD"} . "\n";
$headerInfo .= "#code: $0\n";
$headerInfo .= "#from file: $sampleFile and $outFILE \n";
$headerInfo .= "#chr\tCpGpos\tend\tsnpid\tgenotypes\tTotalReads_A\tTotalReads_B\tMethylatedReads_A\tMethylatedReads_B\tTotalSamples\n";

print OUTFILE $headerInfo;

foreach my $key (sort {$a cmp $b} keys %MergedProfileHash) {
	my @ResTable = split(":", $key);
	my $chr = $ResTable[0];
	my $CpGend = $ResTable[1] + 1;
	
	print OUTFILE "$chr\t$ResTable[1]\t$CpGend\t$ResTable[2]\t$GTprofile{$key}\t$MergedTotalReadsAlleleA{$key}\t$MergedTotalReadsAlleleB{$key}\t$MergedTotalMethyReadsAlleleA{$key}\t$MergedTotalMethyReadsAlleleB{$key}\t$TotalPairs{$key}\n";
}
close(OUTFILE);   

sub print_helpfile{
  print "\n",'='x100,"\n";
  print ">>> USAGE: perl Get_CpG.SNP.pairs.mergedSamples.Profile.PhasedAlleles.pl [options] <<<\n\n";
  print "Option -p|--project : the project name\n";
  print "Option -f|--sampleFile: the file name whether saving the samples list\n";
  print "Option -a|--prefix : the working path for input files\n";
  print "Option -b|--postfix: the common postfix part of the input files\n";
  print "Option -o|--outFile: Outfile to save the merged genotype-based allele counts file\n";
}  	
__END__
## Input file format
#chr    start        end     snppos  genotypes       TotalReads_A    TotalReads_B    MethylatedReads_A       MethylatedReads_B       methlevel_A     methlevel_B     meth_diffA-B    methdiff_abs
chr1    852931  852932  852964  TG      9       11      2       3       22.22   27.27   -5.05   5.05
chr1    852956  852957  852964  TG      11      17      1       1       9.09    5.88    3.21    3.21
