# Supplementary material for: Functional variation in allelic methylomes underscores a strong genetic contribution and reveals novel epigenetic alterations in the human epigenome
Source: Genome Biol. 2017 Mar 10;18:50. doi: 10.1186/s13059-017-1173-7 (PMC5346261; doi:10.1186/s13059-017-1173-7)
Supplement: Additional file 10: — Source code. This file contains the code for generating the ASM p values: Get_CpG.SNP.pairs.mergedSamples.Profile.PhasedAlleles.pl (.pl perl code script), Get_ASMsite_FisherTesting.PhasedAlleles.MergedReads.r (.R R statistics script); the code for generating the GIT p values: Get_CpG.SNP.pairs.mergedSamples.Profile.FlippedHL.pl (.pl perl code script), Get_ASMsite_FisherTesting.FlippedHL.MergedReads.r (.R R statistics script); and the code for the GIT q value statistic correction: GIT-qvalue.correction.R (.R R statistics code script). (ZIP 8 kb) [file 13059_2017_1173_MOESM10_ESM.zip › GIT-qvalue.correction.R]

library(data.table)
library(qvalue)

# R script for computing corrected B-H corrected Fisher q-values for GIT

# Example of running this on the command line
# INFILE=methylation_input.txt OUTFILE=corrected_methylation_stats.txt R CMD BATCH --vanilla HL_fisher.noplot.R

# Set environment variable INFILE = summarised allelic methylation input file
#   Supported input formats
#   14 column (read with fread as a data.frame)
#      chr(ID) : cpg chromosome
#      start(ID) : cpg start (e.g. C position)
#      end : NOTUSED (e.g. cpg end/G position)
#      snpid(ID): SNP for phasing (e.h. rsid of SNP)
#     *TotalReads_H : Total reads on the high methylated allele
#     *MethylatedReads_H : Total methylated reads on the high methylated allele
#     *TotalReads_L : Total reads on the low methylated allele
#     *MethylatedReads_L : Total methylated reads on the low methylated allele
#      TotalSamples : NOTUSED (e.g. number of samples merged)
#      diff_meth : NOTUSED (e.g. difference in methylation between the alleles)
#      CpGWeightedLevel : NOTUSED (e.g. overall weighted methylation level)
#      Fisher-pvalue : NOTUSED (e.g. raw uncorrected p-value)
#      BHqvalue : NOTUSED (e.g. uncorrected q-value)
#      binomial-pvalue: NOTUSED

# * Fields prefixed with * are used for the computation of the corrected
# 	  q-values
# * Fields marked (ID) are used to identify the corrected statistic
#   	 in the outfile and are replicated exactly
# * Fields marked NOTUSED are ignored

# 16 column format: same as 14 column, but with two extra fields between
# TotalSamples and diff_meth
#     snpids : NOTUSED
#     CpGisSNP : NOTUSED (e.g. CpG overlaps a common SNP)

# Set environment variable OUTFILE = output file with corrected q-values 
# Output file format is via write.table, tab-separeted, unquoted strings, 
# with the following 4 columns:
# 	 chr(ID)
#	 start(ID)
#	 snpid(ID)
#	 corrected q-value

INFILE=Sys.getenv("INFILE")
OUTFILE=Sys.getenv("OUTFILE")

dat=fread(INFILE, data.table=F)

if(dim(dat)[2]==14) {
colnames(dat)=unlist(strsplit("chr start end snpid TotalReads_H MethylatedReads_H TotalReads_L MethylatedReads_L TotalSamples diff_meth CpGWeightedLevel Fisher-pvalue BHqvalue binomial-pvalue", " "))
}
if(dim(dat)[2]==16) {
colnames(dat)=unlist(strsplit("chr start end snpid TotalReads_H MethylatedReads_H TotalReads_L MethylatedReads_L TotalSamples snpids CpGisSNP diff_meth CpGWeightedLevel Fisher-pvalue BHqvalue binomial-pvalue", " "))
}

HL_fisher = function(i) {
	  i=as.numeric(i)
	  M=i[1]; m=i[2]; N=i[3]; n=i[4]
	  fisher_orig=fisher.test(matrix(c(m,M-m,n,N-n), nrow=2))$p.value
	  fisher_raw=fisher.test(matrix(c(m,M-m,n,N-n), nrow=2), alternative="greater")$p.value
	  x=min(ceiling((m+n)/((N/M)+1)),M) # for floating point rounding errors!
	  fisher_correction=1/(fisher.test(matrix(c(x,M-x, m+n-x,N-(m+n-x)), nrow=2), alternative="greater")$p.value)
	  return(c(orig=fisher_orig,raw=fisher_raw, corr=fisher_correction, final=fisher_raw*fisher_correction))
}

head(dat)
res=data.frame(t(apply(dat[,c('TotalReads_H','MethylatedReads_H','TotalReads_L','MethylatedReads_L')], 1, HL_fisher)))

# More floating point issues
res$orig[res$orig>1]=1
res$final[res$final>1]=1

res$BHqvalue=qvalue(p=res$orig)$qvalues
res$BHqvalue.corrected=qvalue(p=res$final)$qvalues

sum(dat$BHqvalue < 0.1)
sum(res$BHqvalue.corrected < 0.1)
median(res$BHqvalue.corrected/dat$BHqvalue, na.rm=T)


dat2=with(res, cbind(dat$chr, dat$start, dat$snpid, signif(BHqvalue.corrected,3)))
write.table(dat2, OUTFILE, col.names=F, row.names=F, sep="\t", quote=F)
